# Supplementary material for: Reductive site-selective atypical C,Z-type/N2-C2 cleavage allows C-terminal protein amidation
Source: Sci Adv. 2022 Apr 8;8(14):eabl8675. doi: 10.1126/sciadv.abl8675 (PMC8993120; doi:10.1126/sciadv.abl8675)
Supplement: Supplementary file 2 — Dataset S1 to S3 [file sciadv.abl8675_dataset_s1_to_s3.zip]

Archive with 3 entries (3 files):
- sciadv.abl8675_dataset_s1.xlsx
- sciadv.abl8675_dataset_s2.xlsx
- sciadv.abl8675_dataset_s3.xlsx
