# Supplementary material for: Reductive site-selective atypical C,Z-type/N2-C2 cleavage allows C-terminal protein amidation
Source: Sci Adv. 2022 Apr 8;8(14):eabl8675. doi: 10.1126/sciadv.abl8675 (PMC8993120; doi:10.1126/sciadv.abl8675)
Supplement: Supplementary file 2 — Dataset S1 to S3 [file sciadv.abl8675_dataset_s1_to_s3.zip › sciadv.abl8675_dataset_s1.xlsx]

## Sheet: histone_pivot_table
Proteins	(Multiple Items)
Sum of Intensity	Column Labels
	K27C						K27C Total	K36C				K36C Total	Grand Total
Row Labels	Amidated (C-term)	Carbamidomethyl (C)	Carbamidomethyl (C),Acetyl (N-term)	di_Boron_N-term	Oxidation (M)	Unmodified		Carbamidomethyl (C)	Carbamidomethyl (C),Acetyl (N-term)	Oxidation (M)	Unmodified
AARCSAPATGGVKKPHRY		181534700					181534700						181534700
AGGDYKDDDDKSAAGGY						1331300	1331300				6027200	6027200	7358500
AGGDYKDDDDKSAAGGYPY						97988100	97988100				297640000	297640000	395628100
AGGDYKDDDDKSAAGGYPYDVPDYA						230815000	230815000				393653000	393653000	624468000
AGGYPYDVPDYA						32144000	32144000				20392000	20392000	52536000
AKRVTIMPKDIQL					647140000	560480000	1207620000			548430000	310310000	858740000	2066360000
ALQEAAEAY						5746600000	5746600000				7368400000	7368400000	13115000000
ALQEAAEAYL						61383000	61383000				95751000	95751000	157134000
APATGGVKKPHRY						17727700	17727700						17727700
ARKSTGGKAPRKQL						474680000	474680000				252212000	252212000	726892000
ARRIRGERAGGDYKDDDDKSA						7893100	7893100				14086000	14086000	21979100
ARRIRGERAGGDYKDDDDKSAAG						2113200	2113200				9098200	9098200	11211400
ARRIRGERAGGDYKDDDDKSAAGG	8364900					54635800	63000700				41835000	41835000	104835700
ARRIRGERAGGDYKDDDDKSAAGGY						113524000	113524000				138975000	138975000	252499000
ATGGVKKPHRY						12847600	12847600						12847600
ATKAARCSAPATGGVKKPH		24986891000				14072000	25000963000	3910100000				3910100000	28911063000
ATKAARCSAPATGGVKKPHRY		180833000					180833000						180833000
ATKAARKSAPATGGVC								17434000				17434000	17434000
ATKAARKSAPATGGVCKPH			17338000				17338000	20400057000	29438000			20429495000	20446833000
CSAPATGGVKKPHRY		55981000		164993000			220974000						220974000
DLRFQSSAVM					54598000	54025000	108623000			56804000	56199000	113003000	221626000
EDTNLAAIH						409120000	409120000						409120000
EDTNLAAIHA						59641000	59641000				131850000	131850000	191491000
EIAQDFKTDL						66890000	66890000				87328000	87328000	154218000
FEDTNLAAIH
GDYKDDDDKSAAGGYPYDVPDYA						35607000	35607000				31241000	31241000	66848000
GERAGGDYKDDDDKSAAGGYPY						4203100	4203100				21021000	21021000	25224100
GGDYKDDDDKSAAGGYPYDVPDYA						23044000	23044000				19744000	19744000	42788000
GGVKKPHRY						7007200	7007200						7007200
GLFEDTNL						22058000	22058000				31048000	31048000	53106000
IAQDFKTDL						18360000	18360000				12906000	12906000	31266000
IMPKDIQL						5373800000	5373800000						5373800000
IRGERAGGDYKDDDDKSAAGGY						16646000	16646000				40908000	40908000	57554000
IRGERAGGDYKDDDDKSAAGGYPY						612719000	612719000				2174680000	2174680000	2787399000
KAARCSAPATGGVKKPHRY		137787700					137787700	1796300				1796300	139584000
KDDDDKSAAGGYPY						9970000	9970000				15079000	15079000	25049000
KDDDDKSAAGGYPYDVPDYA						50413800	50413800				126917000	126917000	177330800
KRVTIMPKDIQL						311444000	311444000				170890000	170890000	482334000
KSAAGGYPYDVPDYA						10674000	10674000				14910000	14910000	25584000
KTDLRFQSSAVM					155005000	190340000	345345000			57242000		57242000	402587000
KTDLRFQSSAVMALQEAAEAY					20107000		20107000						20107000
LATKAARCSAPATGGVKKPHRY		7651300					7651300						7651300
LIRKLPFQRL						23274000	23274000				8706200	8706200	31980200
LLIRKLPF						41824000	41824000				92349000	92349000	134173000
LVGLFEDTNLA						823820000	823820000				681970000	681970000	1505790000
LVGLFEDTNLAA						12761000	12761000						12761000
LVGLFEDTNLAAIH						12781182900	12781182900				16138316800	16138316800	28919499700
LVGLFEDTNLAAIHA						47697000	47697000				13358000	13358000	61055000
LVGLFEDTNLAAIHAK						70329000	70329000				38118000	38118000	108447000
PATGGVKKPHRY						66880740	66880740						66880740
PKDIQLAR						8710500	8710500				13251000	13251000	21961500
QDFKTDLRF						39275000	39275000				20129000	20129000	59404000
QRLVREIA						186100000	186100000				53722000	53722000	239822000
QRLVREIAQ						40466000	40466000				35921000	35921000	76387000
QRLVREIAQDF						10881981800	10881981800				10694174000	10694174000	21576155800
QRLVREIAQDFKTDL						493253000	493253000				383820100	383820100	877073100
QSSAVMALQEAAEAY					41586000	13334000	54920000			68918000	4824800	73742800	128662800
RAGGDYKDDDDKSAAGGYPY						8649200	8649200				33488000	33488000	42137200
RCSAPATGGVKKPHRY		137291000					137291000						137291000
REIAQDFKTDL
RFQSSAVM					529969000	1775400000	2305369000			969301000	2060000000	3029301000	5334670000
RFQSSAVMALQEAAEAY						121521000	121521000						121521000
RGERAGGDYKDDDDKSAAGGY						2674500	2674500				18022000	18022000	20696500
RGERAGGDYKDDDDKSAAGGYPY						47362000	47362000				208776000	208776000	256138000
RIRGERAGGDYKDDDDKSAAGGY						3261900	3261900				8840900	8840900	12102800
RIRGERAGGDYKDDDDKSAAGGYPY						394818000	394818000				660571000	660571000	1055389000
RLVREIAQDF						101340000	101340000				159810000	159810000	261150000
RPGTVALR						669860000	669860000				674820000	674820000	1344680000
RPGTVALREI						44617000	44617000				65173000	65173000	109790000
RPGTVALREIR						128970000	128970000				98054000	98054000	227024000
RPGTVALREIRRY						136600000	136600000				38145000	38145000	174745000
RRIRGERAGGDYKDDDDKSAAGGY						6224100	6224100				13316800	13316800	19540900
RVTIMPKDIQL						87919000	87919000				57736000	57736000	145655000
RYQKSTELL						7699300	7699300				8132900	8132900	15832200
SAPATGGVKKPHRY						741590000	741590000						741590000
TARKSTGGKAPRKQL						6110100000	6110100000				3323439700	3323439700	9433539700
TGGVKKPHRY						7438200	7438200						7438200
TIMPKDIQL					110320000	184250000	294570000			129680000	294760000	424440000	719010000
VGLFEDTNL						31521000	31521000				80726000	80726000	112247000
VGLFEDTNLAAIH						490340000	490340000				565810000	565810000	1056150000
VREIAQDF						6767800000	6767800000				9615700000	9615700000	16383500000
VREIAQDFKTDL						379290000	379290000				414690000	414690000	793980000
VTIMPKDIQL						147950000	147950000				221010000	221010000	368960000
YKDDDDKSAAGGYPYDVPDYA						16751000	16751000				20226000	20226000	36977000
Grand Total	8364900	25687969700	17338000	164993000	1558725000	58649032040	86086422640	24329387300	29438000	1830375000	58703007600	84892207900	170978630540

## Sheet: Sheet2
Proteins	(Multiple Items)
Sum of Intensity	Column Labels
	K27C						K27C Total	K36C				K36C Total	Grand Total
Row Labels	Amidated (C-term)	Carbamidomethyl (C)	Carbamidomethyl (C),Acetyl (N-term)	di_Boron_N-term	Oxidation (M)	Unmodified		Carbamidomethyl (C)	Carbamidomethyl (C),Acetyl (N-term)	Oxidation (M)	Unmodified
AARCSAPATGGVKKPHRY		181534700					181534700						181534700
AGGDYKDDDDKSAAGGY						1331300	1331300				6027200	6027200	7358500
AGGDYKDDDDKSAAGGYPY						97988100	97988100				297640000	297640000	395628100
AGGDYKDDDDKSAAGGYPYDVPDYA						230815000	230815000				393653000	393653000	624468000
AGGYPYDVPDYA						32144000	32144000				20392000	20392000	52536000
AKRVTIMPKDIQL					647140000	560480000	1207620000			548430000	310310000	858740000	2066360000
ALQEAAEAY						5746600000	5746600000				7368400000	7368400000	13115000000
ALQEAAEAYL						61383000	61383000				95751000	95751000	157134000
APATGGVKKPHRY						17727700	17727700						17727700
ARKSTGGKAPRKQL						474680000	474680000				252212000	252212000	726892000
ARRIRGERAGGDYKDDDDKSA						7893100	7893100				14086000	14086000	21979100
ARRIRGERAGGDYKDDDDKSAAG						2113200	2113200				9098200	9098200	11211400
ARRIRGERAGGDYKDDDDKSAAGG	8364900					54635800	63000700				41835000	41835000	104835700
ARRIRGERAGGDYKDDDDKSAAGGY						113524000	113524000				138975000	138975000	252499000
ATGGVKKPHRY						12847600	12847600						12847600
ATKAARCSAPATGGVKKPH		24986891000				14072000	25000963000	3910100000				3910100000	28911063000
ATKAARCSAPATGGVKKPHRY		180833000					180833000						180833000
ATKAARKSAPATGGVC								17434000				17434000	17434000
ATKAARKSAPATGGVCKPH			17338000				17338000	20400057000	29438000			20429495000	20446833000
CSAPATGGVKKPHRY		55981000		164993000			220974000						220974000
DLRFQSSAVM					54598000	54025000	108623000			56804000	56199000	113003000	221626000
EDTNLAAIH						409120000	409120000						409120000
EDTNLAAIHA						59641000	59641000				131850000	131850000	191491000
EIAQDFKTDL						66890000	66890000				87328000	87328000	154218000
FEDTNLAAIH
GDYKDDDDKSAAGGYPYDVPDYA						35607000	35607000				31241000	31241000	66848000
GERAGGDYKDDDDKSAAGGYPY						4203100	4203100				21021000	21021000	25224100
GGDYKDDDDKSAAGGYPYDVPDYA						23044000	23044000				19744000	19744000	42788000
GGVKKPHRY						7007200	7007200						7007200
GLFEDTNL						22058000	22058000				31048000	31048000	53106000
IAQDFKTDL						18360000	18360000				12906000	12906000	31266000
IMPKDIQL						5373800000	5373800000						5373800000
IRGERAGGDYKDDDDKSAAGGY						16646000	16646000				40908000	40908000	57554000
IRGERAGGDYKDDDDKSAAGGYPY						612719000	612719000				2174680000	2174680000	2787399000
KAARCSAPATGGVKKPHRY		137787700					137787700	1796300				1796300	139584000
KDDDDKSAAGGYPY						9970000	9970000				15079000	15079000	25049000
KDDDDKSAAGGYPYDVPDYA						50413800	50413800				126917000	126917000	177330800
KRVTIMPKDIQL						311444000	311444000				170890000	170890000	482334000
KSAAGGYPYDVPDYA						10674000	10674000				14910000	14910000	25584000
KTDLRFQSSAVM					155005000	190340000	345345000			57242000		57242000	402587000
KTDLRFQSSAVMALQEAAEAY					20107000		20107000						20107000
LATKAARCSAPATGGVKKPHRY		7651300					7651300						7651300
LIRKLPFQRL						23274000	23274000				8706200	8706200	31980200
LLIRKLPF						41824000	41824000				92349000	92349000	134173000
LVGLFEDTNLA						823820000	823820000				681970000	681970000	1505790000
LVGLFEDTNLAA						12761000	12761000						12761000
LVGLFEDTNLAAIH						12781182900	12781182900				16138316800	16138316800	28919499700
LVGLFEDTNLAAIHA						47697000	47697000				13358000	13358000	61055000
LVGLFEDTNLAAIHAK						70329000	70329000				38118000	38118000	108447000
PATGGVKKPHRY						66880740	66880740						66880740
PKDIQLAR						8710500	8710500				13251000	13251000	21961500
QDFKTDLRF						39275000	39275000				20129000	20129000	59404000
QRLVREIA						186100000	186100000				53722000	53722000	239822000
QRLVREIAQ						40466000	40466000				35921000	35921000	76387000
QRLVREIAQDF						10881981800	10881981800				10694174000	10694174000	21576155800
QRLVREIAQDFKTDL						493253000	493253000				383820100	383820100	877073100
QSSAVMALQEAAEAY					41586000	13334000	54920000			68918000	4824800	73742800	128662800
RAGGDYKDDDDKSAAGGYPY						8649200	8649200				33488000	33488000	42137200
RCSAPATGGVKKPHRY		137291000					137291000						137291000
REIAQDFKTDL
RFQSSAVM					529969000	1775400000	2305369000			969301000	2060000000	3029301000	5334670000
RFQSSAVMALQEAAEAY						121521000	121521000						121521000
RGERAGGDYKDDDDKSAAGGY						2674500	2674500				18022000	18022000	20696500
RGERAGGDYKDDDDKSAAGGYPY						47362000	47362000				208776000	208776000	256138000
RIRGERAGGDYKDDDDKSAAGGY						3261900	3261900				8840900	8840900	12102800
RIRGERAGGDYKDDDDKSAAGGYPY						394818000	394818000				660571000	660571000	1055389000
RLVREIAQDF						101340000	101340000				159810000	159810000	261150000
RPGTVALR						669860000	669860000				674820000	674820000	1344680000
RPGTVALREI						44617000	44617000				65173000	65173000	109790000
RPGTVALREIR						128970000	128970000				98054000	98054000	227024000
RPGTVALREIRRY						136600000	136600000				38145000	38145000	174745000
RRIRGERAGGDYKDDDDKSAAGGY						6224100	6224100				13316800	13316800	19540900
RVTIMPKDIQL						87919000	87919000				57736000	57736000	145655000
RYQKSTELL						7699300	7699300				8132900	8132900	15832200
SAPATGGVKKPHRY						741590000	741590000						741590000
TARKSTGGKAPRKQL						6110100000	6110100000				3323439700	3323439700	9433539700
TGGVKKPHRY						7438200	7438200						7438200
TIMPKDIQL					110320000	184250000	294570000			129680000	294760000	424440000	719010000
VGLFEDTNL						31521000	31521000				80726000	80726000	112247000
VGLFEDTNLAAIH						490340000	490340000				565810000	565810000	1056150000
VREIAQDF						6767800000	6767800000				9615700000	9615700000	16383500000
VREIAQDFKTDL						379290000	379290000				414690000	414690000	793980000
VTIMPKDIQL						147950000	147950000				221010000	221010000	368960000
YKDDDDKSAAGGYPYDVPDYA						16751000	16751000				20226000	20226000	36977000
Grand Total	8364900	25687969700	17338000	164993000	1558725000	58649032040	86086422640	24329387300	29438000	1830375000	58703007600	84892207900	170978630540

## Sheet: histone_analysis
Sequence	Length	Modifications	Modified sequence	Carbamidomethyl (C) Probabilities	Cys -> Dha Probabilities	Oxidation (M) Probabilities	Carbamidomethyl (C) Score Diffs	Cys -> Dha Score Diffs	Oxidation (M) Score Diffs	Acetyl (N-term)	Amidated (C-term)	Carbamidomethyl (C)	Cys -> Dha	di_Boron_N-term	Oxidation (M)	Missed cleavages	Proteins	Leading proteins	Leading razor protein	Type	Raw file	Experiment	MS/MS m/z	Charge	m/z	Mass	Uncalibrated - Calibrated m/z [ppm]	Uncalibrated - Calibrated m/z [Da]	Mass error [ppm]	Mass error [Da]	Uncalibrated mass error [ppm]	Uncalibrated mass error [Da]	Max intensity m/z 0	Retention time	Retention length	Calibrated retention time	Calibrated retention time start	Calibrated retention time finish	Retention time calibration	Match time difference	Match m/z difference	Match q-value	Match score	Number of data points	Number of scans	Number of isotopic peaks	PIF	Fraction of total spectrum	Base peak fraction
AAADARIPL	9	Unmodified	_AAADARIPL_							0	0	0	0	0	0	0	sp|P0A9Q7|ADHE_ECOLI	sp|P0A9Q7|ADHE_ECOLI	sp|P0A9Q7|ADHE_ECOLI	MULTI-MSMS	EXPLO_YZ1_YD1_211125_c27s_new_03	K27C	449.263	2	449.261	896.508	3.9787	0.0017875	-0.24523	-0.00011017	3.7335	0.0016773	449.261	54.011	0.49925	54.011	53.607	54.106	0					29	11	4	0	0	0
AAADARIPL	9	Unmodified	_AAADARIPL_							0	0	0	0	0	0	0	sp|P0A9Q7|ADHE_ECOLI	sp|P0A9Q7|ADHE_ECOLI	sp|P0A9Q7|ADHE_ECOLI	MULTI-MSMS	EXPLO_YZ1_YD1_211125_c36s_redo_02	K36C	449.265	2	449.261	896.508	3.9125	0.0017577	0.34835	0.0001565	4.2608	0.0019142	449.261	53.826	0.57384	53.966	53.574	54.148	0.13987					33	13	4	0	0	0
AAAGIAEDVKISEL	14	Unmodified	_AAAGIAEDVKISEL_							0	0	0	0	0	0	0	sp|P0A7S9|RS13_ECOLI	sp|P0A7S9|RS13_ECOLI	sp|P0A7S9|RS13_ECOLI	MULTI-MSMS	EXPLO_YZ1_YD1_211125_c27s_new_03	K27C	693.88	2	693.877	1385.74	4.2239	0.0029309	2.5478	0.0017678	6.7717	0.0046987	693.878	62.028	0.74573	62.028	61.542	62.288	0					29	16	3	0	0	0
AAAGIAEDVKISEL	14	Unmodified	_AAAGIAEDVKISEL_							0	0	0	0	0	0	0	sp|P0A7S9|RS13_ECOLI	sp|P0A7S9|RS13_ECOLI	sp|P0A7S9|RS13_ECOLI	MULTI-MSMS	EXPLO_YZ1_YD1_211125_c36s_redo_02	K36C	693.88	2	693.877	1385.74	4.7429	0.003291	0.688	0.00047739	5.4309	0.0037684	693.878	61.935	0.66274	62.061	61.91	62.573	0.12545					35	14	4	0	0	0
AAAGQKVPEVKY	12	Unmodified	_AAAGQKVPEVKY_							0	0	0	0	0	0	0	sp|P0A6Z3|HTPG_ECOLI	sp|P0A6Z3|HTPG_ECOLI	sp|P0A6Z3|HTPG_ECOLI	MULTI-MSMS	EXPLO_YZ1_YD1_211125_c27s_new_03	K27C	630.855	2	630.851	1259.69	4.7576	0.0030013	0.19647	0.00012394	4.9541	0.0031253	630.851	41.207	0.25782	41.207	41.055	41.313	0					12	5	3	0	0	0
AAAGQKVPEVKY	12	Unmodified	_AAAGQKVPEVKY_							0	0	0	0	0	0	0	sp|P0A6Z3|HTPG_ECOLI	sp|P0A6Z3|HTPG_ECOLI	sp|P0A6Z3|HTPG_ECOLI	MULTI-MSMS	EXPLO_YZ1_YD1_211125_c36s_redo_02	K36C	630.854	2	630.851	1259.69	4.031	0.002543	1.3988	0.00088246	5.4299	0.0034254	630.852	40.947	0.28715	41.166	40.978	41.265	0.21895					11	6	3	0	0	0
AAAKQGEPDPELNTSL	16	Unmodified	_AAAKQGEPDPELNTSL_							0	0	0	0	0	0	1	sp|P0A8A2|YEEN_ECOLI	sp|P0A8A2|YEEN_ECOLI	sp|P0A8A2|YEEN_ECOLI	MULTI-MSMS	EXPLO_YZ1_YD1_211125_c27s_new_03	K27C	820.912	2	820.91	1639.81	2.689	0.0022074	0.1926	0.00015811	2.8816	0.0023655	820.91	50.996	0.29029	50.996	50.777	51.067	0					12	6	2	0	0	0
AAAKQGEPDPELNTSL	16	Unmodified	_AAAKQGEPDPELNTSL_							0	0	0	0	0	0	1	sp|P0A8A2|YEEN_ECOLI	sp|P0A8A2|YEEN_ECOLI	sp|P0A8A2|YEEN_ECOLI	MULTI-MSMS	EXPLO_YZ1_YD1_211125_c36s_redo_02	K36C	820.911	2	820.91	1639.81	2.5584	0.0021002	-0.75747	-0.00062182	1.801	0.0014784	820.909	50.864	0.31573	51.015	50.825	51.14	0.15165					17	7	3	0	0	0
AAALGQIEKQF	11	Unmodified	_AAALGQIEKQF_							0	0	0	0	0	0	1	sp|P0A7G6|RECA_ECOLI	sp|P0A7G6|RECA_ECOLI	sp|P0A7G6|RECA_ECOLI	MULTI-MSMS	EXPLO_YZ1_YD1_211125_c27s_new_03	K27C	588.327	2	588.325	1174.63	4.3045	0.0025324	-0.1814	-0.00010672	4.1231	0.0024257	588.324	58.032	0.56662	58.032	57.699	58.265	0					28	12	4	0	0	0
AAALGQIEKQF	11	Unmodified	_AAALGQIEKQF_							0	0	0	0	0	0	1	sp|P0A7G6|RECA_ECOLI	sp|P0A7G6|RECA_ECOLI	sp|P0A7G6|RECA_ECOLI	MULTI-SECPEP	EXPLO_YZ1_YD1_211125_c36s_redo_02	K36C	587.819	2	588.325	1174.63	4.8118	0.0028309	0.29553	0.00017387	5.1074	0.0030048	588.324	57.986	0.34134	58.115	57.874	58.215	0.12906					18	7	3	0	0	0
AAAPSGASTGSREAL	15	Unmodified	_AAAPSGASTGSREAL_							0	0	0	0	0	0	0	sp|P0A6P9|ENO_ECOLI	sp|P0A6P9|ENO_ECOLI	sp|P0A6P9|ENO_ECOLI	MULTI-MSMS	EXPLO_YZ1_YD1_211125_c36s_redo_02	K36C	673.344	2	673.339	1344.66	4.2665	0.0028728	-0.41544	-0.00027973	3.8511	0.0025931	673.339	38.237	0.73387	38.465	38.168	38.902	0.22808					57	17	5	0	0	0
AAAPSGASTGSREAL	15	Unmodified	_AAAPSGASTGSREAL_							0	0	0	0	0	0	0	sp|P0A6P9|ENO_ECOLI	sp|P0A6P9|ENO_ECOLI	sp|P0A6P9|ENO_ECOLI	MULTI-MATCH-MSMS	EXPLO_YZ1_YD1_211125_c27s_new_03	K27C		2	673.339	1344.66	4.3046	0.0028985	-0.97493	-0.00065646	3.3297	0.002242	673.338	38.468	0.75756	38.468	38.116	38.874	0	0.0017322	-0.00026355	NaN	160.72	54	17	5	NaN	NaN	NaN
AAAPSGASTGSREALEL	17	Unmodified	_AAAPSGASTGSREALEL_							0	0	0	0	0	0	1	sp|P0A6P9|ENO_ECOLI	sp|P0A6P9|ENO_ECOLI	sp|P0A6P9|ENO_ECOLI	MULTI-MSMS	EXPLO_YZ1_YD1_211125_c27s_new_03	K27C	794.406	2	794.402	1586.79	4.3766	0.0034768	-0.1642	-0.00013044	4.2124	0.0033464	794.402	53.25	0.28928	53.25	53.065	53.354	0					16	6	3	0	0	0
AAAPSGASTGSREALEL	17	Unmodified	_AAAPSGASTGSREALEL_							0	0	0	0	0	0	1	sp|P0A6P9|ENO_ECOLI	sp|P0A6P9|ENO_ECOLI	sp|P0A6P9|ENO_ECOLI	MULTI-MSMS	EXPLO_YZ1_YD1_211125_c36s_redo_02	K36C	794.407	2	794.402	1586.79	4.9723	0.00395	0.021229	1.6865e-05	4.9935	0.0039669	794.402	53.084	0.31259	53.227	53.097	53.409	0.14312					19	7	3	0	0	0
AAAPSGASTGSREALELRDGDKSRF	25	Unmodified	_AAAPSGASTGSREALELRDGDKSRF_							0	0	0	0	0	0	2	sp|P0A6P9|ENO_ECOLI	sp|P0A6P9|ENO_ECOLI	sp|P0A6P9|ENO_ECOLI	MULTI-MSMS	EXPLO_YZ1_YD1_211125_c27s_new_03	K27C	638.326	4	638.073	2548.26	2.9966	0.001912	0.67425	0.00043022	3.6708	0.0023423	638.324	43.401	0.49794	43.401	43.028	43.526	0					67	17	6	0	0	0
AAAPSGASTGSREALELRDGDKSRF	25	Unmodified	_AAAPSGASTGSREALELRDGDKSRF_							0	0	0	0	0	0	2	sp|P0A6P9|ENO_ECOLI	sp|P0A6P9|ENO_ECOLI	sp|P0A6P9|ENO_ECOLI	MULTI-MSMS	EXPLO_YZ1_YD1_211125_c36s_redo_02	K36C	510.861	5	510.66	2548.26	2.9077	0.0014848	-0.88403	-0.00045144	2.0237	0.0010334	510.86	43.162	0.3131	43.371	43.222	43.535	0.20897					34	13	3	0	0	0
AAAPSGASTGSREALELRDGDKSRF	25	Unmodified	_AAAPSGASTGSREALELRDGDKSRF_							0	0	0	0	0	0	2	sp|P0A6P9|ENO_ECOLI	sp|P0A6P9|ENO_ECOLI	sp|P0A6P9|ENO_ECOLI	MULTI-MATCH-MSMS	EXPLO_YZ1_YD1_211125_c27s_new_03	K27C		5	510.66	2548.26	2.9827	0.0015231	-0.24649	-0.00012587	2.7362	0.0013973	510.86	43.386	0.37397	43.386	43.152	43.526	0	0.0076438	0.00061581	NaN	57.692	57	14	6	NaN	NaN	NaN
AAAQKVADW	9	Unmodified	_AAAQKVADW_							0	0	0	0	0	0	0	sp|P33602|NUOG_ECOLI	sp|P33602|NUOG_ECOLI	sp|P33602|NUOG_ECOLI	MULTI-MSMS	EXPLO_YZ1_YD1_211125_c27s_new_03	K27C	480.253	2	480.251	958.487	4.0509	0.0019455	-0.11156	-5.3576e-05	3.9394	0.0018919	480.251	47.488	0.53539	47.488	47.199	47.735	0					29	12	3	0	0	0
AAAQKVADW	9	Unmodified	_AAAQKVADW_							0	0	0	0	0	0	0	sp|P33602|NUOG_ECOLI	sp|P33602|NUOG_ECOLI	sp|P33602|NUOG_ECOLI	MULTI-MSMS	EXPLO_YZ1_YD1_211125_c36s_redo_02	K36C	480.254	2	480.251	958.487	5.2297	0.0025116	0.099107	4.7596e-05	5.3288	0.0025592	480.251	47.256	0.49548	47.432	47.198	47.693	0.17569					34	11	4	0	0	0
AAARQNGISY	10	Unmodified	_AAARQNGISY_							0	0	0	0	0	0	0	sp|P0A7L3|RL20_ECOLI	sp|P0A7L3|RL20_ECOLI	sp|P0A7L3|RL20_ECOLI	MULTI-MSMS	EXPLO_YZ1_YD1_211125_c36s_redo_02	K36C	525.772	2	525.77	1049.53	5.2451	0.0027577	2.2485	0.0011822	7.4936	0.0039399	525.77	38.951	0.72509	39.177	38.9	39.625	0.2258					56	17	5	0	0	0
AAATGVMPLDMPESVL	16	Oxidation (M)	_AAATGVM(Oxidation (M))PLDMPESVL_			AAATGVM(1)PLDMPESVL			AAATGVM(35)PLDM(-35)PESVL	0	0	0	0	0	1	3	sp|P36683|ACNB_ECOLI	sp|P36683|ACNB_ECOLI	sp|P36683|ACNB_ECOLI	MULTI-MSMS	EXPLO_YZ1_YD1_211125_c27s_new_03	K27C	809.9	2	809.397	1616.78	4.5151	0.0036545	-2.7824	-0.002252	1.7328	0.0014025	809.394	72.907	0.33954	72.907	72.839	73.178	0					18	8	3	0	0	0
AAATGVMPLDMPESVL	16	Oxidation (M)	_AAATGVM(Oxidation (M))PLDMPESVL_			AAATGVM(0.999)PLDM(0.001)PESVL			AAATGVM(30)PLDM(-30)PESVL	0	0	0	0	0	1	3	sp|P36683|ACNB_ECOLI	sp|P36683|ACNB_ECOLI	sp|P36683|ACNB_ECOLI	MULTI-MSMS	EXPLO_YZ1_YD1_211125_c36s_redo_02	K36C	809.399	2	809.397	1616.78	3.6017	0.0029152	-0.39574	-0.00032031	3.206	0.0025949	809.396	72.666	0.33025	72.824	72.771	73.101	0.15742					17	7	3	0	0	0
AAATGVMPLDMPESVL	16	Unmodified	_AAATGVMPLDMPESVL_							0	0	0	0	0	0	3	sp|P36683|ACNB_ECOLI	sp|P36683|ACNB_ECOLI	sp|P36683|ACNB_ECOLI	MULTI-MSMS	EXPLO_YZ1_YD1_211125_c27s_new_03	K27C	801.912	2	801.399	1600.78	6.9932	0.0056043	1.9465	0.0015599	8.9397	0.0071642	801.401	79.166	0.50166	79.166	78.956	79.457	0					22	9	4	0	0	0
AAATGVMPLDMPESVL	16	Unmodified	_AAATGVMPLDMPESVL_							0	0	0	0	0	0	3	sp|P36683|ACNB_ECOLI	sp|P36683|ACNB_ECOLI	sp|P36683|ACNB_ECOLI	MULTI-MSMS	EXPLO_YZ1_YD1_211125_c36s_redo_02	K36C	801.905	2	801.399	1600.78	4.9702	0.0039831	0.47878	0.0003837	5.449	0.0043668	801.4	78.974	0.50399	79.1	78.814	79.318	0.12605					20	9	4	0	0	0
AADDDRHITTEIANATPF	18	Unmodified	_AADDDRHITTEIANATPF_							0	0	0	0	0	0	0	sp|P0A744|MSRA_ECOLI	sp|P0A744|MSRA_ECOLI	sp|P0A744|MSRA_ECOLI	MULTI-MSMS	EXPLO_YZ1_YD1_211125_c27s_new_03	K27C	653.312	3	653.313	1956.92	2.9613	0.0019346	-1.4602	-0.00095395	1.5011	0.00098068	653.647	58.909	0.26398	58.909	58.755	59.019	0					11	5	3	0	0	0
AADDDRHITTEIANATPF	18	Unmodified	_AADDDRHITTEIANATPF_							0	0	0	0	0	0	0	sp|P0A744|MSRA_ECOLI	sp|P0A744|MSRA_ECOLI	sp|P0A744|MSRA_ECOLI	MSMS	EXPLO_YZ1_YD1_211125_c36s_redo_02	K36C	653.314	3	653.313	1956.92	NaN	NaN	NaN	NaN	NaN	NaN	NaN	58.813	1	58.941	58.441	59.441	0.12762								0	0	0
AADNKSLGQF	10	Unmodified	_AADNKSLGQF_							0	0	0	0	0	0	1	sp|P0A6Y8|DNAK_ECOLI	sp|P0A6Y8|DNAK_ECOLI	sp|P0A6Y8|DNAK_ECOLI	MSMS	EXPLO_YZ1_YD1_211125_c36s_redo_02	K36C	525.768	2	525.764	1049.51	NaN	NaN	NaN	NaN	NaN	NaN	NaN	47.523	1	47.699	47.199	48.199	0.17569								0	0	0
AADVTGVPTLL	11	Unmodified	_AADVTGVPTLL_							0	0	0	0	0	0	1	sp|P0A9G6|ACEA_ECOLI	sp|P0A9G6|ACEA_ECOLI	sp|P0A9G6|ACEA_ECOLI	MULTI-MSMS	EXPLO_YZ1_YD1_211125_c27s_new_03	K27C	528.802	2	528.8	1055.59	4.8871	0.0025843	0.10881	5.7539e-05	4.9959	0.0026418	528.801	71.566	0.39345	71.566	71.342	71.736	0					18	7	4	0	0	0
AADVTGVPTLL	11	Unmodified	_AADVTGVPTLL_							0	0	0	0	0	0	1	sp|P0A9G6|ACEA_ECOLI	sp|P0A9G6|ACEA_ECOLI	sp|P0A9G6|ACEA_ECOLI	MULTI-MSMS	EXPLO_YZ1_YD1_211125_c36s_redo_02	K36C	528.801	2	528.8	1055.59	5.634	0.0029793	-2.0865	-0.0011034	3.5474	0.0018759	528.799	71.374	0.34458	71.529	71.324	71.669	0.15454					15	6	3	0	0	0
AAEEARDAF	9	Unmodified	_AAEEARDAF_							0	0	0	0	0	0	0	sp|P08390|USG_ECOLI	sp|P08390|USG_ECOLI	sp|P08390|USG_ECOLI	MULTI-MSMS	EXPLO_YZ1_YD1_211125_c27s_new_03	K27C	490.231	2	490.228	978.441	5.3457	0.0026206	1.3161	0.00064517	6.6618	0.0032658	490.228	41.564	0.32805	41.564	41.388	41.716	0					18	7	3	0	0	0
AAEEIKEL	8	Unmodified	_AAEEIKEL_							0	0	0	0	0	0	0	sp|P37188|PTKB_ECOLI	sp|P37188|PTKB_ECOLI	sp|P37188|PTKB_ECOLI	MULTI-MSMS	EXPLO_YZ1_YD1_211125_c27s_new_03	K27C	451.746	2	451.745	901.476	5.903	0.0026667	-0.12874	-5.816e-05	5.7743	0.0026085	451.745	46.93	0.63242	46.93	46.651	47.283	0					43	14	4	0	0	0
AAEEIKEL	8	Unmodified	_AAEEIKEL_							0	0	0	0	0	0	0	sp|P37188|PTKB_ECOLI	sp|P37188|PTKB_ECOLI	sp|P37188|PTKB_ECOLI	MULTI-MATCH-MSMS	EXPLO_YZ1_YD1_211125_c36s_redo_02	K36C		2	451.745	901.476	5.7506	0.0025978	0.69491	0.00031392	6.4455	0.0029117	451.745	46.723	0.75248	46.905	46.583	47.335	0.18266	-0.012404	0.00037309	NaN	84.568	51	17	4	NaN	NaN	NaN
AAEEIKELC	9	Carbamidomethyl (C)	_AAEEIKELC(Carbamidomethyl (C))_	AAEEIKELC(1)			AAEEIKELC(85)			0	0	1	0	0	0	1	sp|P37188|PTKB_ECOLI	sp|P37188|PTKB_ECOLI	sp|P37188|PTKB_ECOLI	MULTI-MSMS	EXPLO_YZ1_YD1_211125_c27s_new_03	K27C	531.763	2	531.76	1061.51	3.6479	0.0019398	-0.80945	-0.00043043	2.8385	0.0015094	531.76	44.032	0.3005	44.032	43.836	44.136	0					9	6	2	0	0	0
AAEEIKELC	9	Carbamidomethyl (C)	_AAEEIKELC(Carbamidomethyl (C))_	AAEEIKELC(1)			AAEEIKELC(93)			0	0	1	0	0	0	1	sp|P37188|PTKB_ECOLI	sp|P37188|PTKB_ECOLI	sp|P37188|PTKB_ECOLI	MULTI-MSMS	EXPLO_YZ1_YD1_211125_c36s_redo_02	K36C	531.761	2	531.76	1061.51	3.9791	0.0021159	2.1833	0.001161	6.1624	0.0032769	531.761	43.763	0.24242	43.966	43.843	44.086	0.20308					10	5	2	0	0	0
AAERCADAVKEY	12	Carbamidomethyl (C)	_AAERC(Carbamidomethyl (C))ADAVKEY_	AAERC(1)ADAVKEY			AAERC(95)ADAVKEY			0	0	1	0	0	0	0	sp|P0A7R9|RS11_ECOLI	sp|P0A7R9|RS11_ECOLI	sp|P0A7R9|RS11_ECOLI	MULTI-MSMS	EXPLO_YZ1_YD1_211125_c27s_new_03	K27C	691.823	2	691.822	1381.63	3.2624	0.002257	-1.6555	-0.0011453	1.6069	0.0011117	691.822	40.99	0.41164	40.99	40.817	41.229	0					13	9	3	0	0	0
AAERCADAVKEY	12	Carbamidomethyl (C)	_AAERC(Carbamidomethyl (C))ADAVKEY_	AAERC(1)ADAVKEY			AAERC(60)ADAVKEY			0	0	1	0	0	0	0	sp|P0A7R9|RS11_ECOLI	sp|P0A7R9|RS11_ECOLI	sp|P0A7R9|RS11_ECOLI	MULTI-MSMS	EXPLO_YZ1_YD1_211125_c36s_redo_02	K36C	691.824	2	691.822	1381.63	3.1885	0.0022058	-0.066767	-4.6191e-05	3.1217	0.0021597	691.823	40.855	0.20613	41.074	40.938	41.144	0.21894					7	4	2	0	0	0
AAERQTSVERL	11	Unmodified	_AAERQTSVERL_							0	0	0	0	0	0	0	sp|P0A705|IF2_ECOLI	sp|P0A705|IF2_ECOLI	sp|P0A705|IF2_ECOLI	MULTI-MSMS	EXPLO_YZ1_YD1_211125_c36s_redo_02	K36C	420.564	3	420.562	1258.66	3.9812	0.0016743	0.14203	5.9734e-05	4.1232	0.0017341	420.562	36.493	0.38898	36.723	36.487	36.876	0.2306					13	8	2	0	0	0
AAERQTSVERL	11	Unmodified	_AAERQTSVERL_							0	0	0	0	0	0	0	sp|P0A705|IF2_ECOLI	sp|P0A705|IF2_ECOLI	sp|P0A705|IF2_ECOLI	MULTI-MATCH	EXPLO_YZ1_YD1_211125_c27s_new_03	K27C		3	420.562	1258.66	5.3384	0.0022451	-0.47425	-0.00019945	4.8642	0.0020457	420.561	36.781	0.2632	36.781	36.63	36.893	0	0.028966	-0.00027588	NaN	83.617	12	5	3	NaN	NaN	NaN
AAESVATDCQREQL	14	Carbamidomethyl (C)	_AAESVATDC(Carbamidomethyl (C))QREQL_	AAESVATDC(1)QREQL			AAESVATDC(180)QREQL			0	0	1	0	0	0	0	sp|P0C8J8|GATZ_ECOLI	sp|P0C8J8|GATZ_ECOLI	sp|P0C8J8|GATZ_ECOLI	MULTI-MSMS	EXPLO_YZ1_YD1_211125_c27s_new_03	K27C	789.367	2	789.365	1576.72	4.9645	0.0039188	-1.1287	-0.00089093	3.8358	0.0030279	789.364	41.646	0.36983	41.646	41.47	41.84	0					32	8	5	0	0	0
AAESVATDCQREQL	14	Carbamidomethyl (C)	_AAESVATDC(Carbamidomethyl (C))QREQL_	AAESVATDC(1)QREQL			AAESVATDC(57)QREQL			0	0	1	0	0	0	0	sp|P0C8J8|GATZ_ECOLI	sp|P0C8J8|GATZ_ECOLI	sp|P0C8J8|GATZ_ECOLI	MULTI-MSMS	EXPLO_YZ1_YD1_211125_c27s_new_03	K27C	526.582	3	526.579	1576.72	5.6204	0.0029596	0.14706	7.7438e-05	5.7675	0.003037	526.579	41.633	0.20746	41.633	41.509	41.716	0					9	4	3	0	0	0
AAESVATDCQREQL	14	Carbamidomethyl (C)	_AAESVATDC(Carbamidomethyl (C))QREQL_	AAESVATDC(1)QREQL			AAESVATDC(120)QREQL			0	0	1	0	0	0	0	sp|P0C8J8|GATZ_ECOLI	sp|P0C8J8|GATZ_ECOLI	sp|P0C8J8|GATZ_ECOLI	MULTI-MSMS	EXPLO_YZ1_YD1_211125_c36s_redo_02	K36C	789.369	2	789.365	1576.72	5.7519	0.0045404	-0.96371	-0.00076072	4.7882	0.0037797	789.364	41.432	0.36046	41.646	41.465	41.826	0.21438					36	8	6	0	0	0
AAESVATDCQREQL	14	Carbamidomethyl (C)	_AAESVATDC(Carbamidomethyl (C))QREQL_	AAESVATDC(1)QREQL			AAESVATDC(65)QREQL			0	0	1	0	0	0	0	sp|P0C8J8|GATZ_ECOLI	sp|P0C8J8|GATZ_ECOLI	sp|P0C8J8|GATZ_ECOLI	MULTI-MSMS	EXPLO_YZ1_YD1_211125_c36s_redo_02	K36C	526.916	3	526.579	1576.72	6.899	0.0036329	-1.5244	-0.00080271	5.3746	0.0028301	526.579	41.44	0.23736	41.654	41.507	41.745	0.21438					11	5	3	0	0	0
AAESVATDCQREQLSY	16	Carbamidomethyl (C)	_AAESVATDC(Carbamidomethyl (C))QREQLSY_	AAESVATDC(1)QREQLSY			AAESVATDC(140)QREQLSY			0	0	1	0	0	0	1	sp|P0C8J8|GATZ_ECOLI	sp|P0C8J8|GATZ_ECOLI	sp|P0C8J8|GATZ_ECOLI	MULTI-MSMS	EXPLO_YZ1_YD1_211125_c27s_new_03	K27C	914.416	2	914.413	1826.81	3.2978	0.0030156	-0.0042126	-3.8521e-06	3.2936	0.0030117	914.413	45.905	0.37439	45.905	45.669	46.044	0					31	8	5	0	0	0
AAESVATDCQREQLSY	16	Carbamidomethyl (C)	_AAESVATDC(Carbamidomethyl (C))QREQLSY_	AAESVATDC(1)QREQLSY			AAESVATDC(160)QREQLSY			0	0	1	0	0	0	1	sp|P0C8J8|GATZ_ECOLI	sp|P0C8J8|GATZ_ECOLI	sp|P0C8J8|GATZ_ECOLI	MULTI-MSMS	EXPLO_YZ1_YD1_211125_c36s_redo_02	K36C	914.919	2	914.413	1826.81	4.4093	0.0040319	-0.41886	-0.00038301	3.9904	0.0036489	914.412	45.686	0.3243	45.875	45.691	46.016	0.18962					30	7	5	0	0	0
AAEVFEGSITDLPNPK	16	Unmodified	_AAEVFEGSITDLPNPK_							0	0	0	0	0	0	2	sp|P0A9P0|DLDH_ECOLI	sp|P0A9P0|DLDH_ECOLI	sp|P0A9P0|DLDH_ECOLI	MULTI-MSMS	EXPLO_YZ1_YD1_211125_c27s_new_03	K27C	844.935	2	844.431	1686.85	3.2577	0.0027509	0.95085	0.00080292	4.2086	0.0035538	844.932	60	0.67708	60	59.734	60.411	0					33	15	5	0	0	0
AAEVFEGSITDLPNPK	16	Unmodified	_AAEVFEGSITDLPNPK_							0	0	0	0	0	0	2	sp|P0A9P0|DLDH_ECOLI	sp|P0A9P0|DLDH_ECOLI	sp|P0A9P0|DLDH_ECOLI	MULTI-SECPEP	EXPLO_YZ1_YD1_211125_c36s_redo_02	K36C	843.902	2	844.431	1686.85	5.1261	0.0043286	0.60536	0.00051119	5.7314	0.0048398	844.433	59.911	0.55745	60.038	59.804	60.362	0.12642					37	12	4	0	0	0
AAEVFEGSITDLPNPKAK	18	Unmodified	_AAEVFEGSITDLPNPKAK_							0	0	0	0	0	0	2	sp|P0A9P0|DLDH_ECOLI	sp|P0A9P0|DLDH_ECOLI	sp|P0A9P0|DLDH_ECOLI	MULTI-SECPEP	EXPLO_YZ1_YD1_211125_c36s_redo_02	K36C	629.67	3	629.667	1885.98	3.4064	0.0021449	0.41693	0.00026253	3.8233	0.0024074	630.335	55.712	0.41348	55.847	55.725	56.139	0.13471					17	9	3	0	0	0
AAEVFEGSITDLPNPKAK	18	Unmodified	_AAEVFEGSITDLPNPKAK_							0	0	0	0	0	0	2	sp|P0A9P0|DLDH_ECOLI	sp|P0A9P0|DLDH_ECOLI	sp|P0A9P0|DLDH_ECOLI	MULTI-MATCH	EXPLO_YZ1_YD1_211125_c27s_new_03	K27C		3	629.667	1885.98	3.5608	0.0022421	-0.29099	-0.00018323	3.2698	0.0020589	630	55.882	0.17136	55.882	55.772	55.943	0	0.017615	-0.001181	NaN	49.993	5	3	2	NaN	NaN	NaN
AAEVFEGSITDLPNPKAKKK	20	Unmodified	_AAEVFEGSITDLPNPKAKKK_							0	0	0	0	0	0	2	sp|P0A9P0|DLDH_ECOLI	sp|P0A9P0|DLDH_ECOLI	sp|P0A9P0|DLDH_ECOLI	MULTI-MSMS	EXPLO_YZ1_YD1_211125_c36s_redo_02	K36C	536.552	4	536.549	2142.17	4.9333	0.0026469	0.87459	0.00046926	5.8079	0.0031162	536.8	49.233	0.49717	49.395	49.196	49.693	0.16259					33	11	5	0	0	0
AAEVFEGSITDLPNPKAKKK	20	Unmodified	_AAEVFEGSITDLPNPKAKKK_							0	0	0	0	0	0	2	sp|P0A9P0|DLDH_ECOLI	sp|P0A9P0|DLDH_ECOLI	sp|P0A9P0|DLDH_ECOLI	MULTI-MSMS	EXPLO_YZ1_YD1_211125_c36s_redo_02	K36C	715.401	3	715.063	2142.17	4.2969	0.0030726	0.07013	5.0147e-05	4.367	0.0031227	715.397	49.223	0.45523	49.386	49.237	49.693	0.16259					19	10	3	0	0	0
AAEVFEGSITDLPNPKAKKK	20	Unmodified	_AAEVFEGSITDLPNPKAKKK_							0	0	0	0	0	0	2	sp|P0A9P0|DLDH_ECOLI	sp|P0A9P0|DLDH_ECOLI	sp|P0A9P0|DLDH_ECOLI	MULTI-MATCH-MSMS	EXPLO_YZ1_YD1_211125_c27s_new_03	K27C		3	715.063	2142.17	3.8032	0.0027196	-0.060955	-4.3587e-05	3.7423	0.002676	715.397	49.376	0.49567	49.376	49.19	49.686	0	-0.0049801	-6.4316e-05	NaN	44.788	27	11	4	NaN	NaN	NaN
AAEVFEGSITDLPNPKAKKK	20	Unmodified	_AAEVFEGSITDLPNPKAKKK_							0	0	0	0	0	0	2	sp|P0A9P0|DLDH_ECOLI	sp|P0A9P0|DLDH_ECOLI	sp|P0A9P0|DLDH_ECOLI	MULTI-MATCH-MSMS	EXPLO_YZ1_YD1_211125_c27s_new_03	K27C		4	536.549	2142.17	4.3116	0.0023134	0.59171	0.00031748	4.9033	0.0026309	536.8	49.369	0.45909	49.369	49.104	49.564	0	-0.012851	-0.00017519	NaN	59.585	37	10	6	NaN	NaN	NaN
AAEVTKNEQMAEL	13	Oxidation (M)	_AAEVTKNEQM(Oxidation (M))AEL_			AAEVTKNEQM(1)AEL			AAEVTKNEQM(83)AEL	0	0	0	0	0	1	1	sp|P0ABA4|ATPD_ECOLI	sp|P0ABA4|ATPD_ECOLI	sp|P0ABA4|ATPD_ECOLI	MULTI-MSMS	EXPLO_YZ1_YD1_211125_c27s_new_03	K27C	725.349	2	725.348	1448.68	2.2801	0.0016539	0.85237	0.00061827	3.1325	0.0022721	725.349	40.774	0.32236	40.774	40.61	40.933	0					20	7	5	0	0	0
AAEVTKNEQMAEL	13	Oxidation (M)	_AAEVTKNEQM(Oxidation (M))AEL_			AAEVTKNEQM(1)AEL			AAEVTKNEQM(55)AEL	0	0	0	0	0	1	1	sp|P0ABA4|ATPD_ECOLI	sp|P0ABA4|ATPD_ECOLI	sp|P0ABA4|ATPD_ECOLI	MULTI-MSMS	EXPLO_YZ1_YD1_211125_c36s_redo_02	K36C	725.351	2	725.348	1448.68	3.4778	0.0025226	2.3307	0.0016905	5.8085	0.0042132	725.35	40.529	0.31248	40.748	40.589	40.902	0.21894					16	7	3	0	0	0
AAEVTKNEQMAEL	13	Unmodified	_AAEVTKNEQMAEL_							0	0	0	0	0	0	1	sp|P0ABA4|ATPD_ECOLI	sp|P0ABA4|ATPD_ECOLI	sp|P0ABA4|ATPD_ECOLI	MULTI-MSMS	EXPLO_YZ1_YD1_211125_c27s_new_03	K27C	717.855	2	717.351	1432.69	4.0404	0.0028984	-2.2582	-0.0016199	1.7822	0.0012785	717.35	48.758	0.41362	48.758	48.605	49.019	0					23	9	3	0	0	0
AAEVTKNEQMAEL	13	Unmodified	_AAEVTKNEQMAEL_							0	0	0	0	0	0	1	sp|P0ABA4|ATPD_ECOLI	sp|P0ABA4|ATPD_ECOLI	sp|P0ABA4|ATPD_ECOLI	MULTI-MSMS	EXPLO_YZ1_YD1_211125_c36s_redo_02	K36C	717.354	2	717.351	1432.69	4.9258	0.0035335	-2.0384	-0.0014622	2.8874	0.0020713	717.35	48.586	0.48762	48.755	48.55	49.037	0.16896					22	11	3	0	0	0
AAEVTKNEQMAELL	14	Unmodified	_AAEVTKNEQMAELL_							0	0	0	0	0	0	2	sp|P0ABA4|ATPD_ECOLI	sp|P0ABA4|ATPD_ECOLI	sp|P0ABA4|ATPD_ECOLI	MULTI-MSMS	EXPLO_YZ1_YD1_211125_c27s_new_03	K27C	773.897	2	773.893	1545.77	5.377	0.0041612	-0.52967	-0.00040991	4.8473	0.0037513	773.892	60.172	0.47743	60.172	59.934	60.411	0					28	10	3	0	0	0
AAEVTKNEQMAELL	14	Unmodified	_AAEVTKNEQMAELL_							0	0	0	0	0	0	2	sp|P0ABA4|ATPD_ECOLI	sp|P0ABA4|ATPD_ECOLI	sp|P0ABA4|ATPD_ECOLI	MULTI-MSMS	EXPLO_YZ1_YD1_211125_c36s_redo_02	K36C	773.895	2	773.893	1545.77	5.9587	0.0046114	0.037794	2.9249e-05	5.9965	0.0046406	773.893	60.024	0.55554	60.15	59.847	60.403	0.12642					22	12	2	0	0	0
AAFVDAGKLLPHIPADQFPAQAL	23	Unmodified	_AAFVDAGKLLPHIPADQFPAQAL_							0	0	0	0	0	0	4	sp|P0A853|TNAA_ECOLI	sp|P0A853|TNAA_ECOLI	sp|P0A853|TNAA_ECOLI	MULTI-MSMS	EXPLO_YZ1_YD1_211125_c27s_new_03	K27C	797.44	3	797.434	2389.28	5.6936	0.0045403	-1.9264	-0.0015362	3.7672	0.0030041	797.767	74.234	0.2533	74.234	74.056	74.309	0					11	4	4	0	0	0
AAGDIVEGDKTVVY	14	Unmodified	_AAGDIVEGDKTVVY_							0	0	0	0	0	0	0	sp|P76440|PRET_ECOLI	sp|P76440|PRET_ECOLI	sp|P76440|PRET_ECOLI	MSMS	EXPLO_YZ1_YD1_211125_c36s_redo_02	K36C	718.87	2	718.867	1435.72	NaN	NaN	NaN	NaN	NaN	NaN	NaN	52.15	1	52.297	51.797	52.797	0.14708								0	0	0
AAGDQQARGF	10	Unmodified	_AAGDQQARGF_							0	0	0	0	0	0	0	sp|P0AFG8|ODP1_ECOLI	sp|P0AFG8|ODP1_ECOLI	sp|P0AFG8|ODP1_ECOLI	MULTI-MSMS	EXPLO_YZ1_YD1_211125_c27s_new_03	K27C	510.751	2	510.747	1019.48	5.5385	0.0028288	1.1595	0.00059221	6.698	0.003421	510.747	36.962	0.77044	36.962	36.543	37.313	0					51	17	5	0	0	0
AAGDQQARGF	10	Unmodified	_AAGDQQARGF_							0	0	0	0	0	0	0	sp|P0AFG8|ODP1_ECOLI	sp|P0AFG8|ODP1_ECOLI	sp|P0AFG8|ODP1_ECOLI	MULTI-MSMS	EXPLO_YZ1_YD1_211125_c36s_redo_02	K36C	510.749	2	510.747	1019.48	4.6366	0.0023681	0.82346	0.00042058	5.4601	0.0027887	510.747	36.764	0.84241	36.995	36.487	37.33	0.23061					46	19	4	0	0	0
AAGGRGEPRPLTESDW	16	Unmodified	_AAGGRGEPRPLTESDW_							0	0	0	0	0	0	1	sp|P04425|GSHB_ECOLI	sp|P04425|GSHB_ECOLI	sp|P04425|GSHB_ECOLI	MULTI-MSMS	EXPLO_YZ1_YD1_211125_c27s_new_03	K27C	566.947	3	566.945	1697.81	4.7436	0.0026894	0.077245	4.3794e-05	4.8208	0.0027332	566.945	50.597	0.44708	50.597	50.371	50.818	0					17	10	2	0	0	0
AAGGRGEPRPLTESDW	16	Unmodified	_AAGGRGEPRPLTESDW_							0	0	0	0	0	0	1	sp|P04425|GSHB_ECOLI	sp|P04425|GSHB_ECOLI	sp|P04425|GSHB_ECOLI	MULTI-MATCH-MSMS	EXPLO_YZ1_YD1_211125_c36s_redo_02	K36C		3	566.945	1697.81	5.593	0.0031709	-0.29136	-0.00016519	5.3016	0.0030057	566.945	50.372	0.41064	50.529	50.382	50.793	0.15682	-0.034187	-0.00032718	NaN	62.287	16	9	2	NaN	NaN	NaN
AAGIKAPDFLKDIGGLETN	19	Unmodified	_AAGIKAPDFLKDIGGLETN_							0	0	0	0	0	0	3	sp|P00393|DHNA_ECOLI	sp|P00393|DHNA_ECOLI	sp|P00393|DHNA_ECOLI	MULTI-MSMS	EXPLO_YZ1_YD1_211125_c27s_new_03	K27C	644.019	3	644.014	1929.02	5.4803	0.0035294	1.899	0.001223	7.3793	0.0047524	644.015	68.769	0.34035	68.769	68.501	68.842	0					23	6	5	0	0	0
AAGRIPGSF	9	Unmodified	_AAGRIPGSF_							0	0	0	0	0	0	0	sp|P05055|PNP_ECOLI	sp|P05055|PNP_ECOLI	sp|P05055|PNP_ECOLI	MULTI-MSMS	EXPLO_YZ1_YD1_211125_c27s_new_03	K27C	438.243	2	438.24	874.466	4.363	0.0019121	-1.065	-0.00046671	3.2981	0.0014453	438.24	49.535	0.73865	49.535	49.063	49.802	0					27	17	2	0	0	0
AAGRIPGSF	9	Unmodified	_AAGRIPGSF_							0	0	0	0	0	0	0	sp|P05055|PNP_ECOLI	sp|P05055|PNP_ECOLI	sp|P05055|PNP_ECOLI	MULTI-MSMS	EXPLO_YZ1_YD1_211125_c36s_redo_02	K36C	438.243	2	438.24	874.466	5.0142	0.0021974	-1.9865	-0.00087055	3.0278	0.0013269	438.239	49.337	0.85609	49.5	49.113	49.97	0.16259					29	20	2	0	0	0
AAGRIPGSFF	10	Unmodified	_AAGRIPGSFF_							0	0	0	0	0	0	1	sp|P05055|PNP_ECOLI	sp|P05055|PNP_ECOLI	sp|P05055|PNP_ECOLI	MULTI-MSMS	EXPLO_YZ1_YD1_211125_c27s_new_03	K27C	511.778	2	511.775	1021.53	5.1554	0.0026384	0.73729	0.00037733	5.8927	0.0030157	511.775	64.448	0.91143	64.448	64.108	65.019	0					57	19	4	0	0	0
AAGRIPGSFF	10	Unmodified	_AAGRIPGSFF_							0	0	0	0	0	0	1	sp|P05055|PNP_ECOLI	sp|P05055|PNP_ECOLI	sp|P05055|PNP_ECOLI	MULTI-MSMS	EXPLO_YZ1_YD1_211125_c36s_redo_02	K36C	511.778	2	511.775	1021.53	4.1493	0.0021235	1.1566	0.00059193	5.306	0.0027155	511.775	64.362	0.80697	64.49	64.116	64.923	0.12773					52	17	4	0	0	0
AAGTTCVTTGW	11	Unmodified	_AAGTTCVTTGW_							0	0	0	0	0	0	0	CON__P00766	CON__P00766	CON__P00766	MULTI-MSMS	EXPLO_YZ1_YD1_211125_c27s_new_03	K27C	534.247	2	534.245	1066.48	3.9004	0.0020838	-0.21221	-0.00011337	3.6882	0.0019704	534.245	56.047	0.38883	56.047	55.812	56.201	0					20	8	3	0	0	0
AAGTTCVTTGW	11	Unmodified	_AAGTTCVTTGW_							0	0	0	0	0	0	0	CON__P00766	CON__P00766	CON__P00766	MULTI-MATCH-MSMS	EXPLO_YZ1_YD1_211125_c36s_redo_02	K36C		2	534.245	1066.48	3.9255	0.0020972	0.65619	0.00035057	4.5816	0.0024477	534.246	55.86	0.45579	55.995	55.803	56.259	0.1347	-0.026079	0.00047585	NaN	68.787	29	10	4	NaN	NaN	NaN
AAHCGVTTSDVVVAGEF	17	Carbamidomethyl (C)	_AAHC(Carbamidomethyl (C))GVTTSDVVVAGEF_	AAHC(1)GVTTSDVVVAGEF			AAHC(210)GVTTSDVVVAGEF			0	0	1	0	0	0	0	CON__P00766	CON__P00766	CON__P00766	MULTI-MSMS	EXPLO_YZ1_YD1_211125_c27s_new_03	K27C	860.403	2	860.404	1718.79	2.9827	0.0025663	-0.65166	-0.00056069	2.331	0.0020056	860.404	58.997	0.78421	58.997	58.755	59.539	0					66	17	6	0	0	0
AAHCGVTTSDVVVAGEF	17	Carbamidomethyl (C)	_AAHC(Carbamidomethyl (C))GVTTSDVVVAGEF_	AAHC(1)GVTTSDVVVAGEF			AAHC(56)GVTTSDVVVAGEF			0	0	1	0	0	0	0	CON__P00766	CON__P00766	CON__P00766	MULTI-MSMS	EXPLO_YZ1_YD1_211125_c27s_new_03	K27C	573.94	3	573.938	1718.79	4.0654	0.0023333	-1.1158	-0.00064041	2.9496	0.0016929	573.938	58.998	0.31354	58.998	58.843	59.157	0					18	6	4	0	0	0
AAHCGVTTSDVVVAGEF	17	Carbamidomethyl (C)	_AAHC(Carbamidomethyl (C))GVTTSDVVVAGEF_	AAHC(1)GVTTSDVVVAGEF			AAHC(95)GVTTSDVVVAGEF			0	0	1	0	0	0	0	CON__P00766	CON__P00766	CON__P00766	MULTI-MSMS	EXPLO_YZ1_YD1_211125_c36s_redo_02	K36C	573.94	3	573.938	1718.79	4.292	0.0024633	-0.69353	-0.00039805	3.5984	0.0020653	573.938	58.85	0.43124	58.978	58.783	59.214	0.12762					29	9	4	0	0	0
AAHCGVTTSDVVVAGEF	17	Carbamidomethyl (C)	_AAHC(Carbamidomethyl (C))GVTTSDVVVAGEF_	AAHC(1)GVTTSDVVVAGEF			AAHC(150)GVTTSDVVVAGEF			0	0	1	0	0	0	0	CON__P00766	CON__P00766	CON__P00766	MULTI-MSMS	EXPLO_YZ1_YD1_211125_c36s_redo_02	K36C	860.407	2	860.404	1718.79	3.6151	0.0031105	-0.92072	-0.00079219	2.6944	0.0023183	860.404	58.85	2.0957	58.978	58.738	60.834	0.12762					123	51	7	0	0	0
AAHPPFASW	9	Unmodified	_AAHPPFASW_							0	0	0	0	0	0	1	sp|P00722|BGAL_ECOLI	sp|P00722|BGAL_ECOLI	sp|P00722|BGAL_ECOLI	MULTI-MSMS	EXPLO_YZ1_YD1_211125_c27s_new_03	K27C	492.243	2	492.24	982.466	5.3544	0.0026357	-0.92416	-0.00045491	4.4303	0.0021808	492.24	61.748	0.73498	61.748	61.271	62.006	0					34	16	3	0	0	0
AAHPPFASW	9	Unmodified	_AAHPPFASW_							0	0	0	0	0	0	1	sp|P00722|BGAL_ECOLI	sp|P00722|BGAL_ECOLI	sp|P00722|BGAL_ECOLI	MULTI-MATCH-MSMS	EXPLO_YZ1_YD1_211125_c36s_redo_02	K36C		2	492.24	982.466	5.4204	0.0026682	-0.63848	-0.00031429	4.782	0.0023539	492.24	61.611	0.81358	61.736	61.182	61.996	0.12545	-0.0057725	5.1734e-05	NaN	64.776	51	18	4	NaN	NaN	NaN
AAIDGLIDKL	10	Unmodified	_AAIDGLIDKL_							0	0	0	0	0	0	1	sp|P0AFX0|HPF_ECOLI	sp|P0AFX0|HPF_ECOLI	sp|P0AFX0|HPF_ECOLI	MULTI-MSMS	EXPLO_YZ1_YD1_211125_c27s_new_03	K27C	514.807	2	514.803	1027.59	5.5539	0.0028592	-1.2945	-0.00066639	4.2595	0.0021928	514.802	69.252	0.39308	69.252	69.029	69.422	0					15	7	3	0	0	0
AAIDGLIDKL	10	Unmodified	_AAIDGLIDKL_							0	0	0	0	0	0	1	sp|P0AFX0|HPF_ECOLI	sp|P0AFX0|HPF_ECOLI	sp|P0AFX0|HPF_ECOLI	MULTI-MSMS	EXPLO_YZ1_YD1_211125_c36s_redo_02	K36C	514.807	2	514.803	1027.59	5.0152	0.0025818	-1.7982	-0.00092574	3.217	0.0016561	514.802	69.104	0.48268	69.247	69.027	69.509	0.14288					24	9	4	0	0	0
AAIDGLIDKLARQL	14	Unmodified	_AAIDGLIDKLARQL_							0	0	0	0	0	0	2	sp|P0AFX0|HPF_ECOLI	sp|P0AFX0|HPF_ECOLI	sp|P0AFX0|HPF_ECOLI	MULTI-MSMS	EXPLO_YZ1_YD1_211125_c36s_redo_02	K36C	748.9	2	748.943	1495.87	4.4582	0.003339	2.9882	0.002238	7.4465	0.005577	748.945	78.027	0.20589	78.163	78.086	78.292	0.13675					6	3	2	0	0	0
AAIDGLIDKLARQL	14	Unmodified	_AAIDGLIDKLARQL_							0	0	0	0	0	0	2	sp|P0AFX0|HPF_ECOLI	sp|P0AFX0|HPF_ECOLI	sp|P0AFX0|HPF_ECOLI	MULTI-MSMS	EXPLO_YZ1_YD1_211125_c36s_redo_02	K36C	499.636	3	499.631	1495.87	5.4682	0.0027321	2.4784	0.0012383	7.9466	0.0039703	499.633	78.042	0.2552	78.179	78.037	78.292	0.13675					14	4	4	0	0	0
AAIDYINGHQA	11	Unmodified	_AAIDYINGHQA_							0	0	0	0	0	0	1	sp|P0A6A8|ACP_ECOLI	sp|P0A6A8|ACP_ECOLI	sp|P0A6A8|ACP_ECOLI	MULTI-MSMS	EXPLO_YZ1_YD1_211125_c27s_new_03	K27C	586.792	2	586.788	1171.56	5.9073	0.0034663	0.026266	1.5413e-05	5.9335	0.0034817	586.788	46.93	0.29593	46.93	46.781	47.077	0					17	6	3	0	0	0
AAIDYINGHQA	11	Unmodified	_AAIDYINGHQA_							0	0	0	0	0	0	1	sp|P0A6A8|ACP_ECOLI	sp|P0A6A8|ACP_ECOLI	sp|P0A6A8|ACP_ECOLI	MULTI-MSMS	EXPLO_YZ1_YD1_211125_c36s_redo_02	K36C	586.792	2	586.788	1171.56	5.5636	0.0032646	0.65322	0.0003833	6.2168	0.0036479	586.789	46.76	0.32965	46.942	46.755	47.085	0.18266					20	7	3	0	0	0
AAIEAAGGKIEE	12	Unmodified	_AAIEAAGGKIEE_							0	0	0	0	0	0	0	sp|P02413|RL15_ECOLI	sp|P02413|RL15_ECOLI	sp|P02413|RL15_ECOLI	MULTI-MSMS	EXPLO_YZ1_YD1_211125_c27s_new_03	K27C	579.806	2	579.804	1157.59	4.2729	0.0024774	-0.70779	-0.00041038	3.5651	0.0020671	579.804	42.267	0.21972	42.267	42.12	42.34	0					14	4	4	0	0	0
AAIEAAGGKIEE	12	Unmodified	_AAIEAAGGKIEE_							0	0	0	0	0	0	0	sp|P02413|RL15_ECOLI	sp|P02413|RL15_ECOLI	sp|P02413|RL15_ECOLI	MULTI-MSMS	EXPLO_YZ1_YD1_211125_c36s_redo_02	K36C	579.807	2	579.804	1157.59	4.7264	0.0027404	-0.9544	-0.00055336	3.772	0.002187	579.803	42.019	0.28184	42.234	42.104	42.386	0.21438					19	6	4	0	0	0
AAIEAEWETQPAPAAF	16	Unmodified	_AAIEAEWETQPAPAAF_							0	0	0	0	0	0	1	sp|P0ABJ9|CYDA_ECOLI	sp|P0ABJ9|CYDA_ECOLI	sp|P0ABJ9|CYDA_ECOLI	MULTI-MSMS	EXPLO_YZ1_YD1_211125_c27s_new_03	K27C	851.41	2	851.41	1700.8	3.9179	0.0033358	-0.59682	-0.00050814	3.3211	0.0028276	851.41	68.914	0.33691	68.914	68.645	68.982	0					9	6	2	0	0	0
AAIEAEWETQPAPAAF	16	Unmodified	_AAIEAEWETQPAPAAF_							0	0	0	0	0	0	1	sp|P0ABJ9|CYDA_ECOLI	sp|P0ABJ9|CYDA_ECOLI	sp|P0ABJ9|CYDA_ECOLI	MULTI-MSMS	EXPLO_YZ1_YD1_211125_c36s_redo_02	K36C	851.411	2	851.41	1700.8	3.171	0.0026998	-0.48785	-0.00041536	2.6831	0.0022844	851.911	68.67	0.38031	68.813	68.646	69.027	0.14288					17	7	3	0	0	0
AAIEAGDKAAA	11	Unmodified	_AAIEAGDKAAA_							0	0	0	0	0	0	0	sp|P0A7U7|RS20_ECOLI	sp|P0A7U7|RS20_ECOLI	sp|P0A7U7|RS20_ECOLI	MULTI-MSMS	EXPLO_YZ1_YD1_211125_c27s_new_03	K27C	494.26	2	494.259	986.503	3.4857	0.0017229	-0.50666	-0.00025042	2.9791	0.0014724	494.259	32.441	0.23056	32.441	32.311	32.541	0					11	4	3	0	0	0
AAIEAGDKAAA	11	Unmodified	_AAIEAGDKAAA_							0	0	0	0	0	0	0	sp|P0A7U7|RS20_ECOLI	sp|P0A7U7|RS20_ECOLI	sp|P0A7U7|RS20_ECOLI	MULTI-MSMS	EXPLO_YZ1_YD1_211125_c36s_redo_02	K36C	494.263	2	494.259	986.503	3.5796	0.0017692	1.4566	0.00071992	5.0361	0.0024891	494.26	32.214	0.31695	32.442	32.292	32.609	0.22868					15	6	3	0	0	0
AAIEAGDKAAAQ	12	Unmodified	_AAIEAGDKAAAQ_							0	0	0	0	0	0	0	sp|P0A7U7|RS20_ECOLI	sp|P0A7U7|RS20_ECOLI	sp|P0A7U7|RS20_ECOLI	MULTI-MSMS	EXPLO_YZ1_YD1_211125_c27s_new_03	K27C	558.291	2	558.288	1114.56	4.7008	0.0026244	-1.0337	-0.0005771	3.6671	0.0020473	558.288	31.092	0.4852	31.092	30.896	31.381	0					28	10	4	0	0	0
AAIEAGDKAAAQ	12	Unmodified	_AAIEAGDKAAAQ_							0	0	0	0	0	0	0	sp|P0A7U7|RS20_ECOLI	sp|P0A7U7|RS20_ECOLI	sp|P0A7U7|RS20_ECOLI	MULTI-MSMS	EXPLO_YZ1_YD1_211125_c36s_redo_02	K36C	558.289	2	558.288	1114.56	4.5909	0.0025631	-0.88212	-0.00049248	3.7088	0.0020706	558.288	30.861	0.77003	31.089	30.889	31.659	0.2276					41	16	4	0	0	0
AAIEAGDKAAAQKA	14	Unmodified	_AAIEAGDKAAAQKA_							0	0	0	0	0	0	0	sp|P0A7U7|RS20_ECOLI	sp|P0A7U7|RS20_ECOLI	sp|P0A7U7|RS20_ECOLI	MULTI-MSMS	EXPLO_YZ1_YD1_211125_c27s_new_03	K27C	438.906	3	438.905	1313.69	4.1163	0.0018067	-1.3674	-0.00060016	2.749	0.0012065	438.905	30.027	0.51481	30.027	29.92	30.435	0					46	12	5	0	0	0
AAIEAGDKAAAQKA	14	Unmodified	_AAIEAGDKAAAQKA_							0	0	0	0	0	0	0	sp|P0A7U7|RS20_ECOLI	sp|P0A7U7|RS20_ECOLI	sp|P0A7U7|RS20_ECOLI	MULTI-MSMS	EXPLO_YZ1_YD1_211125_c27s_new_03	K27C	657.856	2	657.854	1313.69	3.6796	0.0024206	-0.98383	-0.00064722	2.6957	0.0017734	657.853	30.027	0.40329	30.027	29.879	30.282	0					29	9	4	0	0	0
AAIEAGDKAAAQKA	14	Unmodified	_AAIEAGDKAAAQKA_							0	0	0	0	0	0	0	sp|P0A7U7|RS20_ECOLI	sp|P0A7U7|RS20_ECOLI	sp|P0A7U7|RS20_ECOLI	MULTI-MSMS	EXPLO_YZ1_YD1_211125_c36s_redo_02	K36C	439.241	3	438.905	1313.69	5.7934	0.0025428	-1.2313	-0.00054041	4.5621	0.0020023	438.905	29.779	0.74631	30.006	29.79	30.536	0.22628					58	18	5	0	0	0
AAIEAGDKAAAQKA	14	Unmodified	_AAIEAGDKAAAQKA_							0	0	0	0	0	0	0	sp|P0A7U7|RS20_ECOLI	sp|P0A7U7|RS20_ECOLI	sp|P0A7U7|RS20_ECOLI	MULTI-MSMS	EXPLO_YZ1_YD1_211125_c36s_redo_02	K36C	657.856	2	657.854	1313.69	5.2868	0.0034779	-1.4383	-0.00094621	3.8484	0.0025317	657.853	29.778	0.43387	30.005	29.79	30.224	0.22628					29	10	4	0	0	0
AAIEAGDKAAAQKAF	15	Unmodified	_AAIEAGDKAAAQKAF_							0	0	0	0	0	0	0	sp|P0A7U7|RS20_ECOLI	sp|P0A7U7|RS20_ECOLI	sp|P0A7U7|RS20_ECOLI	MULTI-MSMS	EXPLO_YZ1_YD1_211125_c27s_new_03	K27C	487.931	3	487.928	1460.76	3.7982	0.0018532	0.33915	0.00016548	4.1374	0.0020187	487.928	42.062	0.54573	42.062	41.84	42.386	0					34	12	4	0	0	0
AAIEAGDKAAAQKAF	15	Unmodified	_AAIEAGDKAAAQKAF_							0	0	0	0	0	0	0	sp|P0A7U7|RS20_ECOLI	sp|P0A7U7|RS20_ECOLI	sp|P0A7U7|RS20_ECOLI	MULTI-MSMS	EXPLO_YZ1_YD1_211125_c27s_new_03	K27C	731.391	2	731.388	1460.76	3.1891	0.0023324	-0.23029	-0.00016843	2.9588	0.002164	731.389	42.069	0.32447	42.069	41.88	42.205	0					17	7	3	0	0	0
AAIPVGAAGEGIGESDVRVNF	21	Unmodified	_AAIPVGAAGEGIGESDVRVNF_							0	0	0	0	0	0	0	sp|P0A8R0|RRAA_ECOLI	sp|P0A8R0|RRAA_ECOLI	sp|P0A8R0|RRAA_ECOLI	MULTI-MSMS	EXPLO_YZ1_YD1_211125_c27s_new_03	K27C	677.356	3	677.016	2028.03	6.1589	0.0041697	-0.25638	-0.00017357	5.9025	0.0039961	677.35	64.81	0.45724	64.81	64.562	65.019	0					29	9	4	0	0	0
AAIPVGAAGEGIGESDVRVNF	21	Unmodified	_AAIPVGAAGEGIGESDVRVNF_							0	0	0	0	0	0	0	sp|P0A8R0|RRAA_ECOLI	sp|P0A8R0|RRAA_ECOLI	sp|P0A8R0|RRAA_ECOLI	MULTI-MSMS	EXPLO_YZ1_YD1_211125_c27s_new_03	K27C	1015.53	2	1015.02	2028.03	5.6491	0.005734	-0.92185	-0.0009357	4.7273	0.0047983	1015.52	64.815	0.3632	64.815	64.562	64.925	0					23	7	4	0	0	0
AAIPVGAAGEGIGESDVRVNF	21	Unmodified	_AAIPVGAAGEGIGESDVRVNF_							0	0	0	0	0	0	0	sp|P0A8R0|RRAA_ECOLI	sp|P0A8R0|RRAA_ECOLI	sp|P0A8R0|RRAA_ECOLI	MULTI-MSMS	EXPLO_YZ1_YD1_211125_c36s_redo_02	K36C	677.355	3	677.016	2028.03	5.0522	0.0034204	-0.92195	-0.00062418	4.1303	0.0027963	677.35	64.646	0.40717	64.773	64.559	64.967	0.12774					25	8	4	0	0	0
AAIPVGAAGEGIGESDVRVNF	21	Unmodified	_AAIPVGAAGEGIGESDVRVNF_							0	0	0	0	0	0	0	sp|P0A8R0|RRAA_ECOLI	sp|P0A8R0|RRAA_ECOLI	sp|P0A8R0|RRAA_ECOLI	MULTI-MSMS	EXPLO_YZ1_YD1_211125_c36s_redo_02	K36C	1015.53	2	1015.02	2028.03	4.5494	0.0046178	-1.2055	-0.0012236	3.3439	0.0033941	1015.52	64.646	0.36322	64.773	64.559	64.923	0.12774					19	7	4	0	0	0
AAIREVFGDKSPAISATKAM	20	Unmodified	_AAIREVFGDKSPAISATKAM_							0	0	0	0	0	0	1	sp|P0A953|FABB_ECOLI	sp|P0A953|FABB_ECOLI	sp|P0A953|FABB_ECOLI	MULTI-MSMS	EXPLO_YZ1_YD1_211125_c27s_new_03	K27C	688.71	3	688.37	2062.09	3.3745	0.0023229	3.3368	0.002297	6.7114	0.0046199	688.707	52.998	0.3408	52.998	52.77	53.111	0					22	7	4	0	0	0
AAIREVFGDKSPAISATKAM	20	Unmodified	_AAIREVFGDKSPAISATKAM_							0	0	0	0	0	0	1	sp|P0A953|FABB_ECOLI	sp|P0A953|FABB_ECOLI	sp|P0A953|FABB_ECOLI	MULTI-MSMS	EXPLO_YZ1_YD1_211125_c36s_redo_02	K36C	688.377	3	688.37	2062.09	4.5131	0.0031067	3.259	0.0022434	7.7722	0.0053501	688.373	52.823	0.16684	52.966	52.847	53.014	0.14312					9	3	3	0	0	0
AAISGQKPL	9	Unmodified	_AAISGQKPL_							0	0	0	0	0	0	0	sp|P62399|RL5_ECOLI	sp|P62399|RL5_ECOLI	sp|P62399|RL5_ECOLI	MULTI-MSMS	EXPLO_YZ1_YD1_211125_c36s_redo_02	K36C	442.766	2	442.764	883.513	4.1393	0.0018327	0.15664	6.9355e-05	4.296	0.0019021	442.764	40.51	0.79242	40.729	40.394	41.187	0.21898					63	19	5	0	0	0
AAISGQKPL	9	Unmodified	_AAISGQKPL_							0	0	0	0	0	0	0	sp|P62399|RL5_ECOLI	sp|P62399|RL5_ECOLI	sp|P62399|RL5_ECOLI	MULTI-MATCH-MSMS	EXPLO_YZ1_YD1_211125_c27s_new_03	K27C		2	442.764	883.513	3.3456	0.0014813	0.2417	0.00010701	3.5873	0.0015883	442.764	40.756	0.74134	40.756	40.404	41.146	0	0.013285	4.6029e-05	NaN	82.671	48	17	4	NaN	NaN	NaN
AAITAQDSQRANVY	14	Unmodified	_AAITAQDSQRANVY_							0	0	0	0	0	0	0	sp|P25665|METE_ECOLI	sp|P25665|METE_ECOLI	sp|P25665|METE_ECOLI	MULTI-MSMS	EXPLO_YZ1_YD1_211125_c27s_new_03	K27C	754.382	2	754.379	1506.74	4.3684	0.0032954	0.55039	0.0004152	4.9188	0.0037106	754.379	42.493	0.4275	42.493	42.34	42.767	0					23	9	3	0	0	0
AAITAQDSQRANVY	14	Unmodified	_AAITAQDSQRANVY_							0	0	0	0	0	0	0	sp|P25665|METE_ECOLI	sp|P25665|METE_ECOLI	sp|P25665|METE_ECOLI	MULTI-MATCH-MSMS	EXPLO_YZ1_YD1_211125_c36s_redo_02	K36C		2	754.379	1506.74	3.7113	0.0027997	1.6457	0.0012415	5.3569	0.0040412	754.38	42.244	0.3242	42.458	42.3	42.624	0.21438	-0.017545	0.00063811	NaN	131.42	18	7	3	NaN	NaN	NaN
AAITESLKEGDAVQ	14	Unmodified	_AAITESLKEGDAVQ_							0	0	0	0	0	0	1	sp|P0ACF0|DBHA_ECOLI	sp|P0ACF0|DBHA_ECOLI	sp|P0ACF0|DBHA_ECOLI	MULTI-MSMS	EXPLO_YZ1_YD1_211125_c36s_redo_02	K36C	716.873	2	716.37	1430.73	4.3244	0.0030979	-0.88992	-0.00063751	3.4345	0.0024604	716.369	46.594	0.2603	46.776	46.583	46.843	0.18266					13	5	3	0	0	0
AAITESLKEGDAVQ	14	Unmodified	_AAITESLKEGDAVQ_							0	0	0	0	0	0	1	sp|P0ACF0|DBHA_ECOLI	sp|P0ACF0|DBHA_ECOLI	sp|P0ACF0|DBHA_ECOLI	MULTI-MATCH-MSMS	EXPLO_YZ1_YD1_211125_c27s_new_03	K27C		2	716.37	1430.73	3.421	0.0024507	-2.4526	-0.001757	0.96837	0.00069371	716.366	46.667	0.38647	46.667	46.484	46.87	0	-0.054815	-0.0017528	NaN	55.806	15	8	3	NaN	NaN	NaN
AAITESLKEGDAVQL	15	Unmodified	_AAITESLKEGDAVQL_							0	0	0	0	0	0	1	sp|P0ACF0|DBHA_ECOLI	sp|P0ACF0|DBHA_ECOLI	sp|P0ACF0|DBHA_ECOLI	MSMS	EXPLO_YZ1_YD1_211125_c27s_new_03	K27C	772.916	2	772.912	1543.81	NaN	NaN	NaN	NaN	NaN	NaN	NaN	58.477	1	58.477	57.977	58.977	0								0	0	0
AAITESLKEGDAVQL	15	Unmodified	_AAITESLKEGDAVQL_							0	0	0	0	0	0	1	sp|P0ACF0|DBHA_ECOLI	sp|P0ACF0|DBHA_ECOLI	sp|P0ACF0|DBHA_ECOLI	MULTI-MSMS	EXPLO_YZ1_YD1_211125_c36s_redo_02	K36C	772.916	2	772.912	1543.81	4.6947	0.0036286	1.7023	0.0013157	6.397	0.0049443	772.913	58.414	0.73072	58.543	58.136	58.867	0.12906					26	16	2	0	0	0
AAITESLKEGDAVQLVGF	18	Unmodified	_AAITESLKEGDAVQLVGF_							0	0	0	0	0	0	2	sp|P0ACF0|DBHA_ECOLI	sp|P0ACF0|DBHA_ECOLI	sp|P0ACF0|DBHA_ECOLI	MULTI-MSMS	EXPLO_YZ1_YD1_211125_c27s_new_03	K27C	924.995	2	924.491	1846.97	4.9974	0.00462	-0.73649	-0.00068088	4.2609	0.0039391	924.992	70.572	0.48385	70.572	70.304	70.788	0					30	9	5	0	0	0
AAITESLKEGDAVQLVGF	18	Unmodified	_AAITESLKEGDAVQLVGF_							0	0	0	0	0	0	2	sp|P0ACF0|DBHA_ECOLI	sp|P0ACF0|DBHA_ECOLI	sp|P0ACF0|DBHA_ECOLI	MULTI-MSMS	EXPLO_YZ1_YD1_211125_c27s_new_03	K27C	616.667	3	616.663	1846.97	6.3222	0.0038987	-0.96954	-0.00059788	5.3527	0.0033008	616.997	70.573	0.23704	70.573	70.403	70.64	0					8	4	2	0	0	0
AAITESLKEGDAVQLVGF	18	Unmodified	_AAITESLKEGDAVQLVGF_							0	0	0	0	0	0	2	sp|P0ACF0|DBHA_ECOLI	sp|P0ACF0|DBHA_ECOLI	sp|P0ACF0|DBHA_ECOLI	MULTI-MSMS	EXPLO_YZ1_YD1_211125_c36s_redo_02	K36C	924.493	2	924.491	1846.97	3.565	0.0032958	0.20341	0.00018805	3.7684	0.0034838	924.491	70.321	0.48477	70.468	70.247	70.732	0.14684					23	9	4	0	0	0
AAITESLKEGDAVQLVGFGTF	21	Unmodified	_AAITESLKEGDAVQLVGFGTF_							0	0	0	0	0	0	3	sp|P0ACF0|DBHA_ECOLI	sp|P0ACF0|DBHA_ECOLI	sp|P0ACF0|DBHA_ECOLI	MULTI-MSMS	EXPLO_YZ1_YD1_211125_c27s_new_03	K27C	1077.57	2	1077.06	2152.11	4.679	0.0050395	0.92083	0.00099179	5.5998	0.0060313	1077.56	76.256	0.1832	76.256	76.097	76.28	0					8	3	3	0	0	0
AAIVADLRGEAL	12	Unmodified	_AAIVADLRGEAL_							0	0	0	0	0	0	1	sp|P76576|YFGM_ECOLI	sp|P76576|YFGM_ECOLI	sp|P76576|YFGM_ECOLI	MSMS	EXPLO_YZ1_YD1_211125_c27s_new_03	K27C	599.847	2	599.843	1197.67	NaN	NaN	NaN	NaN	NaN	NaN	NaN	60.7	1	60.7	60.2	61.2	0								0	0	0
AAKDDAARANQRLDNMATKY	20	Oxidation (M)	_AAKDDAARANQRLDNM(Oxidation (M))ATKY_			AAKDDAARANQRLDNM(1)ATKY			AAKDDAARANQRLDNM(52)ATKY	0	0	0	0	0	1	2	sp|P69776|LPP_ECOLI	sp|P69776|LPP_ECOLI	sp|P69776|LPP_ECOLI	MULTI-MSMS	EXPLO_YZ1_YD1_211125_c27s_new_03	K27C	560.781	4	560.528	2238.08	3.5037	0.0019639	-0.28416	-0.00015928	3.2195	0.0018046	560.778	34.834	0.5516	34.834	34.397	34.949	0					41	11	4	0	0	0
AAKDDAARANQRLDNMATKY	20	Oxidation (M)	_AAKDDAARANQRLDNM(Oxidation (M))ATKY_			AAKDDAARANQRLDNM(1)ATKY			AAKDDAARANQRLDNM(42)ATKY	0	0	0	0	0	1	2	sp|P69776|LPP_ECOLI	sp|P69776|LPP_ECOLI	sp|P69776|LPP_ECOLI	MULTI-MSMS	EXPLO_YZ1_YD1_211125_c36s_redo_02	K36C	560.53	4	560.528	2238.08	3.5471	0.0019883	-0.39954	-0.00022395	3.1476	0.0017643	560.778	34.447	0.49688	34.677	34.356	34.853	0.23072					30	10	4	0	0	0
AAKDDAARANQRLDNMATKY	20	Unmodified	_AAKDDAARANQRLDNMATKY_							0	0	0	0	0	0	2	sp|P69776|LPP_ECOLI	sp|P69776|LPP_ECOLI	sp|P69776|LPP_ECOLI	MULTI-MSMS	EXPLO_YZ1_YD1_211125_c27s_new_03	K27C	556.782	4	556.529	2222.09	5.4265	0.00302	-0.23522	-0.0001309	5.1912	0.0028891	556.78	41.49	0.40891	41.49	41.35	41.759	0					45	9	7	0	0	0
AAKDDAARANQRLDNMATKY	20	Unmodified	_AAKDDAARANQRLDNMATKY_							0	0	0	0	0	0	2	sp|P69776|LPP_ECOLI	sp|P69776|LPP_ECOLI	sp|P69776|LPP_ECOLI	MULTI-MSMS	EXPLO_YZ1_YD1_211125_c27s_new_03	K27C	742.04	3	741.703	2222.09	4.754	0.0035261	-0.49481	-0.000367	4.2592	0.0031591	741.703	41.484	0.32193	41.484	41.35	41.672	0					33	7	6	0	0	0
AAKDDAARANQRLDNMATKY	20	Unmodified	_AAKDDAARANQRLDNMATKY_							0	0	0	0	0	0	2	sp|P69776|LPP_ECOLI	sp|P69776|LPP_ECOLI	sp|P69776|LPP_ECOLI	MULTI-MATCH-MSMS	EXPLO_YZ1_YD1_211125_c36s_redo_02	K36C		3	741.703	2222.09	6.3915	0.0047406	-0.91593	-0.00067935	5.4756	0.0040612	742.036	41.399	0.28123	41.614	41.424	41.705	0.21438	0.064884	-0.00047697	NaN	64.249	18	6	4	NaN	NaN	NaN
AAKDDAARANQRLDNMATKY	20	Unmodified	_AAKDDAARANQRLDNMATKY_							0	0	0	0	0	0	2	sp|P69776|LPP_ECOLI	sp|P69776|LPP_ECOLI	sp|P69776|LPP_ECOLI	MULTI-MATCH-MSMS	EXPLO_YZ1_YD1_211125_c36s_redo_02	K36C		4	556.529	2222.09	7.2375	0.0040279	-1.2053	-0.00067076	6.0322	0.0033571	556.779	41.398	0.36655	41.612	41.338	41.705	0.21451	0.061136	-0.0015866	NaN	43.534	34	8	6	NaN	NaN	NaN
AAKIRRDDEVIVL	13	Unmodified	_AAKIRRDDEVIVL_							0	0	0	0	0	0	0	sp|P60624|RL24_ECOLI	sp|P60624|RL24_ECOLI	sp|P60624|RL24_ECOLI	MULTI-MSMS	EXPLO_YZ1_YD1_211125_c27s_new_03	K27C	749.445	2	749.441	1496.87	3.4797	0.0026078	0.19384	0.00014527	3.6735	0.0027531	749.442	52.418	0.45274	52.418	52.278	52.73	0					25	10	3	0	0	0
AAKIRRDDEVIVL	13	Unmodified	_AAKIRRDDEVIVL_							0	0	0	0	0	0	0	sp|P60624|RL24_ECOLI	sp|P60624|RL24_ECOLI	sp|P60624|RL24_ECOLI	MULTI-MATCH-MSMS	EXPLO_YZ1_YD1_211125_c36s_redo_02	K36C		2	749.441	1496.87	4.1422	0.0031043	-0.201	-0.00015064	3.9412	0.0029537	749.441	52.405	0.46741	52.548	52.298	52.765	0.14312	0.064998	-0.00029101	NaN	74.162	29	11	4	NaN	NaN	NaN
AAKQPVTEQEIASY	14	Unmodified	_AAKQPVTEQEIASY_							0	0	0	0	0	0	0	sp|P0ADY1|PPID_ECOLI	sp|P0ADY1|PPID_ECOLI	sp|P0ADY1|PPID_ECOLI	MULTI-MSMS	EXPLO_YZ1_YD1_211125_c27s_new_03	K27C	767.896	2	767.891	1533.77	4.6154	0.0035441	0.63715	0.00048926	5.2525	0.0040334	767.892	48.156	0.38008	48.156	47.94	48.32	0					22	8	4	0	0	0
AAKQPVTEQEIASY	14	Unmodified	_AAKQPVTEQEIASY_							0	0	0	0	0	0	0	sp|P0ADY1|PPID_ECOLI	sp|P0ADY1|PPID_ECOLI	sp|P0ADY1|PPID_ECOLI	MULTI-MSMS	EXPLO_YZ1_YD1_211125_c36s_redo_02	K36C	767.896	2	767.891	1533.77	5.8862	0.00452	0.89412	0.00068658	6.7803	0.0052066	767.892	48.03	0.28923	48.199	48.012	48.302	0.16896					18	6	4	0	0	0
AAKRGKSVEEILGK	14	Unmodified	_AAKRGKSVEEILGK_							0	0	0	0	0	0	1	sp|P0A7W1|RS5_ECOLI	sp|P0A7W1|RS5_ECOLI	sp|P0A7W1|RS5_ECOLI	MULTI-MSMS	EXPLO_YZ1_YD1_211125_c27s_new_03	K27C	495.965	3	495.963	1484.87	4.1346	0.0020506	0.49742	0.0002467	4.6321	0.0022973	495.963	39.013	0.36942	39.013	38.83	39.2	0					25	8	5	0	0	0
AAKRGKSVEEILGK	14	Unmodified	_AAKRGKSVEEILGK_							0	0	0	0	0	0	1	sp|P0A7W1|RS5_ECOLI	sp|P0A7W1|RS5_ECOLI	sp|P0A7W1|RS5_ECOLI	MSMS	EXPLO_YZ1_YD1_211125_c27s_new_03	K27C	495.965	3	495.963	1484.87	NaN	NaN	NaN	NaN	NaN	NaN	NaN	39.841	1	39.841	39.341	40.341	0								0	0	0
AAKRGKSVEEILGK	14	Unmodified	_AAKRGKSVEEILGK_							0	0	0	0	0	0	1	sp|P0A7W1|RS5_ECOLI	sp|P0A7W1|RS5_ECOLI	sp|P0A7W1|RS5_ECOLI	MULTI-MSMS	EXPLO_YZ1_YD1_211125_c36s_redo_02	K36C	495.966	3	495.963	1484.87	4.8632	0.0024119	-0.2003	-9.9341e-05	4.6629	0.0023126	495.963	38.729	0.35831	38.955	38.816	39.174	0.2258					26	8	4	0	0	0
AAKRGKSVEEILGK	14	Unmodified	_AAKRGKSVEEILGK_							0	0	0	0	0	0	1	sp|P0A7W1|RS5_ECOLI	sp|P0A7W1|RS5_ECOLI	sp|P0A7W1|RS5_ECOLI	MULTI-MSMS	EXPLO_YZ1_YD1_211125_c36s_redo_02	K36C	495.966	3	495.963	1484.87	4.6523	0.0023074	-0.49017	-0.00024311	4.1622	0.0020643	495.963	39.581	0.28141	39.807	39.625	39.907	0.2258					15	6	3	0	0	0
AAKVNDQEISRGQF	14	Unmodified	_AAKVNDQEISRGQF_							0	0	0	0	0	0	0	sp|P0ADY1|PPID_ECOLI	sp|P0ADY1|PPID_ECOLI	sp|P0ADY1|PPID_ECOLI	MULTI-MSMS	EXPLO_YZ1_YD1_211125_c27s_new_03	K27C	521.604	3	521.602	1561.78	3.3493	0.001747	-0.60672	-0.00031646	2.7426	0.0014306	521.602	43.007	0.21574	43.007	42.897	43.113	0					8	4	2	0	0	0
AAKVNDQEISRGQF	14	Unmodified	_AAKVNDQEISRGQF_							0	0	0	0	0	0	0	sp|P0ADY1|PPID_ECOLI	sp|P0ADY1|PPID_ECOLI	sp|P0ADY1|PPID_ECOLI	MULTI-MSMS	EXPLO_YZ1_YD1_211125_c36s_redo_02	K36C	521.603	3	521.602	1561.78	3.1517	0.0016439	-0.38984	-0.00020334	2.7618	0.0014406	521.602	42.804	0.32314	43.013	42.827	43.15	0.20897					12	7	2	0	0	0
AAKVNDQEISRGQFENAF	18	Unmodified	_AAKVNDQEISRGQFENAF_							0	0	0	0	0	0	1	sp|P0ADY1|PPID_ECOLI	sp|P0ADY1|PPID_ECOLI	sp|P0ADY1|PPID_ECOLI	MULTI-MSMS	EXPLO_YZ1_YD1_211125_c27s_new_03	K27C	675.668	3	675.333	2022.98	4.9609	0.0033503	-2.0784	-0.0014036	2.8825	0.0019467	675.33	53.291	0.49718	53.291	53.155	53.652	0					21	11	3	0	0	0
AAKVNDQEISRGQFENAF	18	Unmodified	_AAKVNDQEISRGQFENAF_							0	0	0	0	0	0	1	sp|P0ADY1|PPID_ECOLI	sp|P0ADY1|PPID_ECOLI	sp|P0ADY1|PPID_ECOLI	MULTI-MATCH-MSMS	EXPLO_YZ1_YD1_211125_c36s_redo_02	K36C		3	675.333	2022.98	5.6151	0.0037921	-1.9451	-0.0013136	3.67	0.0024785	675.666	53.16	0.26751	53.303	53.142	53.409	0.14312	0.0056927	0.00012043	NaN	75.463	18	6	3	NaN	NaN	NaN
AAKVQQQLESSDLDQY	16	Unmodified	_AAKVQQQLESSDLDQY_							0	0	0	0	0	0	2	sp|P0A9P6|DEAD_ECOLI	sp|P0A9P6|DEAD_ECOLI	sp|P0A9P6|DEAD_ECOLI	MULTI-MSMS	EXPLO_YZ1_YD1_211125_c27s_new_03	K27C	911.946	2	911.945	1821.87	2.6159	0.0023855	0.40331	0.0003678	3.0192	0.0027533	911.945	50.208	0.25066	50.208	50.074	50.324	0					7	5	2	0	0	0
AAKVQQQLESSDLDQY	16	Unmodified	_AAKVQQQLESSDLDQY_							0	0	0	0	0	0	2	sp|P0A9P6|DEAD_ECOLI	sp|P0A9P6|DEAD_ECOLI	sp|P0A9P6|DEAD_ECOLI	MULTI-MSMS	EXPLO_YZ1_YD1_211125_c36s_redo_02	K36C	911.948	2	911.945	1821.87	2.367	0.0021585	1.4868	0.0013559	3.8537	0.0035144	911.946	50.081	0.17615	50.238	50.123	50.299	0.15682					9	4	3	0	0	0
AALAGAIDEEKVVL	14	Unmodified	_AALAGAIDEEKVVL_							0	0	0	0	0	0	1	sp|P0ACB2|HEM2_ECOLI	sp|P0ACB2|HEM2_ECOLI	sp|P0ACB2|HEM2_ECOLI	MULTI-MSMS	EXPLO_YZ1_YD1_211125_c27s_new_03	K27C	699.899	2	699.896	1397.78	3.97	0.0027786	0.92253	0.00064568	4.8925	0.0034242	699.897	63.775	0.25294	63.775	63.625	63.878	0					11	5	3	0	0	0
AALAGAIDEEKVVL	14	Unmodified	_AALAGAIDEEKVVL_							0	0	0	0	0	0	1	sp|P0ACB2|HEM2_ECOLI	sp|P0ACB2|HEM2_ECOLI	sp|P0ACB2|HEM2_ECOLI	MULTI-MSMS	EXPLO_YZ1_YD1_211125_c36s_redo_02	K36C	699.899	2	699.896	1397.78	3.3052	0.0023133	1.3677	0.00095725	4.6729	0.0032706	699.897	63.701	0.26659	63.827	63.584	63.85	0.12629					14	5	3	0	0	0
AALAKAPL	8	Unmodified	_AALAKAPL_							0	0	0	0	0	0	1	sp|P33602|NUOG_ECOLI	sp|P33602|NUOG_ECOLI	sp|P33602|NUOG_ECOLI	MULTI-MSMS	EXPLO_YZ1_YD1_211125_c27s_new_03	K27C	377.747	2	377.745	753.475	4.7649	0.0017999	0.23847	9.0082e-05	5.0034	0.00189	377.745	47.919	0.75666	47.919	47.564	48.32	0					25	17	3	0	0	0
AALAKAPL	8	Unmodified	_AALAKAPL_							0	0	0	0	0	0	1	sp|P33602|NUOG_ECOLI	sp|P33602|NUOG_ECOLI	sp|P33602|NUOG_ECOLI	MULTI-MATCH-MSMS	EXPLO_YZ1_YD1_211125_c36s_redo_02	K36C		2	377.745	753.475	5.6328	0.0021278	0.91787	0.00034672	6.5507	0.0024745	377.745	47.736	0.66469	47.906	47.601	48.266	0.1702	-0.0062518	0.0001798	NaN	77.748	26	15	3	NaN	NaN	NaN
AALDAERYLDGLADAK	16	Unmodified	_AALDAERYLDGLADAK_							0	0	0	0	0	0	4	sp|P0A9P4|TRXB_ECOLI	sp|P0A9P4|TRXB_ECOLI	sp|P0A9P4|TRXB_ECOLI	MULTI-MSMS	EXPLO_YZ1_YD1_211125_c36s_redo_02	K36C	564.628	3	564.625	1690.85	5.3567	0.0030245	-0.097669	-5.5147e-05	5.259	0.0029694	564.625	62.516	0.39597	62.642	62.443	62.839	0.12545					21	8	4	0	0	0
AALDAERYLDGLADAK	16	Unmodified	_AALDAERYLDGLADAK_							0	0	0	0	0	0	4	sp|P0A9P4|TRXB_ECOLI	sp|P0A9P4|TRXB_ECOLI	sp|P0A9P4|TRXB_ECOLI	MULTI-MATCH-MSMS	EXPLO_YZ1_YD1_211125_c27s_new_03	K27C		3	564.625	1690.85	5.5335	0.0031244	0.21123	0.00011926	5.7447	0.0032436	564.625	62.679	0.26762	62.679	62.559	62.826	0	0.018491	0.00025337	NaN	64.476	12	5	4	NaN	NaN	NaN
AALEAAGVK	9	Unmodified	_AALEAAGVK_							0	0	0	0	0	0	1	sp|P0AGE9|SUCD_ECOLI	sp|P0AGE9|SUCD_ECOLI	sp|P0AGE9|SUCD_ECOLI	MULTI-MSMS	EXPLO_YZ1_YD1_211125_c36s_redo_02	K36C	415.246	2	415.243	828.471	4.5002	0.0018687	0.0021715	9.0172e-07	4.5024	0.0018696	415.242	38.193	0.51986	38.421	38.168	38.688	0.22808					23	12	3	0	0	0
AALKPLIDQGGL	12	Unmodified	_AALKPLIDQGGL_							0	0	0	0	0	0	2	sp|P08390|USG_ECOLI	sp|P08390|USG_ECOLI	sp|P08390|USG_ECOLI	MSMS	EXPLO_YZ1_YD1_211125_c36s_redo_02	K36C	598.36	2	598.356	1194.7	NaN	NaN	NaN	NaN	NaN	NaN	NaN	61.402	1	61.528	61.028	62.028	0.12545								0	0	0
AALLAEEPVEIQNVPKLKDVDTSM	24	Unmodified	_AALLAEEPVEIQNVPKLKDVDTSM_							0	0	0	0	0	0	3	sp|P0A749|MURA_ECOLI	sp|P0A749|MURA_ECOLI	sp|P0A749|MURA_ECOLI	MULTI-MSMS	EXPLO_YZ1_YD1_211125_c36s_redo_02	K36C	871.138	3	870.795	2609.36	5.6733	0.0049403	2.717	0.002366	8.3903	0.0073062	871.131	65.248	0.56532	65.378	64.969	65.534	0.12965					15	5	4	0	0	0
AALLAEEPVEIQNVPKLKDVDTSM	24	Unmodified	_AALLAEEPVEIQNVPKLKDVDTSM_							0	0	0	0	0	0	3	sp|P0A749|MURA_ECOLI	sp|P0A749|MURA_ECOLI	sp|P0A749|MURA_ECOLI	MULTI-MATCH-MSMS	EXPLO_YZ1_YD1_211125_c27s_new_03	K27C		3	870.795	2609.36	7.6128	0.0066292	1.4922	0.0012994	9.1051	0.0079287	871.466	65.413	0.2916	65.413	65.207	65.499	0	0.01736	-0.0015175	NaN	42.746	19	5	4	NaN	NaN	NaN
AALRQQGVAFPNDF	14	Unmodified	_AALRQQGVAFPNDF_							0	0	0	0	0	0	2	sp|P0A8N5|SYK2_ECOLI	sp|P0A8N5|SYK2_ECOLI	sp|P0A8N5|SYK2_ECOLI	MULTI-MSMS	EXPLO_YZ1_YD1_211125_c27s_new_03	K27C	767.398	2	767.394	1532.77	3.6624	0.0028105	-0.44243	-0.00033952	3.22	0.002471	767.396	62.028	0.57793	62.028	61.841	62.419	0					25	12	3	0	0	0
AALRQQGVAFPNDF	14	Unmodified	_AALRQQGVAFPNDF_							0	0	0	0	0	0	2	sp|P0A8N5|SYK2_ECOLI	sp|P0A8N5|SYK2_ECOLI	sp|P0A8N5|SYK2_ECOLI	MULTI-MSMS	EXPLO_YZ1_YD1_211125_c36s_redo_02	K36C	767.397	2	767.394	1532.77	4.8554	0.003726	-1.0887	-0.0008355	3.7667	0.0028905	767.395	61.913	0.53272	62.038	61.91	62.443	0.12545					17	11	2	0	0	0
AALTEKARSVESEPC	15	Carbamidomethyl (C)	_AALTEKARSVESEPC(Carbamidomethyl (C))_	AALTEKARSVESEPC(1)			AALTEKARSVESEPC(46)			0	0	1	0	0	0	1	sp|P0AD33|YFCZ_ECOLI	sp|P0AD33|YFCZ_ECOLI	sp|P0AD33|YFCZ_ECOLI	MULTI-MSMS	EXPLO_YZ1_YD1_211125_c27s_new_03	K27C	549.941	3	549.938	1646.79	5.5742	0.0030655	0.84875	0.00046676	6.4229	0.0035322	549.939	36.825	0.35333	36.825	36.63	36.983	0					20	7	4	0	0	0
AALTEKARSVESEPC	15	Carbamidomethyl (C)	_AALTEKARSVESEPC(Carbamidomethyl (C))_	AALTEKARSVESEPC(1)			AALTEKARSVESEPC(64)			0	0	1	0	0	0	1	sp|P0AD33|YFCZ_ECOLI	sp|P0AD33|YFCZ_ECOLI	sp|P0AD33|YFCZ_ECOLI	MULTI-MSMS	EXPLO_YZ1_YD1_211125_c36s_redo_02	K36C	549.943	3	549.938	1646.79	4.5511	0.0025028	1.2924	0.00071072	5.8435	0.0032136	549.939	36.572	0.47713	36.802	36.487	36.965	0.23061					24	10	4	0	0	0
AANIELAEAIAPKEPRAAATQEM	23	Unmodified	_AANIELAEAIAPKEPRAAATQEM_							0	0	0	0	0	0	1	sp|P16659|SYP_ECOLI	sp|P16659|SYP_ECOLI	sp|P16659|SYP_ECOLI	MULTI-MSMS	EXPLO_YZ1_YD1_211125_c27s_new_03	K27C	799.416	3	799.081	2394.22	4.4177	0.0035301	-0.77354	-0.00061812	3.6441	0.0029119	799.413	58.411	0.39698	58.411	58.265	58.662	0					24	8	4	0	0	0
AANIELAEAIAPKEPRAAATQEM	23	Unmodified	_AANIELAEAIAPKEPRAAATQEM_							0	0	0	0	0	0	1	sp|P16659|SYP_ECOLI	sp|P16659|SYP_ECOLI	sp|P16659|SYP_ECOLI	MULTI-MSMS	EXPLO_YZ1_YD1_211125_c36s_redo_02	K36C	799.419	3	799.081	2394.22	5.0816	0.0040606	-0.45273	-0.00036177	4.6289	0.0036989	799.414	58.279	0.30788	58.408	58.257	58.565	0.12906					23	6	5	0	0	0
AANIELAEAIAPKEPRAAATQEM	23	Oxidation (M)	_AANIELAEAIAPKEPRAAATQEM(Oxidation (M))_			AANIELAEAIAPKEPRAAATQEM(1)			AANIELAEAIAPKEPRAAATQEM(70)	0	0	0	0	0	1	1	sp|P16659|SYP_ECOLI	sp|P16659|SYP_ECOLI	sp|P16659|SYP_ECOLI	MULTI-MSMS	EXPLO_YZ1_YD1_211125_c36s_redo_02	K36C	804.414	3	804.413	2410.22	2.5751	0.0020714	-1.282	-0.0010313	1.2931	0.0010402	804.412	55.151	0.31026	55.286	55.078	55.388	0.13471					15	7	3	0	0	0
AANIELAEAIAPKEPRAAATQEM	23	Oxidation (M)	_AANIELAEAIAPKEPRAAATQEM(Oxidation (M))_							0	0	0	0	0	1	1	sp|P16659|SYP_ECOLI	sp|P16659|SYP_ECOLI	sp|P16659|SYP_ECOLI	MULTI-MATCH	EXPLO_YZ1_YD1_211125_c27s_new_03	K27C		3	804.413	2410.22	3.2694	0.0026299	0.79518	0.00063965	4.0646	0.0032696	804.747	55.246	0.24727	55.246	55.084	55.332	0	-0.01973	0.0039549	NaN	69.765	7	5	2	NaN	NaN	NaN
AANPKFILLDEPF	13	Unmodified	_AANPKFILLDEPF_							0	0	0	0	0	0	3	sp|P0A9V1|LPTB_ECOLI	sp|P0A9V1|LPTB_ECOLI	sp|P0A9V1|LPTB_ECOLI	MULTI-MSMS	EXPLO_YZ1_YD1_211125_c36s_redo_02	K36C	737.905	2	737.901	1473.79	3.7785	0.0027882	2.1478	0.0015848	5.9263	0.004373	737.902	76.482	0.35918	76.635	76.398	76.757	0.15273					18	8	3	0	0	0
AANPKFILLDEPF	13	Unmodified	_AANPKFILLDEPF_							0	0	0	0	0	0	3	sp|P0A9V1|LPTB_ECOLI	sp|P0A9V1|LPTB_ECOLI	sp|P0A9V1|LPTB_ECOLI	MULTI-MATCH-MSMS	EXPLO_YZ1_YD1_211125_c27s_new_03	K27C		2	737.901	1473.79	4.7315	0.0034914	1.8815	0.0013883	6.613	0.0048797	737.902	76.633	0.44225	76.633	76.368	76.81	0	-0.0011021	-0.00015291	NaN	76.465	23	9	4	NaN	NaN	NaN
AANRPELQAL	10	Unmodified	_AANRPELQAL_							0	0	0	0	0	0	1	sp|P09546|PUTA_ECOLI	sp|P09546|PUTA_ECOLI	sp|P09546|PUTA_ECOLI	MULTI-MSMS	EXPLO_YZ1_YD1_211125_c36s_redo_02	K36C	541.805	2	541.801	1081.59	5.0957	0.0027609	2.2337	0.0012102	7.3294	0.0039711	541.802	51.464	0.62468	51.611	51.215	51.84	0.14708					28	14	3	0	0	0
AANVPAFVSGKAL	13	Unmodified	_AANVPAFVSGKAL_							0	0	0	0	0	0	1	sp|P0ACF0|DBHA_ECOLI	sp|P0ACF0|DBHA_ECOLI	sp|P0ACF0|DBHA_ECOLI	MULTI-MSMS	EXPLO_YZ1_YD1_211125_c36s_redo_02	K36C	622.86	2	622.854	1243.69	7.0887	0.0044152	3.2163	0.0020033	10.305	0.0064185	622.855	60.215	0.34694	60.341	60.145	60.492	0.12642					12	7	2	0	0	0
AANVPAFVSGKAL	13	Unmodified	_AANVPAFVSGKAL_							0	0	0	0	0	0	1	sp|P0ACF0|DBHA_ECOLI	sp|P0ACF0|DBHA_ECOLI	sp|P0ACF0|DBHA_ECOLI	MULTI-MATCH	EXPLO_YZ1_YD1_211125_c27s_new_03	K27C		2	622.854	1243.69	7.458	0.0046452	3.9591	0.0024659	11.417	0.0071112	622.855	60.366	0.3483	60.366	60.106	60.454	0	0.012309	0.0005867	NaN	69.01	11	7	2	NaN	NaN	NaN
AANVPAFVSGKALKDAVK	18	Unmodified	_AANVPAFVSGKALKDAVK_							0	0	0	0	0	0	2	sp|P0ACF0|DBHA_ECOLI	sp|P0ACF0|DBHA_ECOLI	sp|P0ACF0|DBHA_ECOLI	MULTI-MSMS	EXPLO_YZ1_YD1_211125_c27s_new_03	K27C	596.018	3	596.012	1785.01	3.7934	0.0022609	3.2317	0.0019262	7.0251	0.0041871	596.014	52.993	0.38067	52.993	52.73	53.111	0					19	8	3	0	0	0
AANVPAFVSGKALKDAVK	18	Unmodified	_AANVPAFVSGKALKDAVK_							0	0	0	0	0	0	2	sp|P0ACF0|DBHA_ECOLI	sp|P0ACF0|DBHA_ECOLI	sp|P0ACF0|DBHA_ECOLI	MULTI-MATCH-MSMS	EXPLO_YZ1_YD1_211125_c36s_redo_02	K36C		3	596.012	1785.01	4.6781	0.0027882	2.3207	0.0013831	6.9988	0.0041714	596.013	52.848	0.41402	52.992	52.683	53.097	0.14312	-0.00084458	-0.0010575	NaN	45.347	19	9	4	NaN	NaN	NaN
AANYGETRNATPITN	15	Unmodified	_AANYGETRNATPITN_							0	0	0	0	0	0	1	sp|P02931|OMPF_ECOLI	sp|P02931|OMPF_ECOLI	sp|P02931|OMPF_ECOLI	MULTI-MSMS	EXPLO_YZ1_YD1_211125_c27s_new_03	K27C	796.889	2	796.887	1591.76	3.6312	0.0028936	-0.19911	-0.00015867	3.4321	0.002735	796.887	39.008	0.36942	39.008	38.83	39.2	0					30	8	5	0	0	0
AANYGETRNATPITN	15	Unmodified	_AANYGETRNATPITN_							0	0	0	0	0	0	1	sp|P02931|OMPF_ECOLI	sp|P02931|OMPF_ECOLI	sp|P02931|OMPF_ECOLI	MULTI-MSMS	EXPLO_YZ1_YD1_211125_c36s_redo_02	K36C	796.89	2	796.887	1591.76	3.7253	0.0029687	-0.2227	-0.00017747	3.5026	0.0027912	796.886	38.73	0.27824	38.956	38.816	39.094	0.2258					22	6	4	0	0	0
AAQVAAERCADAVKEY	16	Carbamidomethyl (C)	_AAQVAAERC(Carbamidomethyl (C))ADAVKEY_	AAQVAAERC(1)ADAVKEY			AAQVAAERC(71)ADAVKEY			0	0	1	0	0	0	0	sp|P0A7R9|RS11_ECOLI	sp|P0A7R9|RS11_ECOLI	sp|P0A7R9|RS11_ECOLI	MULTI-MSMS	EXPLO_YZ1_YD1_211125_c27s_new_03	K27C	584.618	3	584.618	1750.83	3.6942	0.0021597	-1.0662	-0.00062335	2.6279	0.0015363	584.617	40.99	0.65327	40.99	40.777	41.43	0					51	15	6	0	0	0
AAQVAAERCADAVKEY	16	Carbamidomethyl (C)	_AAQVAAERC(Carbamidomethyl (C))ADAVKEY_	AAQVAAERC(1)ADAVKEY			AAQVAAERC(120)ADAVKEY			0	0	1	0	0	0	0	sp|P0A7R9|RS11_ECOLI	sp|P0A7R9|RS11_ECOLI	sp|P0A7R9|RS11_ECOLI	MULTI-MSMS	EXPLO_YZ1_YD1_211125_c27s_new_03	K27C	876.425	2	876.423	1750.83	2.8303	0.0024806	-0.81503	-0.00071431	2.0153	0.0017663	876.422	40.978	0.32826	40.978	40.817	41.146	0					28	7	5	0	0	0
AAQVAAERCADAVKEY	16	Carbamidomethyl (C)	_AAQVAAERC(Carbamidomethyl (C))ADAVKEY_	AAQVAAERC(1)ADAVKEY			AAQVAAERC(48)ADAVKEY			0	0	1	0	0	0	0	sp|P0A7R9|RS11_ECOLI	sp|P0A7R9|RS11_ECOLI	sp|P0A7R9|RS11_ECOLI	MULTI-MSMS	EXPLO_YZ1_YD1_211125_c36s_redo_02	K36C	584.619	3	584.618	1750.83	3.5239	0.0020601	-0.75131	-0.00043923	2.7726	0.0016209	584.617	40.842	0.59563	41.061	40.789	41.385	0.21894					54	14	6	0	0	0
AAQVAAERCADAVKEY	16	Carbamidomethyl (C)	_AAQVAAERC(Carbamidomethyl (C))ADAVKEY_	AAQVAAERC(1)ADAVKEY			AAQVAAERC(130)ADAVKEY			0	0	1	0	0	0	0	sp|P0A7R9|RS11_ECOLI	sp|P0A7R9|RS11_ECOLI	sp|P0A7R9|RS11_ECOLI	MULTI-MSMS	EXPLO_YZ1_YD1_211125_c36s_redo_02	K36C	876.426	2	876.423	1750.83	2.7641	0.0024225	-0.66238	-0.00058052	2.1017	0.001842	876.422	40.827	0.3555	41.046	40.831	41.187	0.21895					32	8	5	0	0	0
AAQVGGIGIAPGANIGDECALF	22	Carbamidomethyl (C)	_AAQVGGIGIAPGANIGDEC(Carbamidomethyl (C))ALF_	AAQVGGIGIAPGANIGDEC(1)ALF			AAQVGGIGIAPGANIGDEC(55)ALF			0	0	1	0	0	0	1	sp|P08200|IDH_ECOLI	sp|P08200|IDH_ECOLI	sp|P08200|IDH_ECOLI	MULTI-MSMS	EXPLO_YZ1_YD1_211125_c27s_new_03	K27C	1051.02	2	1051.02	2100.03	5.0129	0.0052687	-2.5282	-0.0026572	2.4847	0.0026114	1051.52	75.96	0.27388	75.96	75.727	76.001	0					17	7	3	0	0	0
AAQVGGIGIAPGANIGDECALF	22	Carbamidomethyl (C)	_AAQVGGIGIAPGANIGDEC(Carbamidomethyl (C))ALF_	AAQVGGIGIAPGANIGDEC(1)ALF			AAQVGGIGIAPGANIGDEC(56)ALF			0	0	1	0	0	0	1	sp|P08200|IDH_ECOLI	sp|P08200|IDH_ECOLI	sp|P08200|IDH_ECOLI	MULTI-MSMS	EXPLO_YZ1_YD1_211125_c36s_redo_02	K36C	1051.03	2	1051.02	2100.03	3.9843	0.0041876	-1.4344	-0.0015076	2.5499	0.00268	1051.02	75.673	0.35602	75.83	75.667	76.023	0.15706					20	8	3	0	0	0
AARAVVVIDENDNVIF	16	Unmodified	_AARAVVVIDENDNVIF_							0	0	0	0	0	0	0	sp|P0A862|TPX_ECOLI	sp|P0A862|TPX_ECOLI	sp|P0A862|TPX_ECOLI	MULTI-MSMS	EXPLO_YZ1_YD1_211125_c27s_new_03	K27C	872.969	2	872.965	1743.92	4.7729	0.0041665	-0.32167	-0.0002808	4.4512	0.0038857	872.965	68.43	0.72325	68.43	68.213	68.936	0					32	14	4	0	0	0
AARAVVVIDENDNVIF	16	Unmodified	_AARAVVVIDENDNVIF_							0	0	0	0	0	0	0	sp|P0A862|TPX_ECOLI	sp|P0A862|TPX_ECOLI	sp|P0A862|TPX_ECOLI	MULTI-MSMS	EXPLO_YZ1_YD1_211125_c36s_redo_02	K36C	873.47	2	872.965	1743.92	4.2007	0.003667	0.021771	1.9005e-05	4.2225	0.0036861	873.467	68.334	0.67164	68.473	68.214	68.885	0.13892					35	13	4	0	0	0
AARCSAPATGGVKKPHRY	18	Carbamidomethyl (C)	_AARC(Carbamidomethyl (C))SAPATGGVKKPHRY_	AARC(1)SAPATGGVKKPHRY			AARC(49)SAPATGGVKKPHRY			0	0	1	0	0	0	0	eH3-K27C	eH3-K27C	eH3-K27C	MULTI-MSMS	EXPLO_YZ1_YD1_211125_c27s_new_03	K27C	482.444	4	482.507	1926	3.9582	0.0019099	1.0364	0.00050007	4.9946	0.0024099	482.758	25.408	0.99819	25.408	25.106	26.104	0					329	64	7	0	0	0
AARCSAPATGGVKKPHRY	18	Carbamidomethyl (C)	_AARC(Carbamidomethyl (C))SAPATGGVKKPHRY_	AARC(1)SAPATGGVKKPHRY			AARC(43)SAPATGGVKKPHRY			0	0	1	0	0	0	0	eH3-K27C	eH3-K27C	eH3-K27C	MULTI-MSMS	EXPLO_YZ1_YD1_211125_c27s_new_03	K27C	643.01	3	643.007	1926	3.4892	0.0022435	0.60708	0.00039036	4.0962	0.0026339	643.343	25.387	0.31829	25.387	25.242	25.561	0					49	18	4	0	0	0
AARCSAPATGGVKKPHRY	18	Carbamidomethyl (C)	_AARC(Carbamidomethyl (C))SAPATGGVKKPHRY_	AARC(1)SAPATGGVKKPHRY			AARC(52)SAPATGGVKKPHRY			0	0	1	0	0	0	0	eH3-K27C	eH3-K27C	eH3-K27C	MULTI-MSMS	EXPLO_YZ1_YD1_211125_c27s_new_03	K27C	386.41	5	386.207	1926	3.8639	0.0014922	0.30591	0.00011814	4.1698	0.0016104	386.208	25.379	1.2066	25.379	25.044	26.251	0					368	72	7	0	0	0
AARGAKVIGTATSENGAQAISDY	23	Unmodified	_AARGAKVIGTATSENGAQAISDY_							0	0	0	0	0	0	0	sp|P0AEK2|FABG_ECOLI	sp|P0AEK2|FABG_ECOLI	sp|P0AEK2|FABG_ECOLI	MULTI-MSMS	EXPLO_YZ1_YD1_211125_c27s_new_03	K27C	751.386	3	751.049	2250.12	2.8294	0.002125	-0.35892	-0.00026956	2.4704	0.0018554	751.383	46.634	0.43127	46.634	46.439	46.87	0					28	9	4	0	0	0
AARGAKVIGTATSENGAQAISDY	23	Unmodified	_AARGAKVIGTATSENGAQAISDY_							0	0	0	0	0	0	0	sp|P0AEK2|FABG_ECOLI	sp|P0AEK2|FABG_ECOLI	sp|P0AEK2|FABG_ECOLI	MULTI-MSMS	EXPLO_YZ1_YD1_211125_c36s_redo_02	K36C	751.386	3	751.049	2250.12	3.7712	0.0028324	-0.41822	-0.0003141	3.353	0.0025183	751.383	46.539	0.34224	46.721	46.501	46.843	0.18266					30	7	5	0	0	0
AARIIAYGDADVM	13	Unmodified	_AARIIAYGDADVM_							0	0	0	0	0	0	1	sp|P0AAI5|FABF_ECOLI	sp|P0AAI5|FABF_ECOLI	sp|P0AAI5|FABF_ECOLI	MULTI-MSMS	EXPLO_YZ1_YD1_211125_c27s_new_03	K27C	683.348	2	683.345	1364.68	3.7789	0.0025823	1.6958	0.0011588	5.4747	0.0037411	683.346	57.863	0.31228	57.863	57.699	58.011	0					11	6	2	0	0	0
AARIIAYGDADVM	13	Unmodified	_AARIIAYGDADVM_							0	0	0	0	0	0	1	sp|P0AAI5|FABF_ECOLI	sp|P0AAI5|FABF_ECOLI	sp|P0AAI5|FABF_ECOLI	MULTI-MSMS	EXPLO_YZ1_YD1_211125_c36s_redo_02	K36C	683.351	2	683.345	1364.68	4.5181	0.0030874	1.3304	0.00090914	5.8485	0.0039965	683.347	57.768	0.38786	57.897	57.708	58.095	0.12906					12	8	2	0	0	0
AARIIAYGDADVM	13	Oxidation (M)	_AARIIAYGDADVM(Oxidation (M))_			AARIIAYGDADVM(1)			AARIIAYGDADVM(61)	0	0	0	0	0	1	1	sp|P0AAI5|FABF_ECOLI	sp|P0AAI5|FABF_ECOLI	sp|P0AAI5|FABF_ECOLI	MSMS	EXPLO_YZ1_YD1_211125_c27s_new_03	K27C	691.348	2	691.343	1380.67	NaN	NaN	NaN	NaN	NaN	NaN	NaN	50.282	1	50.282	49.782	50.782	0								0	0	0
AARIKERLN	9	Unmodified	_AARIKERLN_							0	0	0	0	0	0	1	sp|P0A7K6|RL19_ECOLI	sp|P0A7K6|RL19_ECOLI	sp|P0A7K6|RL19_ECOLI	MULTI-MSMS	EXPLO_YZ1_YD1_211125_c36s_redo_02	K36C	357.554	3	357.552	1069.64	4.6371	0.001658	0.11939	4.269e-05	4.7565	0.0017007	357.553	28.095	1.9373	28.317	27.994	29.932	0.22243					125	50	3	0	0	0
AARIKERLN	9	Unmodified	_AARIKERLN_							0	0	0	0	0	0	1	sp|P0A7K6|RL19_ECOLI	sp|P0A7K6|RL19_ECOLI	sp|P0A7K6|RL19_ECOLI	MULTI-MATCH-MSMS	EXPLO_YZ1_YD1_211125_c27s_new_03	K27C		3	357.552	1069.64	4.4786	0.0016013	0.60696	0.00021702	5.0856	0.0018184	357.553	28.344	1.8111	28.344	28.151	29.962	0	0.013253	0.00025108	NaN	119.68	190	63	5	NaN	NaN	NaN
AARKAGNLIAKNY	13	Unmodified	_AARKAGNLIAKNY_							0	0	0	0	0	0	1	sp|P0ADG4|SUHB_ECOLI	sp|P0ADG4|SUHB_ECOLI	sp|P0ADG4|SUHB_ECOLI	MULTI-MSMS	EXPLO_YZ1_YD1_211125_c27s_new_03	K27C	463.939	3	463.937	1388.79	3.8635	0.0017924	-0.10777	-5e-05	3.7558	0.0017424	463.937	36.018	0.21483	36.018	35.868	36.083	0					8	4	2	0	0	0
AARKAGNLIAKNY	13	Unmodified	_AARKAGNLIAKNY_							0	0	0	0	0	0	1	sp|P0ADG4|SUHB_ECOLI	sp|P0ADG4|SUHB_ECOLI	sp|P0ADG4|SUHB_ECOLI	MULTI-MATCH-MSMS	EXPLO_YZ1_YD1_211125_c36s_redo_02	K36C		3	463.937	1388.79	3.7449	0.0017374	1.1723	0.00054389	4.9172	0.0022813	463.937	35.726	0.21513	35.957	35.847	36.062	0.23072	-0.030508	0.001028	NaN	69.864	8	4	2	NaN	NaN	NaN
AARNICWFGDEA	12	Carbamidomethyl (C)	_AARNIC(Carbamidomethyl (C))WFGDEA_	AARNIC(1)WFGDEA			AARNIC(58)WFGDEA			0	0	1	0	0	0	2	sp|P0AFF6|NUSA_ECOLI	sp|P0AFF6|NUSA_ECOLI	sp|P0AFF6|NUSA_ECOLI	MULTI-MSMS	EXPLO_YZ1_YD1_211125_c27s_new_03	K27C	705.317	2	705.317	1408.62	5.1215	0.0036123	-1.5949	-0.0011249	3.5266	0.0024874	705.316	61.708	0.21477	61.708	61.627	61.841	0					9	4	3	0	0	0
AARNICWFGDEA	12	Carbamidomethyl (C)	_AARNIC(Carbamidomethyl (C))WFGDEA_							0	0	1	0	0	0	2	sp|P0AFF6|NUSA_ECOLI	sp|P0AFF6|NUSA_ECOLI	sp|P0AFF6|NUSA_ECOLI	MULTI-MATCH-MSMS	EXPLO_YZ1_YD1_211125_c36s_redo_02	K36C		2	705.317	1408.62	4.4833	0.0031622	-0.66352	-0.00046799	3.8198	0.0026942	705.316	61.633	0.2592	61.759	61.608	61.868	0.12545	0.025363	0.0007382	NaN	57.598	8	5	2	NaN	NaN	NaN
AARPSGTEDAY	11	Unmodified	_AARPSGTEDAY_							0	0	0	0	0	0	0	sp|P36938|PGM_ECOLI	sp|P36938|PGM_ECOLI	sp|P36938|PGM_ECOLI	MULTI-MSMS	EXPLO_YZ1_YD1_211125_c27s_new_03	K27C	569.264	2	569.262	1136.51	4.0945	0.0023308	0.57333	0.00032638	4.6678	0.0026572	569.262	32.774	0.36276	32.774	32.624	32.987	0					19	7	3	0	0	0
AARPSGTEDAY	11	Unmodified	_AARPSGTEDAY_							0	0	0	0	0	0	0	sp|P36938|PGM_ECOLI	sp|P36938|PGM_ECOLI	sp|P36938|PGM_ECOLI	MULTI-MATCH	EXPLO_YZ1_YD1_211125_c36s_redo_02	K36C		2	569.262	1136.51	3.5127	0.0019997	2.0078	0.001143	5.5205	0.0031426	569.263	32.571	0.35324	32.801	32.61	32.963	0.22952	0.013522	0.001064	NaN	87.308	22	7	4	NaN	NaN	NaN
AARTGRNPQTGKEITIAAAKVPSF	24	Unmodified	_AARTGRNPQTGKEITIAAAKVPSF_							0	0	0	0	0	0	0	sp|P0ACF4|DBHB_ECOLI	sp|P0ACF4|DBHB_ECOLI	sp|P0ACF4|DBHB_ECOLI	MULTI-MSMS	EXPLO_YZ1_YD1_211125_c27s_new_03	K27C	622.101	4	621.847	2483.36	4.1809	0.0025999	1.249	0.00077668	5.4298	0.0033765	622.098	52.414	0.32877	52.414	52.239	52.567	0					19	7	4	0	0	0
AARTGRNPQTGKEITIAAAKVPSF	24	Unmodified	_AARTGRNPQTGKEITIAAAKVPSF_							0	0	0	0	0	0	0	sp|P0ACF4|DBHB_ECOLI	sp|P0ACF4|DBHB_ECOLI	sp|P0ACF4|DBHB_ECOLI	MULTI-MSMS	EXPLO_YZ1_YD1_211125_c36s_redo_02	K36C	622.101	4	621.847	2483.36	4.8431	0.0030116	1.2187	0.00075785	6.0618	0.0037695	622.098	52.327	0.23196	52.47	52.337	52.569	0.14312					18	5	5	0	0	0
AASAIKEAKKY	11	Unmodified	_AASAIKEAKKY_							0	0	0	0	0	0	0	sp|P23721|SERC_ECOLI	sp|P23721|SERC_ECOLI	sp|P23721|SERC_ECOLI	MSMS	EXPLO_YZ1_YD1_211125_c27s_new_03	K27C	393.898	3	393.896	1178.67	NaN	NaN	NaN	NaN	NaN	NaN	NaN	28.351	1	28.351	27.851	28.851	0								0	0	0
AASEAVKDAAL	11	Unmodified	_AASEAVKDAAL_							0	0	0	0	0	0	0	sp|P0A7V0|RS2_ECOLI	sp|P0A7V0|RS2_ECOLI	sp|P0A7V0|RS2_ECOLI	MULTI-MSMS	EXPLO_YZ1_YD1_211125_c36s_redo_02	K36C	523.279	2	523.28	1044.55	3.1931	0.0016709	-2.3824	-0.0012467	0.81071	0.00042423	523.279	42.803	0.27549	43.012	42.91	43.186	0.20897					10	6	2	0	0	0
AASGQLQQSHLL	12	Unmodified	_AASGQLQQSHLL_							0	0	0	0	0	0	2	sp|P0A7M6|RL29_ECOLI	sp|P0A7M6|RL29_ECOLI	sp|P0A7M6|RL29_ECOLI	MULTI-MSMS	EXPLO_YZ1_YD1_211125_c36s_redo_02	K36C	626.84	2	626.836	1251.66	4.6948	0.0029429	0.21107	0.0001323	4.9059	0.0030752	626.835	51.544	0.36834	51.691	51.471	51.84	0.14708					17	8	3	0	0	0
AASGRAIASDCADGMTKL	18	Carbamidomethyl (C),Oxidation (M)	_AASGRAIASDC(Carbamidomethyl (C))ADGM(Oxidation (M))TKL_	AASGRAIASDC(1)ADGMTKL		AASGRAIASDCADGM(1)TKL	AASGRAIASDC(64)ADGMTKL		AASGRAIASDCADGM(64)TKL	0	0	1	0	0	1	1	sp|P0A9P0|DLDH_ECOLI	sp|P0A9P0|DLDH_ECOLI	sp|P0A9P0|DLDH_ECOLI	MULTI-MSMS	EXPLO_YZ1_YD1_211125_c27s_new_03	K27C	604.283	3	604.286	1809.83	4.3037	0.0026006	0.39529	0.00023887	4.6989	0.0028395	604.285	39.541	0.54925	39.541	39.325	39.874	0					48	12	6	0	0	0
AASGRAIASDCADGMTKL	18	Carbamidomethyl (C),Oxidation (M)	_AASGRAIASDC(Carbamidomethyl (C))ADGM(Oxidation (M))TKL_	AASGRAIASDC(1)ADGMTKL		AASGRAIASDCADGM(1)TKL	AASGRAIASDC(66)ADGMTKL		AASGRAIASDCADGM(66)TKL	0	0	1	0	0	1	1	sp|P0A9P0|DLDH_ECOLI	sp|P0A9P0|DLDH_ECOLI	sp|P0A9P0|DLDH_ECOLI	MULTI-MSMS	EXPLO_YZ1_YD1_211125_c27s_new_03	K27C	905.927	2	905.925	1809.83	4.01	0.0036328	0.74298	0.00067308	4.753	0.0043059	906.427	39.532	0.33771	39.532	39.369	39.706	0					26	7	5	0	0	0
AASGRAIASDCADGMTKL	18	Carbamidomethyl (C),Oxidation (M)	_AASGRAIASDC(Carbamidomethyl (C))ADGM(Oxidation (M))TKL_	AASGRAIASDC(1)ADGMTKL		AASGRAIASDCADGM(1)TKL	AASGRAIASDC(60)ADGMTKL		AASGRAIASDCADGM(60)TKL	0	0	1	0	0	1	1	sp|P0A9P0|DLDH_ECOLI	sp|P0A9P0|DLDH_ECOLI	sp|P0A9P0|DLDH_ECOLI	MULTI-MSMS	EXPLO_YZ1_YD1_211125_c36s_redo_02	K36C	905.927	2	905.925	1809.83	4.5528	0.0041245	-0.42026	-0.00038072	4.1325	0.0037438	905.924	39.216	0.24628	39.442	39.338	39.584	0.2258					9	5	2	0	0	0
AASGRAIASDCADGMTKL	18	Carbamidomethyl (C),Oxidation (M)	_AASGRAIASDC(Carbamidomethyl (C))ADGM(Oxidation (M))TKL_	AASGRAIASDC(1)ADGMTKL		AASGRAIASDCADGM(1)TKL	AASGRAIASDC(45)ADGMTKL		AASGRAIASDCADGM(45)TKL	0	0	1	0	0	1	1	sp|P0A9P0|DLDH_ECOLI	sp|P0A9P0|DLDH_ECOLI	sp|P0A9P0|DLDH_ECOLI	MULTI-MSMS	EXPLO_YZ1_YD1_211125_c36s_redo_02	K36C	604.284	3	604.286	1809.83	4.8955	0.0029583	-2.9899	-0.0018067	1.9056	0.0011515	604.283	40.805	1.3581	41.024	40.672	42.03	0.21895					63	33	3	0	0	0
AASGRAIASDCADGMTKL	18	Carbamidomethyl (C)	_AASGRAIASDC(Carbamidomethyl (C))ADGMTKL_	AASGRAIASDC(1)ADGMTKL			AASGRAIASDC(59)ADGMTKL			0	0	1	0	0	0	1	sp|P0A9P0|DLDH_ECOLI	sp|P0A9P0|DLDH_ECOLI	sp|P0A9P0|DLDH_ECOLI	MULTI-MSMS	EXPLO_YZ1_YD1_211125_c27s_new_03	K27C	598.958	3	598.954	1793.84	5.689	0.0034075	-0.22724	-0.0001361	5.4618	0.0032714	598.954	46.961	0.42185	46.961	46.737	47.158	0					26	9	4	0	0	0
AASGRAIASDCADGMTKL	18	Carbamidomethyl (C)	_AASGRAIASDC(Carbamidomethyl (C))ADGMTKL_	AASGRAIASDC(1)ADGMTKL			AASGRAIASDC(150)ADGMTKL			0	0	1	0	0	0	1	sp|P0A9P0|DLDH_ECOLI	sp|P0A9P0|DLDH_ECOLI	sp|P0A9P0|DLDH_ECOLI	MSMS	EXPLO_YZ1_YD1_211125_c27s_new_03	K27C	897.932	2	897.927	1793.84	NaN	NaN	NaN	NaN	NaN	NaN	NaN	46.95	1	46.95	46.45	47.45	0								0	0	0
AASGRAIASDCADGMTKL	18	Carbamidomethyl (C)	_AASGRAIASDC(Carbamidomethyl (C))ADGMTKL_	AASGRAIASDC(1)ADGMTKL			AASGRAIASDC(83)ADGMTKL			0	0	1	0	0	0	1	sp|P0A9P0|DLDH_ECOLI	sp|P0A9P0|DLDH_ECOLI	sp|P0A9P0|DLDH_ECOLI	MULTI-MSMS	EXPLO_YZ1_YD1_211125_c36s_redo_02	K36C	599.292	3	598.954	1793.84	5.6196	0.0033659	0.34911	0.0002091	5.9687	0.003575	598.954	46.76	0.37027	46.942	46.755	47.126	0.18266					35	8	5	0	0	0
AASGRAIASDCADGMTKL	18	Carbamidomethyl (C)	_AASGRAIASDC(Carbamidomethyl (C))ADGMTKL_	AASGRAIASDC(1)ADGMTKL			AASGRAIASDC(100)ADGMTKL			0	0	1	0	0	0	1	sp|P0A9P0|DLDH_ECOLI	sp|P0A9P0|DLDH_ECOLI	sp|P0A9P0|DLDH_ECOLI	MULTI-MSMS	EXPLO_YZ1_YD1_211125_c36s_redo_02	K36C	898.436	2	897.927	1793.84	4.9277	0.0044247	-0.84835	-0.00076176	4.0793	0.0036629	897.927	46.743	0.20232	46.926	46.843	47.045	0.18266					15	4	4	0	0	0
AASGRQTVDEALKDAQTRITK	21	Unmodified	_AASGRQTVDEALKDAQTRITK_							0	0	0	0	0	0	1	sp|P0AEX9|MALE_ECOLI	sp|P0AEX9|MALE_ECOLI	sp|P0AEX9|MALE_ECOLI	MULTI-MSMS	EXPLO_YZ1_YD1_211125_c27s_new_03	K27C	565.811	4	565.557	2258.2	3.8985	0.0022048	0.15089	8.5335e-05	4.0494	0.0022902	565.808	49.545	0.28755	49.545	49.44	49.728	0					18	6	3	0	0	0
AASGRQTVDEALKDAQTRITK	21	Unmodified	_AASGRQTVDEALKDAQTRITK_							0	0	0	0	0	0	1	sp|P0AEX9|MALE_ECOLI	sp|P0AEX9|MALE_ECOLI	sp|P0AEX9|MALE_ECOLI	MULTI-MSMS	EXPLO_YZ1_YD1_211125_c36s_redo_02	K36C	565.809	4	565.557	2258.2	4.6265	0.0026166	-0.21146	-0.00011959	4.4151	0.002497	565.807	49.47	0.28282	49.632	49.45	49.733	0.16259					19	6	4	0	0	0
AASGRQTVDEALKDAQTRITK	21	Unmodified	_AASGRQTVDEALKDAQTRITK_							0	0	0	0	0	0	1	sp|P0AEX9|MALE_ECOLI	sp|P0AEX9|MALE_ECOLI	sp|P0AEX9|MALE_ECOLI	MULTI-MSMS	EXPLO_YZ1_YD1_211125_c36s_redo_02	K36C	452.85	5	452.647	2258.2	4.408	0.0019953	-0.33275	-0.00015062	4.0752	0.0018446	452.848	49.47	0.28282	49.632	49.45	49.733	0.16259					20	6	4	0	0	0
AASGRQTVDEALKDAQTRITK	21	Unmodified	_AASGRQTVDEALKDAQTRITK_							0	0	0	0	0	0	1	sp|P0AEX9|MALE_ECOLI	sp|P0AEX9|MALE_ECOLI	sp|P0AEX9|MALE_ECOLI	MULTI-MATCH-MSMS	EXPLO_YZ1_YD1_211125_c27s_new_03	K27C		5	452.647	2258.2	4.1489	0.001878	-0.070988	-3.2133e-05	4.0779	0.0018458	452.848	49.551	0.28755	49.551	49.44	49.728	0	-0.040578	0.0001923	NaN	56.055	21	6	4	NaN	NaN	NaN
AASNELEVNATHKDRQPVDY	20	Unmodified	_AASNELEVNATHKDRQPVDY_							0	0	0	0	0	0	1	sp|P25516|ACNA_ECOLI	sp|P25516|ACNA_ECOLI	sp|P25516|ACNA_ECOLI	MULTI-MSMS	EXPLO_YZ1_YD1_211125_c27s_new_03	K27C	565.28	4	565.027	2256.08	3.8418	0.0021707	-1.1837	-0.00066881	2.6582	0.0015019	565.276	42.224	0.34225	42.224	42.044	42.386	0					17	7	3	0	0	0
AASNELEVNATHKDRQPVDY	20	Unmodified	_AASNELEVNATHKDRQPVDY_							0	0	0	0	0	0	1	sp|P25516|ACNA_ECOLI	sp|P25516|ACNA_ECOLI	sp|P25516|ACNA_ECOLI	MSMS	EXPLO_YZ1_YD1_211125_c27s_new_03	K27C	753.035	3	753.033	2256.08	NaN	NaN	NaN	NaN	NaN	NaN	NaN	42.239	1	42.239	41.739	42.739	0								0	0	0
AASNELEVNATHKDRQPVDY	20	Unmodified	_AASNELEVNATHKDRQPVDY_							0	0	0	0	0	0	1	sp|P25516|ACNA_ECOLI	sp|P25516|ACNA_ECOLI	sp|P25516|ACNA_ECOLI	MULTI-MSMS	EXPLO_YZ1_YD1_211125_c36s_redo_02	K36C	565.029	4	565.027	2256.08	5.0786	0.0028695	-2.0918	-0.0011819	2.9868	0.0016876	565.026	41.949	0.43882	42.164	42.066	42.505	0.21438					27	10	4	0	0	0
AASNELEVNATHKDRQPVDY	20	Unmodified	_AASNELEVNATHKDRQPVDY_							0	0	0	0	0	0	1	sp|P25516|ACNA_ECOLI	sp|P25516|ACNA_ECOLI	sp|P25516|ACNA_ECOLI	MULTI-MSMS	EXPLO_YZ1_YD1_211125_c36s_redo_02	K36C	753.369	3	753.033	2256.08	3.7888	0.0028531	-0.92555	-0.00069697	2.8633	0.0021561	753.367	41.961	0.27677	42.176	42.066	42.343	0.21438					17	6	4	0	0	0
AASNELEVNATHKDRQPVDY	20	Unmodified	_AASNELEVNATHKDRQPVDY_							0	0	0	0	0	0	1	sp|P25516|ACNA_ECOLI	sp|P25516|ACNA_ECOLI	sp|P25516|ACNA_ECOLI	MULTI-MATCH	EXPLO_YZ1_YD1_211125_c27s_new_03	K27C		3	753.033	2256.08	3.2437	0.0024426	-1.225	-0.0009225	2.0186	0.0015201	753.366	42.224	0.21232	42.224	42.081	42.293	0	0.024313	-0.00034963	NaN	61.767	7	4	2	NaN	NaN	NaN
AATGKADRVGF	11	Unmodified	_AATGKADRVGF_							0	0	0	0	0	0	0	sp|P60624|RL24_ECOLI	sp|P60624|RL24_ECOLI	sp|P60624|RL24_ECOLI	MULTI-MSMS	EXPLO_YZ1_YD1_211125_c27s_new_03	K27C	546.795	2	546.793	1091.57	3.3771	0.0018466	0.58844	0.00032175	3.9656	0.0021683	546.794	40.366	0.20288	40.366	40.243	40.445	0					7	4	2	0	0	0
AATGKADRVGF	11	Unmodified	_AATGKADRVGF_							0	0	0	0	0	0	0	sp|P60624|RL24_ECOLI	sp|P60624|RL24_ECOLI	sp|P60624|RL24_ECOLI	MULTI-MSMS	EXPLO_YZ1_YD1_211125_c36s_redo_02	K36C	546.796	2	546.793	1091.57	4.4689	0.0024436	0.63635	0.00034795	5.1052	0.0027915	546.793	40.108	0.2821	40.331	40.19	40.472	0.22279					11	6	2	0	0	0
AATGKPLF	8	Unmodified	_AATGKPLF_							0	0	0	0	0	0	1	sp|P0AB71|ALF_ECOLI	sp|P0AB71|ALF_ECOLI	sp|P0AB71|ALF_ECOLI	MULTI-MSMS	EXPLO_YZ1_YD1_211125_c27s_new_03	K27C	402.736	2	402.734	803.454	4.148	0.0016705	-1.9197	-0.00077311	2.2283	0.00089741	402.734	52.831	0.99217	52.831	52.239	53.231	0					31	23	2	0	0	0
AATQVDGQRKDF	12	Unmodified	_AATQVDGQRKDF_							0	0	0	0	0	0	0	sp|P00956|SYI_ECOLI	sp|P00956|SYI_ECOLI	sp|P00956|SYI_ECOLI	MULTI-MSMS	EXPLO_YZ1_YD1_211125_c36s_redo_02	K36C	445.895	3	445.893	1334.66	3.2074	0.0014301	-0.055584	-2.4785e-05	3.1518	0.0014054	445.893	34.009	0.40678	34.239	34.041	34.448	0.23024					18	8	3	0	0	0
AATQVDGQRKDF	12	Unmodified	_AATQVDGQRKDF_							0	0	0	0	0	0	0	sp|P00956|SYI_ECOLI	sp|P00956|SYI_ECOLI	sp|P00956|SYI_ECOLI	MULTI-MATCH-MSMS	EXPLO_YZ1_YD1_211125_c27s_new_03	K27C		3	445.893	1334.66	3.9318	0.0017532	-0.13006	-5.7993e-05	3.8018	0.0016952	445.893	34.24	0.36017	34.24	34.037	34.397	0	0.00018358	-4.6183e-05	NaN	81.676	18	7	3	NaN	NaN	NaN
AATRSSEAGGSSSF	14	Unmodified	_AATRSSEAGGSSSF_							0	0	0	0	0	0	0	sp|P02943|LAMB_ECOLI	sp|P02943|LAMB_ECOLI	sp|P02943|LAMB_ECOLI	MULTI-MSMS	EXPLO_YZ1_YD1_211125_c27s_new_03	K27C	657.802	2	657.8	1313.58	3.3437	0.0021995	-0.15717	-0.00010339	3.1866	0.0020961	657.8	35.147	0.44714	35.147	34.904	35.351	0					22	9	3	0	0	0
AATRSSEAGGSSSF	14	Unmodified	_AATRSSEAGGSSSF_							0	0	0	0	0	0	0	sp|P02943|LAMB_ECOLI	sp|P02943|LAMB_ECOLI	sp|P02943|LAMB_ECOLI	MULTI-MSMS	EXPLO_YZ1_YD1_211125_c36s_redo_02	K36C	657.801	2	657.8	1313.58	3.5063	0.0023064	-0.11325	-7.4494e-05	3.3931	0.002232	657.8	34.846	0.3059	35.077	34.931	35.237	0.23072					18	6	4	0	0	0
AAVEGDTLDPEVERRY	16	Unmodified	_AAVEGDTLDPEVERRY_							0	0	0	0	0	0	1	sp|P0AEN8|FUCM_ECOLI	sp|P0AEN8|FUCM_ECOLI	sp|P0AEN8|FUCM_ECOLI	MULTI-MSMS	EXPLO_YZ1_YD1_211125_c36s_redo_02	K36C	607.637	3	607.299	1818.87	6.1754	0.0037503	-0.73726	-0.00044774	5.4382	0.0033026	607.298	47.894	0.32828	48.063	47.894	48.222	0.16896					19	7	3	0	0	0
AAVEQPEKPAAQPK	14	Unmodified	_AAVEQPEKPAAQPK_							0	0	0	0	0	0	0	sp|P0A7V3|RS3_ECOLI	sp|P0A7V3|RS3_ECOLI	sp|P0A7V3|RS3_ECOLI	MULTI-MSMS	EXPLO_YZ1_YD1_211125_c27s_new_03	K27C	488.602	3	488.6	1462.78	4.4413	0.00217	-0.71684	-0.00035025	3.7244	0.0018197	488.6	29.429	0.73372	29.429	29.024	29.758	0					73	21	6	0	0	0
AAVEQPEKPAAQPK	14	Unmodified	_AAVEQPEKPAAQPK_							0	0	0	0	0	0	0	sp|P0A7V3|RS3_ECOLI	sp|P0A7V3|RS3_ECOLI	sp|P0A7V3|RS3_ECOLI	MULTI-MSMS	EXPLO_YZ1_YD1_211125_c27s_new_03	K27C	732.399	2	732.396	1462.78	3.9028	0.0028584	-0.78533	-0.00057517	3.1175	0.0022832	732.396	29.419	0.29433	29.419	29.262	29.556	0					18	7	3	0	0	0
AAVEQPEKPAAQPK	14	Unmodified	_AAVEQPEKPAAQPK_							0	0	0	0	0	0	0	sp|P0A7V3|RS3_ECOLI	sp|P0A7V3|RS3_ECOLI	sp|P0A7V3|RS3_ECOLI	MULTI-MSMS	EXPLO_YZ1_YD1_211125_c36s_redo_02	K36C	488.602	3	488.6	1462.78	5.5025	0.0026885	0.30457	0.00014881	5.8071	0.0028373	488.6	29.102	0.72532	29.327	28.987	29.712	0.2246					69	18	5	0	0	0
AAVEQPEKPAAQPK	14	Unmodified	_AAVEQPEKPAAQPK_							0	0	0	0	0	0	0	sp|P0A7V3|RS3_ECOLI	sp|P0A7V3|RS3_ECOLI	sp|P0A7V3|RS3_ECOLI	MULTI-MSMS	EXPLO_YZ1_YD1_211125_c36s_redo_02	K36C	732.4	2	732.396	1462.78	4.845	0.0035485	0.19099	0.00013988	5.036	0.0036884	732.396	29.102	0.33238	29.327	29.169	29.501	0.2246					21	7	4	0	0	0
AAVEQPEKPAAQPKKQ	16	Unmodified	_AAVEQPEKPAAQPKKQ_							0	0	0	0	0	0	0	sp|P0A7V3|RS3_ECOLI	sp|P0A7V3|RS3_ECOLI	sp|P0A7V3|RS3_ECOLI	MULTI-MSMS	EXPLO_YZ1_YD1_211125_c27s_new_03	K27C	573.984	3	573.984	1718.93	4.6741	0.0026828	-1.6859	-0.00096769	2.9882	0.0017152	574.318	26.191	0.39325	26.191	25.985	26.379	0					47	15	5	0	0	0
AAVKAPGF	8	Unmodified	_AAVKAPGF_							0	0	0	0	0	0	0	sp|P0A6F5|CH60_ECOLI	sp|P0A6F5|CH60_ECOLI	sp|P0A6F5|CH60_ECOLI	MULTI-MSMS	EXPLO_YZ1_YD1_211125_c27s_new_03	K27C	380.723	2	380.721	759.428	5.771	0.0021971	-0.97389	-0.00037078	4.7971	0.0018264	380.721	48.18	0.33627	48.18	48.026	48.362	0					16	7	3	0	0	0
AAVKQLEGKY	10	Unmodified	_AAVKQLEGKY_							0	0	0	0	0	0	1	sp|P00452|RIR1_ECOLI	sp|P00452|RIR1_ECOLI	sp|P00452|RIR1_ECOLI	MULTI-MSMS	EXPLO_YZ1_YD1_211125_c27s_new_03	K27C	369.547	3	369.545	1105.61	4.3924	0.0016232	-0.48111	-0.00017779	3.9113	0.0014454	369.545	38.425	0.41129	38.425	38.292	38.703	0					14	9	2	0	0	0
AAVKQLEGKY	10	Unmodified	_AAVKQLEGKY_							0	0	0	0	0	0	1	sp|P00452|RIR1_ECOLI	sp|P00452|RIR1_ECOLI	sp|P00452|RIR1_ECOLI	MULTI-MATCH-MSMS	EXPLO_YZ1_YD1_211125_c36s_redo_02	K36C		3	369.545	1105.61	4.4353	0.001639	-0.1707	-6.3081e-05	4.2646	0.001576	369.545	38.154	0.60106	38.382	38.087	38.688	0.22808	-0.021347	8.702e-05	NaN	69.276	20	14	2	NaN	NaN	NaN
ACGATTLMFEGV	12	Amidated (C-term),Cys -> Dha	_AC(Cys -> Dha)GATTLMFEGV_(Amidated (C-term))		AC(1)GATTLMFEGV			AC(52)GATTLMFEGV		0	1	0	1	0	0	3	sp|P27550|ACSA_ECOLI	sp|P27550|ACSA_ECOLI	sp|P27550|ACSA_ECOLI	MULTI-MSMS	EXPLO_YZ1_YD1_211125_c27s_new_03	K27C	582.792	2	582.79	1163.56	2.3161	0.0013498	0.81555	0.00047529	3.1317	0.0018251	583.292	59.648	0.5134	59.648	59.465	59.978	0					33	13	3	0	0	0
ACGATTLMFEGV	12	Amidated (C-term),Cys -> Dha	_AC(Cys -> Dha)GATTLMFEGV_(Amidated (C-term))							0	1	0	1	0	0	3	sp|P27550|ACSA_ECOLI	sp|P27550|ACSA_ECOLI	sp|P27550|ACSA_ECOLI	MULTI-MATCH-MSMS	EXPLO_YZ1_YD1_211125_c36s_redo_02	K36C		2	582.79	1163.56	2.4165	0.0014083	1.9114	0.0011139	4.3278	0.0025222	582.791	59.475	0.51168	59.602	59.418	59.93	0.12762	-0.022818	0.00062889	NaN	51.854	22	14	2	NaN	NaN	NaN
ACITPISAL	9	Carbamidomethyl (C)	_AC(Carbamidomethyl (C))ITPISAL_	AC(1)ITPISAL			AC(75)ITPISAL			0	0	1	0	0	0	0	sp|P07014|SDHB_ECOLI	sp|P07014|SDHB_ECOLI	sp|P07014|SDHB_ECOLI	MULTI-MSMS	EXPLO_YZ1_YD1_211125_c27s_new_03	K27C	473.26	2	473.257	944.5	6.2658	0.0029654	-0.56402	-0.00026692	5.7018	0.0026984	473.257	68.099	0.42716	68.099	67.884	68.311	0					19	8	3	0	0	0
ACITPISAL	9	Carbamidomethyl (C)	_AC(Carbamidomethyl (C))ITPISAL_	AC(1)ITPISAL			AC(100)ITPISAL			0	0	1	0	0	0	0	sp|P07014|SDHB_ECOLI	sp|P07014|SDHB_ECOLI	sp|P07014|SDHB_ECOLI	MULTI-MSMS	EXPLO_YZ1_YD1_211125_c36s_redo_02	K36C	473.259	2	473.257	944.5	6.4203	0.0030384	-0.98753	-0.00046736	5.4327	0.0025711	473.257	67.958	0.46989	68.096	67.885	68.355	0.13892					19	9	3	0	0	0
ACTTPREAEEAASKIGAGPW	20	Carbamidomethyl (C)	_AC(Carbamidomethyl (C))TTPREAEEAASKIGAGPW_	AC(1)TTPREAEEAASKIGAGPW			AC(90)TTPREAEEAASKIGAGPW			0	0	1	0	0	0	0	sp|P0A836|SUCC_ECOLI	sp|P0A836|SUCC_ECOLI	sp|P0A836|SUCC_ECOLI	MULTI-MSMS	EXPLO_YZ1_YD1_211125_c27s_new_03	K27C	701.671	3	701.337	2100.99	3.5972	0.0025229	-0.2088	-0.00014644	3.3884	0.0023764	701.671	57.343	0.52482	57.343	57.007	57.532	0					45	11	5	0	0	0
ACTTPREAEEAASKIGAGPW	20	Carbamidomethyl (C)	_AC(Carbamidomethyl (C))TTPREAEEAASKIGAGPW_	AC(1)TTPREAEEAASKIGAGPW			AC(110)TTPREAEEAASKIGAGPW			0	0	1	0	0	0	0	sp|P0A836|SUCC_ECOLI	sp|P0A836|SUCC_ECOLI	sp|P0A836|SUCC_ECOLI	MULTI-MSMS	EXPLO_YZ1_YD1_211125_c27s_new_03	K27C	1051.51	2	1051.5	2100.99	3.6122	0.0037982	1.2609	0.0013259	4.8731	0.0051241	1052	57.361	0.35689	57.361	57.096	57.453	0					15	7	3	0	0	0
ACTTPREAEEAASKIGAGPW	20	Carbamidomethyl (C)	_AC(Carbamidomethyl (C))TTPREAEEAASKIGAGPW_	AC(1)TTPREAEEAASKIGAGPW			AC(110)TTPREAEEAASKIGAGPW			0	0	1	0	0	0	0	sp|P0A836|SUCC_ECOLI	sp|P0A836|SUCC_ECOLI	sp|P0A836|SUCC_ECOLI	MULTI-MSMS	EXPLO_YZ1_YD1_211125_c36s_redo_02	K36C	701.339	3	701.337	2100.99	4.2894	0.0030083	0.29605	0.00020763	4.5855	0.003216	701.672	57.135	0.42456	57.266	57.02	57.444	0.13074					35	9	5	0	0	0
ACTTPREAEEAASKIGAGPW	20	Carbamidomethyl (C)	_AC(Carbamidomethyl (C))TTPREAEEAASKIGAGPW_	AC(1)TTPREAEEAASKIGAGPW			AC(86)TTPREAEEAASKIGAGPW			0	0	1	0	0	0	0	sp|P0A836|SUCC_ECOLI	sp|P0A836|SUCC_ECOLI	sp|P0A836|SUCC_ECOLI	MULTI-MSMS	EXPLO_YZ1_YD1_211125_c36s_redo_02	K36C	1051.51	2	1051.5	2100.99	3.9716	0.0041762	0.92971	0.00097759	4.9013	0.0051538	1051.5	57.135	0.2125	57.266	57.153	57.366	0.13074					11	4	4	0	0	0
ADAAREAGLQF	11	Unmodified	_ADAAREAGLQF_							0	0	0	0	0	0	1	sp|P0C018|RL18_ECOLI	sp|P0C018|RL18_ECOLI	sp|P0C018|RL18_ECOLI	MULTI-MSMS	EXPLO_YZ1_YD1_211125_c27s_new_03	K27C	574.791	2	574.788	1147.56	3.1814	0.0018286	-0.26319	-0.00015128	2.9182	0.0016774	574.789	55.556	0.23904	55.556	55.375	55.614	0					14	5	3	0	0	0
ADAAREAGLQF	11	Unmodified	_ADAAREAGLQF_							0	0	0	0	0	0	1	sp|P0C018|RL18_ECOLI	sp|P0C018|RL18_ECOLI	sp|P0C018|RL18_ECOLI	MULTI-MSMS	EXPLO_YZ1_YD1_211125_c36s_redo_02	K36C	574.791	2	574.788	1147.56	3.2035	0.0018414	-1.2203	-0.00070139	1.9833	0.00114	574.788	55.488	0.33961	55.623	55.308	55.647	0.1347					19	7	4	0	0	0
ADAKTDAEQAQEL	13	Unmodified	_ADAKTDAEQAQEL_							0	0	0	0	0	0	0	sp|P0A794|PDXJ_ECOLI	sp|P0A794|PDXJ_ECOLI	sp|P0A794|PDXJ_ECOLI	MULTI-MSMS	EXPLO_YZ1_YD1_211125_c27s_new_03	K27C	695.332	2	695.328	1388.64	2.927	0.0020352	0.79996	0.00055624	3.727	0.0025915	695.329	40.287	0.32872	40.287	40.076	40.404	0					13	7	3	0	0	0
ADAKTDAEQAQEL	13	Unmodified	_ADAKTDAEQAQEL_							0	0	0	0	0	0	0	sp|P0A794|PDXJ_ECOLI	sp|P0A794|PDXJ_ECOLI	sp|P0A794|PDXJ_ECOLI	MULTI-MSMS	EXPLO_YZ1_YD1_211125_c36s_redo_02	K36C	695.33	2	695.328	1388.64	3.7808	0.0026289	0.19419	0.00013503	3.9749	0.0027639	695.329	40.056	0.33028	40.278	40.105	40.435	0.22279					15	7	3	0	0	0
ADATGPKHM	9	Unmodified	_ADATGPKHM_							0	0	0	0	0	0	0	sp|P0A6Y8|DNAK_ECOLI	sp|P0A6Y8|DNAK_ECOLI	sp|P0A6Y8|DNAK_ECOLI	MULTI-MSMS	EXPLO_YZ1_YD1_211125_c27s_new_03	K27C	464.224	2	464.221	926.428	4.4087	0.0020466	3.578	0.001661	7.9868	0.0037076	464.224	33.273	0.26562	33.273	33.074	33.34	0					12	5	3	0	0	0
ADAVKVTLGPKGRN	14	Unmodified	_ADAVKVTLGPKGRN_							0	0	0	0	0	0	1	sp|P0A6F5|CH60_ECOLI	sp|P0A6F5|CH60_ECOLI	sp|P0A6F5|CH60_ECOLI	MULTI-MSMS	EXPLO_YZ1_YD1_211125_c36s_redo_02	K36C	475.946	3	475.944	1424.81	4.4526	0.0021192	-0.55906	-0.00026608	3.8935	0.0018531	475.944	37.524	0.33556	37.754	37.594	37.929	0.22964					21	8	4	0	0	0
ADAVKVTLGPKGRN	14	Unmodified	_ADAVKVTLGPKGRN_							0	0	0	0	0	0	1	sp|P0A6F5|CH60_ECOLI	sp|P0A6F5|CH60_ECOLI	sp|P0A6F5|CH60_ECOLI	MULTI-MATCH-MSMS	EXPLO_YZ1_YD1_211125_c27s_new_03	K27C		3	475.944	1424.81	4.3517	0.0020712	0.94247	0.00044856	5.2942	0.0025197	475.944	37.847	0.29026	37.847	37.665	37.956	0	0.046552	0.0011631	NaN	93.348	16	6	3	NaN	NaN	NaN
ADDKAIVGGIARL	13	Unmodified	_ADDKAIVGGIARL_							0	0	0	0	0	0	0	sp|P0ABD5|ACCA_ECOLI	sp|P0ABD5|ACCA_ECOLI	sp|P0ABD5|ACCA_ECOLI	MULTI-MSMS	EXPLO_YZ1_YD1_211125_c27s_new_03	K27C	433.922	3	433.586	1297.74	4.1077	0.0017811	-0.31904	-0.00013833	3.7887	0.0016427	433.586	57.475	0.38857	57.475	57.225	57.613	0					14	8	2	0	0	0
ADDKAIVGGIARL	13	Unmodified	_ADDKAIVGGIARL_							0	0	0	0	0	0	0	sp|P0ABD5|ACCA_ECOLI	sp|P0ABD5|ACCA_ECOLI	sp|P0ABD5|ACCA_ECOLI	MULTI-MSMS	EXPLO_YZ1_YD1_211125_c27s_new_03	K27C	649.877	2	649.875	1297.74	3.9167	0.0025454	-0.65969	-0.00042872	3.257	0.0021167	649.875	57.475	0.21368	57.475	57.318	57.532	0					7	4	2	0	0	0
ADDKAIVGGIARL	13	Unmodified	_ADDKAIVGGIARL_							0	0	0	0	0	0	0	sp|P0ABD5|ACCA_ECOLI	sp|P0ABD5|ACCA_ECOLI	sp|P0ABD5|ACCA_ECOLI	MULTI-MSMS	EXPLO_YZ1_YD1_211125_c36s_redo_02	K36C	433.587	3	433.586	1297.74	5.1697	0.0022415	-1.4316	-0.00062072	3.7381	0.0016208	433.585	57.217	0.89461	57.348	57.243	58.138	0.13074					34	20	3	0	0	0
ADDKAIVGGIARL	13	Unmodified	_ADDKAIVGGIARL_							0	0	0	0	0	0	0	sp|P0ABD5|ACCA_ECOLI	sp|P0ABD5|ACCA_ECOLI	sp|P0ABD5|ACCA_ECOLI	MULTI-SECPEP	EXPLO_YZ1_YD1_211125_c36s_redo_02	K36C	650.348	2	649.875	1297.74	4.3681	0.0028387	0.46608	0.00030289	4.8341	0.0031416	649.874	57.22	0.29178	57.351	57.243	57.535	0.13074					11	6	3	0	0	0
ADFNGVVEEVDYEKSRL	17	Unmodified	_ADFNGVVEEVDYEKSRL_							0	0	0	0	0	0	2	sp|P0AFG0|NUSG_ECOLI	sp|P0AFG0|NUSG_ECOLI	sp|P0AFG0|NUSG_ECOLI	MULTI-MSMS	EXPLO_YZ1_YD1_211125_c36s_redo_02	K36C	657.323	3	657.322	1968.94	3.7278	0.0024504	1.0146	0.00066694	4.7424	0.0031173	657.321	63.656	0.35117	63.783	63.584	63.935	0.12629					14	7	4	0	0	0
ADGSYVNLY	9	Unmodified	_ADGSYVNLY_							0	0	0	0	0	0	2	sp|P06720|AGAL_ECOLI	sp|P06720|AGAL_ECOLI	sp|P06720|AGAL_ECOLI	MULTI-SECPEP	EXPLO_YZ1_YD1_211125_c27s_new_03	K27C	501.278	2	501.232	1000.45	4.6528	0.0023321	-0.097385	-4.8812e-05	4.5554	0.0022833	501.232	44.76	0.53375	44.76	44.471	45.005	0					25	12	3	0	0	0
ADGSYVNLY	9	Unmodified	_ADGSYVNLY_							0	0	0	0	0	0	2	sp|P06720|AGAL_ECOLI	sp|P06720|AGAL_ECOLI	sp|P06720|AGAL_ECOLI	MULTI-MATCH-MSMS	EXPLO_YZ1_YD1_211125_c36s_redo_02	K36C		2	501.232	1000.45	4.4276	0.0022193	0.10492	5.2588e-05	4.5325	0.0022718	501.233	44.527	0.36967	44.724	44.496	44.866	0.19647	-0.017902	0.00013299	NaN	81.635	20	8	3	NaN	NaN	NaN
ADKIAIVNMGSLF	13	Oxidation (M)	_ADKIAIVNM(Oxidation (M))GSLF_			ADKIAIVNM(1)GSLF			ADKIAIVNM(95)GSLF	0	0	0	0	0	1	2	sp|P0AEU7|SKP_ECOLI	sp|P0AEU7|SKP_ECOLI	sp|P0AEU7|SKP_ECOLI	MULTI-MSMS	EXPLO_YZ1_YD1_211125_c27s_new_03	K27C	697.877	2	697.871	1393.73	7.2441	0.0050554	0.52127	0.00036378	7.7653	0.0054192	697.871	65.994	0.85065	65.994	65.826	66.677	0					41	17	4	0	0	0
ADKIAIVNMGSLF	13	Oxidation (M)	_ADKIAIVNM(Oxidation (M))GSLF_			ADKIAIVNM(1)GSLF			ADKIAIVNM(110)GSLF	0	0	0	0	0	1	2	sp|P0AEU7|SKP_ECOLI	sp|P0AEU7|SKP_ECOLI	sp|P0AEU7|SKP_ECOLI	MULTI-MSMS	EXPLO_YZ1_YD1_211125_c36s_redo_02	K36C	697.876	2	697.871	1393.73	5.8745	0.0040996	0.71823	0.00050123	6.5927	0.0046009	697.872	65.939	0.60319	66.072	65.804	66.407	0.1323					34	12	4	0	0	0
ADKIAIVNMGSLF	13	Unmodified	_ADKIAIVNMGSLF_							0	0	0	0	0	0	2	sp|P0AEU7|SKP_ECOLI	sp|P0AEU7|SKP_ECOLI	sp|P0AEU7|SKP_ECOLI	MULTI-MSMS	EXPLO_YZ1_YD1_211125_c27s_new_03	K27C	689.875	2	689.874	1377.73	4.4075	0.0030406	-0.90638	-0.00062529	3.5011	0.0024153	689.873	76.438	0.32169	76.438	76.179	76.501	0					26	6	5	0	0	0
ADKIAIVNMGSLF	13	Unmodified	_ADKIAIVNMGSLF_							0	0	0	0	0	0	2	sp|P0AEU7|SKP_ECOLI	sp|P0AEU7|SKP_ECOLI	sp|P0AEU7|SKP_ECOLI	MULTI-MSMS	EXPLO_YZ1_YD1_211125_c36s_redo_02	K36C	689.877	2	689.874	1377.73	3.7529	0.002589	0.42546	0.00029351	4.1783	0.0028825	689.874	76.127	0.33994	76.28	76.16	76.5	0.15273					34	7	5	0	0	0
ADKKLVVATDTAFVPF	16	Unmodified	_ADKKLVVATDTAFVPF_							0	0	0	0	0	0	2	sp|P0AEQ3|GLNH_ECOLI	sp|P0AEQ3|GLNH_ECOLI	sp|P0AEQ3|GLNH_ECOLI	MULTI-MSMS	EXPLO_YZ1_YD1_211125_c27s_new_03	K27C	574.658	3	574.654	1720.94	6.393	0.0036737	-0.13299	-7.6422e-05	6.26	0.0035973	574.988	68.099	0.61734	68.099	67.884	68.501	0					20	7	4	0	0	0
ADKKLVVATDTAFVPF	16	Unmodified	_ADKKLVVATDTAFVPF_							0	0	0	0	0	0	2	sp|P0AEQ3|GLNH_ECOLI	sp|P0AEQ3|GLNH_ECOLI	sp|P0AEQ3|GLNH_ECOLI	MULTI-MSMS	EXPLO_YZ1_YD1_211125_c36s_redo_02	K36C	574.991	3	574.654	1720.94	6.0299	0.0034651	-1.4498	-0.00083315	4.58	0.0026319	574.987	68.006	0.51659	68.145	67.933	68.449	0.13892					26	10	4	0	0	0
ADKLEQEKVATLEDATEM	18	Oxidation (M)	_ADKLEQEKVATLEDATEM(Oxidation (M))_			ADKLEQEKVATLEDATEM(1)			ADKLEQEKVATLEDATEM(78)	0	0	0	0	0	1	2	sp|P0AFG3|ODO1_ECOLI	sp|P0AFG3|ODO1_ECOLI	sp|P0AFG3|ODO1_ECOLI	MULTI-MSMS	EXPLO_YZ1_YD1_211125_c36s_redo_02	K36C	680	3	679.661	2035.96	5.3922	0.0036649	0.13809	9.3853e-05	5.5303	0.0037587	679.995	47.176	0.32958	47.351	47.119	47.448	0.17569					22	7	5	0	0	0
ADKLEQEKVATLEDATEM	18	Oxidation (M)	_ADKLEQEKVATLEDATEM(Oxidation (M))_							0	0	0	0	0	1	2	sp|P0AFG3|ODO1_ECOLI	sp|P0AFG3|ODO1_ECOLI	sp|P0AFG3|ODO1_ECOLI	MULTI-MATCH-MSMS	EXPLO_YZ1_YD1_211125_c27s_new_03	K27C		3	679.661	2035.96	4.1024	0.0027882	0.20994	0.00014269	4.3123	0.0029309	679.662	47.339	0.29118	47.339	47.119	47.41	0	-0.0061501	9.5207e-05	NaN	78.228	21	6	4	NaN	NaN	NaN
ADKSKLSDQEIEQTL	15	Unmodified	_ADKSKLSDQEIEQTL_							0	0	0	0	0	0	1	sp|P45523|FKBA_ECOLI	sp|P45523|FKBA_ECOLI	sp|P45523|FKBA_ECOLI	MULTI-MSMS	EXPLO_YZ1_YD1_211125_c27s_new_03	K27C	568.964	3	568.96	1703.86	4.4764	0.0025469	1.6632	0.00094628	6.1396	0.0034932	568.96	49.499	0.28485	49.499	49.318	49.603	0					16	6	4	0	0	0
ADKSKLSDQEIEQTL	15	Unmodified	_ADKSKLSDQEIEQTL_							0	0	0	0	0	0	1	sp|P45523|FKBA_ECOLI	sp|P45523|FKBA_ECOLI	sp|P45523|FKBA_ECOLI	MULTI-MSMS	EXPLO_YZ1_YD1_211125_c36s_redo_02	K36C	568.963	3	568.96	1703.86	5.0038	0.0028469	0.48353	0.00027511	5.4873	0.003122	568.96	49.35	0.45027	49.512	49.322	49.772	0.16259					29	10	5	0	0	0
ADKSKLSDQEIEQTL	15	Unmodified	_ADKSKLSDQEIEQTL_							0	0	0	0	0	0	1	sp|P45523|FKBA_ECOLI	sp|P45523|FKBA_ECOLI	sp|P45523|FKBA_ECOLI	MULTI-MSMS	EXPLO_YZ1_YD1_211125_c36s_redo_02	K36C	852.938	2	852.936	1703.86	3.1739	0.0027071	0.54065	0.00046114	3.7145	0.0031683	852.936	49.35	0.24659	49.512	49.364	49.611	0.16259					14	5	4	0	0	0
ADKSKLSDQEIEQTL	15	Unmodified	_ADKSKLSDQEIEQTL_							0	0	0	0	0	0	1	sp|P45523|FKBA_ECOLI	sp|P45523|FKBA_ECOLI	sp|P45523|FKBA_ECOLI	MULTI-MATCH	EXPLO_YZ1_YD1_211125_c27s_new_03	K27C		2	852.936	1703.86	2.6774	0.0022837	1.5537	0.0013252	4.2312	0.0036089	852.937	49.545	0.20717	49.545	49.356	49.564	0	0.016548	0.00075776	NaN	129.34	7	4	2	NaN	NaN	NaN
ADKVLDAAVAGKITDVEVL	19	Unmodified	_ADKVLDAAVAGKITDVEVL_							0	0	0	0	0	0	1	sp|P0A6P1|EFTS_ECOLI	sp|P0A6P1|EFTS_ECOLI	sp|P0A6P1|EFTS_ECOLI	MULTI-MSMS	EXPLO_YZ1_YD1_211125_c36s_redo_02	K36C	643.369	3	643.03	1926.07	6.4507	0.004148	-1.9041	-0.0012244	4.5466	0.0029236	643.363	65.602	0.74345	65.731	65.485	66.228	0.12966					46	15	5	0	0	0
ADKVLDAAVAGKITDVEVL	19	Unmodified	_ADKVLDAAVAGKITDVEVL_							0	0	0	0	0	0	1	sp|P0A6P1|EFTS_ECOLI	sp|P0A6P1|EFTS_ECOLI	sp|P0A6P1|EFTS_ECOLI	MULTI-MSMS	EXPLO_YZ1_YD1_211125_c36s_redo_02	K36C	964.047	2	964.041	1926.07	6.086	0.0058671	-2.2805	-0.0021985	3.8055	0.0036687	964.039	65.59	0.36074	65.719	65.534	65.895	0.12966					15	7	3	0	0	0
ADKVLDAAVAGKITDVEVL	19	Unmodified	_ADKVLDAAVAGKITDVEVL_							0	0	0	0	0	0	1	sp|P0A6P1|EFTS_ECOLI	sp|P0A6P1|EFTS_ECOLI	sp|P0A6P1|EFTS_ECOLI	MULTI-MATCH-MSMS	EXPLO_YZ1_YD1_211125_c27s_new_03	K27C		3	643.03	1926.07	8.0745	0.0051922	-3.6075	-0.0023197	4.467	0.0028724	643.362	65.752	0.56316	65.752	65.499	66.062	0	0.010437	-0.0013104	NaN	86.479	45	11	7	NaN	NaN	NaN
ADLFTEKELQQ	11	Unmodified	_ADLFTEKELQQ_							0	0	0	0	0	0	3	sp|P0ABK5|CYSK_ECOLI	sp|P0ABK5|CYSK_ECOLI	sp|P0ABK5|CYSK_ECOLI	MULTI-MSMS	EXPLO_YZ1_YD1_211125_c27s_new_03	K27C	661.337	2	661.335	1320.66	3.4251	0.0022651	-0.43339	-0.00028661	2.9917	0.0019785	661.335	54.709	0.50934	54.709	54.53	55.04	0					32	11	4	0	0	0
ADLFTEKELQQ	11	Unmodified	_ADLFTEKELQQ_							0	0	0	0	0	0	3	sp|P0ABK5|CYSK_ECOLI	sp|P0ABK5|CYSK_ECOLI	sp|P0ABK5|CYSK_ECOLI	MULTI-MSMS	EXPLO_YZ1_YD1_211125_c36s_redo_02	K36C	661.337	2	661.335	1320.66	4.235	0.0028007	-0.050056	-3.3104e-05	4.1849	0.0027676	661.335	54.621	0.72147	54.758	54.397	55.119	0.13711					38	16	5	0	0	0
ADLRGQNEDQNVGIK	15	Unmodified	_ADLRGQNEDQNVGIK_							0	0	0	0	0	0	1	sp|P0A6F5|CH60_ECOLI	sp|P0A6F5|CH60_ECOLI	sp|P0A6F5|CH60_ECOLI	MULTI-MSMS	EXPLO_YZ1_YD1_211125_c36s_redo_02	K36C	553.287	3	552.948	1655.82	4.9922	0.0027604	0.18333	0.00010137	5.1755	0.0028618	552.948	36.85	0.15888	37.081	37.004	37.163	0.23061					6	3	2	0	0	0
ADLRGQNEDQNVGIK	15	Unmodified	_ADLRGQNEDQNVGIK_							0	0	0	0	0	0	1	sp|P0A6F5|CH60_ECOLI	sp|P0A6F5|CH60_ECOLI	sp|P0A6F5|CH60_ECOLI	MULTI-MATCH-MSMS	EXPLO_YZ1_YD1_211125_c27s_new_03	K27C		3	552.948	1655.82	5.9477	0.0032888	-2.4403	-0.0013493	3.5074	0.0019394	552.947	37.118	0.19959	37.118	37.025	37.224	0	0.018654	-0.0025094	NaN	55.335	7	4	2	NaN	NaN	NaN
ADLRGQNEDQNVGIKVAL	18	Unmodified	_ADLRGQNEDQNVGIKVAL_							0	0	0	0	0	0	1	sp|P0A6F5|CH60_ECOLI	sp|P0A6F5|CH60_ECOLI	sp|P0A6F5|CH60_ECOLI	MULTI-MSMS	EXPLO_YZ1_YD1_211125_c27s_new_03	K27C	647.682	3	647.345	1939.01	4.8893	0.0031651	-0.48352	-0.000313	4.4058	0.0028521	647.345	56.689	0.37901	56.689	56.417	56.796	0					33	8	5	0	0	0
ADLRGQNEDQNVGIKVAL	18	Unmodified	_ADLRGQNEDQNVGIKVAL_							0	0	0	0	0	0	1	sp|P0A6F5|CH60_ECOLI	sp|P0A6F5|CH60_ECOLI	sp|P0A6F5|CH60_ECOLI	MULTI-MSMS	EXPLO_YZ1_YD1_211125_c27s_new_03	K27C	971.012	2	970.513	1939.01	3.8722	0.0037581	-1.2357	-0.0011993	2.6365	0.0025588	971.013	56.689	0.25782	56.689	56.538	56.796	0					13	5	3	0	0	0
ADLRGQNEDQNVGIKVAL	18	Unmodified	_ADLRGQNEDQNVGIKVAL_							0	0	0	0	0	0	1	sp|P0A6F5|CH60_ECOLI	sp|P0A6F5|CH60_ECOLI	sp|P0A6F5|CH60_ECOLI	MULTI-MSMS	EXPLO_YZ1_YD1_211125_c36s_redo_02	K36C	647.349	3	647.345	1939.01	5.7293	0.0037088	-0.90082	-0.00058314	4.8285	0.0031257	647.678	56.527	0.56136	56.66	56.414	56.976	0.13266					40	12	5	0	0	0
ADLRGQNEDQNVGIKVAL	18	Unmodified	_ADLRGQNEDQNVGIKVAL_							0	0	0	0	0	0	1	sp|P0A6F5|CH60_ECOLI	sp|P0A6F5|CH60_ECOLI	sp|P0A6F5|CH60_ECOLI	MULTI-MSMS	EXPLO_YZ1_YD1_211125_c36s_redo_02	K36C	971.017	2	970.513	1939.01	5.3758	0.0052173	-1.2243	-0.0011882	4.1515	0.0040291	970.512	56.527	0.26532	56.66	56.541	56.806	0.13266					15	5	4	0	0	0
ADLRGQNEDQNVGIKVALR	19	Unmodified	_ADLRGQNEDQNVGIKVALR_							0	0	0	0	0	0	2	sp|P0A6F5|CH60_ECOLI	sp|P0A6F5|CH60_ECOLI	sp|P0A6F5|CH60_ECOLI	MULTI-MSMS	EXPLO_YZ1_YD1_211125_c27s_new_03	K27C	525.039	4	524.786	2095.11	6.1466	0.0032257	0.68984	0.00036202	6.8365	0.0035877	525.036	48.225	0.33768	48.225	48.066	48.404	0					22	7	4	0	0	0
ADLRGQNEDQNVGIKVALR	19	Unmodified	_ADLRGQNEDQNVGIKVALR_							0	0	0	0	0	0	2	sp|P0A6F5|CH60_ECOLI	sp|P0A6F5|CH60_ECOLI	sp|P0A6F5|CH60_ECOLI	MULTI-MSMS	EXPLO_YZ1_YD1_211125_c36s_redo_02	K36C	525.039	4	524.786	2095.11	6.8763	0.0036086	1.9046	0.00099951	8.7809	0.0046081	524.786	48.076	0.73438	48.245	47.856	48.59	0.16896					32	17	4	0	0	0
ADNSGARRVM	10	Unmodified	_ADNSGARRVM_							0	0	0	0	0	0	0	sp|P0ADY3|RL14_ECOLI	sp|P0ADY3|RL14_ECOLI	sp|P0ADY3|RL14_ECOLI	MULTI-MSMS	EXPLO_YZ1_YD1_211125_c27s_new_03	K27C	538.77	2	538.767	1075.52	3.5173	0.001895	-0.46568	-0.00025089	3.0517	0.0016441	538.767	34.651	0.36887	34.651	34.443	34.812	0					17	7	3	0	0	0
ADNSGARRVM	10	Unmodified	_ADNSGARRVM_							0	0	0	0	0	0	0	sp|P0ADY3|RL14_ECOLI	sp|P0ADY3|RL14_ECOLI	sp|P0ADY3|RL14_ECOLI	MULTI-MATCH-MSMS	EXPLO_YZ1_YD1_211125_c36s_redo_02	K36C		2	538.767	1075.52	3.1822	0.0017145	-0.12537	-6.7547e-05	3.0568	0.0016469	538.768	34.418	0.26965	34.649	34.496	34.765	0.23072	-0.00098484	0.00026938	NaN	73.248	12	5	3	NaN	NaN	NaN
ADRTNLQEAQPL	12	Unmodified	_ADRTNLQEAQPL_							0	0	0	0	0	0	1	sp|P02931|OMPF_ECOLI	sp|P02931|OMPF_ECOLI	sp|P02931|OMPF_ECOLI	MULTI-MSMS	EXPLO_YZ1_YD1_211125_c27s_new_03	K27C	678.351	2	678.349	1354.68	3.3818	0.002294	-0.042875	-2.9084e-05	3.3389	0.002265	678.349	46.63	0.34217	46.63	46.484	46.826	0					10	7	2	0	0	0
ADRTNLQEAQPL	12	Unmodified	_ADRTNLQEAQPL_							0	0	0	0	0	0	1	sp|P02931|OMPF_ECOLI	sp|P02931|OMPF_ECOLI	sp|P02931|OMPF_ECOLI	MULTI-MATCH-MSMS	EXPLO_YZ1_YD1_211125_c36s_redo_02	K36C		2	678.349	1354.68	4.2563	0.0028873	-0.13874	-9.4117e-05	4.1176	0.0027932	678.349	46.462	0.3851	46.645	46.458	46.843	0.18266	0.0075701	-9.4915e-05	NaN	42.743	11	8	2	NaN	NaN	NaN
ADRTPHPALT	10	Unmodified	_ADRTPHPALT_							0	0	0	0	0	0	1	sp|P00722|BGAL_ECOLI	sp|P00722|BGAL_ECOLI	sp|P00722|BGAL_ECOLI	MULTI-MSMS	EXPLO_YZ1_YD1_211125_c27s_new_03	K27C	539.788	2	539.786	1077.56	3.5818	0.0019334	-0.32528	-0.00017558	3.2565	0.0017578	539.786	35.569	0.38894	35.569	35.351	35.74	0					19	8	3	0	0	0
ADRTPHPALT	10	Unmodified	_ADRTPHPALT_							0	0	0	0	0	0	1	sp|P00722|BGAL_ECOLI	sp|P00722|BGAL_ECOLI	sp|P00722|BGAL_ECOLI	MULTI-MSMS	EXPLO_YZ1_YD1_211125_c36s_redo_02	K36C	539.787	2	539.786	1077.56	3.6661	0.0019789	0.34912	0.00018845	4.0152	0.0021673	539.786	35.319	0.4295	35.55	35.326	35.756	0.23072					20	9	3	0	0	0
ADRTPHPALTEAKHQQQFF	19	Unmodified	_ADRTPHPALTEAKHQQQFF_							0	0	0	0	0	0	2	sp|P00722|BGAL_ECOLI	sp|P00722|BGAL_ECOLI	sp|P00722|BGAL_ECOLI	MULTI-MSMS	EXPLO_YZ1_YD1_211125_c27s_new_03	K27C	556.286	4	556.283	2221.1	4.5745	0.0025447	-0.79791	-0.00044386	3.7766	0.0021009	556.534	47.304	0.82709	47.304	46.992	47.82	0					67	19	7	0	0	0
ADRTPHPALTEAKHQQQFF	19	Unmodified	_ADRTPHPALTEAKHQQQFF_							0	0	0	0	0	0	2	sp|P00722|BGAL_ECOLI	sp|P00722|BGAL_ECOLI	sp|P00722|BGAL_ECOLI	MULTI-SECPEP	EXPLO_YZ1_YD1_211125_c27s_new_03	K27C	740.859	3	741.375	2221.1	3.9133	0.0029012	-0.92039	-0.00068236	2.9929	0.0022189	742.041	47.304	0.36967	47.304	47.077	47.446	0					21	8	3	0	0	0
ADRTPHPALTEAKHQQQFF	19	Unmodified	_ADRTPHPALTEAKHQQQFF_							0	0	0	0	0	0	2	sp|P00722|BGAL_ECOLI	sp|P00722|BGAL_ECOLI	sp|P00722|BGAL_ECOLI	MULTI-MSMS	EXPLO_YZ1_YD1_211125_c36s_redo_02	K36C	556.286	4	556.283	2221.1	6.1407	0.0034159	-0.45274	-0.00025185	5.6879	0.0031641	556.534	47.086	0.56824	47.261	47.038	47.607	0.17569					67	13	8	0	0	0
ADRTPHPALTEAKHQQQFF	19	Unmodified	_ADRTPHPALTEAKHQQQFF_							0	0	0	0	0	0	2	sp|P00722|BGAL_ECOLI	sp|P00722|BGAL_ECOLI	sp|P00722|BGAL_ECOLI	MULTI-MATCH	EXPLO_YZ1_YD1_211125_c36s_redo_02	K36C		3	741.375	2221.1	5.3209	0.0039448	-0.43381	-0.00032161	4.8871	0.0036232	742.041	47.085	0.37019	47.261	47.078	47.448	0.17569	-0.021651	0.00053626	NaN	61.226	21	8	3	NaN	NaN	NaN
ADTAIRGQDLDEARAM	16	Oxidation (M)	_ADTAIRGQDLDEARAM(Oxidation (M))_			ADTAIRGQDLDEARAM(1)			ADTAIRGQDLDEARAM(110)	0	0	0	0	0	1	1	sp|P0A6E6|ATPE_ECOLI	sp|P0A6E6|ATPE_ECOLI	sp|P0A6E6|ATPE_ECOLI	MULTI-MSMS	EXPLO_YZ1_YD1_211125_c27s_new_03	K27C	583.615	3	583.613	1747.82	4.2528	0.002482	-0.54187	-0.00031624	3.7109	0.0021657	583.612	38.64	0.37231	38.64	38.371	38.744	0					28	8	4	0	0	0
ADTAIRGQDLDEARAM	16	Oxidation (M)	_ADTAIRGQDLDEARAM(Oxidation (M))_			ADTAIRGQDLDEARAM(1)			ADTAIRGQDLDEARAM(51)	0	0	0	0	0	1	1	sp|P0A6E6|ATPE_ECOLI	sp|P0A6E6|ATPE_ECOLI	sp|P0A6E6|ATPE_ECOLI	MULTI-MSMS	EXPLO_YZ1_YD1_211125_c27s_new_03	K27C	874.917	2	874.915	1747.82	3.3329	0.002916	0.065422	5.7239e-05	3.3983	0.0029732	874.915	38.643	0.21172	38.643	38.492	38.703	0					8	4	2	0	0	0
ADTAIRGQDLDEARAM	16	Oxidation (M)	_ADTAIRGQDLDEARAM(Oxidation (M))_			ADTAIRGQDLDEARAM(1)			ADTAIRGQDLDEARAM(53)	0	0	0	0	0	1	1	sp|P0A6E6|ATPE_ECOLI	sp|P0A6E6|ATPE_ECOLI	sp|P0A6E6|ATPE_ECOLI	MULTI-MSMS	EXPLO_YZ1_YD1_211125_c27s_new_03	K27C	583.616	3	583.613	1747.82	3.6145	0.0021095	-0.6498	-0.00037923	2.9647	0.0017302	583.947	40.041	0.94561	40.041	39.58	40.525	0					41	22	2	0	0	0
ADTAIRGQDLDEARAM	16	Oxidation (M)	_ADTAIRGQDLDEARAM(Oxidation (M))_			ADTAIRGQDLDEARAM(1)			ADTAIRGQDLDEARAM(87)	0	0	0	0	0	1	1	sp|P0A6E6|ATPE_ECOLI	sp|P0A6E6|ATPE_ECOLI	sp|P0A6E6|ATPE_ECOLI	MULTI-MSMS	EXPLO_YZ1_YD1_211125_c36s_redo_02	K36C	583.615	3	583.613	1747.82	4.4255	0.0025828	-0.40638	-0.00023717	4.0192	0.0023456	583.612	38.365	0.3974	38.593	38.291	38.688	0.22808					35	9	5	0	0	0
ADTAIRGQDLDEARAM	16	Oxidation (M)	_ADTAIRGQDLDEARAM(Oxidation (M))_			ADTAIRGQDLDEARAM(1)			ADTAIRGQDLDEARAM(60)	0	0	0	0	0	1	1	sp|P0A6E6|ATPE_ECOLI	sp|P0A6E6|ATPE_ECOLI	sp|P0A6E6|ATPE_ECOLI	MULTI-MSMS	EXPLO_YZ1_YD1_211125_c36s_redo_02	K36C	875.418	2	874.915	1747.82	3.5348	0.0030926	-1.193	-0.0010438	2.3418	0.0020488	875.416	38.368	0.20157	38.596	38.487	38.688	0.22808					12	4	4	0	0	0
ADTAIRGQDLDEARAM	16	Oxidation (M)	_ADTAIRGQDLDEARAM(Oxidation (M))_			ADTAIRGQDLDEARAM(1)			ADTAIRGQDLDEARAM(58)	0	0	0	0	0	1	1	sp|P0A6E6|ATPE_ECOLI	sp|P0A6E6|ATPE_ECOLI	sp|P0A6E6|ATPE_ECOLI	MULTI-MSMS	EXPLO_YZ1_YD1_211125_c36s_redo_02	K36C	583.615	3	583.613	1747.82	3.9595	0.0023108	-0.5109	-0.00029817	3.4486	0.0020126	583.612	39.895	1.4848	40.118	39.497	40.982	0.22279					73	36	3	0	0	0
ADTAIRGQDLDEARAM	16	Unmodified	_ADTAIRGQDLDEARAM_							0	0	0	0	0	0	1	sp|P0A6E6|ATPE_ECOLI	sp|P0A6E6|ATPE_ECOLI	sp|P0A6E6|ATPE_ECOLI	MULTI-MSMS	EXPLO_YZ1_YD1_211125_c27s_new_03	K27C	578.281	3	578.281	1731.82	4.4603	0.0025793	-0.39147	-0.00022638	4.0689	0.002353	578.281	45.362	0.56095	45.362	45.108	45.669	0					40	13	5	0	0	0
ADTAIRGQDLDEARAM	16	Unmodified	_ADTAIRGQDLDEARAM_							0	0	0	0	0	0	1	sp|P0A6E6|ATPE_ECOLI	sp|P0A6E6|ATPE_ECOLI	sp|P0A6E6|ATPE_ECOLI	MULTI-MSMS	EXPLO_YZ1_YD1_211125_c27s_new_03	K27C	866.92	2	866.918	1731.82	3.3314	0.002888	-0.43499	-0.0003771	2.8964	0.0025109	866.917	45.322	0.28641	45.322	45.149	45.436	0					19	6	4	0	0	0
ADTAIRGQDLDEARAM	16	Unmodified	_ADTAIRGQDLDEARAM_							0	0	0	0	0	0	1	sp|P0A6E6|ATPE_ECOLI	sp|P0A6E6|ATPE_ECOLI	sp|P0A6E6|ATPE_ECOLI	MULTI-MSMS	EXPLO_YZ1_YD1_211125_c36s_redo_02	K36C	578.283	3	578.281	1731.82	5.0086	0.0028964	0.38938	0.00022517	5.398	0.0031216	578.281	45.127	1.0746	45.317	44.941	46.016	0.18962					52	27	4	0	0	0
ADTAIRGQDLDEARAM	16	Unmodified	_ADTAIRGQDLDEARAM_							0	0	0	0	0	0	1	sp|P0A6E6|ATPE_ECOLI	sp|P0A6E6|ATPE_ECOLI	sp|P0A6E6|ATPE_ECOLI	MULTI-MSMS	EXPLO_YZ1_YD1_211125_c36s_redo_02	K36C	867.423	2	866.918	1731.82	4.1396	0.0035887	0.12601	0.00010924	4.2656	0.0036979	866.918	45.127	0.27693	45.317	45.131	45.408	0.18962					21	6	4	0	0	0
ADTVERLLGEERPF	14	Unmodified	_ADTVERLLGEERPF_							0	0	0	0	0	0	2	sp|P0AEZ3|MIND_ECOLI	sp|P0AEZ3|MIND_ECOLI	sp|P0AEZ3|MIND_ECOLI	MULTI-MSMS	EXPLO_YZ1_YD1_211125_c27s_new_03	K27C	544.953	3	544.618	1630.83	4.8724	0.0026536	-0.6565	-0.00035754	4.2159	0.0022961	544.618	64.377	0.59132	64.377	64.155	64.747	0					35	12	4	0	0	0
ADTVERLLGEERPF	14	Unmodified	_ADTVERLLGEERPF_							0	0	0	0	0	0	2	sp|P0AEZ3|MIND_ECOLI	sp|P0AEZ3|MIND_ECOLI	sp|P0AEZ3|MIND_ECOLI	MULTI-MSMS	EXPLO_YZ1_YD1_211125_c27s_new_03	K27C	816.429	2	816.423	1630.83	3.964	0.0032363	1.4252	0.0011635	5.3892	0.0043999	816.424	64.412	0.40689	64.412	64.155	64.562	0					19	8	3	0	0	0
ADTVERLLGEERPF	14	Unmodified	_ADTVERLLGEERPF_							0	0	0	0	0	0	2	sp|P0AEZ3|MIND_ECOLI	sp|P0AEZ3|MIND_ECOLI	sp|P0AEZ3|MIND_ECOLI	MULTI-MSMS	EXPLO_YZ1_YD1_211125_c36s_redo_02	K36C	544.62	3	544.618	1630.83	4.0618	0.0022121	-0.2291	-0.00012477	3.8327	0.0020874	544.618	64.28	0.54334	64.408	64.16	64.704	0.12774					32	11	5	0	0	0
ADTVERLLGEERPF	14	Unmodified	_ADTVERLLGEERPF_							0	0	0	0	0	0	2	sp|P0AEZ3|MIND_ECOLI	sp|P0AEZ3|MIND_ECOLI	sp|P0AEZ3|MIND_ECOLI	MULTI-MSMS	EXPLO_YZ1_YD1_211125_c36s_redo_02	K36C	816.428	2	816.423	1630.83	3.122	0.0025489	-0.15428	-0.00012596	2.9677	0.0024229	816.423	64.279	0.30814	64.407	64.203	64.512	0.12774					13	6	3	0	0	0
ADVACAGPLLAAEL	14	Carbamidomethyl (C)	_ADVAC(Carbamidomethyl (C))AGPLLAAEL_	ADVAC(1)AGPLLAAEL			ADVAC(66)AGPLLAAEL			0	0	1	0	0	0	2	sp|P0A799|PGK_ECOLI	sp|P0A799|PGK_ECOLI	sp|P0A799|PGK_ECOLI	MULTI-MSMS	EXPLO_YZ1_YD1_211125_c27s_new_03	K27C	686.353	2	685.853	1369.69	5.7394	0.0039364	-2.4652	-0.0016908	3.2742	0.0022456	685.851	74.549	0.42752	74.549	74.428	74.856	0					29	9	4	0	0	0
ADVACAGPLLAAEL	14	Carbamidomethyl (C)	_ADVAC(Carbamidomethyl (C))AGPLLAAEL_							0	0	1	0	0	0	2	sp|P0A799|PGK_ECOLI	sp|P0A799|PGK_ECOLI	sp|P0A799|PGK_ECOLI	MULTI-MATCH-MSMS	EXPLO_YZ1_YD1_211125_c36s_redo_02	K36C		2	685.853	1369.69	5.3478	0.0036678	-2.4925	-0.0017095	2.8553	0.0019583	685.851	74.464	0.37592	74.623	74.413	74.789	0.1591	0.037414	-1.6381e-05	NaN	65.719	29	11	4	NaN	NaN	NaN
ADVAKSKAPNSPVAGRATVF	20	Unmodified	_ADVAKSKAPNSPVAGRATVF_							0	0	0	0	0	0	0	sp|P0A9M8|PTA_ECOLI	sp|P0A9M8|PTA_ECOLI	sp|P0A9M8|PTA_ECOLI	MULTI-MSMS	EXPLO_YZ1_YD1_211125_c27s_new_03	K27C	663.032	3	662.697	1985.07	2.5377	0.0016817	-0.73212	-0.00048518	1.8056	0.0011965	662.697	46.22	0.29454	46.22	46.044	46.338	0					28	9	4	0	0	0
ADVAKSKAPNSPVAGRATVF	20	Unmodified	_ADVAKSKAPNSPVAGRATVF_							0	0	0	0	0	0	0	sp|P0A9M8|PTA_ECOLI	sp|P0A9M8|PTA_ECOLI	sp|P0A9M8|PTA_ECOLI	MULTI-MSMS	EXPLO_YZ1_YD1_211125_c36s_redo_02	K36C	663.033	3	662.697	1985.07	2.7341	0.0018119	-0.041872	-2.7748e-05	2.6922	0.0017841	663.031	45.998	0.24734	46.181	46.046	46.294	0.18266					18	8	3	0	0	0
ADVKKVDVTGT	11	Unmodified	_ADVKKVDVTGT_							0	0	0	0	0	0	0	sp|P60438|RL3_ECOLI	sp|P60438|RL3_ECOLI	sp|P60438|RL3_ECOLI	MULTI-MSMS	EXPLO_YZ1_YD1_211125_c27s_new_03	K27C	566.814	2	566.814	1131.61	4.008	0.0022718	0.47487	0.00026916	4.4829	0.002541	566.814	33.725	0.21968	33.725	33.597	33.817	0					12	4	3	0	0	0
ADVKKVDVTGT	11	Unmodified	_ADVKKVDVTGT_							0	0	0	0	0	0	0	sp|P60438|RL3_ECOLI	sp|P60438|RL3_ECOLI	sp|P60438|RL3_ECOLI	MULTI-MSMS	EXPLO_YZ1_YD1_211125_c36s_redo_02	K36C	566.816	2	566.814	1131.61	3.9852	0.0022588	-0.33314	-0.00018883	3.652	0.00207	566.814	33.501	0.30007	33.731	33.583	33.883	0.23024					17	6	3	0	0	0
ADVKKVDVTGTSKGKGF	17	Unmodified	_ADVKKVDVTGTSKGKGF_							0	0	0	0	0	0	0	sp|P60438|RL3_ECOLI	sp|P60438|RL3_ECOLI	sp|P60438|RL3_ECOLI	MULTI-MSMS	EXPLO_YZ1_YD1_211125_c27s_new_03	K27C	579.993	3	579.656	1735.95	3.9138	0.0022687	-0.38803	-0.00022493	3.5258	0.0020437	579.656	35.85	0.34545	35.85	35.695	36.041	0					32	7	6	0	0	0
ADVKKVDVTGTSKGKGF	17	Unmodified	_ADVKKVDVTGTSKGKGF_							0	0	0	0	0	0	0	sp|P60438|RL3_ECOLI	sp|P60438|RL3_ECOLI	sp|P60438|RL3_ECOLI	MULTI-MSMS	EXPLO_YZ1_YD1_211125_c27s_new_03	K27C	434.996	4	434.994	1735.95	3.768	0.0016391	-0.20684	-8.9973e-05	3.5612	0.0015491	434.994	35.85	1.4122	35.85	35.571	36.983	0					83	32	6	0	0	0
ADVKKVDVTGTSKGKGF	17	Unmodified	_ADVKKVDVTGTSKGKGF_							0	0	0	0	0	0	0	sp|P60438|RL3_ECOLI	sp|P60438|RL3_ECOLI	sp|P60438|RL3_ECOLI	MULTI-MSMS	EXPLO_YZ1_YD1_211125_c36s_redo_02	K36C	434.995	4	434.994	1735.95	4.1708	0.0018143	-0.52035	-0.00022635	3.6505	0.0015879	434.994	35.593	1.2904	35.824	35.453	36.743	0.23072					82	29	7	0	0	0
ADVKKVDVTGTSKGKGF	17	Unmodified	_ADVKKVDVTGTSKGKGF_							0	0	0	0	0	0	0	sp|P60438|RL3_ECOLI	sp|P60438|RL3_ECOLI	sp|P60438|RL3_ECOLI	MULTI-MSMS	EXPLO_YZ1_YD1_211125_c36s_redo_02	K36C	579.657	3	579.656	1735.95	3.5535	0.0020598	0.09666	5.603e-05	3.6502	0.0021158	579.656	35.593	0.39159	35.823	35.626	36.018	0.23072					33	8	5	0	0	0
ADVKKVDVTGTSKGKGF	17	Unmodified	_ADVKKVDVTGTSKGKGF_							0	0	0	0	0	0	0	sp|P60438|RL3_ECOLI	sp|P60438|RL3_ECOLI	sp|P60438|RL3_ECOLI	MULTI-MSMS	EXPLO_YZ1_YD1_211125_c36s_redo_02	K36C	869.486	2	868.981	1735.95	2.5769	0.0022393	0.33372	0.00028999	2.9106	0.0025293	868.98	35.593	0.267	35.823	35.669	35.936	0.23072					12	5	3	0	0	0
ADVSQGNVRY	10	Unmodified	_ADVSQGNVRY_							0	0	0	0	0	0	0	sp|P0ADA5|YAJG_ECOLI	sp|P0ADA5|YAJG_ECOLI	sp|P0ADA5|YAJG_ECOLI	MULTI-MSMS	EXPLO_YZ1_YD1_211125_c27s_new_03	K27C	554.774	2	554.773	1107.53	4.7239	0.0026207	-1.2821	-0.00071125	3.4419	0.0019095	554.772	38.378	0.24307	38.378	38.248	38.492	0					13	5	3	0	0	0
ADVSQGNVRY	10	Unmodified	_ADVSQGNVRY_							0	0	0	0	0	0	0	sp|P0ADA5|YAJG_ECOLI	sp|P0ADA5|YAJG_ECOLI	sp|P0ADA5|YAJG_ECOLI	MULTI-MSMS	EXPLO_YZ1_YD1_211125_c36s_redo_02	K36C	554.775	2	554.773	1107.53	4.8563	0.0026942	-1.7591	-0.00097589	3.0972	0.0017183	554.772	38.104	0.31829	38.332	38.168	38.487	0.22808					16	7	3	0	0	0
ADYDEARF	8	Unmodified	_ADYDEARF_							0	0	0	0	0	0	1	sp|P0A9D8|DAPD_ECOLI	sp|P0A9D8|DAPD_ECOLI	sp|P0A9D8|DAPD_ECOLI	MULTI-MSMS	EXPLO_YZ1_YD1_211125_c27s_new_03	K27C	493.716	2	493.714	985.414	3.7602	0.0018565	-0.64974	-0.00032079	3.1104	0.0015357	493.714	47.503	0.4082	47.503	47.326	47.735	0					21	9	3	0	0	0
ADYDEARF	8	Unmodified	_ADYDEARF_							0	0	0	0	0	0	1	sp|P0A9D8|DAPD_ECOLI	sp|P0A9D8|DAPD_ECOLI	sp|P0A9D8|DAPD_ECOLI	MULTI-MSMS	EXPLO_YZ1_YD1_211125_c36s_redo_02	K36C	493.716	2	493.714	985.414	5.0302	0.0024835	-0.66023	-0.00032596	4.3699	0.0021575	493.714	47.365	0.40871	47.541	47.328	47.737	0.17569					23	9	3	0	0	0
AEARKGGVNVAAGTGISNY	19	Unmodified	_AEARKGGVNVAAGTGISNY_							0	0	0	0	0	0	0	sp|P0AFG8|ODP1_ECOLI	sp|P0AFG8|ODP1_ECOLI	sp|P0AFG8|ODP1_ECOLI	MULTI-MSMS	EXPLO_YZ1_YD1_211125_c27s_new_03	K27C	612.989	3	612.318	1833.93	4.1642	0.0025498	-1.0147	-0.00062129	3.1495	0.0019285	612.318	45.167	0.34731	45.167	45.005	45.352	0					26	8	5	0	0	0
AEARKGGVNVAAGTGISNY	19	Unmodified	_AEARKGGVNVAAGTGISNY_							0	0	0	0	0	0	0	sp|P0AFG8|ODP1_ECOLI	sp|P0AFG8|ODP1_ECOLI	sp|P0AFG8|ODP1_ECOLI	MULTI-MSMS	EXPLO_YZ1_YD1_211125_c36s_redo_02	K36C	612.653	3	612.318	1833.93	3.4038	0.0020842	-0.8461	-0.00051808	2.5577	0.0015661	612.652	44.873	0.47901	45.069	44.782	45.261	0.19648					29	13	4	0	0	0
AEARKGGVNVAAGTGISNY	19	Unmodified	_AEARKGGVNVAAGTGISNY_							0	0	0	0	0	0	0	sp|P0AFG8|ODP1_ECOLI	sp|P0AFG8|ODP1_ECOLI	sp|P0AFG8|ODP1_ECOLI	MULTI-MSMS	EXPLO_YZ1_YD1_211125_c36s_redo_02	K36C	918.477	2	917.974	1833.93	2.2449	0.0020607	0.78259	0.0007184	3.0275	0.0027791	917.975	44.873	0.14756	45.069	44.99	45.137	0.19648					6	3	2	0	0	0
AEARKGGVNVAAGTGISNY	19	Unmodified	_AEARKGGVNVAAGTGISNY_							0	0	0	0	0	0	0	sp|P0AFG8|ODP1_ECOLI	sp|P0AFG8|ODP1_ECOLI	sp|P0AFG8|ODP1_ECOLI	MULTI-MATCH	EXPLO_YZ1_YD1_211125_c27s_new_03	K27C		2	917.974	1833.93	2.9479	0.0027061	0.038407	3.5257e-05	2.9863	0.0027414	917.975	45.17	0.16336	45.17	45.073	45.236	0	0.050402	-0.0012556	NaN	92.063	5	3	2	NaN	NaN	NaN
AEAVKNAKAGQVRY	14	Unmodified	_AEAVKNAKAGQVRY_							0	0	0	0	0	0	0	sp|P0A7L0|RL1_ECOLI	sp|P0A7L0|RL1_ECOLI	sp|P0A7L0|RL1_ECOLI	MULTI-MSMS	EXPLO_YZ1_YD1_211125_c27s_new_03	K27C	502.279	3	502.279	1503.82	4.0194	0.0020189	-1.5043	-0.00075559	2.5151	0.0012633	502.613	34.882	0.18195	34.882	34.767	34.949	0					6	3	2	0	0	0
AEAVKNAKAGQVRY	14	Unmodified	_AEAVKNAKAGQVRY_							0	0	0	0	0	0	0	sp|P0A7L0|RL1_ECOLI	sp|P0A7L0|RL1_ECOLI	sp|P0A7L0|RL1_ECOLI	MULTI-MSMS	EXPLO_YZ1_YD1_211125_c36s_redo_02	K36C	502.28	3	502.279	1503.82	3.6457	0.0018312	-0.9963	-0.00050042	2.6494	0.0013307	502.279	34.6	0.21571	34.83	34.678	34.893	0.23072					6	4	2	0	0	0
AEELTGRY	8	Unmodified	_AEELTGRY_							0	0	0	0	0	0	1	sp|P63224|GMHA_ECOLI	sp|P63224|GMHA_ECOLI	sp|P63224|GMHA_ECOLI	MULTI-MSMS	EXPLO_YZ1_YD1_211125_c27s_new_03	K27C	469.735	2	469.733	937.451	5.5183	0.0025921	0.15786	7.415e-05	5.6762	0.0026663	469.732	41.451	0.31709	41.451	41.272	41.589	0					14	7	3	0	0	0
AEELTGRY	8	Unmodified	_AEELTGRY_							0	0	0	0	0	0	1	sp|P63224|GMHA_ECOLI	sp|P63224|GMHA_ECOLI	sp|P63224|GMHA_ECOLI	MULTI-MSMS	EXPLO_YZ1_YD1_211125_c36s_redo_02	K36C	469.735	2	469.733	937.451	6.8034	0.0031958	-0.90338	-0.00042435	5.9	0.0027714	469.732	41.218	0.44312	41.437	41.227	41.67	0.21895					18	10	3	0	0	0
AEGFVVKDIHFEGL	14	Unmodified	_AEGFVVKDIHFEGL_							0	0	0	0	0	0	2	sp|P0A940|BAMA_ECOLI	sp|P0A940|BAMA_ECOLI	sp|P0A940|BAMA_ECOLI	MSMS	EXPLO_YZ1_YD1_211125_c27s_new_03	K27C	780.912	2	780.906	1559.8	NaN	NaN	NaN	NaN	NaN	NaN	NaN	67.532	1	67.532	67.032	68.032	0								0	0	0
AEGKAMSEFLPF	12	Unmodified	_AEGKAMSEFLPF_							0	0	0	0	0	0	3	sp|P77690|ARNB_ECOLI	sp|P77690|ARNB_ECOLI	sp|P77690|ARNB_ECOLI	MULTI-MSMS	EXPLO_YZ1_YD1_211125_c36s_redo_02	K36C	664.329	2	663.824	1325.63	5.1147	0.0033953	-3.1807	-0.0021114	1.934	0.0012838	663.821	74.249	0.3782	74.408	74.223	74.601	0.1591					19	13	2	0	0	0
AEGKAMSEFLPF	12	Unmodified	_AEGKAMSEFLPF_							0	0	0	0	0	0	3	sp|P77690|ARNB_ECOLI	sp|P77690|ARNB_ECOLI	sp|P77690|ARNB_ECOLI	MULTI-MATCH-MSMS	EXPLO_YZ1_YD1_211125_c27s_new_03	K27C		2	663.824	1325.63	5.747	0.003815	-3.9536	-0.0026245	1.7934	0.0011905	663.82	74.468	0.22903	74.468	74.35	74.579	0	0.029919	-0.00055853	NaN	72.607	13	7	3	NaN	NaN	NaN
AEGQNVEFEIQDGQKGPAAVNVTAI	25	Unmodified	_AEGQNVEFEIQDGQKGPAAVNVTAI_							0	0	0	0	0	0	1	sp|P0A9Y6|CSPC_ECOLI	sp|P0A9Y6|CSPC_ECOLI	sp|P0A9Y6|CSPC_ECOLI	MULTI-MSMS	EXPLO_YZ1_YD1_211125_c36s_redo_02	K36C	862.768	3	862.433	2584.28	3.2658	0.0028165	-0.71358	-0.00061541	2.5522	0.0022011	862.767	63.215	0.36624	63.341	63.107	63.473	0.12629					29	7	5	0	0	0
AEGQNVEFEIQDGQKGPAAVNVTAI	25	Unmodified	_AEGQNVEFEIQDGQKGPAAVNVTAI_							0	0	0	0	0	0	1	sp|P0A9Y6|CSPC_ECOLI	sp|P0A9Y6|CSPC_ECOLI	sp|P0A9Y6|CSPC_ECOLI	MULTI-MATCH-MSMS	EXPLO_YZ1_YD1_211125_c27s_new_03	K27C		3	862.433	2584.28	3.461	0.0029849	-0.093569	-8.0697e-05	3.3674	0.0029042	862.767	63.359	0.33005	63.359	63.148	63.478	0	0.0088141	0.0010565	NaN	59.943	21	6	4	NaN	NaN	NaN
AEGSKKAGKRL	11	Unmodified	_AEGSKKAGKRL_							0	0	0	0	0	0	0	sp|P02413|RL15_ECOLI	sp|P02413|RL15_ECOLI	sp|P02413|RL15_ECOLI	MULTI-MSMS	EXPLO_YZ1_YD1_211125_c27s_new_03	K27C	572.847	2	572.843	1143.67	5.1443	0.0029469	0.13248	7.5888e-05	5.2768	0.0030228	572.844	29.021	0.2598	29.021	28.938	29.197	0					12	7	2	0	0	0
AEGSKKAGKRL	11	Unmodified	_AEGSKKAGKRL_							0	0	0	0	0	0	0	sp|P02413|RL15_ECOLI	sp|P02413|RL15_ECOLI	sp|P02413|RL15_ECOLI	MULTI-MSMS	EXPLO_YZ1_YD1_211125_c36s_redo_02	K36C	572.846	2	572.843	1143.67	5.2225	0.0029916	-0.66056	-0.0003784	4.5619	0.0026132	572.843	28.737	0.212	28.962	28.852	29.064	0.2246					9	5	2	0	0	0
AEGVPRGF	8	Unmodified	_AEGVPRGF_							0	0	0	0	0	0	0	sp|P0A9X4|MREB_ECOLI	sp|P0A9X4|MREB_ECOLI	sp|P0A9X4|MREB_ECOLI	MULTI-MSMS	EXPLO_YZ1_YD1_211125_c27s_new_03	K27C	416.722	2	416.719	831.424	4.516	0.0018819	-0.17601	-7.3349e-05	4.34	0.0018086	416.719	47.841	0.54119	47.841	47.485	48.026	0					17	12	2	0	0	0
AEGVPRGF	8	Unmodified	_AEGVPRGF_							0	0	0	0	0	0	0	sp|P0A9X4|MREB_ECOLI	sp|P0A9X4|MREB_ECOLI	sp|P0A9X4|MREB_ECOLI	MULTI-MSMS	EXPLO_YZ1_YD1_211125_c36s_redo_02	K36C	416.721	2	416.719	831.424	5.3651	0.0022357	0.37917	0.00015801	5.7442	0.0023937	416.719	47.699	0.64686	47.875	47.411	48.058	0.17569					25	15	3	0	0	0
AEITASLVKEL	11	Unmodified	_AEITASLVKEL_							0	0	0	0	0	0	1	sp|P0A6P1|EFTS_ECOLI	sp|P0A6P1|EFTS_ECOLI	sp|P0A6P1|EFTS_ECOLI	MULTI-SECPEP	EXPLO_YZ1_YD1_211125_c36s_redo_02	K36C	587.754	2	587.34	1172.67	4.8491	0.0028481	-1.0133	-0.00059513	3.8358	0.0022529	587.339	64.646	0.3663	64.773	64.512	64.878	0.12774					17	7	3	0	0	0
AEITASLVKEL	11	Unmodified	_AEITASLVKEL_							0	0	0	0	0	0	1	sp|P0A6P1|EFTS_ECOLI	sp|P0A6P1|EFTS_ECOLI	sp|P0A6P1|EFTS_ECOLI	MULTI-MATCH-MSMS	EXPLO_YZ1_YD1_211125_c27s_new_03	K27C		2	587.34	1172.67	6.3523	0.0037309	-1.2724	-0.00074732	5.0799	0.0029836	587.339	64.679	0.36574	64.679	64.515	64.881	0	-0.047404	-0.00015276	NaN	81.525	17	7	3	NaN	NaN	NaN
AEIYNKDGNKVDLY	14	Unmodified	_AEIYNKDGNKVDLY_							0	0	0	0	0	0	2	sp|P02931|OMPF_ECOLI	sp|P02931|OMPF_ECOLI	sp|P02931|OMPF_ECOLI	MULTI-MSMS	EXPLO_YZ1_YD1_211125_c27s_new_03	K27C	547.943	3	547.942	1640.8	4.7071	0.0025792	-1.0932	-0.00059901	3.6139	0.0019802	547.942	47.919	1.4564	47.919	47.648	49.104	0					116	34	6	0	0	0
AEIYNKDGNKVDLY	14	Unmodified	_AEIYNKDGNKVDLY_							0	0	0	0	0	0	2	sp|P02931|OMPF_ECOLI	sp|P02931|OMPF_ECOLI	sp|P02931|OMPF_ECOLI	MULTI-MSMS	EXPLO_YZ1_YD1_211125_c27s_new_03	K27C	821.411	2	821.41	1640.8	3.5593	0.0029236	-0.39107	-0.00032123	3.1682	0.0026024	821.409	47.919	1.0445	47.919	47.691	48.736	0					62	24	5	0	0	0
AEIYNKDGNKVDLY	14	Unmodified	_AEIYNKDGNKVDLY_							0	0	0	0	0	0	2	sp|P02931|OMPF_ECOLI	sp|P02931|OMPF_ECOLI	sp|P02931|OMPF_ECOLI	MULTI-MSMS	EXPLO_YZ1_YD1_211125_c36s_redo_02	K36C	548.279	3	547.942	1640.8	5.9571	0.0032642	-0.54682	-0.00029963	5.4103	0.0029645	547.942	47.743	1.0293	47.912	47.687	48.716	0.16896					57	24	5	0	0	0
AEIYNKDGNKVDLY	14	Unmodified	_AEIYNKDGNKVDLY_							0	0	0	0	0	0	2	sp|P02931|OMPF_ECOLI	sp|P02931|OMPF_ECOLI	sp|P02931|OMPF_ECOLI	MULTI-MSMS	EXPLO_YZ1_YD1_211125_c36s_redo_02	K36C	821.413	2	821.41	1640.8	4.8726	0.0040024	-0.55753	-0.00045796	4.3151	0.0035445	821.409	47.766	0.40276	47.935	47.687	48.089	0.16895					32	9	5	0	0	0
AEKIVGDGIAIKPTGN	16	Unmodified	_AEKIVGDGIAIKPTGN_							0	0	0	0	0	0	0	sp|P69783|PTGA_ECOLI	sp|P69783|PTGA_ECOLI	sp|P69783|PTGA_ECOLI	MULTI-MSMS	EXPLO_YZ1_YD1_211125_c27s_new_03	K27C	528.635	3	528.298	1581.87	4.4732	0.0023632	0.6448	0.00034064	5.118	0.0027038	528.298	47.819	0.6222	47.819	47.485	48.107	0					39	14	4	0	0	0
AEKIVGDGIAIKPTGN	16	Unmodified	_AEKIVGDGIAIKPTGN_							0	0	0	0	0	0	0	sp|P69783|PTGA_ECOLI	sp|P69783|PTGA_ECOLI	sp|P69783|PTGA_ECOLI	MULTI-MSMS	EXPLO_YZ1_YD1_211125_c27s_new_03	K27C	792.449	2	791.944	1581.87	3.8878	0.0030789	0.36048	0.00028548	4.2483	0.0033644	791.944	47.819	0.24874	47.819	47.691	47.94	0					15	5	4	0	0	0
AEKIVGDGIAIKPTGN	16	Unmodified	_AEKIVGDGIAIKPTGN_							0	0	0	0	0	0	0	sp|P69783|PTGA_ECOLI	sp|P69783|PTGA_ECOLI	sp|P69783|PTGA_ECOLI	MULTI-MSMS	EXPLO_YZ1_YD1_211125_c36s_redo_02	K36C	791.951	2	791.944	1581.87	4.7202	0.0037381	0.54752	0.0004336	5.2677	0.0041717	791.944	47.667	0.29108	47.842	47.65	47.941	0.17569					19	6	4	0	0	0
AEKIVGDGIAIKPTGN	16	Unmodified	_AEKIVGDGIAIKPTGN_							0	0	0	0	0	0	0	sp|P69783|PTGA_ECOLI	sp|P69783|PTGA_ECOLI	sp|P69783|PTGA_ECOLI	MULTI-MSMS	EXPLO_YZ1_YD1_211125_c36s_redo_02	K36C	527.636	3	528.298	1581.87	5.7639	0.0030451	0.28959	0.00015299	6.0535	0.0031981	528.298	47.67	0.40826	47.846	47.65	48.058	0.17569					34	9	5	0	0	0
AEKIVGDGIAIKPTGNKM	18	Unmodified	_AEKIVGDGIAIKPTGNKM_							0	0	0	0	0	0	0	sp|P69783|PTGA_ECOLI	sp|P69783|PTGA_ECOLI	sp|P69783|PTGA_ECOLI	MULTI-MSMS	EXPLO_YZ1_YD1_211125_c36s_redo_02	K36C	614.681	3	614.677	1841.01	6.4218	0.0039474	-0.4355	-0.00026769	5.9863	0.0036797	615.011	47.002	0.37304	47.177	46.998	47.371	0.17569					12	8	2	0	0	0
AEKIVGDGIAIKPTGNKM	18	Unmodified	_AEKIVGDGIAIKPTGNKM_							0	0	0	0	0	0	0	sp|P69783|PTGA_ECOLI	sp|P69783|PTGA_ECOLI	sp|P69783|PTGA_ECOLI	MULTI-MATCH-MSMS	EXPLO_YZ1_YD1_211125_c27s_new_03	K27C		3	614.677	1841.01	5.1513	0.0031664	-0.13026	-8.0068e-05	5.0211	0.0030863	614.676	47.22	0.29058	47.22	46.992	47.283	0	0.021511	0.00037674	NaN	47.729	15	6	3	NaN	NaN	NaN
AELGKVWPKFDGF	13	Unmodified	_AELGKVWPKFDGF_							0	0	0	0	0	0	3	sp|P0AEK4|FABI_ECOLI	sp|P0AEK4|FABI_ECOLI	sp|P0AEK4|FABI_ECOLI	MULTI-MSMS	EXPLO_YZ1_YD1_211125_c27s_new_03	K27C	498.601	3	498.598	1492.77	6.1768	0.0030797	-0.08863	-4.4191e-05	6.0881	0.0030355	498.598	68.103	0.66356	68.103	67.933	68.597	0					33	13	4	0	0	0
AELGKVWPKFDGF	13	Unmodified	_AELGKVWPKFDGF_							0	0	0	0	0	0	3	sp|P0AEK4|FABI_ECOLI	sp|P0AEK4|FABI_ECOLI	sp|P0AEK4|FABI_ECOLI	MULTI-MSMS	EXPLO_YZ1_YD1_211125_c36s_redo_02	K36C	498.935	3	498.598	1492.77	6.2553	0.0031189	-0.76346	-0.00038066	5.4919	0.0027382	498.597	68.006	0.70958	68.145	67.933	68.642	0.13892					31	14	3	0	0	0
AELGKVWPKFDGF	13	Unmodified	_AELGKVWPKFDGF_							0	0	0	0	0	0	3	sp|P0AEK4|FABI_ECOLI	sp|P0AEK4|FABI_ECOLI	sp|P0AEK4|FABI_ECOLI	MULTI-MSMS	EXPLO_YZ1_YD1_211125_c36s_redo_02	K36C	747.395	2	747.393	1492.77	5.3091	0.003968	0.36398	0.00027204	5.6731	0.00424	747.895	68.019	0.32755	68.158	67.981	68.308	0.13891					16	6	4	0	0	0
AELGKVWPKFDGF	13	Unmodified	_AELGKVWPKFDGF_							0	0	0	0	0	0	3	sp|P0AEK4|FABI_ECOLI	sp|P0AEK4|FABI_ECOLI	sp|P0AEK4|FABI_ECOLI	MULTI-MATCH	EXPLO_YZ1_YD1_211125_c27s_new_03	K27C		2	747.393	1492.77	5.2	0.0038864	0.87191	0.00065166	6.0719	0.0045381	747.394	68.166	0.32855	68.166	67.933	68.262	0	0.0039882	0.00024188	NaN	70.942	15	6	4	NaN	NaN	NaN
AELKLGQEVW	10	Unmodified	_AELKLGQEVW_							0	0	0	0	0	0	2	sp|P02943|LAMB_ECOLI	sp|P02943|LAMB_ECOLI	sp|P02943|LAMB_ECOLI	MSMS	EXPLO_YZ1_YD1_211125_c36s_redo_02	K36C	586.821	2	586.819	1171.62	NaN	NaN	NaN	NaN	NaN	NaN	NaN	63.835	1	63.961	63.461	64.461	0.12629								0	0	0
AENDKPQYLSDW	12	Unmodified	_AENDKPQYLSDW_							0	0	0	0	0	0	2	sp|P0A927|TSX_ECOLI	sp|P0A927|TSX_ECOLI	sp|P0A927|TSX_ECOLI	MULTI-MSMS	EXPLO_YZ1_YD1_211125_c27s_new_03	K27C	733.344	2	733.333	1464.65	7.2404	0.0053097	2.6301	0.0019287	9.8705	0.0072384	733.335	60.35	0.30567	60.35	60.149	60.454	0					15	6	3	0	0	0
AENDKPQYLSDW	12	Unmodified	_AENDKPQYLSDW_							0	0	0	0	0	0	2	sp|P0A927|TSX_ECOLI	sp|P0A927|TSX_ECOLI	sp|P0A927|TSX_ECOLI	MULTI-MSMS	EXPLO_YZ1_YD1_211125_c36s_redo_02	K36C	733.347	2	733.333	1464.65	6.7736	0.0049673	4.0248	0.0029515	10.798	0.0079188	733.337	60.215	0.21098	60.341	60.235	60.446	0.12642					10	4	3	0	0	0
AENDKPQYLSDWW	13	Unmodified	_AENDKPQYLSDWW_							0	0	0	0	0	0	3	sp|P0A927|TSX_ECOLI	sp|P0A927|TSX_ECOLI	sp|P0A927|TSX_ECOLI	MULTI-MSMS	EXPLO_YZ1_YD1_211125_c27s_new_03	K27C	826.878	2	826.373	1650.73	4.1926	0.0034647	-0.64755	-0.00053512	3.5451	0.0029296	826.372	72.45	0.40581	72.45	72.179	72.585	0					21	7	4	0	0	0
AENDKPQYLSDWW	13	Unmodified	_AENDKPQYLSDWW_							0	0	0	0	0	0	3	sp|P0A927|TSX_ECOLI	sp|P0A927|TSX_ECOLI	sp|P0A927|TSX_ECOLI	MULTI-MSMS	EXPLO_YZ1_YD1_211125_c36s_redo_02	K36C	826.377	2	826.373	1650.73	3.7137	0.0030689	-0.22044	-0.00018217	3.4933	0.0028867	826.373	72.207	0.34933	72.363	72.158	72.507	0.15635					19	6	4	0	0	0
AENGRLNALPDVLEQF	16	Unmodified	_AENGRLNALPDVLEQF_							0	0	0	0	0	0	3	sp|P0ABA4|ATPD_ECOLI	sp|P0ABA4|ATPD_ECOLI	sp|P0ABA4|ATPD_ECOLI	MULTI-MSMS	EXPLO_YZ1_YD1_211125_c36s_redo_02	K36C	893.463	2	893.46	1784.91	4.6537	0.0041579	0.22767	0.00020341	4.8813	0.0043613	893.461	74.605	0.81257	74.764	74.601	75.413	0.1591					31	15	3	0	0	0
AEQTVEAPSVDARAW	15	Unmodified	_AEQTVEAPSVDARAW_							0	0	0	0	0	0	0	sp|P08506|DACC_ECOLI	sp|P08506|DACC_ECOLI	sp|P08506|DACC_ECOLI	MULTI-MSMS	EXPLO_YZ1_YD1_211125_c27s_new_03	K27C	815.393	2	815.397	1628.78	3.0826	0.0025136	-1.4161	-0.0011547	1.6665	0.0013589	815.896	56.03	0.38941	56.03	55.857	56.246	0					19	8	4	0	0	0
AEQTVEAPSVDARAW	15	Unmodified	_AEQTVEAPSVDARAW_							0	0	0	0	0	0	0	sp|P08506|DACC_ECOLI	sp|P08506|DACC_ECOLI	sp|P08506|DACC_ECOLI	MULTI-MSMS	EXPLO_YZ1_YD1_211125_c36s_redo_02	K36C	815.9	2	815.397	1628.78	3.3758	0.0027526	-0.94235	-0.00076839	2.4334	0.0019842	815.394	55.967	0.24992	56.099	55.926	56.176	0.13266					17	5	4	0	0	0
AERGTLEDPNLF	12	Unmodified	_AERGTLEDPNLF_							0	0	0	0	0	0	2	sp|P0A6Z3|HTPG_ECOLI	sp|P0A6Z3|HTPG_ECOLI	sp|P0A6Z3|HTPG_ECOLI	MSMS	EXPLO_YZ1_YD1_211125_c27s_new_03	K27C	681.344	2	681.338	1360.66	NaN	NaN	NaN	NaN	NaN	NaN	NaN	61.297	1	61.297	60.797	61.797	0								0	0	0
AERVDKDAVSRL	12	Unmodified	_AERVDKDAVSRL_							0	0	0	0	0	0	0	sp|P0A8M0|SYN_ECOLI	sp|P0A8M0|SYN_ECOLI	sp|P0A8M0|SYN_ECOLI	MULTI-MSMS	EXPLO_YZ1_YD1_211125_c27s_new_03	K27C	453.587	3	453.584	1357.73	4.3203	0.0019596	0.91741	0.00041612	5.2377	0.0023757	453.585	39.141	0.25317	39.141	39.031	39.284	0					9	5	2	0	0	0
AERVDKDAVSRL	12	Unmodified	_AERVDKDAVSRL_							0	0	0	0	0	0	0	sp|P0A8M0|SYN_ECOLI	sp|P0A8M0|SYN_ECOLI	sp|P0A8M0|SYN_ECOLI	MULTI-MSMS	EXPLO_YZ1_YD1_211125_c36s_redo_02	K36C	453.587	3	453.584	1357.73	4.7411	0.0021505	0.77408	0.00035111	5.5152	0.0025016	453.585	38.887	0.24406	39.113	38.971	39.215	0.2258					15	5	3	0	0	0
AESDGTVINNEGRAQ	15	Unmodified	_AESDGTVINNEGRAQ_							0	0	0	0	0	0	0	sp|P33602|NUOG_ECOLI	sp|P33602|NUOG_ECOLI	sp|P33602|NUOG_ECOLI	MULTI-MSMS	EXPLO_YZ1_YD1_211125_c36s_redo_02	K36C	780.869	2	780.866	1559.72	2.8147	0.0021979	0.14862	0.00011605	2.9633	0.0023139	780.867	34.688	0.56065	34.918	34.765	35.326	0.23072					32	12	5	0	0	0
AESDGTVINNEGRAQ	15	Unmodified	_AESDGTVINNEGRAQ_							0	0	0	0	0	0	0	sp|P33602|NUOG_ECOLI	sp|P33602|NUOG_ECOLI	sp|P33602|NUOG_ECOLI	MULTI-MATCH	EXPLO_YZ1_YD1_211125_c27s_new_03	K27C		2	780.866	1559.72	3.0365	0.0023711	-0.5642	-0.00044056	2.4723	0.0019305	780.866	34.971	0.50099	34.971	34.622	35.123	0	0.026319	-0.00053258	NaN	116.24	29	10	5	NaN	NaN	NaN
AESIGITVEKSW	12	Unmodified	_AESIGITVEKSW_							0	0	0	0	0	0	0	sp|P0A8N5|SYK2_ECOLI	sp|P0A8N5|SYK2_ECOLI	sp|P0A8N5|SYK2_ECOLI	MULTI-MSMS	EXPLO_YZ1_YD1_211125_c36s_redo_02	K36C	660.349	2	660.346	1318.68	4.1905	0.0027672	0.58317	0.00038509	4.7737	0.0031523	660.347	61.094	0.34246	61.219	61.053	61.396	0.12569					17	7	3	0	0	0
AFDEFDELAGDRAY	14	Unmodified	_AFDEFDELAGDRAY_							0	0	0	0	0	0	3	sp|P0ABD5|ACCA_ECOLI	sp|P0ABD5|ACCA_ECOLI	sp|P0ABD5|ACCA_ECOLI	MULTI-MSMS	EXPLO_YZ1_YD1_211125_c27s_new_03	K27C	809.86	2	809.855	1617.69	7.7662	0.0062895	-0.073706	-5.9691e-05	7.6925	0.0062298	809.855	65.429	0.34009	65.429	65.207	65.547	0					24	6	5	0	0	0
AFDEFDELAGDRAY	14	Unmodified	_AFDEFDELAGDRAY_							0	0	0	0	0	0	3	sp|P0ABD5|ACCA_ECOLI	sp|P0ABD5|ACCA_ECOLI	sp|P0ABD5|ACCA_ECOLI	MULTI-MSMS	EXPLO_YZ1_YD1_211125_c36s_redo_02	K36C	809.86	2	809.855	1617.69	6.1408	0.0049731	0.53283	0.00043151	6.6736	0.0054046	809.855	65.279	0.37825	65.408	65.204	65.582	0.12966					23	7	4	0	0	0
AFDRNSTRKVLIEATSNQVNQF	22	Unmodified	_AFDRNSTRKVLIEATSNQVNQF_							0	0	0	0	0	0	2	sp|P0C8J8|GATZ_ECOLI	sp|P0C8J8|GATZ_ECOLI	sp|P0C8J8|GATZ_ECOLI	MULTI-MSMS	EXPLO_YZ1_YD1_211125_c27s_new_03	K27C	635.584	4	635.332	2537.3	3.1413	0.0019957	-0.95113	-0.00060429	2.1901	0.0013915	635.833	55.415	0.3287	55.415	55.247	55.576	0					12	7	2	0	0	0
AFDRNSTRKVLIEATSNQVNQF	22	Unmodified	_AFDRNSTRKVLIEATSNQVNQF_							0	0	0	0	0	0	2	sp|P0C8J8|GATZ_ECOLI	sp|P0C8J8|GATZ_ECOLI	sp|P0C8J8|GATZ_ECOLI	MULTI-MSMS	EXPLO_YZ1_YD1_211125_c27s_new_03	K27C	847.109	3	846.773	2537.3	1.715	0.0014522	0.79482	0.00067303	2.5098	0.0021253	846.775	55.419	0.40295	55.419	55.247	55.65	0					16	9	3	0	0	0
AFLDVTGRIAQ	11	Unmodified	_AFLDVTGRIAQ_							0	0	0	0	0	0	2	sp|P0ACJ8|CRP_ECOLI	sp|P0ACJ8|CRP_ECOLI	sp|P0ACJ8|CRP_ECOLI	MULTI-MSMS	EXPLO_YZ1_YD1_211125_c27s_new_03	K27C	596.333	2	595.83	1189.65	6.2545	0.0037266	-3.8647	-0.0023027	2.3898	0.0014239	596.329	60.611	0.51411	60.611	60.411	60.925	0					24	11	4	0	0	0
AFLDVTGRIAQ	11	Unmodified	_AFLDVTGRIAQ_							0	0	0	0	0	0	2	sp|P0ACJ8|CRP_ECOLI	sp|P0ACJ8|CRP_ECOLI	sp|P0ACJ8|CRP_ECOLI	MULTI-MATCH-MSMS	EXPLO_YZ1_YD1_211125_c36s_redo_02	K36C		2	595.83	1189.65	6.3349	0.0037745	-3.7991	-0.0022636	2.5358	0.0015109	596.329	60.417	0.56556	60.543	60.402	60.968	0.12593	-0.034223	3.2137e-05	NaN	62.463	30	12	4	NaN	NaN	NaN
AFLGDGEMDEPESKGAIT	18	Unmodified	_AFLGDGEMDEPESKGAIT_							0	0	0	0	0	0	3	sp|P0AFG8|ODP1_ECOLI	sp|P0AFG8|ODP1_ECOLI	sp|P0AFG8|ODP1_ECOLI	MULTI-MSMS	EXPLO_YZ1_YD1_211125_c27s_new_03	K27C	933.928	2	933.925	1865.84	3.7487	0.003501	-0.27611	-0.00025787	3.4726	0.0032432	933.925	56.538	0.25059	56.538	56.375	56.626	0					12	5	3	0	0	0
AFLGDGEMDEPESKGAIT	18	Unmodified	_AFLGDGEMDEPESKGAIT_							0	0	0	0	0	0	3	sp|P0AFG8|ODP1_ECOLI	sp|P0AFG8|ODP1_ECOLI	sp|P0AFG8|ODP1_ECOLI	MULTI-MSMS	EXPLO_YZ1_YD1_211125_c36s_redo_02	K36C	934.432	2	933.925	1865.84	3.8653	0.0036099	0.47513	0.00044373	4.3404	0.0040536	934.427	56.359	0.25857	56.491	56.377	56.636	0.13266					17	5	4	0	0	0
AFNKDASVDVGVSY	14	Unmodified	_AFNKDASVDVGVSY_							0	0	0	0	0	0	1	sp|P10384|FADL_ECOLI	sp|P10384|FADL_ECOLI	sp|P10384|FADL_ECOLI	MULTI-MSMS	EXPLO_YZ1_YD1_211125_c27s_new_03	K27C	736.359	2	736.357	1470.7	3.5673	0.0026268	1.3413	0.00098766	4.9086	0.0036145	736.357	52.915	0.38067	52.915	52.73	53.111	0					21	8	3	0	0	0
AFNKDASVDVGVSY	14	Unmodified	_AFNKDASVDVGVSY_							0	0	0	0	0	0	1	sp|P10384|FADL_ECOLI	sp|P10384|FADL_ECOLI	sp|P10384|FADL_ECOLI	MULTI-MATCH	EXPLO_YZ1_YD1_211125_c36s_redo_02	K36C		2	736.357	1470.7	4.7605	0.0035054	3.7915	0.0027919	8.552	0.0062973	736.36	52.858	0.33127	53.001	52.765	53.097	0.14312	0.042706	0.0022951	NaN	89.171	16	7	3	NaN	NaN	NaN
AFNPSHLEIVSPVVIGSVR	19	Unmodified	_AFNPSHLEIVSPVVIGSVR_							0	0	0	0	0	0	2	sp|P0AFG3|ODO1_ECOLI	sp|P0AFG3|ODO1_ECOLI	sp|P0AFG3|ODO1_ECOLI	MULTI-MSMS	EXPLO_YZ1_YD1_211125_c36s_redo_02	K36C	674.716	3	674.377	2020.11	5.6594	0.0038166	-0.32321	-0.00021796	5.3362	0.0035986	674.712	68.065	0.23469	68.203	68.027	68.262	0.13891					8	4	3	0	0	0
AFNPSHLEIVSPVVIGSVR	19	Unmodified	_AFNPSHLEIVSPVVIGSVR_							0	0	0	0	0	0	2	sp|P0AFG3|ODO1_ECOLI	sp|P0AFG3|ODO1_ECOLI	sp|P0AFG3|ODO1_ECOLI	MULTI-MATCH	EXPLO_YZ1_YD1_211125_c27s_new_03	K27C		3	674.377	2020.11	5.7435	0.0038733	0.28037	0.00018908	6.0239	0.0040624	674.377	68.336	0.33116	68.336	68.029	68.36	0	0.066122	0.0006394	NaN	44.238	10	6	3	NaN	NaN	NaN
AFRDADGTTRLEY	13	Unmodified	_AFRDADGTTRLEY_							0	0	0	0	0	0	2	sp|P00363|FRDA_ECOLI	sp|P00363|FRDA_ECOLI	sp|P00363|FRDA_ECOLI	MULTI-MSMS	EXPLO_YZ1_YD1_211125_c27s_new_03	K27C	505.582	3	505.579	1513.72	5.7314	0.0028977	0.6667	0.00033707	6.3981	0.0032347	505.58	47.098	0.45618	47.098	46.87	47.326	0					30	10	4	0	0	0
AFRDADGTTRLEY	13	Unmodified	_AFRDADGTTRLEY_							0	0	0	0	0	0	2	sp|P00363|FRDA_ECOLI	sp|P00363|FRDA_ECOLI	sp|P00363|FRDA_ECOLI	MULTI-MSMS	EXPLO_YZ1_YD1_211125_c36s_redo_02	K36C	505.917	3	505.579	1513.72	6.5351	0.003304	0.11943	6.0382e-05	6.6546	0.0033644	505.579	46.922	0.36194	47.098	46.878	47.24	0.17569					22	8	4	0	0	0
AFTDRQKIY	9	Unmodified	_AFTDRQKIY_							0	0	0	0	0	0	1	sp|P33599|NUOCD_ECOLI	sp|P33599|NUOCD_ECOLI	sp|P33599|NUOCD_ECOLI	MULTI-MSMS	EXPLO_YZ1_YD1_211125_c27s_new_03	K27C	571.308	2	571.304	1140.59	5.2339	0.0029902	0.51796	0.00029591	5.7519	0.0032861	571.304	42.451	0.43574	42.451	42.205	42.641	0					13	9	2	0	0	0
AFTDRQKIY	9	Unmodified	_AFTDRQKIY_							0	0	0	0	0	0	1	sp|P33599|NUOCD_ECOLI	sp|P33599|NUOCD_ECOLI	sp|P33599|NUOCD_ECOLI	MULTI-MSMS	EXPLO_YZ1_YD1_211125_c36s_redo_02	K36C	571.306	2	571.304	1140.59	5.0837	0.0029043	-0.35729	-0.00020412	4.7264	0.0027002	571.304	42.194	0.48501	42.408	42.183	42.668	0.21438					19	11	2	0	0	0
AFTSDQAGRPQVY	13	Unmodified	_AFTSDQAGRPQVY_							0	0	0	0	0	0	1	sp|P0A855|TOLB_ECOLI	sp|P0A855|TOLB_ECOLI	sp|P0A855|TOLB_ECOLI	MULTI-MSMS	EXPLO_YZ1_YD1_211125_c27s_new_03	K27C	720.352	2	720.349	1438.68	4.8801	0.0035153	0.11608	8.3615e-05	4.9961	0.003599	720.35	46.891	0.34184	46.891	46.651	46.992	0					18	7	3	0	0	0
AFTSDQAGRPQVY	13	Unmodified	_AFTSDQAGRPQVY_							0	0	0	0	0	0	1	sp|P0A855|TOLB_ECOLI	sp|P0A855|TOLB_ECOLI	sp|P0A855|TOLB_ECOLI	MULTI-MSMS	EXPLO_YZ1_YD1_211125_c36s_redo_02	K36C	720.351	2	720.349	1438.68	5.0233	0.0036185	0.26855	0.00019345	5.2919	0.003812	720.35	46.711	0.33309	46.893	46.712	47.045	0.18266					22	7	4	0	0	0
AGAKEIRSKIASVQNTQ	17	Unmodified	_AGAKEIRSKIASVQNTQ_							0	0	0	0	0	0	0	sp|P0ABA6|ATPG_ECOLI	sp|P0ABA6|ATPG_ECOLI	sp|P0ABA6|ATPG_ECOLI	MULTI-MSMS	EXPLO_YZ1_YD1_211125_c27s_new_03	K27C	601.005	3	601.002	1799.99	3.9995	0.0024037	-0.10241	-6.1549e-05	3.8971	0.0023422	601.003	38.11	0.65481	38.11	37.752	38.407	0					46	15	5	0	0	0
AGAKEIRSKIASVQNTQ	17	Unmodified	_AGAKEIRSKIASVQNTQ_							0	0	0	0	0	0	0	sp|P0ABA6|ATPG_ECOLI	sp|P0ABA6|ATPG_ECOLI	sp|P0ABA6|ATPG_ECOLI	MULTI-MSMS	EXPLO_YZ1_YD1_211125_c27s_new_03	K27C	901.001	2	901	1799.99	3.4661	0.0031229	0.05851	5.2718e-05	3.5246	0.0031757	901	38.091	0.3347	38.091	37.914	38.248	0					21	7	4	0	0	0
AGAKEIRSKIASVQNTQ	17	Unmodified	_AGAKEIRSKIASVQNTQ_							0	0	0	0	0	0	0	sp|P0ABA6|ATPG_ECOLI	sp|P0ABA6|ATPG_ECOLI	sp|P0ABA6|ATPG_ECOLI	MULTI-MSMS	EXPLO_YZ1_YD1_211125_c36s_redo_02	K36C	601.005	3	601.002	1799.99	4.279	0.0025717	-0.74808	-0.0004496	3.5309	0.0021221	601.002	37.84	0.51993	38.068	37.731	38.251	0.22808					38	12	6	0	0	0
AGAKEIRSKIASVQNTQ	17	Unmodified	_AGAKEIRSKIASVQNTQ_							0	0	0	0	0	0	0	sp|P0ABA6|ATPG_ECOLI	sp|P0ABA6|ATPG_ECOLI	sp|P0ABA6|ATPG_ECOLI	MULTI-MSMS	EXPLO_YZ1_YD1_211125_c36s_redo_02	K36C	901.004	2	901	1799.99	3.5889	0.0032336	0.57643	0.00051937	4.1654	0.003753	901	37.84	0.24078	38.068	37.928	38.168	0.22808					13	5	3	0	0	0
AGAKKEVINQRVNQVAEVL	19	Unmodified	_AGAKKEVINQRVNQVAEVL_							0	0	0	0	0	0	0	sp|P68187|MALK_ECOLI	sp|P68187|MALK_ECOLI	sp|P68187|MALK_ECOLI	MULTI-MSMS	EXPLO_YZ1_YD1_211125_c27s_new_03	K27C	689.733	3	689.395	2065.16	3.8816	0.002676	0.3208	0.00022116	4.2024	0.0028971	689.73	51.555	0.30413	51.555	51.357	51.662	0					24	6	5	0	0	0
AGAKKEVINQRVNQVAEVL	19	Unmodified	_AGAKKEVINQRVNQVAEVL_							0	0	0	0	0	0	0	sp|P68187|MALK_ECOLI	sp|P68187|MALK_ECOLI	sp|P68187|MALK_ECOLI	MULTI-MSMS	EXPLO_YZ1_YD1_211125_c36s_redo_02	K36C	689.733	3	689.395	2065.16	4.806	0.0033132	-0.10666	-7.3528e-05	4.6994	0.0032397	689.73	51.382	0.32472	51.53	51.345	51.669	0.14708					21	7	4	0	0	0
AGANDRLTTQM	11	Oxidation (M)	_AGANDRLTTQM(Oxidation (M))_			AGANDRLTTQM(1)			AGANDRLTTQM(70)	0	0	0	0	0	1	1	sp|P00968|CARB_ECOLI	sp|P00968|CARB_ECOLI	sp|P00968|CARB_ECOLI	MSMS	EXPLO_YZ1_YD1_211125_c27s_new_03	K27C	597.284	2	597.283	1192.55	NaN	NaN	NaN	NaN	NaN	NaN	NaN	31.855	1	31.855	31.355	32.355	0								0	0	0
AGANDRLTTQM	11	Oxidation (M)	_AGANDRLTTQM(Oxidation (M))_			AGANDRLTTQM(1)			AGANDRLTTQM(78)	0	0	0	0	0	1	1	sp|P00968|CARB_ECOLI	sp|P00968|CARB_ECOLI	sp|P00968|CARB_ECOLI	MULTI-MSMS	EXPLO_YZ1_YD1_211125_c36s_redo_02	K36C	597.286	2	597.283	1192.55	4.4819	0.002677	0.46725	0.00027908	4.9491	0.002956	597.282	31.637	0.41058	31.865	31.569	31.98	0.22868					18	8	3	0	0	0
AGAPADIDAIRAIGERY	17	Unmodified	_AGAPADIDAIRAIGERY_							0	0	0	0	0	0	0	sp|P77690|ARNB_ECOLI	sp|P77690|ARNB_ECOLI	sp|P77690|ARNB_ECOLI	MULTI-MSMS	EXPLO_YZ1_YD1_211125_c27s_new_03	K27C	586.979	3	586.976	1757.91	5.6433	0.0033125	-0.35832	-0.00021033	5.2849	0.0031021	586.976	60.696	0.38034	60.696	60.545	60.925	0					24	8	4	0	0	0
AGASGVSSCMGDSGGPL	17	Carbamidomethyl (C),Oxidation (M)	_AGASGVSSC(Carbamidomethyl (C))M(Oxidation (M))GDSGGPL_	AGASGVSSC(1)MGDSGGPL		AGASGVSSCM(1)GDSGGPL	AGASGVSSC(110)MGDSGGPL		AGASGVSSCM(110)GDSGGPL	0	0	1	0	0	1	1	CON__P00766	CON__P00766	CON__P00766	MULTI-MSMS	EXPLO_YZ1_YD1_211125_c27s_new_03	K27C	763.318	2	763.317	1524.62	3.2954	0.0025154	-0.52768	-0.00040278	2.7677	0.0021126	763.317	46.697	0.75787	46.697	46.401	47.158	0					65	17	5	0	0	0
AGASGVSSCMGDSGGPL	17	Carbamidomethyl (C),Oxidation (M)	_AGASGVSSC(Carbamidomethyl (C))M(Oxidation (M))GDSGGPL_	AGASGVSSC(1)MGDSGGPL		AGASGVSSCM(1)GDSGGPL	AGASGVSSC(90)MGDSGGPL		AGASGVSSCM(90)GDSGGPL	0	0	1	0	0	1	1	CON__P00766	CON__P00766	CON__P00766	MULTI-MSMS	EXPLO_YZ1_YD1_211125_c27s_new_03	K27C	763.32	2	763.317	1524.62	4.325	0.0033013	-1.1575	-0.00088356	3.1674	0.0024178	763.315	48.388	1.8293	48.388	47.898	49.728	0					130	43	4	0	0	0
AGASGVSSCMGDSGGPL	17	Carbamidomethyl (C),Oxidation (M)	_AGASGVSSC(Carbamidomethyl (C))M(Oxidation (M))GDSGGPL_	AGASGVSSC(1)MGDSGGPL		AGASGVSSCM(1)GDSGGPL	AGASGVSSC(71)MGDSGGPL		AGASGVSSCM(71)GDSGGPL	0	0	1	0	0	1	1	CON__P00766	CON__P00766	CON__P00766	MULTI-MSMS	EXPLO_YZ1_YD1_211125_c36s_redo_02	K36C	763.819	2	763.317	1524.62	4.0753	0.0031108	-0.68277	-0.00052117	3.3926	0.0025896	763.317	46.462	1.3907	46.644	46.353	47.744	0.18266					101	33	6	0	0	0
AGASGVSSCMGDSGGPL	17	Carbamidomethyl (C),Oxidation (M)	_AGASGVSSC(Carbamidomethyl (C))M(Oxidation (M))GDSGGPL_	AGASGVSSC(1)MGDSGGPL		AGASGVSSCM(1)GDSGGPL	AGASGVSSC(120)MGDSGGPL		AGASGVSSCM(120)GDSGGPL	0	0	1	0	0	1	1	CON__P00766	CON__P00766	CON__P00766	MULTI-MSMS	EXPLO_YZ1_YD1_211125_c36s_redo_02	K36C	763.319	2	763.317	1524.62	4.7563	0.0036306	-0.8081	-0.00061684	3.9482	0.0030137	763.316	48.323	2.4993	48.492	47.477	49.976	0.16896					213	60	5	0	0	0
AGASGVSSCMGDSGGPL	17	Carbamidomethyl (C)	_AGASGVSSC(Carbamidomethyl (C))MGDSGGPL_	AGASGVSSC(1)MGDSGGPL			AGASGVSSC(81)MGDSGGPL			0	0	1	0	0	0	1	CON__P00766	CON__P00766	CON__P00766	MULTI-MSMS	EXPLO_YZ1_YD1_211125_c27s_new_03	K27C	755.321	2	755.319	1508.62	3.952	0.002985	-0.079741	-6.023e-05	3.8723	0.0029248	755.319	53.631	0.55721	53.631	53.396	53.953	0					49	12	5	0	0	0
AGASGVSSCMGDSGGPL	17	Carbamidomethyl (C)	_AGASGVSSC(Carbamidomethyl (C))MGDSGGPL_	AGASGVSSC(1)MGDSGGPL			AGASGVSSC(82)MGDSGGPL			0	0	1	0	0	0	1	CON__P00766	CON__P00766	CON__P00766	MULTI-MSMS	EXPLO_YZ1_YD1_211125_c36s_redo_02	K36C	755.317	2	755.319	1508.62	4.2014	0.0031734	-0.13204	-9.9731e-05	4.0694	0.0030737	755.319	53.553	0.70087	53.693	53.364	54.065	0.13987					67	16	6	0	0	0
AGDKYAGLSEQALY	14	Unmodified	_AGDKYAGLSEQALY_							0	0	0	0	0	0	3	sp|P0A9C5|GLN1B_ECOLI	sp|P0A9C5|GLN1B_ECOLI	sp|P0A9C5|GLN1B_ECOLI	MULTI-MSMS	EXPLO_YZ1_YD1_211125_c27s_new_03	K27C	743.366	2	743.365	1484.71	2.5214	0.0018743	-0.12611	-9.3747e-05	2.3952	0.0017805	743.866	55.429	0.24755	55.429	55.286	55.534	0					12	5	3	0	0	0
AGDKYAGLSEQALY	14	Unmodified	_AGDKYAGLSEQALY_							0	0	0	0	0	0	3	sp|P0A9C5|GLN1B_ECOLI	sp|P0A9C5|GLN1B_ECOLI	sp|P0A9C5|GLN1B_ECOLI	MULTI-MSMS	EXPLO_YZ1_YD1_211125_c36s_redo_02	K36C	743.363	2	743.365	1484.71	2.6403	0.0019627	-0.19482	-0.00014482	2.4455	0.0018179	743.363	55.3	0.20903	55.435	55.308	55.517	0.1347					9	4	3	0	0	0
AGEEIKPGPH	10	Unmodified	_AGEEIKPGPH_							0	0	0	0	0	0	0	sp|P0ABK5|CYSK_ECOLI	sp|P0ABK5|CYSK_ECOLI	sp|P0ABK5|CYSK_ECOLI	MULTI-MSMS	EXPLO_YZ1_YD1_211125_c36s_redo_02	K36C	517.771	2	517.767	1033.52	4.7437	0.0024561	2.229	0.0011541	6.9727	0.0036102	517.768	38.309	0.32513	38.537	38.363	38.688	0.22808					10	7	2	0	0	0
AGEFDQGSSSEKIQKL	16	Unmodified	_AGEFDQGSSSEKIQKL_							0	0	0	0	0	0	1	CON__P00766	CON__P00766	CON__P00766	MULTI-MSMS	EXPLO_YZ1_YD1_211125_c27s_new_03	K27C	862.432	2	862.428	1722.84	2.8423	0.0024513	0.66521	0.00057369	3.5075	0.003025	862.43	54.124	0.45416	54.124	53.953	54.408	0					33	10	4	0	0	0
AGEFDQGSSSEKIQKL	16	Unmodified	_AGEFDQGSSSEKIQKL_							0	0	0	0	0	0	1	CON__P00766	CON__P00766	CON__P00766	MULTI-MSMS	EXPLO_YZ1_YD1_211125_c27s_new_03	K27C	862.93	2	862.428	1722.84	3.1813	0.0027436	-2.9853	-0.0025746	0.196	0.00016904	862.928	54.77	0.46661	54.77	54.446	54.913	0					14	10	3	0	0	0
AGEFDQGSSSEKIQKL	16	Unmodified	_AGEFDQGSSSEKIQKL_							0	0	0	0	0	0	1	CON__P00766	CON__P00766	CON__P00766	MULTI-MSMS	EXPLO_YZ1_YD1_211125_c27s_new_03	K27C	862.432	2	862.428	1722.84	3.1029	0.002676	0.085143	7.343e-05	3.188	0.0027495	862.429	55.258	0.61577	55.258	54.998	55.614	0					46	14	5	0	0	0
AGEFDQGSSSEKIQKL	16	Unmodified	_AGEFDQGSSSEKIQKL_							0	0	0	0	0	0	1	CON__P00766	CON__P00766	CON__P00766	MSMS	EXPLO_YZ1_YD1_211125_c27s_new_03	K27C	862.436	2	862.428	1722.84	NaN	NaN	NaN	NaN	NaN	NaN	NaN	57.931	1	57.931	57.431	58.431	0								0	0	0
AGEFDQGSSSEKIQKL	16	Unmodified	_AGEFDQGSSSEKIQKL_							0	0	0	0	0	0	1	CON__P00766	CON__P00766	CON__P00766	MULTI-MSMS	EXPLO_YZ1_YD1_211125_c36s_redo_02	K36C	862.433	2	862.428	1722.84	2.8709	0.0024759	0.87181	0.00075188	3.7427	0.0032278	862.431	53.992	0.46004	54.131	53.982	54.442	0.13987					28	10	4	0	0	0
AGEFDQGSSSEKIQKL	16	Unmodified	_AGEFDQGSSSEKIQKL_							0	0	0	0	0	0	1	CON__P00766	CON__P00766	CON__P00766	MULTI-MSMS	EXPLO_YZ1_YD1_211125_c36s_redo_02	K36C	862.436	2	862.428	1722.84	2.7181	0.0023441	0.68492	0.00059069	3.403	0.0029348	862.429	55.153	0.60802	55.288	55.078	55.686	0.1347					32	14	3	0	0	0
AGEFDQGSSSEKIQKL	16	Unmodified	_AGEFDQGSSSEKIQKL_							0	0	0	0	0	0	1	CON__P00766	CON__P00766	CON__P00766	MULTI-MATCH	EXPLO_YZ1_YD1_211125_c36s_redo_02	K36C		2	862.428	1722.84	5.2466	0.0045249	1.1906	0.0010268	6.4372	0.0055516	862.93	53.499	0.21222	53.639	53.447	53.659	0.13987	-0.24229	0.00076822	NaN	197.36	5	4	2	NaN	NaN	NaN
AGEGEAGEHGAPAGDLY	17	Unmodified	_AGEGEAGEHGAPAGDLY_							0	0	0	0	0	0	1	sp|P08622|DNAJ_ECOLI	sp|P08622|DNAJ_ECOLI	sp|P08622|DNAJ_ECOLI	MULTI-MSMS	EXPLO_YZ1_YD1_211125_c36s_redo_02	K36C	800.849	2	800.847	1599.68	2.7219	0.0021798	-1.7271	-0.0013831	0.9948	0.00079669	800.847	45.966	0.1395	46.149	46.046	46.186	0.18266					6	4	2	0	0	0
AGFLDSYIPEPERAIDKPF	19	Unmodified	_AGFLDSYIPEPERAIDKPF_							0	0	0	0	0	0	3	sp|P0CE47|EFTU1_ECOLI;sp|P0CE48|EFTU2_ECOLI	sp|P0CE47|EFTU1_ECOLI;sp|P0CE48|EFTU2_ECOLI	sp|P0CE47|EFTU1_ECOLI	MULTI-MSMS	EXPLO_YZ1_YD1_211125_c27s_new_03	K27C	722.709	3	722.369	2164.08	4.3158	0.0031176	0.87627	0.00063299	5.1921	0.0037506	722.704	71.33	0.64792	71.33	71.04	71.688	0					69	12	8	0	0	0
AGFLDSYIPEPERAIDKPF	19	Unmodified	_AGFLDSYIPEPERAIDKPF_							0	0	0	0	0	0	3	sp|P0CE47|EFTU1_ECOLI;sp|P0CE48|EFTU2_ECOLI	sp|P0CE47|EFTU1_ECOLI;sp|P0CE48|EFTU2_ECOLI	sp|P0CE47|EFTU1_ECOLI	MULTI-MSMS	EXPLO_YZ1_YD1_211125_c27s_new_03	K27C	1083.56	2	1083.05	2164.08	4.726	0.0051185	1.0322	0.0011179	5.7582	0.0062364	1083.55	71.317	0.35098	71.317	71.091	71.442	0					13	6	3	0	0	0
AGFLDSYIPEPERAIDKPF	19	Unmodified	_AGFLDSYIPEPERAIDKPF_							0	0	0	0	0	0	3	sp|P0CE47|EFTU1_ECOLI;sp|P0CE48|EFTU2_ECOLI	sp|P0CE47|EFTU1_ECOLI;sp|P0CE48|EFTU2_ECOLI	sp|P0CE47|EFTU1_ECOLI	MULTI-MSMS	EXPLO_YZ1_YD1_211125_c36s_redo_02	K36C	1083.56	2	1083.05	2164.08	4.7306	0.0051234	2.1757	0.0023564	6.9063	0.0074799	1083.55	71.096	0.24842	71.246	71.072	71.32	0.15081					13	4	4	0	0	0
AGFLDSYIPEPERAIDKPF	19	Unmodified	_AGFLDSYIPEPERAIDKPF_							0	0	0	0	0	0	3	sp|P0CE47|EFTU1_ECOLI;sp|P0CE48|EFTU2_ECOLI	sp|P0CE47|EFTU1_ECOLI;sp|P0CE48|EFTU2_ECOLI	sp|P0CE47|EFTU1_ECOLI	MULTI-MATCH-MSMS	EXPLO_YZ1_YD1_211125_c36s_redo_02	K36C		3	722.369	2164.08	4.9346	0.0035646	2.6283	0.0018986	7.5629	0.0054632	722.705	71.096	0.78759	71.246	70.927	71.715	0.15081	-0.041572	0.0013886	NaN	43.794	57	15	6	NaN	NaN	NaN
AGGDYKDDDDKSAAGGY	17	Unmodified	_AGGDYKDDDDKSAAGGY_							0	0	0	0	0	0	1	eH3-K27C;eH3-K36C;eH3-VIP;eH3-NKA	eH3-K27C;eH3-K36C;eH3-VIP	eH3-K27C	MULTI-MSMS	EXPLO_YZ1_YD1_211125_c36s_redo_02	K36C	568.906	3	568.904	1703.69	3.5869	0.0020406	0.18637	0.00010603	3.7732	0.0021466	568.904	32.159	0.40963	32.387	32.154	32.564	0.22868					17	8	3	0	0	0
AGGDYKDDDDKSAAGGY	17	Unmodified	_AGGDYKDDDDKSAAGGY_							0	0	0	0	0	0	1	eH3-K27C;eH3-K36C;eH3-VIP;eH3-NKA	eH3-K27C;eH3-K36C;eH3-VIP	eH3-K27C	MULTI-MATCH	EXPLO_YZ1_YD1_211125_c27s_new_03	K27C		3	568.904	1703.69	3.5399	0.0020139	0.56254	0.00032003	4.1024	0.0023339	569.238	32.403	0.13488	32.403	32.311	32.446	0	0.0079769	0.00058816	NaN	51.695	4	2	2	NaN	NaN	NaN
AGGDYKDDDDKSAAGGYPY	19	Unmodified	_AGGDYKDDDDKSAAGGYPY_							0	0	0	0	0	0	2	eH3-K27C;eH3-K36C;eH3-VIP;eH3-NKA	eH3-K27C;eH3-K36C;eH3-VIP	eH3-K27C	MULTI-MSMS	EXPLO_YZ1_YD1_211125_c27s_new_03	K27C	655.613	3	655.61	1963.81	5.028	0.0032964	0.2152	0.00014109	5.2432	0.0034375	655.61	41.451	0.69434	41.451	41.146	41.84	0					59	16	5	0	0	0
AGGDYKDDDDKSAAGGYPY	19	Unmodified	_AGGDYKDDDDKSAAGGYPY_							0	0	0	0	0	0	2	eH3-K27C;eH3-K36C;eH3-VIP;eH3-NKA	eH3-K27C;eH3-K36C;eH3-VIP	eH3-K27C	MULTI-MSMS	EXPLO_YZ1_YD1_211125_c27s_new_03	K27C	982.916	2	982.911	1963.81	3.9682	0.0039004	0.83443	0.00082017	4.8027	0.0047206	982.912	41.474	0.35977	41.474	41.229	41.589	0					21	8	3	0	0	0
AGGDYKDDDDKSAAGGYPY	19	Unmodified	_AGGDYKDDDDKSAAGGYPY_							0	0	0	0	0	0	2	eH3-K27C;eH3-K36C;eH3-VIP;eH3-NKA	eH3-K27C;eH3-K36C;eH3-VIP	eH3-K27C	MULTI-MSMS	EXPLO_YZ1_YD1_211125_c36s_redo_02	K36C	655.613	3	655.61	1963.81	6.3415	0.0041575	-1.1663	-0.00076466	5.1752	0.0033929	655.609	41.244	0.84577	41.463	41.103	41.949	0.21895					89	20	6	0	0	0
AGGDYKDDDDKSAAGGYPYDVPDYA	25	Unmodified	_AGGDYKDDDDKSAAGGYPYDVPDYA_							0	0	0	0	0	0	4	eH3-K27C;eH3-K36C	eH3-K27C;eH3-K36C	eH3-K27C	MULTI-MSMS	EXPLO_YZ1_YD1_211125_c27s_new_03	K27C	876.037	3	875.702	2624.08	4.0511	0.0035476	-0.34149	-0.00029905	3.7096	0.0032485	876.036	53.26	0.49835	53.26	53.065	53.563	0					45	11	6	0	0	0
AGGDYKDDDDKSAAGGYPYDVPDYA	25	Unmodified	_AGGDYKDDDDKSAAGGYPYDVPDYA_							0	0	0	0	0	0	4	eH3-K27C;eH3-K36C	eH3-K27C;eH3-K36C	eH3-K27C	MULTI-MSMS	EXPLO_YZ1_YD1_211125_c36s_redo_02	K36C	876.039	3	875.702	2624.08	4.7794	0.0041853	-0.2565	-0.00022462	4.5229	0.0039607	876.036	53.16	0.56558	53.303	53.097	53.662	0.14312					58	13	6	0	0	0
AGGDYKDDDDKSAAGGYPYDVPDYA	25	Unmodified	_AGGDYKDDDDKSAAGGYPYDVPDYA_							0	0	0	0	0	0	4	eH3-K27C;eH3-K36C	eH3-K27C;eH3-K36C	eH3-K27C	MULTI-SECPEP	EXPLO_YZ1_YD1_211125_c36s_redo_02	K36C	1313.06	2	1313.05	2624.08	5.3199	0.0069853	-0.20837	-0.0002736	5.1115	0.0067117	1313.05	53.16	0.26751	53.303	53.142	53.409	0.14312					21	6	4	0	0	0
AGGDYKDDDDKSAAGGYPYDVPDYA	25	Unmodified	_AGGDYKDDDDKSAAGGYPYDVPDYA_							0	0	0	0	0	0	4	eH3-K27C;eH3-K36C	eH3-K27C;eH3-K36C	eH3-K27C	MULTI-MATCH	EXPLO_YZ1_YD1_211125_c27s_new_03	K27C		2	1313.05	2624.08	4.5574	0.0059841	-0.84621	-0.0011111	3.7112	0.004873	1314.05	53.25	0.24171	53.25	53.155	53.396	0	-0.026559	-0.0013425	NaN	89.358	15	5	4	NaN	NaN	NaN
AGGRGKAGGVKVVNSKEDIRAF	22	Unmodified	_AGGRGKAGGVKVVNSKEDIRAF_							0	0	0	0	0	0	0	sp|P0A836|SUCC_ECOLI	sp|P0A836|SUCC_ECOLI	sp|P0A836|SUCC_ECOLI	MULTI-MSMS	EXPLO_YZ1_YD1_211125_c27s_new_03	K27C	444.052	5	444.051	2215.22	3.7308	0.0016567	0.31927	0.00014177	4.0501	0.0017984	444.252	39.979	0.49419	39.979	39.789	40.283	0					43	11	6	0	0	0
AGGRGKAGGVKVVNSKEDIRAF	22	Unmodified	_AGGRGKAGGVKVVNSKEDIRAF_							0	0	0	0	0	0	0	sp|P0A836|SUCC_ECOLI	sp|P0A836|SUCC_ECOLI	sp|P0A836|SUCC_ECOLI	MULTI-MSMS	EXPLO_YZ1_YD1_211125_c27s_new_03	K27C	555.065	4	554.812	2215.22	3.7796	0.002097	0.049798	2.7628e-05	3.8294	0.0021246	555.063	39.975	0.53023	39.975	39.83	40.361	0					38	12	5	0	0	0
AGGRGKAGGVKVVNSKEDIRAF	22	Unmodified	_AGGRGKAGGVKVVNSKEDIRAF_							0	0	0	0	0	0	0	sp|P0A836|SUCC_ECOLI	sp|P0A836|SUCC_ECOLI	sp|P0A836|SUCC_ECOLI	MULTI-MSMS	EXPLO_YZ1_YD1_211125_c36s_redo_02	K36C	555.065	4	554.812	2215.22	4.1968	0.0023284	-0.31986	-0.00017746	3.8769	0.002151	555.062	39.789	0.5715	40.012	39.782	40.354	0.22279					42	13	5	0	0	0
AGGRGKAGGVKVVNSKEDIRAF	22	Unmodified	_AGGRGKAGGVKVVNSKEDIRAF_							0	0	0	0	0	0	0	sp|P0A836|SUCC_ECOLI	sp|P0A836|SUCC_ECOLI	sp|P0A836|SUCC_ECOLI	MULTI-MSMS	EXPLO_YZ1_YD1_211125_c36s_redo_02	K36C	739.416	3	739.413	2215.22	3.3969	0.0025117	-0.23893	-0.00017667	3.1579	0.002335	739.747	39.789	0.20284	40.012	39.864	40.066	0.22279					7	4	2	0	0	0
AGGRGKAGGVKVVNSKEDIRAF	22	Unmodified	_AGGRGKAGGVKVVNSKEDIRAF_							0	0	0	0	0	0	0	sp|P0A836|SUCC_ECOLI	sp|P0A836|SUCC_ECOLI	sp|P0A836|SUCC_ECOLI	MULTI-MATCH-MSMS	EXPLO_YZ1_YD1_211125_c27s_new_03	K27C		3	739.413	2215.22	3.0761	0.0022745	0.60637	0.00044836	3.6825	0.0027229	740.082	39.974	0.20165	39.974	39.874	40.076	0	-0.019037	0.00071144	NaN	78.456	10	4	3	NaN	NaN	NaN
AGGRGKAGGVKVVNSKEDIRAF	22	Unmodified	_AGGRGKAGGVKVVNSKEDIRAF_							0	0	0	0	0	0	0	sp|P0A836|SUCC_ECOLI	sp|P0A836|SUCC_ECOLI	sp|P0A836|SUCC_ECOLI	MULTI-MATCH-MSMS	EXPLO_YZ1_YD1_211125_c36s_redo_02	K36C		5	444.051	2215.22	4.0072	0.0017794	0.20883	9.2731e-05	4.216	0.0018721	444.252	39.789	0.69001	40.012	39.782	40.472	0.22279	0.016167	-0.00012616	NaN	76.027	48	16	5	NaN	NaN	NaN
AGGSCRAPSTY	11	Carbamidomethyl (C)	_AGGSC(Carbamidomethyl (C))RAPSTY_	AGGSC(1)RAPSTY			AGGSC(100)RAPSTY			0	0	1	0	0	0	0	CON__P02533;CON__P08779	CON__P02533	CON__P02533	MULTI-MSMS	EXPLO_YZ1_YD1_211125_c36s_redo_02	K36C	563.752	2	563.751	1125.49	3.6596	0.0020631	1.1598	0.00065382	4.8194	0.0027169	563.751	32.603	0.35251	32.832	32.655	33.007	0.22952					16	7	3	0	0	0
AGGYPYDVPDYA	12	Unmodified	_AGGYPYDVPDYA_							0	0	0	0	0	0	3	eH3-K27C;eH3-K36C	eH3-K27C;eH3-K36C	eH3-K27C	MULTI-MSMS	EXPLO_YZ1_YD1_211125_c27s_new_03	K27C	644.281	2	644.28	1286.55	2.3968	0.0015442	-0.15197	-9.7913e-05	2.2448	0.0014463	644.28	59.522	0.36373	59.522	59.332	59.696	0					15	9	2	0	0	0
AGGYPYDVPDYA	12	Unmodified	_AGGYPYDVPDYA_							0	0	0	0	0	0	3	eH3-K27C;eH3-K36C	eH3-K27C;eH3-K36C	eH3-K27C	MULTI-MATCH-MSMS	EXPLO_YZ1_YD1_211125_c36s_redo_02	K36C		2	644.28	1286.55	2.058	0.0013259	1.2464	0.00080306	3.3044	0.002129	644.281	59.462	0.34794	59.59	59.381	59.729	0.12761	0.03382	0.0012073	NaN	51.059	13	10	2	NaN	NaN	NaN
AGHSLGEY	8	Unmodified	_AGHSLGEY_							0	0	0	0	0	0	1	sp|P0AAI9|FABD_ECOLI	sp|P0AAI9|FABD_ECOLI	sp|P0AAI9|FABD_ECOLI	MULTI-MSMS	EXPLO_YZ1_YD1_211125_c36s_redo_02	K36C	417.195	2	417.193	832.372	4.6752	0.0019505	0.501	0.00020901	5.1762	0.0021595	417.193	39.457	0.4448	39.683	39.462	39.907	0.2258					20	10	3	0	0	0
AGHSLGEY	8	Unmodified	_AGHSLGEY_							0	0	0	0	0	0	1	sp|P0AAI9|FABD_ECOLI	sp|P0AAI9|FABD_ECOLI	sp|P0AAI9|FABD_ECOLI	MULTI-MATCH-MSMS	EXPLO_YZ1_YD1_211125_c27s_new_03	K27C		2	417.193	832.372	4.499	0.001877	0.41714	0.00017403	4.9161	0.002051	417.193	39.688	0.58625	39.688	39.411	39.997	0	0.0024447	-3.9273e-05	NaN	85.306	23	13	3	NaN	NaN	NaN
AGIEQAISRGL	11	Unmodified	_AGIEQAISRGL_							0	0	0	0	0	0	0	sp|P0A9G6|ACEA_ECOLI	sp|P0A9G6|ACEA_ECOLI	sp|P0A9G6|ACEA_ECOLI	MSMS	EXPLO_YZ1_YD1_211125_c27s_new_03	K27C	557.817	2	557.814	1113.61	NaN	NaN	NaN	NaN	NaN	NaN	NaN	59.316	1	59.316	58.816	59.816	0								0	0	0
AGITVPDRVN	10	Unmodified	_AGITVPDRVN_							0	0	0	0	0	0	0	sp|P33599|NUOCD_ECOLI	sp|P33599|NUOCD_ECOLI	sp|P33599|NUOCD_ECOLI	MSMS	EXPLO_YZ1_YD1_211125_c36s_redo_02	K36C	521.293	2	521.288	1040.56	NaN	NaN	NaN	NaN	NaN	NaN	NaN	47	1	47.175	46.675	47.675	0.17569								0	0	0
AGKASLVWDEAQKL	14	Unmodified	_AGKASLVWDEAQKL_							0	0	0	0	0	0	2	sp|P21179|CATE_ECOLI	sp|P21179|CATE_ECOLI	sp|P21179|CATE_ECOLI	MSMS	EXPLO_YZ1_YD1_211125_c27s_new_03	K27C	505.945	3	505.944	1514.81	NaN	NaN	NaN	NaN	NaN	NaN	NaN	58.839	1	58.839	58.339	59.339	0								0	0	0
AGKNVNVEF	9	Unmodified	_AGKNVNVEF_							0	0	0	0	0	0	0	sp|P76002|PLIG_ECOLI	sp|P76002|PLIG_ECOLI	sp|P76002|PLIG_ECOLI	MULTI-MSMS	EXPLO_YZ1_YD1_211125_c36s_redo_02	K36C	489.258	2	489.256	976.498	4.9622	0.0024278	-0.24099	-0.0001179	4.7212	0.0023099	489.256	49.18	0.74258	49.343	48.991	49.733	0.16259					22	17	2	0	0	0
AGKNVNVEF	9	Unmodified	_AGKNVNVEF_							0	0	0	0	0	0	0	sp|P76002|PLIG_ECOLI	sp|P76002|PLIG_ECOLI	sp|P76002|PLIG_ECOLI	MULTI-MATCH	EXPLO_YZ1_YD1_211125_c27s_new_03	K27C		2	489.256	976.498	4.4308	0.0021678	-2.2863	-0.0011186	2.1446	0.0010492	489.255	49.337	0.75756	49.337	48.929	49.686	0	-0.0028935	-0.00088593	NaN	72.234	22	17	2	NaN	NaN	NaN
AGLDFCQQSL	10	Cys -> Dha	_AGLDFC(Cys -> Dha)QQSL_		AGLDFC(1)QQSL			AGLDFC(62)QQSL		0	0	0	1	0	0	2	sp|P76585|YPHG_ECOLI	sp|P76585|YPHG_ECOLI	sp|P76585|YPHG_ECOLI	MULTI-MSMS	EXPLO_YZ1_YD1_211125_c27s_new_03	K27C	524.26	2	524.259	1046.5	4.5493	0.002385	-0.082635	-4.3322e-05	4.4667	0.0023417	524.259	45.088	0.42307	45.088	44.888	45.311	0					24	10	3	0	0	0
AGLDKVISH	9	Unmodified	_AGLDKVISH_							0	0	0	0	0	0	1	sp|P0A6H1|CLPX_ECOLI	sp|P0A6H1|CLPX_ECOLI	sp|P0A6H1|CLPX_ECOLI	MULTI-MSMS	EXPLO_YZ1_YD1_211125_c36s_redo_02	K36C	470.268	2	470.267	938.519	4.4077	0.0020728	-1.3522	-0.0006359	3.0555	0.0014369	470.266	40.336	0.39988	40.559	40.435	40.835	0.22279					15	9	2	0	0	0
AGLGIAVVSTSKGVM	15	Oxidation (M)	_AGLGIAVVSTSKGVM(Oxidation (M))_			AGLGIAVVSTSKGVM(1)			AGLGIAVVSTSKGVM(120)	0	0	0	0	0	1	1	sp|P0A7W7|RS8_ECOLI	sp|P0A7W7|RS8_ECOLI	sp|P0A7W7|RS8_ECOLI	MULTI-MSMS	EXPLO_YZ1_YD1_211125_c27s_new_03	K27C	703.394	2	703.39	1404.76	3.8495	0.0027077	-0.13182	-9.2718e-05	3.7177	0.002615	703.388	56.403	0.67938	56.403	56.117	56.796	0					24	15	4	0	0	0
AGLGIAVVSTSKGVM	15	Oxidation (M)	_AGLGIAVVSTSKGVM(Oxidation (M))_			AGLGIAVVSTSKGVM(1)			AGLGIAVVSTSKGVM(110)	0	0	0	0	0	1	1	sp|P0A7W7|RS8_ECOLI	sp|P0A7W7|RS8_ECOLI	sp|P0A7W7|RS8_ECOLI	MULTI-MSMS	EXPLO_YZ1_YD1_211125_c36s_redo_02	K36C	703.394	2	703.39	1404.76	3.8491	0.0027074	0.94955	0.0006679	4.7986	0.0033753	703.39	56.262	0.2839	56.394	56.257	56.541	0.13266					18	6	4	0	0	0
AGLGIAVVSTSKGVM	15	Unmodified	_AGLGIAVVSTSKGVM_							0	0	0	0	0	0	1	sp|P0A7W7|RS8_ECOLI	sp|P0A7W7|RS8_ECOLI	sp|P0A7W7|RS8_ECOLI	MULTI-MSMS	EXPLO_YZ1_YD1_211125_c27s_new_03	K27C	695.401	2	695.392	1388.77	4.9892	0.0034695	1.3968	0.00097136	6.3861	0.0044408	695.394	62.987	0.36706	62.987	62.781	63.148	0					20	7	4	0	0	0
AGLKYADVGSF	11	Unmodified	_AGLKYADVGSF_							0	0	0	0	0	0	2	sp|P02931|OMPF_ECOLI	sp|P02931|OMPF_ECOLI	sp|P02931|OMPF_ECOLI	MULTI-MSMS	EXPLO_YZ1_YD1_211125_c27s_new_03	K27C	564.292	2	564.29	1126.57	4.3324	0.0024447	-1.1742	-0.0006626	3.1582	0.0017821	564.29	58.197	1.3198	58.197	57.924	59.244	0					87	29	5	0	0	0
AGLKYADVGSF	11	Unmodified	_AGLKYADVGSF_							0	0	0	0	0	0	2	sp|P02931|OMPF_ECOLI	sp|P02931|OMPF_ECOLI	sp|P02931|OMPF_ECOLI	MULTI-MSMS	EXPLO_YZ1_YD1_211125_c36s_redo_02	K36C	564.502	2	564.29	1126.57	5.906	0.0033327	-0.97321	-0.00054917	4.9328	0.0027835	564.29	58.066	0.99105	58.195	57.966	58.957	0.12906					60	22	5	0	0	0
AGLREGGIDAYPVDPKEVDVTQL	23	Unmodified	_AGLREGGIDAYPVDPKEVDVTQL_							0	0	0	0	0	0	2	sp|P07862|DDLB_ECOLI	sp|P07862|DDLB_ECOLI	sp|P07862|DDLB_ECOLI	MULTI-MSMS	EXPLO_YZ1_YD1_211125_c27s_new_03	K27C	815.092	3	814.755	2441.24	4.0527	0.003302	0.60306	0.00049134	4.6558	0.0037933	815.09	62.266	0.23144	62.266	62.1	62.331	0					13	4	4	0	0	0
AGLREGGIDAYPVDPKEVDVTQL	23	Unmodified	_AGLREGGIDAYPVDPKEVDVTQL_							0	0	0	0	0	0	2	sp|P07862|DDLB_ECOLI	sp|P07862|DDLB_ECOLI	sp|P07862|DDLB_ECOLI	MULTI-MSMS	EXPLO_YZ1_YD1_211125_c36s_redo_02	K36C	815.096	3	814.755	2441.24	4.7642	0.0038816	0.334	0.00027213	5.0982	0.0041538	815.09	62.202	0.23151	62.328	62.164	62.396	0.12545					12	4	3	0	0	0
AGNATPELAQR	11	Unmodified	_AGNATPELAQR_							0	0	0	0	0	0	1	sp|P0A717|KPRS_ECOLI	sp|P0A717|KPRS_ECOLI	sp|P0A717|KPRS_ECOLI	MSMS	EXPLO_YZ1_YD1_211125_c36s_redo_02	K36C	564.298	2	564.294	1126.57	NaN	NaN	NaN	NaN	NaN	NaN	NaN	36.556	1	36.787	36.287	37.287	0.2306								0	0	0
AGNATPELAQRIAN	14	Unmodified	_AGNATPELAQRIAN_							0	0	0	0	0	0	1	sp|P0A717|KPRS_ECOLI	sp|P0A717|KPRS_ECOLI	sp|P0A717|KPRS_ECOLI	MULTI-MSMS	EXPLO_YZ1_YD1_211125_c27s_new_03	K27C	713.381	2	713.376	1424.74	3.9901	0.0028465	1.2619	0.00090019	5.252	0.0037467	713.377	47.304	0.3331	47.304	47.077	47.41	0					25	7	4	0	0	0
AGNATPELAQRIAN	14	Unmodified	_AGNATPELAQRIAN_							0	0	0	0	0	0	1	sp|P0A717|KPRS_ECOLI	sp|P0A717|KPRS_ECOLI	sp|P0A717|KPRS_ECOLI	MULTI-MSMS	EXPLO_YZ1_YD1_211125_c36s_redo_02	K36C	713.381	2	713.376	1424.74	5.196	0.0037067	0.92253	0.00065811	6.1186	0.0043648	713.377	47.129	0.37019	47.305	47.078	47.448	0.17569					28	8	4	0	0	0
AGNEHNHAAQQPQVL	15	Unmodified	_AGNEHNHAAQQPQVL_							0	0	0	0	0	0	0	sp|P0AA10|RL13_ECOLI	sp|P0AA10|RL13_ECOLI	sp|P0AA10|RL13_ECOLI	MULTI-MSMS	EXPLO_YZ1_YD1_211125_c27s_new_03	K27C	538.934	3	538.597	1612.77	4.457	0.0024005	0.59001	0.00031778	5.047	0.0027183	538.598	39.601	0.50559	39.601	39.325	39.83	0					41	11	5	0	0	0
AGNEHNHAAQQPQVL	15	Unmodified	_AGNEHNHAAQQPQVL_							0	0	0	0	0	0	0	sp|P0AA10|RL13_ECOLI	sp|P0AA10|RL13_ECOLI	sp|P0AA10|RL13_ECOLI	MULTI-MSMS	EXPLO_YZ1_YD1_211125_c27s_new_03	K27C	807.397	2	807.393	1612.77	3.8598	0.0031163	-0.28865	-0.00023306	3.5711	0.0028833	807.894	39.588	0.29563	39.588	39.411	39.706	0					17	6	3	0	0	0
AGNEHNHAAQQPQVL	15	Unmodified	_AGNEHNHAAQQPQVL_							0	0	0	0	0	0	0	sp|P0AA10|RL13_ECOLI	sp|P0AA10|RL13_ECOLI	sp|P0AA10|RL13_ECOLI	MULTI-MSMS	EXPLO_YZ1_YD1_211125_c36s_redo_02	K36C	807.895	2	807.393	1612.77	4.4482	0.0035914	-0.21464	-0.0001733	4.2335	0.0034181	807.393	39.374	0.36183	39.599	39.381	39.743	0.2258					20	8	3	0	0	0
AGNEHNHAAQQPQVL	15	Unmodified	_AGNEHNHAAQQPQVL_							0	0	0	0	0	0	0	sp|P0AA10|RL13_ECOLI	sp|P0AA10|RL13_ECOLI	sp|P0AA10|RL13_ECOLI	MULTI-MATCH-MSMS	EXPLO_YZ1_YD1_211125_c36s_redo_02	K36C		3	538.597	1612.77	5.1329	0.0027646	0.53424	0.00028774	5.6671	0.0030523	538.598	39.371	0.60783	39.597	39.299	39.907	0.2258	-0.0019357	-5.9515e-05	NaN	51.771	49	14	5	NaN	NaN	NaN
AGNEHNHAAQQPQVLDI	17	Unmodified	_AGNEHNHAAQQPQVLDI_							0	0	0	0	0	0	1	sp|P0AA10|RL13_ECOLI	sp|P0AA10|RL13_ECOLI	sp|P0AA10|RL13_ECOLI	MULTI-MSMS	EXPLO_YZ1_YD1_211125_c27s_new_03	K27C	614.637	3	614.634	1840.88	4.1831	0.0025711	-0.66152	-0.00040659	3.5216	0.0021645	614.634	53.083	0.5423	53.083	52.77	53.312	0					52	12	6	0	0	0
AGNEHNHAAQQPQVLDI	17	Unmodified	_AGNEHNHAAQQPQVLDI_							0	0	0	0	0	0	1	sp|P0AA10|RL13_ECOLI	sp|P0AA10|RL13_ECOLI	sp|P0AA10|RL13_ECOLI	MULTI-MSMS	EXPLO_YZ1_YD1_211125_c27s_new_03	K27C	921.952	2	921.448	1840.88	2.7236	0.0025096	-0.19736	-0.00018186	2.5262	0.0023278	921.448	53.13	0.42041	53.13	52.81	53.231	0					28	9	4	0	0	0
AGNEHNHAAQQPQVLDI	17	Unmodified	_AGNEHNHAAQQPQVLDI_							0	0	0	0	0	0	1	sp|P0AA10|RL13_ECOLI	sp|P0AA10|RL13_ECOLI	sp|P0AA10|RL13_ECOLI	MULTI-MSMS	EXPLO_YZ1_YD1_211125_c36s_redo_02	K36C	614.972	3	614.634	1840.88	5.4245	0.0033341	-1.2084	-0.00074275	4.216	0.0025913	614.634	52.964	0.47537	53.108	52.807	53.283	0.14312					43	11	5	0	0	0
AGNEHNHAAQQPQVLDI	17	Unmodified	_AGNEHNHAAQQPQVLDI_							0	0	0	0	0	0	1	sp|P0AA10|RL13_ECOLI	sp|P0AA10|RL13_ECOLI	sp|P0AA10|RL13_ECOLI	MULTI-MSMS	EXPLO_YZ1_YD1_211125_c36s_redo_02	K36C	921.952	2	921.448	1840.88	4.4151	0.0040683	-1.3317	-0.0012271	3.0834	0.0028412	921.446	52.989	0.39743	53.132	52.847	53.245	0.14312					25	9	4	0	0	0
AGPAKTPEGY	10	Unmodified	_AGPAKTPEGY_							0	0	0	0	0	0	0	sp|P0AC33|FUMA_ECOLI	sp|P0AC33|FUMA_ECOLI	sp|P0AC33|FUMA_ECOLI	MULTI-SECPEP	EXPLO_YZ1_YD1_211125_c27s_new_03	K27C	495.509	2	495.748	989.482	3.8946	0.0019308	2.165	0.0010733	6.0596	0.0030041	495.749	35.633	0.64554	35.633	35.438	36.083	0					32	14	4	0	0	0
AGPAKTPEGY	10	Unmodified	_AGPAKTPEGY_							0	0	0	0	0	0	0	sp|P0AC33|FUMA_ECOLI	sp|P0AC33|FUMA_ECOLI	sp|P0AC33|FUMA_ECOLI	MULTI-MSMS	EXPLO_YZ1_YD1_211125_c36s_redo_02	K36C	495.75	2	495.748	989.482	4.0248	0.0019953	1.7751	0.00087999	5.7999	0.0028753	495.749	35.351	0.48021	35.581	35.367	35.847	0.23072					27	10	4	0	0	0
AGPANDPKGRVAAL	14	Unmodified	_AGPANDPKGRVAAL_							0	0	0	0	0	0	0	sp|P21889|SYD_ECOLI	sp|P21889|SYD_ECOLI	sp|P21889|SYD_ECOLI	MULTI-MSMS	EXPLO_YZ1_YD1_211125_c36s_redo_02	K36C	668.872	2	668.87	1335.73	3.19	0.0021337	-1.3865	-0.00092736	1.8035	0.0012063	668.869	40.834	0.20613	41.053	40.938	41.144	0.21894					8	4	2	0	0	0
AGPANDPKGRVAAL	14	Unmodified	_AGPANDPKGRVAAL_							0	0	0	0	0	0	0	sp|P21889|SYD_ECOLI	sp|P21889|SYD_ECOLI	sp|P21889|SYD_ECOLI	MULTI-MATCH	EXPLO_YZ1_YD1_211125_c27s_new_03	K27C		2	668.87	1335.73	3.9657	0.0026525	-0.69238	-0.00046311	3.2733	0.0021894	668.869	41.078	0.17534	41.078	40.97	41.146	0	0.012548	0.00072956	NaN	76.943	5	3	2	NaN	NaN	NaN
AGPRVIEQ	8	Unmodified	_AGPRVIEQ_							0	0	0	0	0	0	0	sp|P0A9Q5|ACCD_ECOLI	sp|P0A9Q5|ACCD_ECOLI	sp|P0A9Q5|ACCD_ECOLI	MULTI-MSMS	EXPLO_YZ1_YD1_211125_c36s_redo_02	K36C	435.247	2	435.246	868.477	4.4478	0.0019359	1.0808	0.00047042	5.5286	0.0024063	435.246	36.354	0.55484	36.585	36.278	36.833	0.2306					26	12	3	0	0	0
AGPRVIEQ	8	Unmodified	_AGPRVIEQ_							0	0	0	0	0	0	0	sp|P0A9Q5|ACCD_ECOLI	sp|P0A9Q5|ACCD_ECOLI	sp|P0A9Q5|ACCD_ECOLI	MULTI-MATCH-MSMS	EXPLO_YZ1_YD1_211125_c27s_new_03	K27C		2	435.246	868.477	4.7222	0.0020553	0.073462	3.1974e-05	4.7956	0.0020873	435.246	36.62	0.47441	36.62	36.328	36.802	0	0.017622	-0.00063975	NaN	107.59	27	10	4	NaN	NaN	NaN
AGPRVIEQTVREKLPPGFQRSEF	23	Unmodified	_AGPRVIEQTVREKLPPGFQRSEF_							0	0	0	0	0	0	2	sp|P0A9Q5|ACCD_ECOLI	sp|P0A9Q5|ACCD_ECOLI	sp|P0A9Q5|ACCD_ECOLI	MULTI-MSMS	EXPLO_YZ1_YD1_211125_c27s_new_03	K27C	661.364	4	661.111	2640.41	3.999	0.0026438	1.6186	0.0010701	5.6176	0.0037138	661.613	57.736	0.55812	57.736	57.453	58.011	0					47	12	5	0	0	0
AGQDIVSNASCTT	13	Carbamidomethyl (C)	_AGQDIVSNASC(Carbamidomethyl (C))TT_	AGQDIVSNASC(1)TT			AGQDIVSNASC(61)TT			0	0	1	0	0	0	0	sp|P0A9B2|G3P1_ECOLI	sp|P0A9B2|G3P1_ECOLI	sp|P0A9B2|G3P1_ECOLI	MULTI-MSMS	EXPLO_YZ1_YD1_211125_c27s_new_03	K27C	662.301	2	662.296	1322.58	2.749	0.0018206	0.78754	0.00052159	3.5365	0.0023422	662.297	40.751	0.52956	40.751	40.525	41.055	0					24	12	3	0	0	0
AGQDIVSNASCTT	13	Carbamidomethyl (C)	_AGQDIVSNASC(Carbamidomethyl (C))TT_	AGQDIVSNASC(1)TT			AGQDIVSNASC(79)TT			0	0	1	0	0	0	0	sp|P0A9B2|G3P1_ECOLI	sp|P0A9B2|G3P1_ECOLI	sp|P0A9B2|G3P1_ECOLI	MULTI-MSMS	EXPLO_YZ1_YD1_211125_c36s_redo_02	K36C	662.8	2	662.296	1322.58	3.5223	0.0023328	0.88865	0.00058855	4.4109	0.0029213	662.296	40.484	0.555	40.705	40.511	41.066	0.22162					36	13	4	0	0	0
AGQDIVSNASCTTN	14	Carbamidomethyl (C)	_AGQDIVSNASC(Carbamidomethyl (C))TTN_	AGQDIVSNASC(1)TTN			AGQDIVSNASC(67)TTN			0	0	1	0	0	0	0	sp|P0A9B2|G3P1_ECOLI	sp|P0A9B2|G3P1_ECOLI	sp|P0A9B2|G3P1_ECOLI	MULTI-MSMS	EXPLO_YZ1_YD1_211125_c36s_redo_02	K36C	719.319	2	719.317	1436.62	4.2274	0.0030409	-1.1101	-0.00079853	3.1173	0.0022423	719.317	39.01	0.77135	39.235	38.971	39.743	0.2258					63	18	5	0	0	0
AGQMGNERVTVQ	12	Oxidation (M)	_AGQM(Oxidation (M))GNERVTVQ_			AGQM(1)GNERVTVQ			AGQM(100)GNERVTVQ	0	0	0	0	0	1	1	sp|P60438|RL3_ECOLI	sp|P60438|RL3_ECOLI	sp|P60438|RL3_ECOLI	MULTI-MSMS	EXPLO_YZ1_YD1_211125_c27s_new_03	K27C	653.316	2	653.314	1304.61	3.1653	0.0020679	-0.40858	-0.00026693	2.7567	0.001801	653.314	32.243	0.40537	32.243	32.04	32.446	0					22	8	3	0	0	0
AGQMGNERVTVQ	12	Oxidation (M)	_AGQM(Oxidation (M))GNERVTVQ_			AGQM(1)GNERVTVQ			AGQM(70)GNERVTVQ	0	0	0	0	0	1	1	sp|P60438|RL3_ECOLI	sp|P60438|RL3_ECOLI	sp|P60438|RL3_ECOLI	MULTI-MSMS	EXPLO_YZ1_YD1_211125_c27s_new_03	K27C	653.317	2	653.314	1304.61	4.0151	0.0026232	-1.345	-0.00087869	2.6702	0.0017445	653.314	33.238	0.93222	33.238	32.841	33.774	0					40	20	3	0	0	0
AGQMGNERVTVQ	12	Oxidation (M)	_AGQM(Oxidation (M))GNERVTVQ_			AGQM(1)GNERVTVQ			AGQM(100)GNERVTVQ	0	0	0	0	0	1	1	sp|P60438|RL3_ECOLI	sp|P60438|RL3_ECOLI	sp|P60438|RL3_ECOLI	MULTI-MSMS	EXPLO_YZ1_YD1_211125_c36s_redo_02	K36C	653.317	2	653.314	1304.61	3.7622	0.0024579	-0.91428	-0.00059731	2.8479	0.0018606	653.314	31.95	0.67645	32.178	32.022	32.699	0.22868					49	14	5	0	0	0
AGQMGNERVTVQ	12	Oxidation (M)	_AGQM(Oxidation (M))GNERVTVQ_			AGQM(1)GNERVTVQ			AGQM(73)GNERVTVQ	0	0	0	0	0	1	1	sp|P60438|RL3_ECOLI	sp|P60438|RL3_ECOLI	sp|P60438|RL3_ECOLI	MULTI-MSMS	EXPLO_YZ1_YD1_211125_c36s_redo_02	K36C	653.317	2	653.314	1304.61	3.5936	0.0023477	-0.90069	-0.00058843	2.6929	0.0017593	653.314	32.972	1.7444	33.202	32.61	34.355	0.22952					93	39	4	0	0	0
AGQMGNERVTVQ	12	Unmodified	_AGQMGNERVTVQ_							0	0	0	0	0	0	1	sp|P60438|RL3_ECOLI	sp|P60438|RL3_ECOLI	sp|P60438|RL3_ECOLI	MULTI-MSMS	EXPLO_YZ1_YD1_211125_c27s_new_03	K27C	645.322	2	645.317	1288.62	4.0869	0.0026373	1.065	0.00068729	5.1519	0.0033246	645.319	38.059	0.33553	38.059	37.87	38.206	0					23	7	4	0	0	0
AGQMGNERVTVQ	12	Unmodified	_AGQMGNERVTVQ_							0	0	0	0	0	0	1	sp|P60438|RL3_ECOLI	sp|P60438|RL3_ECOLI	sp|P60438|RL3_ECOLI	MULTI-MSMS	EXPLO_YZ1_YD1_211125_c36s_redo_02	K36C	645.325	2	645.317	1288.62	4.2013	0.0027112	1.6674	0.001076	5.8687	0.0037872	645.319	37.84	0.41041	38.068	37.799	38.21	0.22808					24	9	4	0	0	0
AGQSGISLIDHFDTSAY	17	Unmodified	_AGQSGISLIDHFDTSAY_							0	0	0	0	0	0	2	sp|P0AAI5|FABF_ECOLI	sp|P0AAI5|FABF_ECOLI	sp|P0AAI5|FABF_ECOLI	MULTI-MSMS	EXPLO_YZ1_YD1_211125_c27s_new_03	K27C	891.43	2	891.421	1780.83	6.3248	0.0056381	2.0987	0.0018708	8.4236	0.0075089	891.423	67.859	0.29686	67.859	67.637	67.933	0					9	5	2	0	0	0
AGQSGISLIDHFDTSAY	17	Unmodified	_AGQSGISLIDHFDTSAY_							0	0	0	0	0	0	2	sp|P0AAI5|FABF_ECOLI	sp|P0AAI5|FABF_ECOLI	sp|P0AAI5|FABF_ECOLI	MULTI-MSMS	EXPLO_YZ1_YD1_211125_c36s_redo_02	K36C	891.427	2	891.421	1780.83	5.676	0.0050597	0.57197	0.00050987	6.248	0.0055696	891.421	67.722	0.3361	67.86	67.645	67.981	0.13892					15	6	3	0	0	0
AGRDVAGQAQTGTGKTM	17	Unmodified	_AGRDVAGQAQTGTGKTM_							0	0	0	0	0	0	0	sp|P0A8J8|RHLB_ECOLI	sp|P0A8J8|RHLB_ECOLI	sp|P0A8J8|RHLB_ECOLI	MULTI-MSMS	EXPLO_YZ1_YD1_211125_c36s_redo_02	K36C	550.276	3	550.274	1647.8	4.4728	0.0024613	-0.28962	-0.00015937	4.1832	0.0023019	550.274	30.836	0.27294	31.064	30.932	31.205	0.2276					8	5	2	0	0	0
AGRDVAGQAQTGTGKTM	17	Unmodified	_AGRDVAGQAQTGTGKTM_							0	0	0	0	0	0	0	sp|P0A8J8|RHLB_ECOLI	sp|P0A8J8|RHLB_ECOLI	sp|P0A8J8|RHLB_ECOLI	MULTI-MATCH-MSMS	EXPLO_YZ1_YD1_211125_c27s_new_03	K27C		3	550.274	1647.8	4.915	0.0027046	-1.3482	-0.00074187	3.5668	0.0019627	550.273	31.046	0.21925	31.046	30.937	31.157	0	-0.0090695	-0.0010224	NaN	47.204	12	4	4	NaN	NaN	NaN
AGRDVVARSIM	11	Unmodified	_AGRDVVARSIM_							0	0	0	0	0	0	0	sp|P0AC41|SDHA_ECOLI	sp|P0AC41|SDHA_ECOLI	sp|P0AC41|SDHA_ECOLI	MULTI-MSMS	EXPLO_YZ1_YD1_211125_c36s_redo_02	K36C	587.826	2	587.822	1173.63	5.0714	0.0029811	0.61674	0.00036253	5.6881	0.0033436	587.822	45.16	0.31474	45.35	45.175	45.49	0.18962					11	7	2	0	0	0
AGRKTITIRDESESHF	16	Unmodified	_AGRKTITIRDESESHF_							0	0	0	0	0	0	0	sp|P67603|AC4CH_ECOLI	sp|P67603|AC4CH_ECOLI	sp|P67603|AC4CH_ECOLI	MULTI-MSMS	EXPLO_YZ1_YD1_211125_c27s_new_03	K27C	462.742	4	462.491	1845.93	4.6456	0.0021486	-0.64975	-0.00030051	3.9959	0.001848	462.49	39.313	0.5936	39.313	39.072	39.666	0					39	13	5	0	0	0
AGRKTITIRDESESHF	16	Unmodified	_AGRKTITIRDESESHF_							0	0	0	0	0	0	0	sp|P67603|AC4CH_ECOLI	sp|P67603|AC4CH_ECOLI	sp|P67603|AC4CH_ECOLI	MULTI-MSMS	EXPLO_YZ1_YD1_211125_c36s_redo_02	K36C	462.743	4	462.491	1845.93	5.0833	0.002351	-0.60795	-0.00028117	4.4754	0.0020698	462.49	39.064	0.44632	39.29	39.094	39.54	0.2258					29	10	4	0	0	0
AGRPASASPAVGY	13	Unmodified	_AGRPASASPAVGY_							0	0	0	0	0	0	0	sp|P0AFG3|ODO1_ECOLI	sp|P0AFG3|ODO1_ECOLI	sp|P0AFG3|ODO1_ECOLI	MULTI-MSMS	EXPLO_YZ1_YD1_211125_c27s_new_03	K27C	602.812	2	602.309	1202.6	2.6986	0.0016254	0.3116	0.00018768	3.0102	0.0018131	602.31	40.756	0.44526	40.756	40.525	40.97	0					24	10	4	0	0	0
AGRPASASPAVGY	13	Unmodified	_AGRPASASPAVGY_							0	0	0	0	0	0	0	sp|P0AFG3|ODO1_ECOLI	sp|P0AFG3|ODO1_ECOLI	sp|P0AFG3|ODO1_ECOLI	MULTI-MSMS	EXPLO_YZ1_YD1_211125_c36s_redo_02	K36C	602.312	2	602.309	1202.6	3.9556	0.0023825	0.40915	0.00024643	4.3648	0.0026289	602.31	40.51	0.46977	40.729	40.508	40.978	0.21895					27	11	4	0	0	0
AGSIIVRQRGT	11	Unmodified	_AGSIIVRQRGT_							0	0	0	0	0	0	0	sp|P0A7L8|RL27_ECOLI	sp|P0A7L8|RL27_ECOLI	sp|P0A7L8|RL27_ECOLI	MULTI-MSMS	EXPLO_YZ1_YD1_211125_c36s_redo_02	K36C	386.898	3	386.563	1156.67	3.3274	0.0012863	0.4484	0.00017333	3.7758	0.0014596	386.563	34.694	0.6045	34.925	34.632	35.237	0.23072					52	13	6	0	0	0
AGSIIVRQRGT	11	Unmodified	_AGSIIVRQRGT_							0	0	0	0	0	0	0	sp|P0A7L8|RL27_ECOLI	sp|P0A7L8|RL27_ECOLI	sp|P0A7L8|RL27_ECOLI	MULTI-MATCH-MSMS	EXPLO_YZ1_YD1_211125_c27s_new_03	K27C		3	386.563	1156.67	3.7385	0.0014452	-0.57203	-0.00022113	3.1664	0.001224	386.563	34.971	0.71867	34.971	34.719	35.438	0	0.023003	-0.00035816	NaN	64.439	33	15	3	NaN	NaN	NaN
AGSIIVRQRGTKF	13	Unmodified	_AGSIIVRQRGTKF_							0	0	0	0	0	0	0	sp|P0A7L8|RL27_ECOLI	sp|P0A7L8|RL27_ECOLI	sp|P0A7L8|RL27_ECOLI	MULTI-MSMS	EXPLO_YZ1_YD1_211125_c36s_redo_02	K36C	478.287	3	478.284	1431.83	4.2533	0.0020343	0.022956	1.0979e-05	4.2763	0.0020453	478.284	40.472	0.31978	40.695	40.552	40.871	0.22279					27	7	5	0	0	0
AGSIIVRQRGTKF	13	Unmodified	_AGSIIVRQRGTKF_							0	0	0	0	0	0	0	sp|P0A7L8|RL27_ECOLI	sp|P0A7L8|RL27_ECOLI	sp|P0A7L8|RL27_ECOLI	MULTI-MATCH-MSMS	EXPLO_YZ1_YD1_211125_c27s_new_03	K27C		3	478.284	1431.83	3.3423	0.0015986	0.61745	0.00029531	3.9597	0.0018939	478.285	40.756	0.44526	40.756	40.525	40.97	0	0.030427	0.00036073	NaN	93.623	33	10	5	NaN	NaN	NaN
AGTERGITEPTPTF	14	Unmodified	_AGTERGITEPTPTF_							0	0	0	0	0	0	0	sp|P22259|PCKA_ECOLI	sp|P22259|PCKA_ECOLI	sp|P22259|PCKA_ECOLI	MULTI-MSMS	EXPLO_YZ1_YD1_211125_c27s_new_03	K27C	738.875	2	738.87	1475.73	3.7492	0.0027701	0.17547	0.00012965	3.9246	0.0028998	738.87	54.419	0.33976	54.419	54.191	54.53	0					27	7	5	0	0	0
AGTERGITEPTPTF	14	Unmodified	_AGTERGITEPTPTF_							0	0	0	0	0	0	0	sp|P22259|PCKA_ECOLI	sp|P22259|PCKA_ECOLI	sp|P22259|PCKA_ECOLI	MULTI-MSMS	EXPLO_YZ1_YD1_211125_c36s_redo_02	K36C	738.873	2	738.87	1475.73	4.2707	0.0031555	0.46744	0.00034537	4.7381	0.0035009	738.871	54.239	0.3365	54.377	54.23	54.566	0.13711					28	7	5	0	0	0
AGVGDIIKI	9	Unmodified	_AGVGDIIKI_							0	0	0	0	0	0	0	sp|P0ADY3|RL14_ECOLI	sp|P0ADY3|RL14_ECOLI	sp|P0ADY3|RL14_ECOLI	MULTI-MSMS	EXPLO_YZ1_YD1_211125_c36s_redo_02	K36C	443.277	2	443.274	884.533	6.8905	0.0030544	-0.58908	-0.00026112	6.3015	0.0027933	443.273	65.478	0.41548	65.607	65.34	65.756	0.12966					22	8	4	0	0	0
AGVGDIIKI	9	Unmodified	_AGVGDIIKI_							0	0	0	0	0	0	0	sp|P0ADY3|RL14_ECOLI	sp|P0ADY3|RL14_ECOLI	sp|P0ADY3|RL14_ECOLI	MULTI-MATCH-MSMS	EXPLO_YZ1_YD1_211125_c27s_new_03	K27C		2	443.274	884.533	8.6358	0.003828	-1.5916	-0.00070552	7.0442	0.0031225	443.273	65.531	0.27536	65.531	65.452	65.728	0	-0.037994	-0.00068493	NaN	92.47	16	5	4	NaN	NaN	NaN
AGVGDIIKIT	10	Unmodified	_AGVGDIIKIT_							0	0	0	0	0	0	0	sp|P0ADY3|RL14_ECOLI	sp|P0ADY3|RL14_ECOLI	sp|P0ADY3|RL14_ECOLI	MULTI-MSMS	EXPLO_YZ1_YD1_211125_c27s_new_03	K27C	493.8	2	493.798	985.581	5.318	0.002626	-0.35898	-0.00017726	4.959	0.0024487	493.797	62.311	0.27345	62.311	62.193	62.466	0					9	5	2	0	0	0
AGVGDIIKIT	10	Unmodified	_AGVGDIIKIT_							0	0	0	0	0	0	0	sp|P0ADY3|RL14_ECOLI	sp|P0ADY3|RL14_ECOLI	sp|P0ADY3|RL14_ECOLI	MULTI-MATCH-MSMS	EXPLO_YZ1_YD1_211125_c36s_redo_02	K36C		2	493.798	985.581	5.8925	0.0029097	0.71607	0.00035359	6.6085	0.0032633	493.798	62.262	0.36521	62.387	62.164	62.529	0.12545	0.038427	0.00034196	NaN	60.019	12	7	2	NaN	NaN	NaN
AGVGERTREGNDFY	14	Unmodified	_AGVGERTREGNDFY_							0	0	0	0	0	0	1	sp|P0ABB4|ATPB_ECOLI	sp|P0ABB4|ATPB_ECOLI	sp|P0ABB4|ATPB_ECOLI	MULTI-MSMS	EXPLO_YZ1_YD1_211125_c36s_redo_02	K36C	524.606	3	524.246	1569.72	5.4211	0.002842	-1.4356	-0.00075263	3.9854	0.0020893	524.246	42.014	0.47918	42.229	42.026	42.505	0.21438					38	11	5	0	0	0
AGVGERTREGNDFY	14	Unmodified	_AGVGERTREGNDFY_							0	0	0	0	0	0	1	sp|P0ABB4|ATPB_ECOLI	sp|P0ABB4|ATPB_ECOLI	sp|P0ABB4|ATPB_ECOLI	MULTI-MSMS	EXPLO_YZ1_YD1_211125_c36s_redo_02	K36C	785.867	2	785.866	1569.72	4.1308	0.0032463	-1.8397	-0.0014458	2.2911	0.0018005	785.865	42.01	0.32314	42.224	42.104	42.428	0.21438					22	7	4	0	0	0
AGVGERTREGNDFY	14	Unmodified	_AGVGERTREGNDFY_							0	0	0	0	0	0	1	sp|P0ABB4|ATPB_ECOLI	sp|P0ABB4|ATPB_ECOLI	sp|P0ABB4|ATPB_ECOLI	MULTI-MATCH-MSMS	EXPLO_YZ1_YD1_211125_c27s_new_03	K27C		2	785.866	1569.72	3.8836	0.003052	-1.1773	-0.00092519	2.7063	0.0021268	786.366	42.316	0.30885	42.316	42.163	42.472	0	0.045759	0.00079991	NaN	53.683	10	6	2	NaN	NaN	NaN
AGVGERTREGNDFY	14	Unmodified	_AGVGERTREGNDFY_							0	0	0	0	0	0	1	sp|P0ABB4|ATPB_ECOLI	sp|P0ABB4|ATPB_ECOLI	sp|P0ABB4|ATPB_ECOLI	MULTI-MATCH-MSMS	EXPLO_YZ1_YD1_211125_c27s_new_03	K27C		3	524.246	1569.72	4.6762	0.0024515	-0.32205	-0.00016883	4.3542	0.0022827	524.246	42.292	0.43379	42.292	42.081	42.515	0	0.031688	0.0010485	NaN	52.265	31	9	5	NaN	NaN	NaN
AGVREAEIRKLRDQY	15	Unmodified	_AGVREAEIRKLRDQY_							0	0	0	0	0	0	1	sp|P00968|CARB_ECOLI	sp|P00968|CARB_ECOLI	sp|P00968|CARB_ECOLI	MULTI-MSMS	EXPLO_YZ1_YD1_211125_c27s_new_03	K27C	451.754	4	451.751	1802.98	5.5132	0.0024906	-0.44636	-0.00020164	5.0668	0.0022889	452.002	41.695	0.53252	41.695	41.43	41.962	0					36	12	4	0	0	0
AGVREAEIRKLRDQY	15	Unmodified	_AGVREAEIRKLRDQY_							0	0	0	0	0	0	1	sp|P00968|CARB_ECOLI	sp|P00968|CARB_ECOLI	sp|P00968|CARB_ECOLI	MULTI-MATCH-MSMS	EXPLO_YZ1_YD1_211125_c36s_redo_02	K36C		4	451.751	1802.98	6.1842	0.0027937	0.30966	0.00013989	6.4939	0.0029336	451.752	41.473	0.43707	41.687	41.507	41.944	0.21438	-0.0038679	0.00082244	NaN	46.318	29	10	4	NaN	NaN	NaN
AHAMGNSLGGF	11	Oxidation (M)	_AHAM(Oxidation (M))GNSLGGF_			AHAM(1)GNSLGGF			AHAM(96)GNSLGGF	0	0	0	0	0	1	2	sp|P00722|BGAL_ECOLI	sp|P00722|BGAL_ECOLI	sp|P00722|BGAL_ECOLI	MULTI-MSMS	EXPLO_YZ1_YD1_211125_c27s_new_03	K27C	539.245	2	539.243	1076.47	4.2588	0.0022965	0.052103	2.8096e-05	4.3109	0.0023246	539.243	49.273	0.49845	49.273	49.104	49.603	0					23	11	3	0	0	0
AHAMGNSLGGF	11	Oxidation (M)	_AHAM(Oxidation (M))GNSLGGF_			AHAM(1)GNSLGGF			AHAM(94)GNSLGGF	0	0	0	0	0	1	2	sp|P00722|BGAL_ECOLI	sp|P00722|BGAL_ECOLI	sp|P00722|BGAL_ECOLI	MULTI-MSMS	EXPLO_YZ1_YD1_211125_c36s_redo_02	K36C	539.244	2	539.243	1076.47	4.5787	0.002469	0.041376	2.2312e-05	4.6201	0.0024913	539.243	49.096	0.50132	49.258	48.991	49.492	0.16259					23	11	3	0	0	0
AHAMGNSLGGF	11	Unmodified	_AHAMGNSLGGF_							0	0	0	0	0	0	2	sp|P00722|BGAL_ECOLI	sp|P00722|BGAL_ECOLI	sp|P00722|BGAL_ECOLI	MULTI-MSMS	EXPLO_YZ1_YD1_211125_c27s_new_03	K27C	531.247	2	531.245	1060.48	3.4431	0.0018291	-0.9058	-0.0004812	2.5372	0.0013479	531.245	54.089	0.32586	54.089	53.953	54.279	0					15	7	3	0	0	0
AHAMGNSLGGF	11	Unmodified	_AHAMGNSLGGF_							0	0	0	0	0	0	2	sp|P00722|BGAL_ECOLI	sp|P00722|BGAL_ECOLI	sp|P00722|BGAL_ECOLI	MULTI-MSMS	EXPLO_YZ1_YD1_211125_c36s_redo_02	K36C	531.247	2	531.245	1060.48	3.2469	0.0017249	0.15148	8.047e-05	3.3983	0.0018054	531.246	54.011	0.32898	54.151	53.946	54.275	0.13987					18	7	3	0	0	0
AHAVAKVVGA	10	Unmodified	_AHAVAKVVGA_							0	0	0	0	0	0	0	sp|P18335|ARGD_ECOLI	sp|P18335|ARGD_ECOLI	sp|P18335|ARGD_ECOLI	MULTI-MSMS	EXPLO_YZ1_YD1_211125_c27s_new_03	K27C	461.78	2	461.777	921.54	4.4063	0.0020347	1.4353	0.00066281	5.8417	0.0026976	461.778	33.178	0.30901	33.178	32.987	33.296	0					12	6	3	0	0	0
AHAVAKVVGA	10	Unmodified	_AHAVAKVVGA_							0	0	0	0	0	0	0	sp|P18335|ARGD_ECOLI	sp|P18335|ARGD_ECOLI	sp|P18335|ARGD_ECOLI	MULTI-MATCH-MSMS	EXPLO_YZ1_YD1_211125_c36s_redo_02	K36C		2	461.777	921.54	3.8079	0.0017584	1.8453	0.00085214	5.6532	0.0026105	461.778	32.927	0.26041	33.157	33.007	33.268	0.22952	-0.010741	0.00015254	NaN	60.648	12	5	3	NaN	NaN	NaN
AHCEAVTPI	9	Carbamidomethyl (C)	_AHC(Carbamidomethyl (C))EAVTPI_	AHC(1)EAVTPI			AHC(73)EAVTPI			0	0	1	0	0	0	0	sp|P0AEK4|FABI_ECOLI	sp|P0AEK4|FABI_ECOLI	sp|P0AEK4|FABI_ECOLI	MULTI-MSMS	EXPLO_YZ1_YD1_211125_c36s_redo_02	K36C	499.245	2	499.242	996.47	5.1112	0.0025518	-2.2264	-0.0011115	2.8848	0.0014402	499.242	45.07	0.48849	45.259	45.044	45.532	0.18962					26	11	4	0	0	0
AHCEAVTPI	9	Carbamidomethyl (C)	_AHC(Carbamidomethyl (C))EAVTPI_							0	0	1	0	0	0	0	sp|P0AEK4|FABI_ECOLI	sp|P0AEK4|FABI_ECOLI	sp|P0AEK4|FABI_ECOLI	MULTI-MATCH-MSMS	EXPLO_YZ1_YD1_211125_c27s_new_03	K27C		2	499.242	996.47	4.502	0.0022476	0.70135	0.00035014	5.2033	0.0025977	499.243	45.291	0.44854	45.291	45.149	45.598	0	0.01568	0.0012588	NaN	73.039	22	10	3	NaN	NaN	NaN
AHCEAVTPIRRTVTIEDVGNSAAF	24	Carbamidomethyl (C)	_AHC(Carbamidomethyl (C))EAVTPIRRTVTIEDVGNSAAF_	AHC(1)EAVTPIRRTVTIEDVGNSAAF			AHC(55)EAVTPIRRTVTIEDVGNSAAF			0	0	1	0	0	0	0	sp|P0AEK4|FABI_ECOLI	sp|P0AEK4|FABI_ECOLI	sp|P0AEK4|FABI_ECOLI	MULTI-MSMS	EXPLO_YZ1_YD1_211125_c27s_new_03	K27C	654.585	4	654.332	2613.3	2.4894	0.0016289	0.42673	0.00027922	2.9161	0.0019081	654.583	55.585	0.35776	55.585	55.454	55.812	0					22	8	4	0	0	0
AHCEAVTPIRRTVTIEDVGNSAAF	24	Carbamidomethyl (C)	_AHC(Carbamidomethyl (C))EAVTPIRRTVTIEDVGNSAAF_	AHC(1)EAVTPIRRTVTIEDVGNSAAF			AHC(87)EAVTPIRRTVTIEDVGNSAAF			0	0	1	0	0	0	0	sp|P0AEK4|FABI_ECOLI	sp|P0AEK4|FABI_ECOLI	sp|P0AEK4|FABI_ECOLI	MULTI-MSMS	EXPLO_YZ1_YD1_211125_c27s_new_03	K27C	872.443	3	872.106	2613.3	1.7684	0.0015422	1.7737	0.0015468	3.5421	0.0030891	872.442	55.582	0.44863	55.582	55.454	55.903	0					12	10	2	0	0	0
AHCEAVTPIRRTVTIEDVGNSAAF	24	Carbamidomethyl (C)	_AHC(Carbamidomethyl (C))EAVTPIRRTVTIEDVGNSAAF_	AHC(1)EAVTPIRRTVTIEDVGNSAAF			AHC(63)EAVTPIRRTVTIEDVGNSAAF			0	0	1	0	0	0	0	sp|P0AEK4|FABI_ECOLI	sp|P0AEK4|FABI_ECOLI	sp|P0AEK4|FABI_ECOLI	MULTI-MSMS	EXPLO_YZ1_YD1_211125_c36s_redo_02	K36C	654.834	4	654.332	2613.3	3.0642	0.002005	-1.1996	-0.00078496	1.8646	0.00122	654.832	55.53	0.25211	55.664	55.473	55.725	0.1347					16	5	4	0	0	0
AHCGVTTSDVVVAGEF	16	Carbamidomethyl (C)	_AHC(Carbamidomethyl (C))GVTTSDVVVAGEF_	AHC(1)GVTTSDVVVAGEF			AHC(82)GVTTSDVVVAGEF			0	0	1	0	0	0	0	CON__P00766	CON__P00766	CON__P00766	MULTI-MSMS	EXPLO_YZ1_YD1_211125_c27s_new_03	K27C	824.884	2	824.885	1647.76	2.526	0.0020837	-0.89491	-0.0007382	1.6311	0.0013455	824.884	58.998	0.27058	58.998	58.886	59.157	0					7	5	2	0	0	0
AHCGVTTSDVVVAGEF	16	Carbamidomethyl (C)	_AHC(Carbamidomethyl (C))GVTTSDVVVAGEF_	AHC(1)GVTTSDVVVAGEF			AHC(130)GVTTSDVVVAGEF			0	0	1	0	0	0	0	CON__P00766	CON__P00766	CON__P00766	MULTI-MSMS	EXPLO_YZ1_YD1_211125_c36s_redo_02	K36C	825.391	2	824.885	1647.76	3.2598	0.002689	-0.037224	-3.0706e-05	3.2226	0.0026583	825.388	58.85	0.43124	58.978	58.783	59.214	0.12762					23	9	3	0	0	0
AHDLPDPLEPLEIDGTLLPRY	21	Unmodified	_AHDLPDPLEPLEIDGTLLPRY_							0	0	0	0	0	0	5	sp|P0A7A7|PLSB_ECOLI	sp|P0A7A7|PLSB_ECOLI	sp|P0A7A7|PLSB_ECOLI	MSMS	EXPLO_YZ1_YD1_211125_c27s_new_03	K27C	792.084	3	792.081	2373.22	NaN	NaN	NaN	NaN	NaN	NaN	NaN	78.342	1	78.342	77.842	78.842	0								0	0	0
AHEKLSPTLAMY	12	Oxidation (M)	_AHEKLSPTLAM(Oxidation (M))Y_			AHEKLSPTLAM(1)Y			AHEKLSPTLAM(63)Y	0	0	0	0	0	1	3	sp|P0A9Q7|ADHE_ECOLI	sp|P0A9Q7|ADHE_ECOLI	sp|P0A9Q7|ADHE_ECOLI	MULTI-MSMS	EXPLO_YZ1_YD1_211125_c27s_new_03	K27C	459.569	3	459.567	1375.68	3.9323	0.0018072	-1.3968	-0.00064192	2.5355	0.0011652	459.567	47.627	0.37315	47.627	47.446	47.82	0					20	8	3	0	0	0
AHEKLSPTLAMY	12	Oxidation (M)	_AHEKLSPTLAM(Oxidation (M))Y_			AHEKLSPTLAM(1)Y			AHEKLSPTLAM(71)Y	0	0	0	0	0	1	3	sp|P0A9Q7|ADHE_ECOLI	sp|P0A9Q7|ADHE_ECOLI	sp|P0A9Q7|ADHE_ECOLI	MSMS	EXPLO_YZ1_YD1_211125_c27s_new_03	K27C	688.849	2	688.848	1375.68	NaN	NaN	NaN	NaN	NaN	NaN	NaN	47.608	1	47.608	47.108	48.108	0								0	0	0
AHEKLSPTLAMY	12	Oxidation (M)	_AHEKLSPTLAM(Oxidation (M))Y_							0	0	0	0	0	1	3	sp|P0A9Q7|ADHE_ECOLI	sp|P0A9Q7|ADHE_ECOLI	sp|P0A9Q7|ADHE_ECOLI	MULTI-MATCH-MSMS	EXPLO_YZ1_YD1_211125_c36s_redo_02	K36C		3	459.567	1375.68	4.6932	0.0021569	-0.5303	-0.00024371	4.1629	0.0019131	459.567	47.398	0.36591	47.574	47.411	47.777	0.17569	-0.026394	0.00061207	NaN	63.408	20	8	4	NaN	NaN	NaN
AHELIAASEQSGDRAW	16	Unmodified	_AHELIAASEQSGDRAW_							0	0	0	0	0	0	1	sp|P68767|AMPA_ECOLI	sp|P68767|AMPA_ECOLI	sp|P68767|AMPA_ECOLI	MULTI-MSMS	EXPLO_YZ1_YD1_211125_c27s_new_03	K27C	580.95	3	580.948	1739.82	3.7746	0.0021929	0.28161	0.0001636	4.0563	0.0023565	580.949	50.823	0.24093	50.823	50.617	50.858	0					15	5	4	0	0	0
AHELIAASEQSGDRAW	16	Unmodified	_AHELIAASEQSGDRAW_							0	0	0	0	0	0	1	sp|P68767|AMPA_ECOLI	sp|P68767|AMPA_ECOLI	sp|P68767|AMPA_ECOLI	MULTI-MSMS	EXPLO_YZ1_YD1_211125_c36s_redo_02	K36C	581.316	3	580.948	1739.82	4.2827	0.002488	-0.068021	-3.9517e-05	4.2147	0.0024485	580.948	50.618	0.27432	50.77	50.631	50.906	0.15165					9	6	2	0	0	0
AHGGHLTHGSPVNF	14	Unmodified	_AHGGHLTHGSPVNF_							0	0	0	0	0	0	1	sp|P0A825|GLYA_ECOLI	sp|P0A825|GLYA_ECOLI	sp|P0A825|GLYA_ECOLI	MULTI-MSMS	EXPLO_YZ1_YD1_211125_c27s_new_03	K27C	477.906	3	477.569	1429.69	5.0208	0.0023978	0.87577	0.00041824	5.8966	0.002816	477.569	42.412	0.56238	42.412	42.205	42.767	0					35	12	5	0	0	0
AHGGHLTHGSPVNF	14	Unmodified	_AHGGHLTHGSPVNF_							0	0	0	0	0	0	1	sp|P0A825|GLYA_ECOLI	sp|P0A825|GLYA_ECOLI	sp|P0A825|GLYA_ECOLI	MULTI-MATCH-MSMS	EXPLO_YZ1_YD1_211125_c36s_redo_02	K36C		3	477.569	1429.69	5.2089	0.0024876	0.0083473	3.9864e-06	5.2172	0.0024916	477.903	42.102	0.48118	42.316	42.143	42.624	0.21438	-0.047676	-0.0005499	NaN	47.991	34	11	4	NaN	NaN	NaN
AHIEKQAGELQEKL	14	Acetyl (N-term)	_(Acetyl (N-term))AHIEKQAGELQEKL_							1	0	0	0	0	0	1	sp|P0A7W1|RS5_ECOLI	sp|P0A7W1|RS5_ECOLI	sp|P0A7W1|RS5_ECOLI	MULTI-MSMS	EXPLO_YZ1_YD1_211125_c27s_new_03	K27C	818.443	2	818.439	1634.86	2.808	0.0022982	0.28157	0.00023044	3.0896	0.0025286	818.439	50.724	0.4095	50.724	50.577	50.986	0					28	9	5	0	0	0
AHIEKQAGELQEKL	14	Acetyl (N-term)	_(Acetyl (N-term))AHIEKQAGELQEKL_							1	0	0	0	0	0	1	sp|P0A7W1|RS5_ECOLI	sp|P0A7W1|RS5_ECOLI	sp|P0A7W1|RS5_ECOLI	MULTI-MSMS	EXPLO_YZ1_YD1_211125_c27s_new_03	K27C	545.963	3	545.962	1634.86	3.8403	0.0020967	0.24618	0.0001344	4.0865	0.0022311	545.962	50.755	0.65772	50.755	50.492	51.15	0					53	15	6	0	0	0
AHIEKQAGELQEKL	14	Acetyl (N-term)	_(Acetyl (N-term))AHIEKQAGELQEKL_							1	0	0	0	0	0	1	sp|P0A7W1|RS5_ECOLI	sp|P0A7W1|RS5_ECOLI	sp|P0A7W1|RS5_ECOLI	MULTI-MSMS	EXPLO_YZ1_YD1_211125_c36s_redo_02	K36C	818.443	2	818.439	1634.86	3.6544	0.0029909	-0.735	-0.00060155	2.9194	0.0023894	818.438	50.58	0.27432	50.731	50.631	50.906	0.15165					28	6	5	0	0	0
AHIEKQAGELQEKL	14	Acetyl (N-term)	_(Acetyl (N-term))AHIEKQAGELQEKL_							1	0	0	0	0	0	1	sp|P0A7W1|RS5_ECOLI	sp|P0A7W1|RS5_ECOLI	sp|P0A7W1|RS5_ECOLI	MULTI-MSMS	EXPLO_YZ1_YD1_211125_c36s_redo_02	K36C	545.964	3	545.962	1634.86	4.6262	0.0025257	-0.59589	-0.00032533	4.0303	0.0022004	545.961	50.58	0.96994	50.731	50.545	51.515	0.15165					61	23	6	0	0	0
AHIEKQAGELQEKLIA	16	Acetyl (N-term)	_(Acetyl (N-term))AHIEKQAGELQEKLIA_							1	0	0	0	0	0	2	sp|P0A7W1|RS5_ECOLI	sp|P0A7W1|RS5_ECOLI	sp|P0A7W1|RS5_ECOLI	MULTI-MSMS	EXPLO_YZ1_YD1_211125_c36s_redo_02	K36C	607.672	3	607.335	1818.98	4.4081	0.0026772	0.12199	7.4086e-05	4.5301	0.0027513	607.67	56.207	0.31702	56.339	56.097	56.414	0.13266					14	7	4	0	0	0
AHIEKQAGELQEKLIAVN	18	Acetyl (N-term)	_(Acetyl (N-term))AHIEKQAGELQEKLIAVN_							1	0	0	0	0	0	2	sp|P0A7W1|RS5_ECOLI	sp|P0A7W1|RS5_ECOLI	sp|P0A7W1|RS5_ECOLI	MULTI-MSMS	EXPLO_YZ1_YD1_211125_c27s_new_03	K27C	678.375	3	678.372	2032.1	4.1824	0.0028372	-0.92327	-0.00062632	3.2591	0.0022109	678.706	58.165	0.42883	58.165	57.968	58.397	0					34	9	5	0	0	0
AHIEKQAGELQEKLIAVN	18	Acetyl (N-term)	_(Acetyl (N-term))AHIEKQAGELQEKLIAVN_							1	0	0	0	0	0	2	sp|P0A7W1|RS5_ECOLI	sp|P0A7W1|RS5_ECOLI	sp|P0A7W1|RS5_ECOLI	MSMS	EXPLO_YZ1_YD1_211125_c27s_new_03	K27C	1017.06	2	1017.05	2032.1	NaN	NaN	NaN	NaN	NaN	NaN	NaN	58.288	1	58.288	57.788	58.788	0								0	0	0
AHIEKQAGELQEKLIAVN	18	Acetyl (N-term)	_(Acetyl (N-term))AHIEKQAGELQEKLIAVN_							1	0	0	0	0	0	2	sp|P0A7W1|RS5_ECOLI	sp|P0A7W1|RS5_ECOLI	sp|P0A7W1|RS5_ECOLI	MULTI-MSMS	EXPLO_YZ1_YD1_211125_c36s_redo_02	K36C	678.377	3	678.372	2032.1	5.1722	0.0035087	0.19284	0.00013081	5.365	0.0036395	678.372	58.016	0.29253	58.145	58.009	58.301	0.12906					13	6	3	0	0	0
AHINTGDGVGM	11	Oxidation (M)	_AHINTGDGVGM(Oxidation (M))_			AHINTGDGVGM(1)			AHINTGDGVGM(73)	0	0	0	0	0	1	0	sp|P0AC41|SDHA_ECOLI	sp|P0AC41|SDHA_ECOLI	sp|P0AC41|SDHA_ECOLI	MULTI-MSMS	EXPLO_YZ1_YD1_211125_c27s_new_03	K27C	544.247	2	544.245	1086.48	3.6943	0.0020106	-0.44724	-0.00024341	3.2471	0.0017672	544.246	32.732	0.48994	32.732	32.541	33.031	0					28	10	4	0	0	0
AHINTGDGVGM	11	Oxidation (M)	_AHINTGDGVGM(Oxidation (M))_			AHINTGDGVGM(1)			AHINTGDGVGM(62)	0	0	0	0	0	1	0	sp|P0AC41|SDHA_ECOLI	sp|P0AC41|SDHA_ECOLI	sp|P0AC41|SDHA_ECOLI	MULTI-MSMS	EXPLO_YZ1_YD1_211125_c27s_new_03	K27C	544.249	2	544.245	1086.48	3.6255	0.0019732	0.41215	0.00022431	4.0377	0.0021975	544.246	34.431	1.087	34.431	33.817	34.904	0					43	23	2	0	0	0
AHINTGDGVGM	11	Oxidation (M)	_AHINTGDGVGM(Oxidation (M))_			AHINTGDGVGM(1)			AHINTGDGVGM(78)	0	0	0	0	0	1	0	sp|P0AC41|SDHA_ECOLI	sp|P0AC41|SDHA_ECOLI	sp|P0AC41|SDHA_ECOLI	MULTI-MSMS	EXPLO_YZ1_YD1_211125_c36s_redo_02	K36C	544.247	2	544.245	1086.48	3.3357	0.0018154	-0.32744	-0.00017821	3.0082	0.0016372	544.246	32.492	0.5349	32.722	32.517	33.052	0.22952					28	11	4	0	0	0
AHINTGDGVGM	11	Oxidation (M)	_AHINTGDGVGM(Oxidation (M))_							0	0	0	0	0	1	0	sp|P0AC41|SDHA_ECOLI	sp|P0AC41|SDHA_ECOLI	sp|P0AC41|SDHA_ECOLI	MULTI-MATCH-MSMS	EXPLO_YZ1_YD1_211125_c36s_redo_02	K36C		2	544.245	1086.48	3.284	0.0017873	-0.55498	-0.00030204	2.729	0.0014852	544.245	33.922	1.264	34.152	33.794	35.058	0.23024	-0.13977	-0.00045578	NaN	61.962	55	28	3	NaN	NaN	NaN
AHINTGDGVGM	11	Unmodified	_AHINTGDGVGM_							0	0	0	0	0	0	0	sp|P0AC41|SDHA_ECOLI	sp|P0AC41|SDHA_ECOLI	sp|P0AC41|SDHA_ECOLI	MULTI-MSMS	EXPLO_YZ1_YD1_211125_c27s_new_03	K27C	536.252	2	536.248	1070.48	4.9222	0.0026395	1.2371	0.0006634	6.1593	0.0033029	536.249	42.451	0.34741	42.451	42.293	42.641	0					17	7	3	0	0	0
AHINTGDGVGM	11	Unmodified	_AHINTGDGVGM_							0	0	0	0	0	0	0	sp|P0AC41|SDHA_ECOLI	sp|P0AC41|SDHA_ECOLI	sp|P0AC41|SDHA_ECOLI	MULTI-MSMS	EXPLO_YZ1_YD1_211125_c36s_redo_02	K36C	536.252	2	536.248	1070.48	4.873	0.0026132	1.0417	0.0005586	5.9147	0.0031718	536.249	42.195	0.36357	42.41	42.218	42.582	0.21438					21	8	4	0	0	0
AHLDATVVL	9	Unmodified	_AHLDATVVL_							0	0	0	0	0	0	1	sp|P0ABB4|ATPB_ECOLI	sp|P0ABB4|ATPB_ECOLI	sp|P0ABB4|ATPB_ECOLI	MULTI-MSMS	EXPLO_YZ1_YD1_211125_c27s_new_03	K27C	469.77	2	469.769	937.523	3.4112	0.0016025	0.0035745	1.6792e-06	3.4148	0.0016042	469.769	59.444	1.0844	59.444	59.202	60.287	0					58	26	4	0	0	0
AHLDATVVL	9	Unmodified	_AHLDATVVL_							0	0	0	0	0	0	1	sp|P0ABB4|ATPB_ECOLI	sp|P0ABB4|ATPB_ECOLI	sp|P0ABB4|ATPB_ECOLI	MULTI-MSMS	EXPLO_YZ1_YD1_211125_c36s_redo_02	K36C	469.772	2	469.769	937.523	3.4347	0.0016135	-0.35146	-0.0001651	3.0832	0.0014484	469.769	59.303	0.63462	59.431	59.214	59.849	0.12762					41	17	4	0	0	0
AHLTPEAIPELL	12	Unmodified	_AHLTPEAIPELL_							0	0	0	0	0	0	2	sp|P0AFD1|NUOE_ECOLI	sp|P0AFD1|NUOE_ECOLI	sp|P0AFD1|NUOE_ECOLI	MULTI-MSMS	EXPLO_YZ1_YD1_211125_c27s_new_03	K27C	652.373	2	652.366	1302.72	4.843	0.0031594	1.4167	0.00092419	6.2596	0.0040836	652.368	72.099	0.34822	72.099	71.88	72.229	0					11	6	3	0	0	0
AHLTPEAIPELL	12	Unmodified	_AHLTPEAIPELL_							0	0	0	0	0	0	2	sp|P0AFD1|NUOE_ECOLI	sp|P0AFD1|NUOE_ECOLI	sp|P0AFD1|NUOE_ECOLI	MULTI-MSMS	EXPLO_YZ1_YD1_211125_c36s_redo_02	K36C	652.369	2	652.366	1302.72	4.9229	0.0032115	0.238	0.00015527	5.1609	0.0033668	652.368	71.768	0.28828	71.923	71.816	72.105	0.15453					14	5	3	0	0	0
AHQQIGMEVL	10	Unmodified	_AHQQIGMEVL_							0	0	0	0	0	0	1	sp|P0A707|IF3_ECOLI	sp|P0A707|IF3_ECOLI	sp|P0A707|IF3_ECOLI	MULTI-MSMS	EXPLO_YZ1_YD1_211125_c36s_redo_02	K36C	563.292	2	563.29	1124.56	4.4903	0.0025293	-1.7383	-0.00097918	2.7519	0.0015501	563.289	58.678	0.65391	58.806	58.256	58.91	0.12762					25	14	2	0	0	0
AHQQIGMEVL	10	Unmodified	_AHQQIGMEVL_							0	0	0	0	0	0	1	sp|P0A707|IF3_ECOLI	sp|P0A707|IF3_ECOLI	sp|P0A707|IF3_ECOLI	MULTI-MATCH	EXPLO_YZ1_YD1_211125_c27s_new_03	K27C		2	563.29	1124.56	3.2124	0.0018095	-0.98116	-0.00055268	2.2313	0.0012569	563.289	58.823	0.57596	58.823	58.355	58.931	0	0.0083603	0.00062144	NaN	125.25	18	12	2	NaN	NaN	NaN
AHRIADAVKAV	11	Unmodified	_AHRIADAVKAV_							0	0	0	0	0	0	0	sp|P31120|GLMM_ECOLI	sp|P31120|GLMM_ECOLI	sp|P31120|GLMM_ECOLI	MULTI-MSMS	EXPLO_YZ1_YD1_211125_c27s_new_03	K27C	384.229	3	384.228	1149.66	3.4574	0.0013284	0.90165	0.00034644	4.3591	0.0016749	384.228	40.382	0.40946	40.382	40.201	40.61	0					20	9	4	0	0	0
AHRIADAVKAV	11	Unmodified	_AHRIADAVKAV_							0	0	0	0	0	0	0	sp|P31120|GLMM_ECOLI	sp|P31120|GLMM_ECOLI	sp|P31120|GLMM_ECOLI	MULTI-MATCH-MSMS	EXPLO_YZ1_YD1_211125_c36s_redo_02	K36C		3	384.228	1149.66	4.1297	0.0015867	1.4892	0.00057218	5.6189	0.0021589	384.228	40.132	0.36555	40.355	40.146	40.512	0.22279	-0.013645	0.00039513	NaN	87.568	21	8	4	NaN	NaN	NaN
AHSGLSADPY	10	Unmodified	_AHSGLSADPY_							0	0	0	0	0	0	1	sp|P08331|CPDB_ECOLI	sp|P08331|CPDB_ECOLI	sp|P08331|CPDB_ECOLI	MULTI-MSMS	EXPLO_YZ1_YD1_211125_c27s_new_03	K27C	509.237	2	509.235	1016.46	2.9804	0.0015177	0.40505	0.00020627	3.3855	0.001724	509.236	42.991	0.25462	42.991	42.897	43.152	0					7	5	2	0	0	0
AHVAQDSEIPVAF	13	Unmodified	_AHVAQDSEIPVAF_							0	0	0	0	0	0	0	sp|P61714|RISB_ECOLI	sp|P61714|RISB_ECOLI	sp|P61714|RISB_ECOLI	MULTI-MSMS	EXPLO_YZ1_YD1_211125_c27s_new_03	K27C	692.35	2	692.349	1382.68	5.2305	0.0036213	0.2173	0.00015045	5.4478	0.0037718	692.349	62.67	0.49429	62.67	62.419	62.914	0					18	10	2	0	0	0
AHVAQDSEIPVAF	13	Unmodified	_AHVAQDSEIPVAF_							0	0	0	0	0	0	0	sp|P61714|RISB_ECOLI	sp|P61714|RISB_ECOLI	sp|P61714|RISB_ECOLI	MULTI-MSMS	EXPLO_YZ1_YD1_211125_c36s_redo_02	K36C	692.854	2	692.349	1382.68	4.505	0.0031191	-0.48065	-0.00033277	4.0244	0.0027863	692.349	62.56	0.58015	62.686	62.396	62.976	0.12545					43	12	5	0	0	0
AHVDCPGHADY	11	Carbamidomethyl (C)	_AHVDC(Carbamidomethyl (C))PGHADY_	AHVDC(1)PGHADY			AHVDC(67)PGHADY			0	0	1	0	0	0	0	sp|P0CE47|EFTU1_ECOLI;sp|P0CE48|EFTU2_ECOLI	sp|P0CE47|EFTU1_ECOLI;sp|P0CE48|EFTU2_ECOLI	sp|P0CE47|EFTU1_ECOLI	MULTI-MSMS	EXPLO_YZ1_YD1_211125_c27s_new_03	K27C	414.507	3	414.505	1240.49	3.9666	0.0016442	-1.4606	-0.00060541	2.506	0.0010388	414.505	32.688	1.6809	32.688	32.356	34.037	0					98	37	6	0	0	0
AHVDCPGHADY	11	Carbamidomethyl (C)	_AHVDC(Carbamidomethyl (C))PGHADY_	AHVDC(1)PGHADY			AHVDC(110)PGHADY			0	0	1	0	0	0	0	sp|P0CE47|EFTU1_ECOLI;sp|P0CE48|EFTU2_ECOLI	sp|P0CE47|EFTU1_ECOLI;sp|P0CE48|EFTU2_ECOLI	sp|P0CE47|EFTU1_ECOLI	MULTI-MSMS	EXPLO_YZ1_YD1_211125_c27s_new_03	K27C	621.255	2	621.254	1240.49	3.6056	0.00224	-1.3189	-0.00081939	2.2867	0.0014206	621.253	32.648	1.028	32.648	32.22	33.248	0					62	22	6	0	0	0
AHVDCPGHADY	11	Carbamidomethyl (C)	_AHVDC(Carbamidomethyl (C))PGHADY_	AHVDC(1)PGHADY			AHVDC(100)PGHADY			0	0	1	0	0	0	0	sp|P0CE47|EFTU1_ECOLI;sp|P0CE48|EFTU2_ECOLI	sp|P0CE47|EFTU1_ECOLI;sp|P0CE48|EFTU2_ECOLI	sp|P0CE47|EFTU1_ECOLI	MULTI-MSMS	EXPLO_YZ1_YD1_211125_c36s_redo_02	K36C	621.255	2	621.254	1240.49	3.1318	0.0019456	-0.82047	-0.00050972	2.3113	0.0014359	621.254	32.448	2.5205	32.677	31.479	34	0.22952					101	56	6	0	0	0
AHVDCPGHADY	11	Carbamidomethyl (C)	_AHVDC(Carbamidomethyl (C))PGHADY_							0	0	1	0	0	0	0	sp|P0CE47|EFTU1_ECOLI;sp|P0CE48|EFTU2_ECOLI	sp|P0CE47|EFTU1_ECOLI;sp|P0CE48|EFTU2_ECOLI	sp|P0CE47|EFTU1_ECOLI	MULTI-MATCH-MSMS	EXPLO_YZ1_YD1_211125_c36s_redo_02	K36C		3	414.505	1240.49	3.154	0.0013073	-0.75822	-0.00031429	2.3957	0.00099305	414.505	32.448	1.573	32.677	32.427	34	0.22952	-0.0053123	0.00035129	NaN	67.334	93	35	6	NaN	NaN	NaN
AHVDCPGHADY	11	Cys -> Dha	_AHVDC(Cys -> Dha)PGHADY_		AHVDC(1)PGHADY			AHVDC(64)PGHADY		0	0	0	1	0	0	0	sp|P0CE47|EFTU1_ECOLI;sp|P0CE48|EFTU2_ECOLI	sp|P0CE47|EFTU1_ECOLI;sp|P0CE48|EFTU2_ECOLI	sp|P0CE47|EFTU1_ECOLI	MULTI-MSMS	EXPLO_YZ1_YD1_211125_c36s_redo_02	K36C	575.751	2	575.749	1149.48	3.7024	0.0021316	0.12099	6.9658e-05	3.8233	0.0022013	575.75	34.905	0.22006	35.136	35.017	35.237	0.23072					8	4	2	0	0	0
AHVDCPGHADY	11	Cys -> Dha	_AHVDC(Cys -> Dha)PGHADY_							0	0	0	1	0	0	0	sp|P0CE47|EFTU1_ECOLI;sp|P0CE48|EFTU2_ECOLI	sp|P0CE47|EFTU1_ECOLI;sp|P0CE48|EFTU2_ECOLI	sp|P0CE47|EFTU1_ECOLI	MULTI-MATCH-MSMS	EXPLO_YZ1_YD1_211125_c27s_new_03	K27C		2	575.749	1149.48	4.0725	0.0023448	0.44008	0.00025338	4.5126	0.0025981	575.75	35.234	0.27318	35.234	35.078	35.351	0	0.049064	7.616e-05	NaN	64.265	9	5	2	NaN	NaN	NaN
AHVDCPGHADYVKN	14	Carbamidomethyl (C)	_AHVDC(Carbamidomethyl (C))PGHADYVKN_	AHVDC(1)PGHADYVKN			AHVDC(63)PGHADYVKN			0	0	1	0	0	0	1	sp|P0CE47|EFTU1_ECOLI;sp|P0CE48|EFTU2_ECOLI	sp|P0CE47|EFTU1_ECOLI;sp|P0CE48|EFTU2_ECOLI	sp|P0CE47|EFTU1_ECOLI	MULTI-MSMS	EXPLO_YZ1_YD1_211125_c27s_new_03	K27C	528.243	3	528.24	1581.7	4.173	0.0022044	1.1489	0.00060689	5.3219	0.0028113	528.241	30.572	0.66073	30.572	30.364	31.024	0					48	15	6	0	0	0
AHVDCPGHADYVKN	14	Carbamidomethyl (C)	_AHVDC(Carbamidomethyl (C))PGHADYVKN_	AHVDC(1)PGHADYVKN			AHVDC(54)PGHADYVKN			0	0	1	0	0	0	1	sp|P0CE47|EFTU1_ECOLI;sp|P0CE48|EFTU2_ECOLI	sp|P0CE47|EFTU1_ECOLI;sp|P0CE48|EFTU2_ECOLI	sp|P0CE47|EFTU1_ECOLI	MULTI-MSMS	EXPLO_YZ1_YD1_211125_c27s_new_03	K27C	792.362	2	791.857	1581.7	3.6106	0.002859	0.12778	0.00010118	3.7383	0.0029602	791.857	30.564	0.19723	30.564	30.435	30.632	0					11	4	3	0	0	0
AHVDCPGHADYVKN	14	Carbamidomethyl (C)	_AHVDC(Carbamidomethyl (C))PGHADYVKN_	AHVDC(1)PGHADYVKN			AHVDC(64)PGHADYVKN			0	0	1	0	0	0	1	sp|P0CE47|EFTU1_ECOLI;sp|P0CE48|EFTU2_ECOLI	sp|P0CE47|EFTU1_ECOLI;sp|P0CE48|EFTU2_ECOLI	sp|P0CE47|EFTU1_ECOLI	MULTI-MSMS	EXPLO_YZ1_YD1_211125_c36s_redo_02	K36C	528.578	3	528.24	1581.7	5.2161	0.0027554	0.82179	0.0004341	6.0379	0.0031895	528.241	30.287	0.30957	30.514	30.35	30.659	0.22628					28	7	5	0	0	0
AHVDCPGHADYVKN	14	Carbamidomethyl (C)	_AHVDC(Carbamidomethyl (C))PGHADYVKN_							0	0	1	0	0	0	1	sp|P0CE47|EFTU1_ECOLI;sp|P0CE48|EFTU2_ECOLI	sp|P0CE47|EFTU1_ECOLI;sp|P0CE48|EFTU2_ECOLI	sp|P0CE47|EFTU1_ECOLI	MULTI-MATCH	EXPLO_YZ1_YD1_211125_c36s_redo_02	K36C		2	791.857	1581.7	4.1859	0.0033147	-0.56368	-0.00044636	3.6223	0.0028683	791.859	30.268	0.15665	30.494	30.421	30.577	0.22628	-0.035157	-0.0010298	NaN	53.751	5	3	2	NaN	NaN	NaN
AHVDPVKEPIPVIPTCHY	18	Carbamidomethyl (C)	_AHVDPVKEPIPVIPTC(Carbamidomethyl (C))HY_	AHVDPVKEPIPVIPTC(1)HY			AHVDPVKEPIPVIPTC(110)HY			0	0	1	0	0	0	0	sp|P0AC41|SDHA_ECOLI	sp|P0AC41|SDHA_ECOLI	sp|P0AC41|SDHA_ECOLI	MULTI-MSMS	EXPLO_YZ1_YD1_211125_c27s_new_03	K27C	691.361	3	691.359	2071.06	2.8158	0.0019467	0.11485	7.9403e-05	2.9306	0.0020261	691.694	55.793	0.84095	55.793	55.534	56.375	0					56	19	6	0	0	0
AHVDPVKEPIPVIPTCHY	18	Carbamidomethyl (C)	_AHVDPVKEPIPVIPTC(Carbamidomethyl (C))HY_	AHVDPVKEPIPVIPTC(1)HY			AHVDPVKEPIPVIPTC(70)HY			0	0	1	0	0	0	0	sp|P0AC41|SDHA_ECOLI	sp|P0AC41|SDHA_ECOLI	sp|P0AC41|SDHA_ECOLI	MULTI-MSMS	EXPLO_YZ1_YD1_211125_c27s_new_03	K27C	518.755	4	518.771	2071.06	3.5528	0.0018431	0.8955	0.00046456	4.4483	0.0023077	519.022	55.793	0.62435	55.793	55.534	56.158	0					60	14	7	0	0	0
AHVDPVKEPIPVIPTCHY	18	Carbamidomethyl (C)	_AHVDPVKEPIPVIPTC(Carbamidomethyl (C))HY_	AHVDPVKEPIPVIPTC(1)HY			AHVDPVKEPIPVIPTC(120)HY			0	0	1	0	0	0	0	sp|P0AC41|SDHA_ECOLI	sp|P0AC41|SDHA_ECOLI	sp|P0AC41|SDHA_ECOLI	MULTI-MSMS	EXPLO_YZ1_YD1_211125_c36s_redo_02	K36C	691.694	3	691.359	2071.06	2.8054	0.0019396	0.26436	0.00018277	3.0698	0.0021223	691.694	55.609	0.4958	55.744	55.561	56.057	0.1347					30	11	3	0	0	0
AHVDPVKEPIPVIPTCHY	18	Carbamidomethyl (C)	_AHVDPVKEPIPVIPTC(Carbamidomethyl (C))HY_	AHVDPVKEPIPVIPTC(1)HY			AHVDPVKEPIPVIPTC(42)HY			0	0	1	0	0	0	0	sp|P0AC41|SDHA_ECOLI	sp|P0AC41|SDHA_ECOLI	sp|P0AC41|SDHA_ECOLI	MULTI-SECPEP	EXPLO_YZ1_YD1_211125_c36s_redo_02	K36C	518.756	4	518.771	2071.06	3.5874	0.001861	1.7643	0.00091525	5.3517	0.0027763	519.022	55.609	0.49843	55.744	55.517	56.015	0.1347					42	11	5	0	0	0
AHVLSEKY	8	Unmodified	_AHVLSEKY_							0	0	0	0	0	0	1	sp|P0AB61|YCIN_ECOLI	sp|P0AB61|YCIN_ECOLI	sp|P0AB61|YCIN_ECOLI	MULTI-MSMS	EXPLO_YZ1_YD1_211125_c27s_new_03	K27C	473.757	2	473.753	945.492	5.1422	0.0024361	-0.85274	-0.00040399	4.2894	0.0020321	473.753	36.681	0.30469	36.681	36.497	36.802	0					10	6	2	0	0	0
AHVLSEKY	8	Unmodified	_AHVLSEKY_							0	0	0	0	0	0	1	sp|P0AB61|YCIN_ECOLI	sp|P0AB61|YCIN_ECOLI	sp|P0AB61|YCIN_ECOLI	MSMS	EXPLO_YZ1_YD1_211125_c36s_redo_02	K36C	473.756	2	473.753	945.492	NaN	NaN	NaN	NaN	NaN	NaN	NaN	36.417	1	36.648	36.148	37.148	0.2306								0	0	0
AHVSMINGDDGKKL	14	Oxidation (M)	_AHVSM(Oxidation (M))INGDDGKKL_			AHVSM(1)INGDDGKKL			AHVSM(60)INGDDGKKL	0	0	0	0	0	1	1	sp|P04805|SYE_ECOLI	sp|P04805|SYE_ECOLI	sp|P04805|SYE_ECOLI	MULTI-MSMS	EXPLO_YZ1_YD1_211125_c27s_new_03	K27C	500.923	3	500.921	1499.74	4.6373	0.0023229	2.4656	0.0012351	7.1029	0.003558	500.922	33.112	0.16942	33.112	32.987	33.156	0					11	3	4	0	0	0
AHVSMINGDDGKKL	14	Oxidation (M)	_AHVSM(Oxidation (M))INGDDGKKL_							0	0	0	0	0	1	1	sp|P04805|SYE_ECOLI	sp|P04805|SYE_ECOLI	sp|P04805|SYE_ECOLI	MULTI-MATCH-MSMS	EXPLO_YZ1_YD1_211125_c36s_redo_02	K36C		3	500.921	1499.74	3.9363	0.0019718	0.17484	8.7579e-05	4.1111	0.0020594	500.921	33.025	0.43565	33.254	32.963	33.399	0.22952	0.071375	-0.00063311	NaN	60.448	19	9	4	NaN	NaN	NaN
AHVSMINGDDGKKL	14	Unmodified	_AHVSMINGDDGKKL_							0	0	0	0	0	0	1	sp|P04805|SYE_ECOLI	sp|P04805|SYE_ECOLI	sp|P04805|SYE_ECOLI	MULTI-MSMS	EXPLO_YZ1_YD1_211125_c27s_new_03	K27C	495.901	3	495.589	1483.75	3.6418	0.0018049	-1.6518	-0.00081862	1.99	0.00098624	495.589	40.044	0.16069	40.044	39.954	40.115	0					10	3	4	0	0	0
AHVSMINGDDGKKL	14	Unmodified	_AHVSMINGDDGKKL_							0	0	0	0	0	0	1	sp|P04805|SYE_ECOLI	sp|P04805|SYE_ECOLI	sp|P04805|SYE_ECOLI	MULTI-MSMS	EXPLO_YZ1_YD1_211125_c36s_redo_02	K36C	495.591	3	495.589	1483.75	4.2286	0.0020957	-0.93765	-0.00046469	3.291	0.001631	495.589	39.812	0.24138	40.035	39.864	40.105	0.22279					11	5	3	0	0	0
AHVVTTTTHKTL	12	Unmodified	_AHVVTTTTHKTL_							0	0	0	0	0	0	0	sp|P0A825|GLYA_ECOLI	sp|P0A825|GLYA_ECOLI	sp|P0A825|GLYA_ECOLI	MULTI-MSMS	EXPLO_YZ1_YD1_211125_c27s_new_03	K27C	436.916	3	436.914	1307.72	4.3779	0.0019128	-0.095964	-4.1928e-05	4.282	0.0018708	436.914	30.786	0.69873	30.786	30.546	31.245	0					35	15	4	0	0	0
AHVVTTTTHKTL	12	Unmodified	_AHVVTTTTHKTL_							0	0	0	0	0	0	0	sp|P0A825|GLYA_ECOLI	sp|P0A825|GLYA_ECOLI	sp|P0A825|GLYA_ECOLI	MULTI-MATCH-MSMS	EXPLO_YZ1_YD1_211125_c36s_redo_02	K36C		3	436.914	1307.72	5.0338	0.0021994	0.095312	4.1643e-05	5.1292	0.002241	436.914	30.549	0.62611	30.776	30.578	31.205	0.22755	-0.0048759	0.00017161	NaN	56.02	25	13	4	NaN	NaN	NaN
AIADKMDTLAGIF	13	Unmodified	_AIADKMDTLAGIF_							0	0	0	0	0	0	2	sp|P00961|SYGB_ECOLI	sp|P00961|SYGB_ECOLI	sp|P00961|SYGB_ECOLI	MULTI-MSMS	EXPLO_YZ1_YD1_211125_c27s_new_03	K27C	683.359	2	683.358	1364.7	5.6433	0.0038564	-3.0134	-0.0020592	2.6299	0.0017972	683.355	74.474	0.22882	74.474	74.4	74.629	0					18	6	4	0	0	0
AIADKMDTLAGIF	13	Unmodified	_AIADKMDTLAGIF_							0	0	0	0	0	0	2	sp|P00961|SYGB_ECOLI	sp|P00961|SYGB_ECOLI	sp|P00961|SYGB_ECOLI	MULTI-MATCH-MSMS	EXPLO_YZ1_YD1_211125_c36s_redo_02	K36C		2	683.358	1364.7	5.2763	0.0036056	-3.3535	-0.0022917	1.9228	0.001314	683.356	74.266	0.28346	74.425	74.27	74.554	0.1591	-0.024403	-0.00012319	NaN	89.047	19	11	2	NaN	NaN	NaN
AIAEKTLAAQF	11	Unmodified	_AIAEKTLAAQF_							0	0	0	0	0	0	1	sp|P27302|TKT1_ECOLI	sp|P27302|TKT1_ECOLI	sp|P27302|TKT1_ECOLI	MULTI-MSMS	EXPLO_YZ1_YD1_211125_c27s_new_03	K27C	581.83	2	581.827	1161.64	5.5039	0.0032023	-1.7341	-0.0010089	3.7698	0.0021934	582.327	57.009	0.42866	57.009	56.796	57.225	0					18	9	3	0	0	0
AIAELESGDDHSAQAVH	17	Unmodified	_AIAELESGDDHSAQAVH_							0	0	0	0	0	0	1	sp|P64540|YFCL_ECOLI	sp|P64540|YFCL_ECOLI	sp|P64540|YFCL_ECOLI	MULTI-MSMS	EXPLO_YZ1_YD1_211125_c36s_redo_02	K36C	583.943	3	583.939	1748.8	4.7509	0.0027742	3.1985	0.0018677	7.9494	0.004642	583.941	41.667	0.31962	41.882	41.666	41.985	0.21438					17	7	4	0	0	0
AIAHSADQQAL	11	Unmodified	_AIAHSADQQAL_							0	0	0	0	0	0	0	sp|P0ABZ6|SURA_ECOLI	sp|P0ABZ6|SURA_ECOLI	sp|P0ABZ6|SURA_ECOLI	MSMS	EXPLO_YZ1_YD1_211125_c27s_new_03	K27C	562.792	2	562.788	1123.56	NaN	NaN	NaN	NaN	NaN	NaN	NaN	39.327	1	39.327	38.827	39.827	0								0	0	0
AIAHSADQQAL	11	Unmodified	_AIAHSADQQAL_							0	0	0	0	0	0	0	sp|P0ABZ6|SURA_ECOLI	sp|P0ABZ6|SURA_ECOLI	sp|P0ABZ6|SURA_ECOLI	MULTI-MSMS	EXPLO_YZ1_YD1_211125_c36s_redo_02	K36C	562.792	2	562.788	1123.56	5.3261	0.0029975	-0.14688	-8.2662e-05	5.1792	0.0029148	562.788	39.133	0.44778	39.359	39.052	39.5	0.2258					24	10	3	0	0	0
AIAKRYPEGTKL	12	Unmodified	_AIAKRYPEGTKL_							0	0	0	0	0	0	1	sp|P0AG67|RS1_ECOLI	sp|P0AG67|RS1_ECOLI	sp|P0AG67|RS1_ECOLI	MULTI-MSMS	EXPLO_YZ1_YD1_211125_c27s_new_03	K27C	449.598	3	449.598	1345.77	3.3741	0.001517	-0.39972	-0.00017972	2.9744	0.0013373	449.598	40.531	0.37704	40.531	40.361	40.738	0					15	8	2	0	0	0
AIAKRYPEGTKL	12	Unmodified	_AIAKRYPEGTKL_							0	0	0	0	0	0	1	sp|P0AG67|RS1_ECOLI	sp|P0AG67|RS1_ECOLI	sp|P0AG67|RS1_ECOLI	MULTI-MSMS	EXPLO_YZ1_YD1_211125_c36s_redo_02	K36C	449.934	3	449.598	1345.77	4.2775	0.0019231	-0.54307	-0.00024416	3.7344	0.001679	449.932	40.289	0.32202	40.512	40.354	40.676	0.22279					12	7	2	0	0	0
AIALREQESNL	11	Unmodified	_AIALREQESNL_							0	0	0	0	0	0	1	sp|P0AB52|YCHN_ECOLI	sp|P0AB52|YCHN_ECOLI	sp|P0AB52|YCHN_ECOLI	MULTI-MSMS	EXPLO_YZ1_YD1_211125_c27s_new_03	K27C	622.342	2	622.336	1242.66	3.9504	0.0024585	2.9185	0.0018163	6.869	0.0042748	622.338	48.954	0.1744	48.954	48.845	49.019	0					8	3	3	0	0	0
AIANDRDSVTL	11	Unmodified	_AIANDRDSVTL_							0	0	0	0	0	0	0	sp|P08200|IDH_ECOLI	sp|P08200|IDH_ECOLI	sp|P08200|IDH_ECOLI	MULTI-MSMS	EXPLO_YZ1_YD1_211125_c27s_new_03	K27C	587.81	2	587.807	1173.6	4.4	0.0025863	0.46013	0.00027047	4.8601	0.0028568	587.807	49.376	0.49567	49.376	49.19	49.686	0					41	11	5	0	0	0
AIANDRDSVTL	11	Unmodified	_AIANDRDSVTL_							0	0	0	0	0	0	0	sp|P08200|IDH_ECOLI	sp|P08200|IDH_ECOLI	sp|P08200|IDH_ECOLI	MULTI-MSMS	EXPLO_YZ1_YD1_211125_c36s_redo_02	K36C	587.809	2	587.807	1173.6	4.7062	0.0027663	0.63017	0.00037042	5.3364	0.0031368	587.807	49.265	0.53861	49.427	49.154	49.693	0.16259					44	12	5	0	0	0
AIAPGVIERQSVDQPVQTGY	20	Unmodified	_AIAPGVIERQSVDQPVQTGY_							0	0	0	0	0	0	0	sp|P0ABB0|ATPA_ECOLI	sp|P0ABB0|ATPA_ECOLI	sp|P0ABB0|ATPA_ECOLI	MULTI-MSMS	EXPLO_YZ1_YD1_211125_c27s_new_03	K27C	1065.06	2	1064.56	2127.1	3.427	0.0036482	-2.2607	-0.0024066	1.1663	0.0012416	1064.55	54.709	0.1319	54.709	54.645	54.777	0					6	2	3	0	0	0
AIAPGVIERQSVDQPVQTGY	20	Unmodified	_AIAPGVIERQSVDQPVQTGY_							0	0	0	0	0	0	0	sp|P0ABB0|ATPA_ECOLI	sp|P0ABB0|ATPA_ECOLI	sp|P0ABB0|ATPA_ECOLI	MULTI-MATCH	EXPLO_YZ1_YD1_211125_c36s_redo_02	K36C		2	1064.56	2127.1	3.8862	0.0041371	1.0978	0.0011686	4.984	0.0053058	1065.06	54.621	0.14057	54.758	54.686	54.827	0.13711	0.024098	0.0032184	NaN	60.161	4	2	2	NaN	NaN	NaN
AIAPVFGQKPY	11	Unmodified	_AIAPVFGQKPY_							0	0	0	0	0	0	1	sp|P0ACA3|SSPA_ECOLI	sp|P0ACA3|SSPA_ECOLI	sp|P0ACA3|SSPA_ECOLI	MULTI-MSMS	EXPLO_YZ1_YD1_211125_c27s_new_03	K27C	595.836	2	595.832	1189.65	3.3098	0.0019721	1.3058	0.00077806	4.6156	0.0027501	595.832	58.823	0.40676	58.823	58.569	58.976	0					20	8	3	0	0	0
AIAPVFGQKPY	11	Unmodified	_AIAPVFGQKPY_							0	0	0	0	0	0	1	sp|P0ACA3|SSPA_ECOLI	sp|P0ACA3|SSPA_ECOLI	sp|P0ACA3|SSPA_ECOLI	MULTI-MSMS	EXPLO_YZ1_YD1_211125_c36s_redo_02	K36C	595.835	2	595.832	1189.65	3.3326	0.0019857	1.1642	0.00069368	4.4968	0.0026793	595.833	58.672	0.3895	58.799	58.52	58.91	0.12762					20	8	3	0	0	0
AICGTDVHIY	10	Carbamidomethyl (C)	_AIC(Carbamidomethyl (C))GTDVHIY_	AIC(1)GTDVHIY			AIC(59)GTDVHIY			0	0	1	0	0	0	0	sp|P07913|TDH_ECOLI	sp|P07913|TDH_ECOLI	sp|P07913|TDH_ECOLI	MULTI-MSMS	EXPLO_YZ1_YD1_211125_c27s_new_03	K27C	574.776	2	574.774	1147.53	5.3251	0.0030608	-0.49923	-0.00028694	4.8259	0.0027738	574.773	53.264	0.24286	53.264	53.111	53.354	0					14	5	3	0	0	0
AICGTDVHIY	10	Carbamidomethyl (C)	_AIC(Carbamidomethyl (C))GTDVHIY_	AIC(1)GTDVHIY			AIC(72)GTDVHIY			0	0	1	0	0	0	0	sp|P07913|TDH_ECOLI	sp|P07913|TDH_ECOLI	sp|P07913|TDH_ECOLI	MULTI-MSMS	EXPLO_YZ1_YD1_211125_c36s_redo_02	K36C	574.777	2	574.774	1147.53	5.8397	0.0033565	0.87409	0.00050241	6.7138	0.0038589	574.774	53.092	0.26751	53.235	53.142	53.409	0.14312					20	6	4	0	0	0
AIDAIINQRDSGIK	14	Unmodified	_AIDAIINQRDSGIK_							0	0	0	0	0	0	0	sp|P0ABB0|ATPA_ECOLI	sp|P0ABB0|ATPA_ECOLI	sp|P0ABB0|ATPA_ECOLI	MULTI-MSMS	EXPLO_YZ1_YD1_211125_c36s_redo_02	K36C	505.284	3	505.283	1512.83	4.3145	0.0021801	-2.2218	-0.0011226	2.0928	0.0010574	505.281	49.525	0.44096	49.685	49.405	49.846	0.16045					21	10	4	0	0	0
AIDAIINQRDSGIK	14	Unmodified	_AIDAIINQRDSGIK_							0	0	0	0	0	0	0	sp|P0ABB0|ATPA_ECOLI	sp|P0ABB0|ATPA_ECOLI	sp|P0ABB0|ATPA_ECOLI	MULTI-MATCH-MSMS	EXPLO_YZ1_YD1_211125_c27s_new_03	K27C		3	505.283	1512.83	4.0227	0.0020326	-3.0031	-0.0015174	1.0196	0.00051518	505.28	49.628	0.24619	49.628	49.481	49.728	0	-0.028709	-0.00058944	NaN	79.875	12	5	3	NaN	NaN	NaN
AIDAIINQRDSGIKC	15	Carbamidomethyl (C)	_AIDAIINQRDSGIKC(Carbamidomethyl (C))_	AIDAIINQRDSGIKC(1)			AIDAIINQRDSGIKC(62)			0	0	1	0	0	0	0	sp|P0ABB0|ATPA_ECOLI	sp|P0ABB0|ATPA_ECOLI	sp|P0ABB0|ATPA_ECOLI	MULTI-MSMS	EXPLO_YZ1_YD1_211125_c36s_redo_02	K36C	558.628	3	558.626	1672.86	4.1336	0.0023091	-0.4808	-0.00026859	3.6528	0.0020406	558.626	49.57	0.31998	49.727	49.565	49.885	0.15682					14	7	2	0	0	0
AIDAIINQRDSGIKC	15	Carbamidomethyl (C)	_AIDAIINQRDSGIKC(Carbamidomethyl (C))_							0	0	1	0	0	0	0	sp|P0ABB0|ATPA_ECOLI	sp|P0ABB0|ATPA_ECOLI	sp|P0ABB0|ATPA_ECOLI	MULTI-MATCH-MSMS	EXPLO_YZ1_YD1_211125_c27s_new_03	K27C		3	558.626	1672.86	3.3352	0.0018631	-1.5176	-0.00084778	1.8175	0.0010153	558.626	49.749	0.23817	49.749	49.564	49.802	0	0.011105	-0.0014508	NaN	62.377	16	5	4	NaN	NaN	NaN
AIDAIINQRDSGIKCIY	17	Carbamidomethyl (C)	_AIDAIINQRDSGIKC(Carbamidomethyl (C))IY_	AIDAIINQRDSGIKC(1)IY			AIDAIINQRDSGIKC(46)IY			0	0	1	0	0	0	0	sp|P0ABB0|ATPA_ECOLI	sp|P0ABB0|ATPA_ECOLI	sp|P0ABB0|ATPA_ECOLI	MULTI-MSMS	EXPLO_YZ1_YD1_211125_c27s_new_03	K27C	651.012	3	650.675	1949	3.0052	0.0019554	2.2763	0.0014811	5.2815	0.0034365	650.678	58.897	0.53994	58.897	58.662	59.202	0					37	11	5	0	0	0
AIDAIINQRDSGIKCIY	17	Carbamidomethyl (C)	_AIDAIINQRDSGIKC(Carbamidomethyl (C))IY_	AIDAIINQRDSGIKC(1)IY			AIDAIINQRDSGIKC(150)IY			0	0	1	0	0	0	0	sp|P0ABB0|ATPA_ECOLI	sp|P0ABB0|ATPA_ECOLI	sp|P0ABB0|ATPA_ECOLI	MULTI-MSMS	EXPLO_YZ1_YD1_211125_c27s_new_03	K27C	976.013	2	975.509	1949	1.7674	0.0017241	1.1425	0.0011145	2.9099	0.0028386	975.511	58.883	0.30957	58.883	58.709	59.019	0					25	6	5	0	0	0
AIDAIINQRDSGIKCIY	17	Carbamidomethyl (C)	_AIDAIINQRDSGIKC(Carbamidomethyl (C))IY_	AIDAIINQRDSGIKC(1)IY			AIDAIINQRDSGIKC(160)IY			0	0	1	0	0	0	0	sp|P0ABB0|ATPA_ECOLI	sp|P0ABB0|ATPA_ECOLI	sp|P0ABB0|ATPA_ECOLI	MULTI-MSMS	EXPLO_YZ1_YD1_211125_c36s_redo_02	K36C	975.513	2	975.509	1949	3.2804	0.0032001	0.24407	0.00023809	3.5245	0.0034382	975.51	58.758	0.34171	58.886	58.696	59.038	0.12762					22	7	5	0	0	0
AIDAIINQRDSGIKCIY	17	Carbamidomethyl (C)	_AIDAIINQRDSGIKC(Carbamidomethyl (C))IY_							0	0	1	0	0	0	0	sp|P0ABB0|ATPA_ECOLI	sp|P0ABB0|ATPA_ECOLI	sp|P0ABB0|ATPA_ECOLI	MULTI-MATCH-MSMS	EXPLO_YZ1_YD1_211125_c36s_redo_02	K36C		3	650.675	1949	3.6828	0.0023963	0.68151	0.00044344	4.3643	0.0028397	650.677	58.758	0.38617	58.886	58.696	59.083	0.12762	-0.0053324	-0.0011759	NaN	46.408	33	8	5	NaN	NaN	NaN
AIDEDRQPELTAERVEKW	18	Unmodified	_AIDEDRQPELTAERVEKW_							0	0	0	0	0	0	1	sp|P61949|FLAV_ECOLI	sp|P61949|FLAV_ECOLI	sp|P61949|FLAV_ECOLI	MULTI-MSMS	EXPLO_YZ1_YD1_211125_c27s_new_03	K27C	547.28	4	547.028	2184.08	4.7389	0.0025923	0.053242	2.9125e-05	4.7921	0.0026214	547.278	52.227	0.6138	52.227	51.993	52.607	0					44	14	5	0	0	0
AIDEDRQPELTAERVEKW	18	Unmodified	_AIDEDRQPELTAERVEKW_							0	0	0	0	0	0	1	sp|P61949|FLAV_ECOLI	sp|P61949|FLAV_ECOLI	sp|P61949|FLAV_ECOLI	MULTI-MSMS	EXPLO_YZ1_YD1_211125_c27s_new_03	K27C	729.374	3	729.034	2184.08	4.0385	0.0029442	0.37191	0.00027113	4.4104	0.0032154	729.369	52.253	0.36341	52.253	52.118	52.481	0					26	8	4	0	0	0
AIDEDRQPELTAERVEKW	18	Unmodified	_AIDEDRQPELTAERVEKW_							0	0	0	0	0	0	1	sp|P61949|FLAV_ECOLI	sp|P61949|FLAV_ECOLI	sp|P61949|FLAV_ECOLI	MULTI-MSMS	EXPLO_YZ1_YD1_211125_c36s_redo_02	K36C	547.031	4	547.028	2184.08	5.1686	0.0028274	0.7411	0.0004054	5.9097	0.0032328	547.279	52.134	0.64209	52.281	51.968	52.61	0.14708					51	15	5	0	0	0
AIDEDRQPELTAERVEKW	18	Unmodified	_AIDEDRQPELTAERVEKW_							0	0	0	0	0	0	1	sp|P61949|FLAV_ECOLI	sp|P61949|FLAV_ECOLI	sp|P61949|FLAV_ECOLI	MULTI-MSMS	EXPLO_YZ1_YD1_211125_c36s_redo_02	K36C	729.372	3	729.034	2184.08	4.6079	0.0033593	0.25201	0.00018372	4.8599	0.003543	729.369	52.131	0.55765	52.278	52.053	52.61	0.14708					36	13	4	0	0	0
AIDENKQKAL	10	Unmodified	_AIDENKQKAL_							0	0	0	0	0	0	0	sp|P0A7G6|RECA_ECOLI	sp|P0A7G6|RECA_ECOLI	sp|P0A7G6|RECA_ECOLI	MULTI-MSMS	EXPLO_YZ1_YD1_211125_c27s_new_03	K27C	565.817	2	565.314	1128.61	3.1679	0.0017908	-1.3941	-0.00078812	1.7737	0.0010027	565.815	32.288	0.27327	32.288	32.127	32.401	0					9	5	2	0	0	0
AIDENKQKAL	10	Unmodified	_AIDENKQKAL_							0	0	0	0	0	0	0	sp|P0A7G6|RECA_ECOLI	sp|P0A7G6|RECA_ECOLI	sp|P0A7G6|RECA_ECOLI	MULTI-MATCH-MSMS	EXPLO_YZ1_YD1_211125_c36s_redo_02	K36C		2	565.314	1128.61	3.9858	0.0022532	-2.0982	-0.0011861	1.8876	0.0010671	565.313	32.043	0.27497	32.271	32.107	32.382	0.22868	-0.0084794	-0.0005614	NaN	74.301	13	5	3	NaN	NaN	NaN
AIDGKDKGEAENEAKPIDVKSLLP	24	Unmodified	_AIDGKDKGEAENEAKPIDVKSLLP_							0	0	0	0	0	0	2	sp|P0AFD6|NUOI_ECOLI	sp|P0AFD6|NUOI_ECOLI	sp|P0AFD6|NUOI_ECOLI	MULTI-MSMS	EXPLO_YZ1_YD1_211125_c27s_new_03	K27C	847.123	3	846.453	2536.34	3.43	0.0029033	0.16689	0.00014127	3.5969	0.0030446	846.787	58.39	0.47894	58.39	58.136	58.615	0					23	10	4	0	0	0
AIDGKDKGEAENEAKPIDVKSLLP	24	Unmodified	_AIDGKDKGEAENEAKPIDVKSLLP_							0	0	0	0	0	0	2	sp|P0AFD6|NUOI_ECOLI	sp|P0AFD6|NUOI_ECOLI	sp|P0AFD6|NUOI_ECOLI	MULTI-MSMS	EXPLO_YZ1_YD1_211125_c36s_redo_02	K36C	846.786	3	846.453	2536.34	4.7109	0.0039875	0.32274	0.00027318	5.0336	0.0042607	846.787	58.313	0.38518	58.442	58.136	58.522	0.12906					21	8	3	0	0	0
AIDISSEKL	9	Unmodified	_AIDISSEKL_							0	0	0	0	0	0	0	sp|P0A9S3|GATD_ECOLI	sp|P0A9S3|GATD_ECOLI	sp|P0A9S3|GATD_ECOLI	MULTI-MSMS	EXPLO_YZ1_YD1_211125_c36s_redo_02	K36C	488.274	2	488.271	974.528	5.871	0.0028666	-0.046045	-2.2482e-05	5.8249	0.0028441	488.272	53.062	0.3546	53.205	52.928	53.283	0.14312					12	8	2	0	0	0
AIDISSEKL	9	Unmodified	_AIDISSEKL_							0	0	0	0	0	0	0	sp|P0A9S3|GATD_ECOLI	sp|P0A9S3|GATD_ECOLI	sp|P0A9S3|GATD_ECOLI	MULTI-MATCH-MSMS	EXPLO_YZ1_YD1_211125_c27s_new_03	K27C		2	488.271	974.528	4.5541	0.0022236	2.1697	0.0010594	6.7238	0.003283	488.272	53.16	0.41775	53.16	52.936	53.354	0	-0.022619	0.0015539	NaN	119.27	19	9	3	NaN	NaN	NaN
AIDRAKELFGADY	13	Unmodified	_AIDRAKELFGADY_							0	0	0	0	0	0	2	sp|P0A825|GLYA_ECOLI	sp|P0A825|GLYA_ECOLI	sp|P0A825|GLYA_ECOLI	MULTI-MSMS	EXPLO_YZ1_YD1_211125_c27s_new_03	K27C	734.878	2	734.875	1467.74	3.6974	0.0027171	-0.10943	-8.0417e-05	3.588	0.0026367	734.875	56.054	0.42887	56.054	55.903	56.332	0					23	9	4	0	0	0
AIDRAKELFGADY	13	Unmodified	_AIDRAKELFGADY_							0	0	0	0	0	0	2	sp|P0A825|GLYA_ECOLI	sp|P0A825|GLYA_ECOLI	sp|P0A825|GLYA_ECOLI	MULTI-MSMS	EXPLO_YZ1_YD1_211125_c36s_redo_02	K36C	490.254	3	490.253	1467.74	4.4286	0.0021712	-0.14572	-7.1439e-05	4.2829	0.0020997	490.253	55.914	0.53872	56.047	55.762	56.301	0.13266					41	12	5	0	0	0
AIDRAKELFGADY	13	Unmodified	_AIDRAKELFGADY_							0	0	0	0	0	0	2	sp|P0A825|GLYA_ECOLI	sp|P0A825|GLYA_ECOLI	sp|P0A825|GLYA_ECOLI	MULTI-MSMS	EXPLO_YZ1_YD1_211125_c36s_redo_02	K36C	734.878	2	734.875	1467.74	3.7586	0.0027621	0.44069	0.00032385	4.1993	0.0030859	734.875	55.901	0.46068	56.033	55.88	56.341	0.13266					21	10	3	0	0	0
AIDRAKELFGADY	13	Unmodified	_AIDRAKELFGADY_							0	0	0	0	0	0	2	sp|P0A825|GLYA_ECOLI	sp|P0A825|GLYA_ECOLI	sp|P0A825|GLYA_ECOLI	MULTI-MATCH-MSMS	EXPLO_YZ1_YD1_211125_c27s_new_03	K27C		3	490.253	1467.74	4.0729	0.0019967	0.065958	3.2336e-05	4.1388	0.0020291	490.253	56.063	0.59782	56.063	55.857	56.454	0	0.0082004	8.4794e-05	NaN	56.122	48	13	5	NaN	NaN	NaN
AIDRDPQAIAVAKTIDDPRF	20	Unmodified	_AIDRDPQAIAVAKTIDDPRF_							0	0	0	0	0	0	0	sp|P60390|RSMH_ECOLI	sp|P60390|RSMH_ECOLI	sp|P60390|RSMH_ECOLI	MULTI-MSMS	EXPLO_YZ1_YD1_211125_c27s_new_03	K27C	554.052	4	553.798	2211.16	4.4096	0.0024421	-0.069216	-3.8332e-05	4.3404	0.0024037	553.799	57.453	0.21368	57.453	57.318	57.532	0					6	4	2	0	0	0
AIDRDPQAIAVAKTIDDPRF	20	Unmodified	_AIDRDPQAIAVAKTIDDPRF_							0	0	0	0	0	0	0	sp|P60390|RSMH_ECOLI	sp|P60390|RSMH_ECOLI	sp|P60390|RSMH_ECOLI	MULTI-MATCH	EXPLO_YZ1_YD1_211125_c36s_redo_02	K36C		4	553.798	2211.16	5.0843	0.0028157	1.2204	0.00067588	6.3047	0.0034916	554.049	57.42	0.2508	57.55	57.331	57.582	0.13074	0.048702	0.0018526	NaN	29.444	10	5	3	NaN	NaN	NaN
AIDTALPSGEEFPRFKEF	18	Unmodified	_AIDTALPSGEEFPRFKEF_							0	0	0	0	0	0	3	sp|P33136|OPGG_ECOLI	sp|P33136|OPGG_ECOLI	sp|P33136|OPGG_ECOLI	MULTI-MSMS	EXPLO_YZ1_YD1_211125_c36s_redo_02	K36C	685.684	3	685.346	2053.02	5.6492	0.0038717	0.99807	0.00068403	6.6473	0.0045557	685.68	66.042	0.42395	66.174	65.897	66.321	0.1323					24	8	5	0	0	0
AIDYQEGIKNPVGL	14	Unmodified	_AIDYQEGIKNPVGL_							0	0	0	0	0	0	1	sp|P0ABH0|FTSA_ECOLI	sp|P0ABH0|FTSA_ECOLI	sp|P0ABH0|FTSA_ECOLI	MULTI-MSMS	EXPLO_YZ1_YD1_211125_c27s_new_03	K27C	758.91	2	758.904	1515.79	6.7461	0.0051196	1.3912	0.0010558	8.1373	0.0061754	758.904	60.431	0.43472	60.431	60.241	60.675	0					21	9	3	0	0	0
AIDYQEGIKNPVGL	14	Unmodified	_AIDYQEGIKNPVGL_							0	0	0	0	0	0	1	sp|P0ABH0|FTSA_ECOLI	sp|P0ABH0|FTSA_ECOLI	sp|P0ABH0|FTSA_ECOLI	MULTI-MSMS	EXPLO_YZ1_YD1_211125_c36s_redo_02	K36C	758.91	2	758.904	1515.79	6.1326	0.004654	2.4008	0.001822	8.5333	0.006476	758.906	60.215	0.3919	60.341	60.235	60.627	0.12642					21	8	4	0	0	0
AIEAGDKAAAQKAF	14	Unmodified	_AIEAGDKAAAQKAF_							0	0	0	0	0	0	0	sp|P0A7U7|RS20_ECOLI	sp|P0A7U7|RS20_ECOLI	sp|P0A7U7|RS20_ECOLI	MULTI-MSMS	EXPLO_YZ1_YD1_211125_c27s_new_03	K27C	695.871	2	695.87	1389.73	2.7799	0.0019345	-0.476	-0.00033124	2.3039	0.0016032	695.869	40.546	0.20605	40.546	40.404	40.61	0					7	4	2	0	0	0
AIEAGDKAAAQKAF	14	Unmodified	_AIEAGDKAAAQKAF_							0	0	0	0	0	0	0	sp|P0A7U7|RS20_ECOLI	sp|P0A7U7|RS20_ECOLI	sp|P0A7U7|RS20_ECOLI	MULTI-MSMS	EXPLO_YZ1_YD1_211125_c36s_redo_02	K36C	695.872	2	695.87	1389.73	3.689	0.0025671	-0.34743	-0.00024177	3.3416	0.0023253	695.869	40.307	0.19988	40.53	40.435	40.635	0.22279					9	4	3	0	0	0
AIELDHDKVM	10	Unmodified	_AIELDHDKVM_							0	0	0	0	0	0	1	sp|P68919|RL25_ECOLI	sp|P68919|RL25_ECOLI	sp|P68919|RL25_ECOLI	MULTI-MSMS	EXPLO_YZ1_YD1_211125_c27s_new_03	K27C	585.798	2	585.795	1169.58	5.2355	0.0030669	0.15537	9.1015e-05	5.3908	0.0031579	585.795	48.126	0.46379	48.126	47.898	48.362	0					22	10	3	0	0	0
AIELDHDKVM	10	Unmodified	_AIELDHDKVM_							0	0	0	0	0	0	1	sp|P68919|RL25_ECOLI	sp|P68919|RL25_ECOLI	sp|P68919|RL25_ECOLI	MULTI-MSMS	EXPLO_YZ1_YD1_211125_c36s_redo_02	K36C	585.799	2	585.795	1169.58	5.822	0.0034105	-0.034223	-2.0047e-05	5.7878	0.0033905	585.795	47.901	0.73438	48.07	47.856	48.59	0.16896					31	17	4	0	0	0
AIELINKGL	9	Unmodified	_AIELINKGL_							0	0	0	0	0	0	1	sp|P00962|SYQ_ECOLI	sp|P00962|SYQ_ECOLI	sp|P00962|SYQ_ECOLI	MULTI-MSMS	EXPLO_YZ1_YD1_211125_c27s_new_03	K27C	485.801	2	485.8	969.586	2.3416	0.0011375	-0.19888	-9.6614e-05	2.1427	0.0010409	485.8	59.59	0.16278	59.59	59.504	59.666	0					7	4	2	0	0	0
AIELYDNEGKVIPL	14	Unmodified	_AIELYDNEGKVIPL_							0	0	0	0	0	0	2	sp|P04825|AMPN_ECOLI	sp|P04825|AMPN_ECOLI	sp|P04825|AMPN_ECOLI	MULTI-MSMS	EXPLO_YZ1_YD1_211125_c27s_new_03	K27C	787.432	2	787.427	1572.84	5.3134	0.0041839	1.4671	0.0011553	6.7806	0.0053392	787.427	68.573	0.33696	68.573	68.407	68.744	0					13	6	3	0	0	0
AIELYDNEGKVIPL	14	Unmodified	_AIELYDNEGKVIPL_							0	0	0	0	0	0	2	sp|P04825|AMPN_ECOLI	sp|P04825|AMPN_ECOLI	sp|P04825|AMPN_ECOLI	MULTI-MATCH-MSMS	EXPLO_YZ1_YD1_211125_c36s_redo_02	K36C		2	787.427	1572.84	4.5208	0.0035598	-0.14591	-0.00011489	4.3749	0.0034449	787.428	68.528	0.33674	68.667	68.402	68.739	0.13892	0.046934	-0.0016444	NaN	76.228	10	6	2	NaN	NaN	NaN
AIERECLAELDQY	13	Carbamidomethyl (C)	_AIEREC(Carbamidomethyl (C))LAELDQY_	AIEREC(1)LAELDQY			AIEREC(55)LAELDQY			0	0	1	0	0	0	2	sp|P45395|KDSD_ECOLI	sp|P45395|KDSD_ECOLI	sp|P45395|KDSD_ECOLI	MULTI-MSMS	EXPLO_YZ1_YD1_211125_c27s_new_03	K27C	805.383	2	805.38	1608.75	3.7151	0.002992	-1.9733	-0.0015892	1.7418	0.0014028	805.379	57.611	0.20463	57.611	57.494	57.699	0					6	4	2	0	0	0
AIERECLAELDQY	13	Carbamidomethyl (C)	_AIEREC(Carbamidomethyl (C))LAELDQY_							0	0	1	0	0	0	2	sp|P45395|KDSD_ECOLI	sp|P45395|KDSD_ECOLI	sp|P45395|KDSD_ECOLI	MULTI-MATCH	EXPLO_YZ1_YD1_211125_c36s_redo_02	K36C		2	805.38	1608.75	4.3143	0.0034747	-0.61624	-0.00049631	3.6981	0.0029784	805.38	57.558	0.21382	57.689	57.535	57.749	0.13074	0.038846	0.0013683	NaN	54.776	8	4	2	NaN	NaN	NaN
AIEVNVAAKDAATAKKQADERVAQY	25	Unmodified	_AIEVNVAAKDAATAKKQADERVAQY_							0	0	0	0	0	0	0	sp|P0ADS6|YGGE_ECOLI	sp|P0ADS6|YGGE_ECOLI	sp|P0ADS6|YGGE_ECOLI	MULTI-MSMS	EXPLO_YZ1_YD1_211125_c27s_new_03	K27C	666.109	4	665.856	2659.39	3.7476	0.0024953	0.78588	0.00052328	4.5335	0.0030186	666.107	47.763	0.42048	47.763	47.564	47.984	0					32	9	5	0	0	0
AIEVNVAAKDAATAKKQADERVAQY	25	Unmodified	_AIEVNVAAKDAATAKKQADERVAQY_							0	0	0	0	0	0	0	sp|P0ADS6|YGGE_ECOLI	sp|P0ADS6|YGGE_ECOLI	sp|P0ADS6|YGGE_ECOLI	MULTI-MSMS	EXPLO_YZ1_YD1_211125_c27s_new_03	K27C	532.889	5	532.886	2659.39	4.0934	0.0021813	0.28185	0.00015019	4.3753	0.0023315	533.287	47.753	0.37658	47.753	47.564	47.94	0					32	8	5	0	0	0
AIEVNVAAKDAATAKKQADERVAQY	25	Unmodified	_AIEVNVAAKDAATAKKQADERVAQY_							0	0	0	0	0	0	0	sp|P0ADS6|YGGE_ECOLI	sp|P0ADS6|YGGE_ECOLI	sp|P0ADS6|YGGE_ECOLI	MULTI-MSMS	EXPLO_YZ1_YD1_211125_c36s_redo_02	K36C	666.359	4	665.856	2659.39	4.6803	0.0031164	0.6883	0.00045831	5.3686	0.0035747	666.107	47.663	0.33426	47.839	47.607	47.941	0.17569					25	7	6	0	0	0
AIEVTAEGIGRDASDLL	17	Unmodified	_AIEVTAEGIGRDASDLL_							0	0	0	0	0	0	1	sp|P0AE08|AHPC_ECOLI	sp|P0AE08|AHPC_ECOLI	sp|P0AE08|AHPC_ECOLI	MULTI-MSMS	EXPLO_YZ1_YD1_211125_c27s_new_03	K27C	865.958	2	865.452	1728.89	4.9316	0.004268	2.2906	0.0019824	7.2222	0.0062505	865.454	68.865	0.5283	68.865	68.407	68.936	0					31	10	4	0	0	0
AIEVTAEGIGRDASDLL	17	Unmodified	_AIEVTAEGIGRDASDLL_							0	0	0	0	0	0	1	sp|P0AE08|AHPC_ECOLI	sp|P0AE08|AHPC_ECOLI	sp|P0AE08|AHPC_ECOLI	MULTI-MSMS	EXPLO_YZ1_YD1_211125_c36s_redo_02	K36C	865.957	2	865.452	1728.89	4.284	0.0037076	1.7737	0.0015351	6.0577	0.0052426	865.453	68.576	0.57979	68.718	68.359	68.938	0.14288					37	11	5	0	0	0
AIGREPANDNINLEAAGVKTNEKGY	25	Unmodified	_AIGREPANDNINLEAAGVKTNEKGY_							0	0	0	0	0	0	1	sp|P06715|GSHR_ECOLI	sp|P06715|GSHR_ECOLI	sp|P06715|GSHR_ECOLI	MULTI-MSMS	EXPLO_YZ1_YD1_211125_c27s_new_03	K27C	662.091	4	661.839	2643.33	4.1285	0.0027324	-0.1024	-6.7775e-05	4.0261	0.0026646	662.089	47.919	0.50258	47.919	47.564	48.066	0					31	11	4	0	0	0
AIGREPANDNINLEAAGVKTNEKGY	25	Unmodified	_AIGREPANDNINLEAAGVKTNEKGY_							0	0	0	0	0	0	1	sp|P06715|GSHR_ECOLI	sp|P06715|GSHR_ECOLI	sp|P06715|GSHR_ECOLI	MULTI-MSMS	EXPLO_YZ1_YD1_211125_c36s_redo_02	K36C	662.093	4	661.839	2643.33	5.2532	0.0034767	0.11501	7.612e-05	5.3682	0.0035529	662.089	47.73	0.70734	47.902	47.517	48.224	0.17129					33	16	4	0	0	0
AIGRVPNGKNL	11	Unmodified	_AIGRVPNGKNL_							0	0	0	0	0	0	0	sp|P0A9P0|DLDH_ECOLI	sp|P0A9P0|DLDH_ECOLI	sp|P0A9P0|DLDH_ECOLI	MULTI-MSMS	EXPLO_YZ1_YD1_211125_c36s_redo_02	K36C	569.841	2	569.838	1137.66	4.9771	0.0028361	0.97197	0.00055387	5.949	0.00339	569.838	45.122	0.2401	45.312	45.131	45.371	0.18962					9	5	2	0	0	0
AIGTGKSATPAQAQ	14	Unmodified	_AIGTGKSATPAQAQ_							0	0	0	0	0	0	0	sp|P0A858|TPIS_ECOLI	sp|P0A858|TPIS_ECOLI	sp|P0A858|TPIS_ECOLI	MULTI-MSMS	EXPLO_YZ1_YD1_211125_c27s_new_03	K27C	650.85	2	650.846	1299.68	4.625	0.0030102	-1.0823	-0.00070443	3.5427	0.0023058	650.846	31.222	0.35716	31.222	31.024	31.381	0					16	7	3	0	0	0
AIGTGKSATPAQAQ	14	Unmodified	_AIGTGKSATPAQAQ_							0	0	0	0	0	0	0	sp|P0A858|TPIS_ECOLI	sp|P0A858|TPIS_ECOLI	sp|P0A858|TPIS_ECOLI	MULTI-MSMS	EXPLO_YZ1_YD1_211125_c36s_redo_02	K36C	650.848	2	650.846	1299.68	4.2032	0.0027356	-0.60579	-0.00039428	3.5974	0.0023413	650.846	30.994	0.36155	31.221	31.022	31.383	0.2276					18	7	3	0	0	0
AIGTGKSATPAQAQAVH	17	Unmodified	_AIGTGKSATPAQAQAVH_							0	0	0	0	0	0	0	sp|P0A858|TPIS_ECOLI	sp|P0A858|TPIS_ECOLI	sp|P0A858|TPIS_ECOLI	MULTI-MSMS	EXPLO_YZ1_YD1_211125_c27s_new_03	K27C	536.96	3	536.622	1606.84	4.136	0.0022195	-0.57371	-0.00030786	3.5623	0.0019116	536.621	33.273	0.4846	33.273	33.031	33.516	0					41	10	6	0	0	0
AIGTGKSATPAQAQAVH	17	Unmodified	_AIGTGKSATPAQAQAVH_							0	0	0	0	0	0	0	sp|P0A858|TPIS_ECOLI	sp|P0A858|TPIS_ECOLI	sp|P0A858|TPIS_ECOLI	MULTI-MSMS	EXPLO_YZ1_YD1_211125_c27s_new_03	K27C	804.432	2	804.429	1606.84	3.6186	0.0029109	-0.79596	-0.0006403	2.8226	0.0022706	804.428	33.273	0.30324	33.273	33.074	33.377	0					18	6	4	0	0	0
AIGTGKSATPAQAQAVH	17	Unmodified	_AIGTGKSATPAQAQAVH_							0	0	0	0	0	0	0	sp|P0A858|TPIS_ECOLI	sp|P0A858|TPIS_ECOLI	sp|P0A858|TPIS_ECOLI	MULTI-MSMS	EXPLO_YZ1_YD1_211125_c36s_redo_02	K36C	536.624	3	536.622	1606.84	3.6648	0.0019666	0.55568	0.00029819	4.2204	0.0022648	536.622	32.971	0.57465	33.201	33.007	33.582	0.22952					46	12	6	0	0	0
AIGTGKSATPAQAQAVH	17	Unmodified	_AIGTGKSATPAQAQAVH_							0	0	0	0	0	0	0	sp|P0A858|TPIS_ECOLI	sp|P0A858|TPIS_ECOLI	sp|P0A858|TPIS_ECOLI	MULTI-MSMS	EXPLO_YZ1_YD1_211125_c36s_redo_02	K36C	804.431	2	804.429	1606.84	2.9678	0.0023874	0.2355	0.00018944	3.2033	0.0025768	804.429	33.008	0.30316	33.238	33.052	33.355	0.22952					15	6	3	0	0	0
AIHIADPSLAAM	12	Oxidation (M)	_AIHIADPSLAAM(Oxidation (M))_			AIHIADPSLAAM(1)			AIHIADPSLAAM(130)	0	0	0	0	0	1	1	sp|P06968|DUT_ECOLI	sp|P06968|DUT_ECOLI	sp|P06968|DUT_ECOLI	MULTI-MSMS	EXPLO_YZ1_YD1_211125_c27s_new_03	K27C	613.319	2	613.316	1224.62	3.9792	0.0024405	2.4185	0.0014833	6.3976	0.0039238	613.318	52.915	0.24921	52.915	52.77	53.019	0					9	5	2	0	0	0
AIHNRAGQPAQQSDLINVAQL	21	Unmodified	_AIHNRAGQPAQQSDLINVAQL_							0	0	0	0	0	0	1	sp|P36938|PGM_ECOLI	sp|P36938|PGM_ECOLI	sp|P36938|PGM_ECOLI	MULTI-MSMS	EXPLO_YZ1_YD1_211125_c27s_new_03	K27C	749.07	3	748.733	2243.18	4.0808	0.0030555	-0.73703	-0.00055184	3.3438	0.0025036	749.067	59.224	0.31378	59.224	59.019	59.332	0					11	6	2	0	0	0
AIHNRAGQPAQQSDLINVAQL	21	Unmodified	_AIHNRAGQPAQQSDLINVAQL_							0	0	0	0	0	0	1	sp|P36938|PGM_ECOLI	sp|P36938|PGM_ECOLI	sp|P36938|PGM_ECOLI	MULTI-MSMS	EXPLO_YZ1_YD1_211125_c36s_redo_02	K36C	748.737	3	748.733	2243.18	3.9643	0.0029682	-0.72676	-0.00054415	3.2376	0.0024241	749.067	59.108	0.29837	59.236	59.083	59.381	0.12762					11	6	2	0	0	0
AIKMAKDAGY	10	Unmodified	_AIKMAKDAGY_							0	0	0	0	0	0	1	sp|P0A6P9|ENO_ECOLI	sp|P0A6P9|ENO_ECOLI	sp|P0A6P9|ENO_ECOLI	MULTI-MSMS	EXPLO_YZ1_YD1_211125_c27s_new_03	K27C	534.283	2	534.281	1066.55	4.0061	0.0021404	-1.0442	-0.00055791	2.9619	0.0015825	534.281	37.779	0.46146	37.779	37.575	38.037	0					20	10	3	0	0	0
AIKMAKDAGY	10	Unmodified	_AIKMAKDAGY_							0	0	0	0	0	0	1	sp|P0A6P9|ENO_ECOLI	sp|P0A6P9|ENO_ECOLI	sp|P0A6P9|ENO_ECOLI	MULTI-MSMS	EXPLO_YZ1_YD1_211125_c36s_redo_02	K36C	534.282	2	534.281	1066.55	4	0.0021371	-1.7735	-0.00094757	2.2264	0.0011895	534.28	37.505	0.29328	37.735	37.548	37.841	0.22964					13	7	2	0	0	0
AILAADQQADLSQL	14	Unmodified	_AILAADQQADLSQL_							0	0	0	0	0	0	2	sp|P64483|YEAK_ECOLI	sp|P64483|YEAK_ECOLI	sp|P64483|YEAK_ECOLI	MULTI-MSMS	EXPLO_YZ1_YD1_211125_c27s_new_03	K27C	728.889	2	728.886	1455.76	4.2184	0.0030747	-0.8341	-0.00060796	3.3843	0.0024668	728.885	64.283	0.26799	64.283	64.2	64.468	0					10	5	2	0	0	0
AILAADQQADLSQL	14	Unmodified	_AILAADQQADLSQL_							0	0	0	0	0	0	2	sp|P64483|YEAK_ECOLI	sp|P64483|YEAK_ECOLI	sp|P64483|YEAK_ECOLI	MULTI-MATCH-MSMS	EXPLO_YZ1_YD1_211125_c36s_redo_02	K36C		2	728.886	1455.76	3.5836	0.002612	-0.1486	-0.00010831	3.435	0.0025037	728.885	64.209	0.17954	64.337	64.247	64.427	0.12773	0.026928	0.00035693	NaN	53.597	6	3	2	NaN	NaN	NaN
AILKVGPALTF	11	Unmodified	_AILKVGPALTF_							0	0	0	0	0	0	2	sp|P0C8J8|GATZ_ECOLI;sp|P0C8K0|KBAZ_ECOLI	sp|P0C8J8|GATZ_ECOLI	sp|P0C8J8|GATZ_ECOLI	MULTI-MSMS	EXPLO_YZ1_YD1_211125_c27s_new_03	K27C	565.354	2	565.353	1128.69	4.7183	0.0026675	-1.3742	-0.00077693	3.3441	0.0018906	565.352	71.739	0.24443	71.739	71.59	71.835	0					8	4	2	0	0	0
AILTENRDRVY	11	Unmodified	_AILTENRDRVY_							0	0	0	0	0	0	1	sp|P06720|AGAL_ECOLI	sp|P06720|AGAL_ECOLI	sp|P06720|AGAL_ECOLI	MSMS	EXPLO_YZ1_YD1_211125_c27s_new_03	K27C	675.364	2	675.362	1348.71	NaN	NaN	NaN	NaN	NaN	NaN	NaN	47.789	1	47.789	47.289	48.289	0								0	0	0
AINAPRGDISEF	12	Unmodified	_AINAPRGDISEF_							0	0	0	0	0	0	0	sp|P05055|PNP_ECOLI	sp|P05055|PNP_ECOLI	sp|P05055|PNP_ECOLI	MULTI-MSMS	EXPLO_YZ1_YD1_211125_c27s_new_03	K27C	645.331	2	645.328	1288.64	3.6275	0.0023409	2.9411	0.001898	6.5686	0.0042389	645.331	54.716	0.37706	54.716	54.488	54.865	0					19	8	3	0	0	0
AINAPRGDISEF	12	Unmodified	_AINAPRGDISEF_							0	0	0	0	0	0	0	sp|P05055|PNP_ECOLI	sp|P05055|PNP_ECOLI	sp|P05055|PNP_ECOLI	MULTI-MSMS	EXPLO_YZ1_YD1_211125_c36s_redo_02	K36C	645.33	2	645.328	1288.64	4.3969	0.0028375	2.4155	0.0015588	6.8124	0.0043962	645.331	54.594	0.38884	54.731	54.482	54.871	0.13711					19	8	3	0	0	0
AINGGVDEKL	10	Unmodified	_AINGGVDEKL_							0	0	0	0	0	0	0	sp|P09373|PFLB_ECOLI;sp|P42632|TDCE_ECOLI	sp|P09373|PFLB_ECOLI	sp|P09373|PFLB_ECOLI	MULTI-MSMS	EXPLO_YZ1_YD1_211125_c27s_new_03	K27C	508.278	2	508.275	1014.53	4.8641	0.0024723	-0.56198	-0.00028564	4.3022	0.0021867	508.274	45.581	0.5732	45.581	45.352	45.925	0					35	13	4	0	0	0
AINGGVDEKL	10	Unmodified	_AINGGVDEKL_							0	0	0	0	0	0	0	sp|P09373|PFLB_ECOLI;sp|P42632|TDCE_ECOLI	sp|P09373|PFLB_ECOLI	sp|P09373|PFLB_ECOLI	MULTI-MSMS	EXPLO_YZ1_YD1_211125_c36s_redo_02	K36C	508.278	2	508.275	1014.53	5.7574	0.0029264	-1.4135	-0.00071844	4.3439	0.0022079	508.274	45.363	0.91244	45.552	44.983	45.896	0.18962					57	22	4	0	0	0
AINKVADVINNDPLVGDKL	19	Unmodified	_AINKVADVINNDPLVGDKL_							0	0	0	0	0	0	1	sp|P00490|PHSM_ECOLI	sp|P00490|PHSM_ECOLI	sp|P00490|PHSM_ECOLI	MULTI-MSMS	EXPLO_YZ1_YD1_211125_c27s_new_03	K27C	670.044	3	670.041	2007.1	3.9212	0.0026274	0.56677	0.00037976	4.488	0.0030071	670.376	63.359	0.28356	63.359	63.148	63.432	0					13	5	3	0	0	0
AINKVADVINNDPLVGDKL	19	Unmodified	_AINKVADVINNDPLVGDKL_							0	0	0	0	0	0	1	sp|P00490|PHSM_ECOLI	sp|P00490|PHSM_ECOLI	sp|P00490|PHSM_ECOLI	MULTI-MSMS	EXPLO_YZ1_YD1_211125_c36s_redo_02	K36C	670.373	3	670.041	2007.1	3.4245	0.0022946	0.80653	0.00054041	4.2311	0.002835	670.041	63.143	0.27898	63.269	63.151	63.43	0.1263					18	5	4	0	0	0
AIPHLTTSEM	10	Oxidation (M)	_AIPHLTTSEM(Oxidation (M))_			AIPHLTTSEM(1)			AIPHLTTSEM(85)	0	0	0	0	0	1	1	sp|P00722|BGAL_ECOLI	sp|P00722|BGAL_ECOLI	sp|P00722|BGAL_ECOLI	MULTI-MSMS	EXPLO_YZ1_YD1_211125_c27s_new_03	K27C	558.636	2	558.274	1114.53	3.9049	0.00218	0.28593	0.00015963	4.1908	0.0023396	558.274	45.986	0.40726	45.986	45.748	46.155	0					20	9	4	0	0	0
AIPHLTTSEM	10	Oxidation (M)	_AIPHLTTSEM(Oxidation (M))_			AIPHLTTSEM(1)			AIPHLTTSEM(72)	0	0	0	0	0	1	1	sp|P00722|BGAL_ECOLI	sp|P00722|BGAL_ECOLI	sp|P00722|BGAL_ECOLI	MULTI-MSMS	EXPLO_YZ1_YD1_211125_c36s_redo_02	K36C	558.276	2	558.274	1114.53	4.9155	0.0027442	-0.017833	-9.9556e-06	4.8977	0.0027343	558.274	45.768	0.36839	45.957	45.775	46.143	0.18962					16	9	3	0	0	0
AIPHLTTSEMDF	12	Oxidation (M)	_AIPHLTTSEM(Oxidation (M))DF_			AIPHLTTSEM(1)DF			AIPHLTTSEM(83)DF	0	0	0	0	0	1	2	sp|P00722|BGAL_ECOLI	sp|P00722|BGAL_ECOLI	sp|P00722|BGAL_ECOLI	MULTI-MSMS	EXPLO_YZ1_YD1_211125_c27s_new_03	K27C	689.325	2	689.321	1376.63	4.3943	0.0030291	-0.23992	-0.00016538	4.1544	0.0028637	689.321	57.068	0.26392	57.068	56.961	57.225	0					14	5	3	0	0	0
AIPHLTTSEMDF	12	Oxidation (M)	_AIPHLTTSEM(Oxidation (M))DF_			AIPHLTTSEM(1)DF			AIPHLTTSEM(71)DF	0	0	0	0	0	1	2	sp|P00722|BGAL_ECOLI	sp|P00722|BGAL_ECOLI	sp|P00722|BGAL_ECOLI	MULTI-MSMS	EXPLO_YZ1_YD1_211125_c36s_redo_02	K36C	689.326	2	689.321	1376.63	5.1102	0.0035225	0.85356	0.00058838	5.9637	0.0041109	689.322	56.96	0.35886	57.091	56.885	57.243	0.13074					18	7	4	0	0	0
AIPHLTTSEMDFCIEL	16	Carbamidomethyl (C),Oxidation (M)	_AIPHLTTSEM(Oxidation (M))DFC(Carbamidomethyl (C))IEL_	AIPHLTTSEMDFC(1)IEL		AIPHLTTSEM(1)DFCIEL	AIPHLTTSEMDFC(100)IEL		AIPHLTTSEM(100)DFCIEL	0	0	1	0	0	1	3	sp|P00722|BGAL_ECOLI	sp|P00722|BGAL_ECOLI	sp|P00722|BGAL_ECOLI	MULTI-MSMS	EXPLO_YZ1_YD1_211125_c36s_redo_02	K36C	947.449	2	946.942	1891.87	3.9627	0.0037524	0.68724	0.00065078	4.6499	0.0044032	947.445	72.027	0.30219	72.182	72.003	72.305	0.15453					13	5	4	0	0	0
AIPHLTTSEMDFCIEL	16	Carbamidomethyl (C),Oxidation (M)	_AIPHLTTSEM(Oxidation (M))DFC(Carbamidomethyl (C))IEL_							0	0	1	0	0	1	3	sp|P00722|BGAL_ECOLI	sp|P00722|BGAL_ECOLI	sp|P00722|BGAL_ECOLI	MULTI-MATCH-MSMS	EXPLO_YZ1_YD1_211125_c27s_new_03	K27C		2	946.942	1891.87	4.6459	0.0043994	-1.3483	-0.0012767	3.2976	0.0031227	946.941	72.219	0.2486	72.219	72.08	72.329	0	0.018427	-0.0016199	NaN	102.06	11	4	4	NaN	NaN	NaN
AIRAGVPVQDMEMW	14	2 Oxidation (M)	_AIRAGVPVQDM(Oxidation (M))EM(Oxidation (M))W_			AIRAGVPVQDM(1)EM(1)W			AIRAGVPVQDM(89)EM(89)W	0	0	0	0	0	2	2	sp|P0AC41|SDHA_ECOLI	sp|P0AC41|SDHA_ECOLI	sp|P0AC41|SDHA_ECOLI	MULTI-MSMS	EXPLO_YZ1_YD1_211125_c27s_new_03	K27C	818.39	2	817.887	1633.76	3.1949	0.002613	0.2414	0.00019744	3.4363	0.0028105	817.888	55.218	0.33316	55.218	54.998	55.332	0					21	7	4	0	0	0
AIRAGVPVQDMEMW	14	2 Oxidation (M)	_AIRAGVPVQDM(Oxidation (M))EM(Oxidation (M))W_			AIRAGVPVQDM(1)EM(1)W			AIRAGVPVQDM(76)EM(76)W	0	0	0	0	0	2	2	sp|P0AC41|SDHA_ECOLI	sp|P0AC41|SDHA_ECOLI	sp|P0AC41|SDHA_ECOLI	MSMS	EXPLO_YZ1_YD1_211125_c36s_redo_02	K36C	817.886	2	817.887	1633.76	NaN	NaN	NaN	NaN	NaN	NaN	NaN	55.038	1	55.172	54.672	55.672	0.1347								0	0	0
AIRAGVPVQDMEMW	14	Oxidation (M)	_AIRAGVPVQDM(Oxidation (M))EMW_			AIRAGVPVQDM(0.976)EM(0.024)W			AIRAGVPVQDM(16)EM(-16)W	0	0	0	0	0	1	2	sp|P0AC41|SDHA_ECOLI	sp|P0AC41|SDHA_ECOLI	sp|P0AC41|SDHA_ECOLI	MULTI-MSMS	EXPLO_YZ1_YD1_211125_c27s_new_03	K27C	809.892	2	809.889	1617.76	3.7215	0.003014	-1.4197	-0.0011498	2.3018	0.0018642	809.889	61.212	0.38874	61.212	61.014	61.402	0					23	8	4	0	0	0
AIRAGVPVQDMEMW	14	Oxidation (M)	_AIRAGVPVQDMEM(Oxidation (M))W_			AIRAGVPVQDMEM(1)W			AIRAGVPVQDM(-36)EM(36)W	0	0	0	0	0	1	2	sp|P0AC41|SDHA_ECOLI	sp|P0AC41|SDHA_ECOLI	sp|P0AC41|SDHA_ECOLI	MULTI-MSMS	EXPLO_YZ1_YD1_211125_c27s_new_03	K27C	810.393	2	809.889	1617.76	4.0245	0.0032594	-0.74023	-0.0005995	3.2842	0.0026599	809.89	63.12	0.80837	63.12	62.781	63.589	0					47	17	4	0	0	0
AIRAGVPVQDMEMW	14	Oxidation (M)	_AIRAGVPVQDM(Oxidation (M))EMW_			AIRAGVPVQDM(0.996)EM(0.004)W			AIRAGVPVQDM(24)EM(-24)W	0	0	0	0	0	1	2	sp|P0AC41|SDHA_ECOLI	sp|P0AC41|SDHA_ECOLI	sp|P0AC41|SDHA_ECOLI	MULTI-MSMS	EXPLO_YZ1_YD1_211125_c36s_redo_02	K36C	809.899	2	809.889	1617.76	3.9245	0.0031784	0.0097391	7.8876e-06	3.9342	0.0031863	810.39	61.134	0.30016	61.26	61.096	61.396	0.12569					19	6	4	0	0	0
AIRAGVPVQDMEMW	14	Oxidation (M)	_AIRAGVPVQDMEM(Oxidation (M))W_			AIRAGVPVQDM(0.002)EM(0.998)W			AIRAGVPVQDM(-27)EM(27)W	0	0	0	0	0	1	2	sp|P0AC41|SDHA_ECOLI	sp|P0AC41|SDHA_ECOLI	sp|P0AC41|SDHA_ECOLI	MULTI-MSMS	EXPLO_YZ1_YD1_211125_c36s_redo_02	K36C	810.395	2	809.889	1617.76	3.6202	0.002932	-0.89897	-0.00072807	2.7212	0.0022039	809.889	62.973	0.4973	63.098	62.839	63.336	0.12545					37	10	4	0	0	0
AIRAGVPVQDMEMW	14	Unmodified	_AIRAGVPVQDMEMW_							0	0	0	0	0	0	2	sp|P0AC41|SDHA_ECOLI	sp|P0AC41|SDHA_ECOLI	sp|P0AC41|SDHA_ECOLI	MULTI-MSMS	EXPLO_YZ1_YD1_211125_c27s_new_03	K27C	801.896	2	801.892	1601.77	5.1061	0.0040945	0.082751	6.6357e-05	5.1888	0.0041609	801.892	69.006	0.48223	69.006	68.793	69.276	0					34	9	5	0	0	0
AIRAGVPVQDMEMW	14	Unmodified	_AIRAGVPVQDMEMW_							0	0	0	0	0	0	2	sp|P0AC41|SDHA_ECOLI	sp|P0AC41|SDHA_ECOLI	sp|P0AC41|SDHA_ECOLI	MULTI-MSMS	EXPLO_YZ1_YD1_211125_c36s_redo_02	K36C	802.397	2	801.892	1601.77	4.2807	0.0034327	0.63734	0.00051107	4.9181	0.0039438	802.394	68.82	0.3856	68.962	68.839	69.224	0.14288					25	7	4	0	0	0
AIREGGRTVGAGVVAK	16	Unmodified	_AIREGGRTVGAGVVAK_							0	0	0	0	0	0	0	sp|P0CE47|EFTU1_ECOLI;sp|P0CE48|EFTU2_ECOLI	sp|P0CE47|EFTU1_ECOLI;sp|P0CE48|EFTU2_ECOLI	sp|P0CE47|EFTU1_ECOLI	MULTI-MSMS	EXPLO_YZ1_YD1_211125_c27s_new_03	K27C	385.979	4	385.978	1539.88	3.8887	0.001501	0.1382	5.3344e-05	4.0269	0.0015543	385.978	34.236	0.3608	34.236	33.992	34.352	0					23	7	5	0	0	0
AIREGGRTVGAGVVAK	16	Unmodified	_AIREGGRTVGAGVVAK_							0	0	0	0	0	0	0	sp|P0CE47|EFTU1_ECOLI;sp|P0CE48|EFTU2_ECOLI	sp|P0CE47|EFTU1_ECOLI;sp|P0CE48|EFTU2_ECOLI	sp|P0CE47|EFTU1_ECOLI	MULTI-MATCH-MSMS	EXPLO_YZ1_YD1_211125_c36s_redo_02	K36C		4	385.978	1539.88	2.9244	0.0011288	-0.0088315	-3.4088e-06	2.9156	0.0011253	385.978	33.943	0.44676	34.173	34.001	34.448	0.23024	-0.031284	-9.6815e-05	NaN	46.3	25	9	4	NaN	NaN	NaN
AIREGGRTVGAGVVAKVLG	19	Unmodified	_AIREGGRTVGAGVVAKVLG_							0	0	0	0	0	0	1	sp|P0CE47|EFTU1_ECOLI	sp|P0CE47|EFTU1_ECOLI	sp|P0CE47|EFTU1_ECOLI	MULTI-MSMS	EXPLO_YZ1_YD1_211125_c27s_new_03	K27C	453.274	4	453.272	1809.06	3.8729	0.0017555	-0.3422	-0.00015511	3.5307	0.0016004	453.272	53.975	0.70974	53.975	53.821	54.53	0					67	16	5	0	0	0
AIREGGRTVGAGVVAKVLG	19	Unmodified	_AIREGGRTVGAGVVAKVLG_							0	0	0	0	0	0	1	sp|P0CE47|EFTU1_ECOLI	sp|P0CE47|EFTU1_ECOLI	sp|P0CE47|EFTU1_ECOLI	MULTI-MSMS	EXPLO_YZ1_YD1_211125_c27s_new_03	K27C	905.538	2	905.537	1809.06	3.0616	0.0027724	-0.45825	-0.00041496	2.6033	0.0023574	905.536	53.975	0.16114	53.975	53.909	54.07	0					8	3	3	0	0	0
AIREGGRTVGAGVVAKVLG	19	Unmodified	_AIREGGRTVGAGVVAKVLG_							0	0	0	0	0	0	1	sp|P0CE47|EFTU1_ECOLI	sp|P0CE47|EFTU1_ECOLI	sp|P0CE47|EFTU1_ECOLI	MULTI-MSMS	EXPLO_YZ1_YD1_211125_c36s_redo_02	K36C	906.043	2	905.537	1809.06	3.1537	0.0028558	0.54191	0.00049072	3.6956	0.0033465	905.536	53.825	0.28362	53.965	53.824	54.108	0.13987					13	6	3	0	0	0
AIREGGRTVGAGVVAKVLG	19	Unmodified	_AIREGGRTVGAGVVAKVLG_							0	0	0	0	0	0	1	sp|P0CE47|EFTU1_ECOLI	sp|P0CE47|EFTU1_ECOLI	sp|P0CE47|EFTU1_ECOLI	MULTI-MATCH-MSMS	EXPLO_YZ1_YD1_211125_c36s_redo_02	K36C		4	453.272	1809.06	3.7252	0.0016885	0.15714	7.1229e-05	3.8823	0.0017597	453.272	53.824	0.74506	53.964	53.783	54.528	0.13987	-0.0051691	0.00047987	NaN	40.844	62	17	5	NaN	NaN	NaN
AIREGGRTVGAGVVAKVLS	19	Unmodified	_AIREGGRTVGAGVVAKVLS_							0	0	0	0	0	0	1	sp|P0CE48|EFTU2_ECOLI	sp|P0CE48|EFTU2_ECOLI	sp|P0CE48|EFTU2_ECOLI	MULTI-MSMS	EXPLO_YZ1_YD1_211125_c27s_new_03	K27C	921.046	2	920.542	1839.07	3.3059	0.0030432	0.15505	0.00014273	3.4609	0.0031859	921.043	52.257	0.16106	52.257	52.2	52.361	0					9	3	3	0	0	0
AIREGGRTVGAGVVAKVLS	19	Unmodified	_AIREGGRTVGAGVVAKVLS_							0	0	0	0	0	0	1	sp|P0CE48|EFTU2_ECOLI	sp|P0CE48|EFTU2_ECOLI	sp|P0CE48|EFTU2_ECOLI	MULTI-MATCH-MSMS	EXPLO_YZ1_YD1_211125_c36s_redo_02	K36C		2	920.542	1839.07	4.0381	0.0037173	0.065924	6.0686e-05	4.1041	0.003778	920.542	52.168	0.27523	52.315	52.179	52.454	0.14708	0.028879	-4.1743e-05	NaN	59.898	15	6	3	NaN	NaN	NaN
AIRNRGLHSAF	11	Unmodified	_AIRNRGLHSAF_							0	0	0	0	0	0	1	sp|P0A7K6|RL19_ECOLI	sp|P0A7K6|RL19_ECOLI	sp|P0A7K6|RL19_ECOLI	MULTI-MSMS	EXPLO_YZ1_YD1_211125_c27s_new_03	K27C	414.568	3	414.567	1240.68	4.4621	0.0018498	-0.85773	-0.00035559	3.6043	0.0014942	414.567	38.676	0.46761	38.676	38.446	38.914	0					30	10	4	0	0	0
AIRNRGLHSAF	11	Unmodified	_AIRNRGLHSAF_							0	0	0	0	0	0	1	sp|P0A7K6|RL19_ECOLI	sp|P0A7K6|RL19_ECOLI	sp|P0A7K6|RL19_ECOLI	MULTI-MATCH-MSMS	EXPLO_YZ1_YD1_211125_c36s_redo_02	K36C		3	414.567	1240.68	4.5778	0.0018978	-0.71219	-0.00029525	3.8656	0.0016025	414.567	38.365	0.41194	38.593	38.363	38.775	0.22808	-0.041462	0.00013868	NaN	60.398	25	9	4	NaN	NaN	NaN
AIRQALDAAGF	11	Unmodified	_AIRQALDAAGF_							0	0	0	0	0	0	1	sp|P0ACB2|HEM2_ECOLI	sp|P0ACB2|HEM2_ECOLI	sp|P0ACB2|HEM2_ECOLI	MULTI-MSMS	EXPLO_YZ1_YD1_211125_c27s_new_03	K27C	566.81	2	566.809	1131.6	3.8416	0.0021775	0.25288	0.00014333	4.0945	0.0023208	566.809	59.072	0.35753	59.072	58.886	59.244	0					20	7	4	0	0	0
AIRQALDAAGF	11	Unmodified	_AIRQALDAAGF_							0	0	0	0	0	0	1	sp|P0ACB2|HEM2_ECOLI	sp|P0ACB2|HEM2_ECOLI	sp|P0ACB2|HEM2_ECOLI	MULTI-MSMS	EXPLO_YZ1_YD1_211125_c36s_redo_02	K36C	567.313	2	566.809	1131.6	4.6208	0.0026191	-3.1461	-0.0017833	1.4746	0.00083584	566.809	58.889	0.55536	59.017	58.826	59.381	0.12762					26	12	4	0	0	0
AIRRSRAGLADPNRPIGSF	19	Unmodified	_AIRRSRAGLADPNRPIGSF_							0	0	0	0	0	0	1	sp|P63284|CLPB_ECOLI;tr|A0A7H2C767|A0A7H2C767_ECOLI	sp|P63284|CLPB_ECOLI;tr|A0A7H2C767|A0A7H2C767_ECOLI	sp|P63284|CLPB_ECOLI	MULTI-MSMS	EXPLO_YZ1_YD1_211125_c27s_new_03	K27C	514.291	4	514.29	2053.13	4.5653	0.0023479	-0.045426	-2.3362e-05	4.5199	0.0023245	514.541	45.48	0.52124	45.48	45.273	45.794	0					42	12	5	0	0	0
AIRRSRAGLADPNRPIGSF	19	Unmodified	_AIRRSRAGLADPNRPIGSF_							0	0	0	0	0	0	1	sp|P63284|CLPB_ECOLI;tr|A0A7H2C767|A0A7H2C767_ECOLI	sp|P63284|CLPB_ECOLI;tr|A0A7H2C767|A0A7H2C767_ECOLI	sp|P63284|CLPB_ECOLI	MULTI-MATCH-MSMS	EXPLO_YZ1_YD1_211125_c36s_redo_02	K36C		4	514.29	2053.13	5.8756	0.0030218	-1.731	-0.00089023	4.1446	0.0021315	514.54	45.266	0.35464	45.456	45.295	45.65	0.18962	-0.012395	-0.0030577	NaN	39.523	26	8	4	NaN	NaN	NaN
AISAGPIRTL	10	Unmodified	_AISAGPIRTL_							0	0	0	0	0	0	0	sp|P0AEK4|FABI_ECOLI	sp|P0AEK4|FABI_ECOLI	sp|P0AEK4|FABI_ECOLI	MULTI-MSMS	EXPLO_YZ1_YD1_211125_c27s_new_03	K27C	499.805	2	499.803	997.592	3.1923	0.0015955	0.17893	8.9428e-05	3.3712	0.0016849	499.803	55.644	0.85813	55.644	54.998	55.857	0					48	20	4	0	0	0
AISAGPIRTL	10	Unmodified	_AISAGPIRTL_							0	0	0	0	0	0	0	sp|P0AEK4|FABI_ECOLI	sp|P0AEK4|FABI_ECOLI	sp|P0AEK4|FABI_ECOLI	MULTI-MSMS	EXPLO_YZ1_YD1_211125_c36s_redo_02	K36C	499.804	2	499.803	997.592	3.4411	0.0017199	-0.29019	-0.00014504	3.1509	0.0015748	499.803	55.544	0.45341	55.678	55.388	55.841	0.13471					23	10	3	0	0	0
AISAGPIRTL	10	Unmodified	_AISAGPIRTL_							0	0	0	0	0	0	0	sp|P0AEK4|FABI_ECOLI	sp|P0AEK4|FABI_ECOLI	sp|P0AEK4|FABI_ECOLI	MULTI-MATCH	EXPLO_YZ1_YD1_211125_c36s_redo_02	K36C		2	499.803	997.592	5.1563	0.0025771	0.71648	0.0003581	5.8728	0.0029352	499.803	54.853	0.21227	54.99	54.827	55.039	0.13711	-0.32687	0.00051587	NaN	99.802	6	4	2	NaN	NaN	NaN
AISRSGAQAVCF	12	Carbamidomethyl (C)	_AISRSGAQAVC(Carbamidomethyl (C))F_	AISRSGAQAVC(1)F			AISRSGAQAVC(75)F			0	0	1	0	0	0	0	sp|P0ABU5|ELBB_ECOLI	sp|P0ABU5|ELBB_ECOLI	sp|P0ABU5|ELBB_ECOLI	MULTI-MSMS	EXPLO_YZ1_YD1_211125_c27s_new_03	K27C	633.819	2	633.817	1265.62	3.6177	0.002293	-0.45729	-0.00028984	3.1604	0.0020031	634.317	50.816	0.2851	50.816	50.656	50.941	0					15	6	3	0	0	0
AISRSGAQAVCF	12	Carbamidomethyl (C)	_AISRSGAQAVC(Carbamidomethyl (C))F_	AISRSGAQAVC(1)F			AISRSGAQAVC(72)F			0	0	1	0	0	0	0	sp|P0ABU5|ELBB_ECOLI	sp|P0ABU5|ELBB_ECOLI	sp|P0ABU5|ELBB_ECOLI	MULTI-MSMS	EXPLO_YZ1_YD1_211125_c36s_redo_02	K36C	633.819	2	633.817	1265.62	4.1507	0.0026308	-0.8964	-0.00056815	3.2543	0.0020626	633.816	50.633	0.27432	50.785	50.631	50.906	0.15165					11	6	2	0	0	0
AISSPLLEDIDLSGARGVL	19	Unmodified	_AISSPLLEDIDLSGARGVL_							0	0	0	0	0	0	3	sp|P0A9A6|FTSZ_ECOLI	sp|P0A9A6|FTSZ_ECOLI	sp|P0A9A6|FTSZ_ECOLI	MULTI-MSMS	EXPLO_YZ1_YD1_211125_c36s_redo_02	K36C	964.046	2	963.531	1925.05	5.1263	0.0049394	3.2386	0.0031204	8.3649	0.0080598	963.533	78.968	0.36007	79.094	78.814	79.174	0.12605					17	6	4	0	0	0
AISSPLLEDIDLSGARGVL	19	Unmodified	_AISSPLLEDIDLSGARGVL_							0	0	0	0	0	0	3	sp|P0A9A6|FTSZ_ECOLI	sp|P0A9A6|FTSZ_ECOLI	sp|P0A9A6|FTSZ_ECOLI	MSMS	EXPLO_YZ1_YD1_211125_c36s_redo_02	K36C	642.696	3	642.69	1925.05	NaN	NaN	NaN	NaN	NaN	NaN	NaN	78.911	1	79.038	78.538	79.538	0.12605								0	0	0
AISSPLLEDIDLSGARGVL	19	Unmodified	_AISSPLLEDIDLSGARGVL_							0	0	0	0	0	0	3	sp|P0A9A6|FTSZ_ECOLI	sp|P0A9A6|FTSZ_ECOLI	sp|P0A9A6|FTSZ_ECOLI	MULTI-MATCH-MSMS	EXPLO_YZ1_YD1_211125_c27s_new_03	K27C		2	963.531	1925.05	6.5204	0.0062826	5.5268	0.0053253	12.047	0.011608	963.536	79.117	0.28984	79.117	78.956	79.245	0	0.011646	0.0025329	NaN	145.6	10	5	3	NaN	NaN	NaN
AITGIFFGSDTGNTENIAKM	20	Oxidation (M)	_AITGIFFGSDTGNTENIAKM(Oxidation (M))_			AITGIFFGSDTGNTENIAKM(1)			AITGIFFGSDTGNTENIAKM(41)	0	0	0	0	0	1	2	sp|P61949|FLAV_ECOLI	sp|P61949|FLAV_ECOLI	sp|P61949|FLAV_ECOLI	MULTI-MSMS	EXPLO_YZ1_YD1_211125_c27s_new_03	K27C	1052.52	2	1052.01	2102	7.0169	0.0073818	-1.5965	-0.0016795	5.4204	0.0057023	1052.51	67.278	0.28666	67.278	67.112	67.398	0					8	5	2	0	0	0
AITGIFFGSDTGNTENIAKM	20	Unmodified	_AITGIFFGSDTGNTENIAKM_							0	0	0	0	0	0	2	sp|P61949|FLAV_ECOLI	sp|P61949|FLAV_ECOLI	sp|P61949|FLAV_ECOLI	MULTI-MSMS	EXPLO_YZ1_YD1_211125_c27s_new_03	K27C	1044.52	2	1044.01	2086	4.6186	0.0048219	-0.2292	-0.00023928	4.3894	0.0045826	1044.51	72.055	0.25246	72.055	71.976	72.229	0					9	4	3	0	0	0
AITGIFFGSDTGNTENIAKM	20	Unmodified	_AITGIFFGSDTGNTENIAKM_							0	0	0	0	0	0	2	sp|P61949|FLAV_ECOLI	sp|P61949|FLAV_ECOLI	sp|P61949|FLAV_ECOLI	MULTI-MSMS	EXPLO_YZ1_YD1_211125_c27s_new_03	K27C	696.681	3	696.342	2086	4.599	0.0032024	1.0882	0.00075775	5.6871	0.0039602	696.677	72.055	0.25246	72.055	71.976	72.229	0					9	4	3	0	0	0
AITGSNKRPL	10	Unmodified	_AITGSNKRPL_							0	0	0	0	0	0	0	sp|P0A8T7|RPOC_ECOLI	sp|P0A8T7|RPOC_ECOLI	sp|P0A8T7|RPOC_ECOLI	MULTI-MSMS	EXPLO_YZ1_YD1_211125_c27s_new_03	K27C	352.879	3	352.877	1055.61	3.1138	0.0010988	1.5629	0.00055151	4.6767	0.0016503	352.877	34.171	0.45126	34.171	33.946	34.397	0					20	9	3	0	0	0
AITGSNKRPL	10	Unmodified	_AITGSNKRPL_							0	0	0	0	0	0	0	sp|P0A8T7|RPOC_ECOLI	sp|P0A8T7|RPOC_ECOLI	sp|P0A8T7|RPOC_ECOLI	MULTI-MATCH-MSMS	EXPLO_YZ1_YD1_211125_c36s_redo_02	K36C		3	352.877	1055.61	2.7456	0.00096887	-0.014788	-5.2184e-06	2.7309	0.00096365	352.877	33.929	0.35451	34.159	34.001	34.355	0.23024	-0.006139	-0.00065216	NaN	61.65	16	7	3	NaN	NaN	NaN
AITPEIAT	8	Unmodified	_AITPEIAT_							0	0	0	0	0	0	0	sp|P0A910|OMPA_ECOLI	sp|P0A910|OMPA_ECOLI	sp|P0A910|OMPA_ECOLI	MULTI-MSMS	EXPLO_YZ1_YD1_211125_c27s_new_03	K27C	408.231	2	408.229	814.444	4.3734	0.0017853	-2.5355	-0.001035	1.8379	0.00075029	408.228	53.015	0.62161	53.015	52.649	53.271	0					26	14	3	0	0	0
AITPEIATRL	10	Unmodified	_AITPEIATRL_							0	0	0	0	0	0	0	sp|P0A910|OMPA_ECOLI	sp|P0A910|OMPA_ECOLI	sp|P0A910|OMPA_ECOLI	MULTI-MSMS	EXPLO_YZ1_YD1_211125_c27s_new_03	K27C	542.825	2	542.822	1083.63	3.2805	0.0017807	1.0913	0.00059238	4.3718	0.0023731	542.822	59.444	0.39217	59.444	59.244	59.636	0					20	9	3	0	0	0
AITPEIATRL	10	Unmodified	_AITPEIATRL_							0	0	0	0	0	0	0	sp|P0A910|OMPA_ECOLI	sp|P0A910|OMPA_ECOLI	sp|P0A910|OMPA_ECOLI	MULTI-MSMS	EXPLO_YZ1_YD1_211125_c36s_redo_02	K36C	542.823	2	542.822	1083.63	3.6986	0.0020077	0.95571	0.00051878	4.6544	0.0025265	542.822	59.274	0.27769	59.401	59.214	59.492	0.12762					19	6	4	0	0	0
AITPEIATRLEY	12	Unmodified	_AITPEIATRLEY_							0	0	0	0	0	0	1	sp|P0A910|OMPA_ECOLI	sp|P0A910|OMPA_ECOLI	sp|P0A910|OMPA_ECOLI	MULTI-MSMS	EXPLO_YZ1_YD1_211125_c27s_new_03	K27C	688.879	2	688.875	1375.73	4.5344	0.0031236	-0.67361	-0.00046403	3.8608	0.0026596	688.874	61.861	0.74767	61.861	61.627	62.374	0					58	16	6	0	0	0
AITPEIATRLEY	12	Unmodified	_AITPEIATRLEY_							0	0	0	0	0	0	1	sp|P0A910|OMPA_ECOLI	sp|P0A910|OMPA_ECOLI	sp|P0A910|OMPA_ECOLI	MULTI-MSMS	EXPLO_YZ1_YD1_211125_c27s_new_03	K27C	459.588	3	459.586	1375.73	5.1797	0.0023805	-0.57919	-0.00026619	4.6005	0.0021143	459.585	61.861	0.4734	61.861	61.627	62.1	0					23	10	3	0	0	0
AITPEIATRLEY	12	Unmodified	_AITPEIATRLEY_							0	0	0	0	0	0	1	sp|P0A910|OMPA_ECOLI	sp|P0A910|OMPA_ECOLI	sp|P0A910|OMPA_ECOLI	MULTI-MSMS	EXPLO_YZ1_YD1_211125_c36s_redo_02	K36C	688.879	2	688.875	1375.73	4.4093	0.0030375	0.1397	9.6234e-05	4.549	0.0031337	688.875	61.762	0.88155	61.887	61.648	62.529	0.12545					50	19	5	0	0	0
AITPEIATRLEY	12	Unmodified	_AITPEIATRLEY_							0	0	0	0	0	0	1	sp|P0A910|OMPA_ECOLI	sp|P0A910|OMPA_ECOLI	sp|P0A910|OMPA_ECOLI	MULTI-MSMS	EXPLO_YZ1_YD1_211125_c36s_redo_02	K36C	459.588	3	459.586	1375.73	5.1018	0.0023447	0.24973	0.00011477	5.3515	0.0024595	459.92	61.746	0.39124	61.872	61.648	62.039	0.12545					19	8	3	0	0	0
AIVANDVRKAIGEAKDDDTADIL	23	Unmodified	_AIVANDVRKAIGEAKDDDTADIL_							0	0	0	0	0	0	0	sp|P0ABT2|DPS_ECOLI	sp|P0ABT2|DPS_ECOLI	sp|P0ABT2|DPS_ECOLI	MULTI-MSMS	EXPLO_YZ1_YD1_211125_c27s_new_03	K27C	805.762	3	805.09	2412.25	5.6666	0.0045622	0.13777	0.00011092	5.8044	0.0046731	805.425	60.177	0.56677	60.177	59.978	60.545	0					56	12	7	0	0	0
AIVANDVRKAIGEAKDDDTADIL	23	Unmodified	_AIVANDVRKAIGEAKDDDTADIL_							0	0	0	0	0	0	0	sp|P0ABT2|DPS_ECOLI	sp|P0ABT2|DPS_ECOLI	sp|P0ABT2|DPS_ECOLI	MULTI-MSMS	EXPLO_YZ1_YD1_211125_c36s_redo_02	K36C	805.095	3	805.09	2412.25	5.8595	0.0047174	0.56157	0.00045211	6.4211	0.0051695	805.425	60.041	0.56709	60.167	59.969	60.536	0.12642					56	12	6	0	0	0
AIVDTNSDPDGVDF	14	Unmodified	_AIVDTNSDPDGVDF_							0	0	0	0	0	0	0	sp|P0A7V0|RS2_ECOLI	sp|P0A7V0|RS2_ECOLI	sp|P0A7V0|RS2_ECOLI	MULTI-MSMS	EXPLO_YZ1_YD1_211125_c36s_redo_02	K36C	732.834	2	732.828	1463.64	4.4288	0.0032456	-0.50236	-0.00036815	3.9265	0.0028774	732.828	61.197	0.43183	61.323	61.096	61.527	0.12569					32	9	5	0	0	0
AIVDTNSDPDGVDF	14	Unmodified	_AIVDTNSDPDGVDF_							0	0	0	0	0	0	0	sp|P0A7V0|RS2_ECOLI	sp|P0A7V0|RS2_ECOLI	sp|P0A7V0|RS2_ECOLI	MULTI-MATCH-MSMS	EXPLO_YZ1_YD1_211125_c27s_new_03	K27C		2	732.828	1463.64	4.1403	0.0030341	-0.43035	-0.00031537	3.7099	0.0027187	732.828	61.249	0.43667	61.249	61.014	61.45	0	-0.036747	5.3737e-05	NaN	76.345	32	9	5	NaN	NaN	NaN
AIVGSSGSGKSTLL	14	Unmodified	_AIVGSSGSGKSTLL_							0	0	0	0	0	0	1	sp|P75957|LOLD_ECOLI	sp|P75957|LOLD_ECOLI	sp|P75957|LOLD_ECOLI	MULTI-MSMS	EXPLO_YZ1_YD1_211125_c27s_new_03	K27C	638.862	2	638.859	1275.7	3.4407	0.0021981	1.3046	0.00083348	4.7453	0.0030316	638.859	54.084	0.23726	54.084	53.953	54.191	0					11	5	3	0	0	0
AIVGSSGSGKSTLL	14	Unmodified	_AIVGSSGSGKSTLL_							0	0	0	0	0	0	1	sp|P75957|LOLD_ECOLI	sp|P75957|LOLD_ECOLI	sp|P75957|LOLD_ECOLI	MULTI-MSMS	EXPLO_YZ1_YD1_211125_c36s_redo_02	K36C	638.862	2	638.859	1275.7	2.8956	0.0018499	2.2771	0.0014548	5.1727	0.0033046	638.859	53.948	0.24357	54.088	53.946	54.189	0.13987					8	5	2	0	0	0
AIVITGERAKY	11	Unmodified	_AIVITGERAKY_							0	0	0	0	0	0	0	sp|P0AEN8|FUCM_ECOLI	sp|P0AEN8|FUCM_ECOLI	sp|P0AEN8|FUCM_ECOLI	MULTI-MSMS	EXPLO_YZ1_YD1_211125_c27s_new_03	K27C	610.856	2	610.854	1219.69	4.1151	0.0025138	0.46916	0.00028659	4.5843	0.0028003	610.854	44.63	0.20065	44.63	44.514	44.715	0					9	4	3	0	0	0
AIVITGERAKY	11	Unmodified	_AIVITGERAKY_							0	0	0	0	0	0	0	sp|P0AEN8|FUCM_ECOLI	sp|P0AEN8|FUCM_ECOLI	sp|P0AEN8|FUCM_ECOLI	MULTI-MATCH-MSMS	EXPLO_YZ1_YD1_211125_c36s_redo_02	K36C		2	610.854	1219.69	4.5183	0.00276	-0.18744	-0.0001145	4.3308	0.0026455	610.853	44.395	0.20914	44.592	44.45	44.659	0.19648	-0.01933	-0.00050032	NaN	56.563	10	4	3	NaN	NaN	NaN
AIVPGDPDRVEKIAAL	16	Unmodified	_AIVPGDPDRVEKIAAL_							0	0	0	0	0	0	0	sp|P12758|UDP_ECOLI	sp|P12758|UDP_ECOLI	sp|P12758|UDP_ECOLI	MULTI-MSMS	EXPLO_YZ1_YD1_211125_c27s_new_03	K27C	555.656	3	555.317	1662.93	4.8521	0.0026945	-0.69695	-0.00038703	4.1552	0.0023074	555.651	59.263	0.48512	59.263	59.019	59.504	0					38	10	5	0	0	0
AIVPGDPDRVEKIAAL	16	Unmodified	_AIVPGDPDRVEKIAAL_							0	0	0	0	0	0	0	sp|P12758|UDP_ECOLI	sp|P12758|UDP_ECOLI	sp|P12758|UDP_ECOLI	MULTI-MSMS	EXPLO_YZ1_YD1_211125_c27s_new_03	K27C	832.475	2	832.473	1662.93	3.8	0.0031634	-0.24969	-0.00020786	3.5503	0.0029556	832.472	59.264	0.31031	59.264	59.111	59.421	0					13	6	3	0	0	0
AIVPGDPDRVEKIAAL	16	Unmodified	_AIVPGDPDRVEKIAAL_							0	0	0	0	0	0	0	sp|P12758|UDP_ECOLI	sp|P12758|UDP_ECOLI	sp|P12758|UDP_ECOLI	MULTI-MSMS	EXPLO_YZ1_YD1_211125_c36s_redo_02	K36C	555.321	3	555.317	1662.93	4.5951	0.0025517	-0.37906	-0.0002105	4.216	0.0023412	555.317	59.189	0.57367	59.317	58.955	59.529	0.12762					45	13	5	0	0	0
AIVPGDPDRVEKIAAL	16	Unmodified	_AIVPGDPDRVEKIAAL_							0	0	0	0	0	0	0	sp|P12758|UDP_ECOLI	sp|P12758|UDP_ECOLI	sp|P12758|UDP_ECOLI	MULTI-MSMS	EXPLO_YZ1_YD1_211125_c36s_redo_02	K36C	832.974	2	832.473	1662.93	3.5461	0.002952	-0.64206	-0.0005345	2.904	0.0024175	832.973	59.158	0.25295	59.286	59.128	59.381	0.12761					14	5	3	0	0	0
AIVPVPIASY	10	Unmodified	_AIVPVPIASY_							0	0	0	0	0	0	0	sp|P21513|RNE_ECOLI	sp|P21513|RNE_ECOLI	sp|P21513|RNE_ECOLI	MULTI-MSMS	EXPLO_YZ1_YD1_211125_c27s_new_03	K27C	1029.6	1	1029.6	1028.59	4.2791	0.0044058	-3.4656	-0.0035682	0.81349	0.00083756	1029.59	71.778	0.19503	71.778	71.64	71.835	0					5	3	2	0	0	0
AIVPVPIASY	10	Unmodified	_AIVPVPIASY_							0	0	0	0	0	0	0	sp|P21513|RNE_ECOLI	sp|P21513|RNE_ECOLI	sp|P21513|RNE_ECOLI	MULTI-MSMS	EXPLO_YZ1_YD1_211125_c36s_redo_02	K36C	515.306	2	515.303	1028.59	5.171	0.0026646	-1.3474	-0.00069434	3.8236	0.0019703	515.302	71.623	0.38698	71.777	71.522	71.909	0.15453					16	7	3	0	0	0
AKAALESTL	9	Unmodified	_AKAALESTL_							0	0	0	0	0	0	1	sp|P0ACF0|DBHA_ECOLI	sp|P0ACF0|DBHA_ECOLI	sp|P0ACF0|DBHA_ECOLI	MULTI-MSMS	EXPLO_YZ1_YD1_211125_c27s_new_03	K27C	452.261	2	452.261	902.507	4.0062	0.0018118	-0.30573	-0.00013827	3.7005	0.0016736	452.261	47.657	0.37315	47.657	47.446	47.82	0					15	8	2	0	0	0
AKAALESTL	9	Unmodified	_AKAALESTL_							0	0	0	0	0	0	1	sp|P0ACF0|DBHA_ECOLI	sp|P0ACF0|DBHA_ECOLI	sp|P0ACF0|DBHA_ECOLI	MULTI-MSMS	EXPLO_YZ1_YD1_211125_c36s_redo_02	K36C	452.262	2	452.261	902.507	4.7546	0.0021503	0.18151	8.209e-05	4.9361	0.0022324	452.261	47.409	0.57106	47.584	47.448	48.019	0.17569					21	13	2	0	0	0
AKAENITAQPF	11	Unmodified	_AKAENITAQPF_							0	0	0	0	0	0	0	sp|P09546|PUTA_ECOLI	sp|P09546|PUTA_ECOLI	sp|P09546|PUTA_ECOLI	MULTI-MSMS	EXPLO_YZ1_YD1_211125_c27s_new_03	K27C	595.316	2	595.314	1188.61	4.3097	0.0025656	0.69796	0.00041551	5.0077	0.0029812	595.315	51.395	0.42707	51.395	51.235	51.662	0					21	9	3	0	0	0
AKAENITAQPF	11	Unmodified	_AKAENITAQPF_							0	0	0	0	0	0	0	sp|P09546|PUTA_ECOLI	sp|P09546|PUTA_ECOLI	sp|P09546|PUTA_ECOLI	MULTI-MSMS	EXPLO_YZ1_YD1_211125_c36s_redo_02	K36C	595.316	2	595.314	1188.61	5.2678	0.003136	-0.046409	-2.7628e-05	5.2214	0.0031084	595.314	51.261	0.45442	51.412	51.22	51.674	0.15165					23	10	3	0	0	0
AKAGVEAGRGLW	12	Unmodified	_AKAGVEAGRGLW_							0	0	0	0	0	0	1	sp|P60438|RL3_ECOLI	sp|P60438|RL3_ECOLI	sp|P60438|RL3_ECOLI	MULTI-MSMS	EXPLO_YZ1_YD1_211125_c27s_new_03	K27C	607.838	2	607.836	1213.66	3.7412	0.002274	-0.59442	-0.00036131	3.1467	0.0019127	607.835	51.048	0.58067	51.048	50.777	51.357	0					35	13	3	0	0	0
AKAGVEAGRGLW	12	Unmodified	_AKAGVEAGRGLW_							0	0	0	0	0	0	1	sp|P60438|RL3_ECOLI	sp|P60438|RL3_ECOLI	sp|P60438|RL3_ECOLI	MULTI-MSMS	EXPLO_YZ1_YD1_211125_c36s_redo_02	K36C	607.837	2	607.836	1213.66	3.8053	0.002313	-0.12679	-7.7068e-05	3.6785	0.0022359	607.836	50.966	0.59869	51.118	50.751	51.349	0.15165					36	14	3	0	0	0
AKAINALANPTTNSY	15	Unmodified	_AKAINALANPTTNSY_							0	0	0	0	0	0	1	sp|P0A9C5|GLN1B_ECOLI	sp|P0A9C5|GLN1B_ECOLI	sp|P0A9C5|GLN1B_ECOLI	MULTI-MSMS	EXPLO_YZ1_YD1_211125_c27s_new_03	K27C	775.407	2	774.904	1547.79	1.8431	0.0014283	-1.4224	-0.0011023	0.42071	0.00032601	775.405	49.845	0.24029	49.845	49.728	49.968	0					10	5	2	0	0	0
AKAKVTEKETTF	12	Unmodified	_AKAKVTEKETTF_							0	0	0	0	0	0	0	sp|P0A850|TIG_ECOLI	sp|P0A850|TIG_ECOLI	sp|P0A850|TIG_ECOLI	MULTI-MSMS	EXPLO_YZ1_YD1_211125_c27s_new_03	K27C	676.876	2	676.875	1351.73	3.2435	0.0021954	-0.7047	-0.00047699	2.5388	0.0017184	676.874	32.476	0.27206	32.476	32.311	32.583	0					11	5	3	0	0	0
AKAKVTEKETTF	12	Unmodified	_AKAKVTEKETTF_							0	0	0	0	0	0	0	sp|P0A850|TIG_ECOLI	sp|P0A850|TIG_ECOLI	sp|P0A850|TIG_ECOLI	MULTI-MSMS	EXPLO_YZ1_YD1_211125_c36s_redo_02	K36C	676.878	2	676.875	1351.73	2.9721	0.0020117	0.68842	0.00046597	3.6605	0.0024777	676.875	32.257	0.36159	32.486	32.292	32.654	0.22868					16	7	3	0	0	0
AKASVSRIVIERPAKS	16	Unmodified	_AKASVSRIVIERPAKS_							0	0	0	0	0	0	0	sp|P0A7V3|RS3_ECOLI	sp|P0A7V3|RS3_ECOLI	sp|P0A7V3|RS3_ECOLI	MULTI-MSMS	EXPLO_YZ1_YD1_211125_c27s_new_03	K27C	571.681	3	571.344	1711.01	5.1147	0.0029223	-0.057734	-3.2986e-05	5.057	0.0028893	571.677	37.506	0.30809	37.506	37.313	37.621	0					14	6	3	0	0	0
AKASVSRIVIERPAKS	16	Unmodified	_AKASVSRIVIERPAKS_							0	0	0	0	0	0	0	sp|P0A7V3|RS3_ECOLI	sp|P0A7V3|RS3_ECOLI	sp|P0A7V3|RS3_ECOLI	MULTI-MATCH-MSMS	EXPLO_YZ1_YD1_211125_c36s_redo_02	K36C		3	571.344	1711.01	4.1804	0.0023885	0.66247	0.0003785	4.8429	0.002767	571.345	37.208	0.261	37.438	37.287	37.548	0.22964	-0.03392	0.00036402	NaN	59.862	14	5	3	NaN	NaN	NaN
AKAYPQEAAEF	11	Unmodified	_AKAYPQEAAEF_							0	0	0	0	0	0	1	sp|P27302|TKT1_ECOLI	sp|P27302|TKT1_ECOLI	sp|P27302|TKT1_ECOLI	MULTI-MSMS	EXPLO_YZ1_YD1_211125_c27s_new_03	K27C	612.801	2	612.798	1223.58	4.3035	0.0026372	-0.38787	-0.00023769	3.9157	0.0023995	612.798	49.127	0.46884	49.127	48.929	49.397	0					31	10	4	0	0	0
AKAYPQEAAEF	11	Unmodified	_AKAYPQEAAEF_							0	0	0	0	0	0	1	sp|P27302|TKT1_ECOLI	sp|P27302|TKT1_ECOLI	sp|P27302|TKT1_ECOLI	MULTI-MSMS	EXPLO_YZ1_YD1_211125_c36s_redo_02	K36C	612.8	2	612.798	1223.58	4.0047	0.0024541	0.083085	5.0915e-05	4.0878	0.002505	612.798	48.931	0.54972	49.093	48.858	49.408	0.16259					36	12	4	0	0	0
AKDALAPHISAETIEY	16	Unmodified	_AKDALAPHISAETIEY_							0	0	0	0	0	0	1	sp|P0AGD3|SODF_ECOLI	sp|P0AGD3|SODF_ECOLI	sp|P0AGD3|SODF_ECOLI	MULTI-MSMS	EXPLO_YZ1_YD1_211125_c27s_new_03	K27C	576.967	3	576.965	1727.87	4.5967	0.0026521	-0.61122	-0.00035265	3.9855	0.0022995	576.965	55.142	0.68443	55.142	54.731	55.415	0					48	15	5	0	0	0
AKDALAPHISAETIEY	16	Unmodified	_AKDALAPHISAETIEY_							0	0	0	0	0	0	1	sp|P0AGD3|SODF_ECOLI	sp|P0AGD3|SODF_ECOLI	sp|P0AGD3|SODF_ECOLI	MSMS	EXPLO_YZ1_YD1_211125_c27s_new_03	K27C	864.947	2	864.944	1727.87	NaN	NaN	NaN	NaN	NaN	NaN	NaN	55.188	1	55.188	54.688	55.688	0								0	0	0
AKDALAPHISAETIEY	16	Unmodified	_AKDALAPHISAETIEY_							0	0	0	0	0	0	1	sp|P0AGD3|SODF_ECOLI	sp|P0AGD3|SODF_ECOLI	sp|P0AGD3|SODF_ECOLI	MULTI-MATCH-MSMS	EXPLO_YZ1_YD1_211125_c36s_redo_02	K36C		3	576.965	1727.87	3.8694	0.0022325	-0.22995	-0.00013267	3.6394	0.0020998	576.965	55.043	0.8327	55.177	54.684	55.517	0.1347	0.017812	0.00025597	NaN	75.316	56	19	5	NaN	NaN	NaN
AKDVEGIGDVDLVNYF	16	Unmodified	_AKDVEGIGDVDLVNYF_							0	0	0	0	0	0	2	sp|P02931|OMPF_ECOLI	sp|P02931|OMPF_ECOLI	sp|P02931|OMPF_ECOLI	MULTI-MSMS	EXPLO_YZ1_YD1_211125_c27s_new_03	K27C	877.945	2	877.436	1752.86	5.5378	0.004859	2.8834	0.00253	8.4212	0.007389	877.941	74.902	0.45615	74.902	74.768	75.224	0					14	8	3	0	0	0
AKDVEGIGDVDLVNYF	16	Unmodified	_AKDVEGIGDVDLVNYF_							0	0	0	0	0	0	2	sp|P02931|OMPF_ECOLI	sp|P02931|OMPF_ECOLI	sp|P02931|OMPF_ECOLI	MULTI-MSMS	EXPLO_YZ1_YD1_211125_c36s_redo_02	K36C	877.441	2	877.436	1752.86	4.7742	0.0041891	2.6753	0.0023474	7.4496	0.0065365	877.939	74.81	0.45631	74.969	74.692	75.149	0.1591					23	8	4	0	0	0
AKEDNIEMQGTVL	13	Unmodified	_AKEDNIEMQGTVL_							0	0	0	0	0	0	1	sp|P69222|IF1_ECOLI	sp|P69222|IF1_ECOLI	sp|P69222|IF1_ECOLI	MULTI-MSMS	EXPLO_YZ1_YD1_211125_c36s_redo_02	K36C	724.862	2	724.358	1446.7	3.1119	0.0022541	1.3731	0.00099464	4.485	0.0032488	724.36	55.725	0.24799	55.86	55.725	55.973	0.1347					12	5	3	0	0	0
AKEDNIEMQGTVL	13	Unmodified	_AKEDNIEMQGTVL_							0	0	0	0	0	0	1	sp|P69222|IF1_ECOLI	sp|P69222|IF1_ECOLI	sp|P69222|IF1_ECOLI	MULTI-MATCH-MSMS	EXPLO_YZ1_YD1_211125_c27s_new_03	K27C		2	724.358	1446.7	2.8367	0.0020548	1.4563	0.0010549	4.2931	0.0031097	724.86	55.906	0.21436	55.906	55.772	55.986	0	0.02283	4.8722e-05	NaN	98.943	7	4	2	NaN	NaN	NaN
AKEFGDEGHREGW	13	Unmodified	_AKEFGDEGHREGW_							0	0	0	0	0	0	1	sp|P69741|MBHT_ECOLI	sp|P69741|MBHT_ECOLI	sp|P69741|MBHT_ECOLI	MULTI-MSMS	EXPLO_YZ1_YD1_211125_c27s_new_03	K27C	506.567	3	506.564	1516.67	3.4159	0.0017304	0.82219	0.00041649	4.2381	0.0021468	506.564	40.504	0.16454	40.504	40.361	40.525	0					6	3	2	0	0	0
AKEFGDEGHREGW	13	Unmodified	_AKEFGDEGHREGW_							0	0	0	0	0	0	1	sp|P69741|MBHT_ECOLI	sp|P69741|MBHT_ECOLI	sp|P69741|MBHT_ECOLI	MULTI-MATCH	EXPLO_YZ1_YD1_211125_c36s_redo_02	K36C		3	506.564	1516.67	4.3801	0.0022188	-1.082	-0.00054812	3.2981	0.0016707	507.232	40.228	0.20103	40.451	40.311	40.512	0.22279	-0.02645	-0.0010642	NaN	40.552	10	4	3	NaN	NaN	NaN
AKEKGVKTSSTGLVY	15	Unmodified	_AKEKGVKTSSTGLVY_							0	0	0	0	0	0	1	sp|P45523|FKBA_ECOLI	sp|P45523|FKBA_ECOLI	sp|P45523|FKBA_ECOLI	MULTI-MSMS	EXPLO_YZ1_YD1_211125_c27s_new_03	K27C	523.631	3	523.295	1566.86	5.1603	0.0027004	0.42929	0.00022464	5.5896	0.002925	523.294	39.518	0.54925	39.518	39.325	39.874	0					26	12	3	0	0	0
AKEKGVKTSSTGLVY	15	Unmodified	_AKEKGVKTSSTGLVY_							0	0	0	0	0	0	1	sp|P45523|FKBA_ECOLI	sp|P45523|FKBA_ECOLI	sp|P45523|FKBA_ECOLI	MULTI-MSMS	EXPLO_YZ1_YD1_211125_c36s_redo_02	K36C	523.296	3	523.295	1566.86	5.7686	0.0030187	-0.74683	-0.00039081	5.0218	0.0026279	523.294	39.255	0.40425	39.481	39.259	39.663	0.2258					25	9	4	0	0	0
AKGDGEQVAGGETVANWDPH	20	Unmodified	_AKGDGEQVAGGETVANWDPH_							0	0	0	0	0	0	1	sp|P0A8T7|RPOC_ECOLI	sp|P0A8T7|RPOC_ECOLI	sp|P0A8T7|RPOC_ECOLI	MULTI-MSMS	EXPLO_YZ1_YD1_211125_c36s_redo_02	K36C	679.984	3	679.98	2036.92	5.7098	0.0038826	-0.60044	-0.00040828	5.1094	0.0034743	680.315	47.877	0.28253	48.046	47.894	48.176	0.16896					18	6	4	0	0	0
AKGDGEQVAGGETVANWDPH	20	Unmodified	_AKGDGEQVAGGETVANWDPH_							0	0	0	0	0	0	1	sp|P0A8T7|RPOC_ECOLI	sp|P0A8T7|RPOC_ECOLI	sp|P0A8T7|RPOC_ECOLI	MULTI-MATCH-MSMS	EXPLO_YZ1_YD1_211125_c27s_new_03	K27C		3	679.98	2036.92	4.6493	0.0031615	-0.03366	-2.2888e-05	4.6157	0.0031386	680.315	48.007	0.24918	48.007	47.898	48.148	0	-0.01953	0.00081362	NaN	88.176	12	5	3	NaN	NaN	NaN
AKGGKVGLF	9	Unmodified	_AKGGKVGLF_							0	0	0	0	0	0	1	sp|P0ABB4|ATPB_ECOLI	sp|P0ABB4|ATPB_ECOLI	sp|P0ABB4|ATPB_ECOLI	MULTI-MSMS	EXPLO_YZ1_YD1_211125_c27s_new_03	K27C	438.771	2	438.769	875.523	4.3141	0.0018929	-0.35116	-0.00015408	3.9629	0.0017388	438.769	48.995	0.7888	48.995	48.693	49.481	0					51	18	4	0	0	0
AKGGKVGLF	9	Unmodified	_AKGGKVGLF_							0	0	0	0	0	0	1	sp|P0ABB4|ATPB_ECOLI	sp|P0ABB4|ATPB_ECOLI	sp|P0ABB4|ATPB_ECOLI	MULTI-SECPEP	EXPLO_YZ1_YD1_211125_c36s_redo_02	K36C	439.236	2	438.769	875.523	4.4211	0.0019398	-0.44354	-0.00019461	3.9775	0.0017452	438.769	48.716	0.82619	48.879	48.666	49.492	0.16259					53	19	4	0	0	0
AKGNRSQQVTDACKKHGGF	19	Carbamidomethyl (C)	_AKGNRSQQVTDAC(Carbamidomethyl (C))KKHGGF_	AKGNRSQQVTDAC(1)KKHGGF			AKGNRSQQVTDAC(48)KKHGGF			0	0	1	0	0	0	0	sp|P0AC33|FUMA_ECOLI	sp|P0AC33|FUMA_ECOLI	sp|P0AC33|FUMA_ECOLI	MULTI-MSMS	EXPLO_YZ1_YD1_211125_c36s_redo_02	K36C	523.267	4	523.014	2088.03	5.2483	0.002745	-0.31705	-0.00016582	4.9313	0.0025791	523.265	27.398	0.62871	27.617	27.397	28.026	0.21943					54	19	4	0	0	0
AKGQSLQDPFLNAL	14	Unmodified	_AKGQSLQDPFLNAL_							0	0	0	0	0	0	3	sp|P0A6X3|HFQ_ECOLI	sp|P0A6X3|HFQ_ECOLI	sp|P0A6X3|HFQ_ECOLI	MULTI-MSMS	EXPLO_YZ1_YD1_211125_c27s_new_03	K27C	751.405	2	751.404	1500.79	5.4988	0.0041318	-2.2527	-0.0016927	3.2461	0.0024391	751.402	70.427	0.29017	70.427	70.304	70.595	0					15	5	3	0	0	0
AKGQSLQDPFLNAL	14	Unmodified	_AKGQSLQDPFLNAL_							0	0	0	0	0	0	3	sp|P0A6X3|HFQ_ECOLI	sp|P0A6X3|HFQ_ECOLI	sp|P0A6X3|HFQ_ECOLI	MULTI-MSMS	EXPLO_YZ1_YD1_211125_c36s_redo_02	K36C	751.406	2	751.404	1500.79	3.4999	0.0026299	-0.82578	-0.00062049	2.6742	0.0020094	751.403	70.321	0.29234	70.468	70.295	70.587	0.14684					13	5	3	0	0	0
AKIDQLSSDVQTL	13	Unmodified	_AKIDQLSSDVQTL_							0	0	0	0	0	0	1	sp|P69776|LPP_ECOLI	sp|P69776|LPP_ECOLI	sp|P69776|LPP_ECOLI	MULTI-MSMS	EXPLO_YZ1_YD1_211125_c27s_new_03	K27C	709.884	2	709.38	1416.75	3.6041	0.0025567	-1.1148	-0.0007908	2.4893	0.0017659	709.379	56.28	0.33755	56.28	56.117	56.454	0					18	7	3	0	0	0
AKIDQLSSDVQTL	13	Unmodified	_AKIDQLSSDVQTL_							0	0	0	0	0	0	1	sp|P69776|LPP_ECOLI	sp|P69776|LPP_ECOLI	sp|P69776|LPP_ECOLI	MULTI-MSMS	EXPLO_YZ1_YD1_211125_c36s_redo_02	K36C	709.384	2	709.38	1416.75	3.7291	0.0026453	-1.7588	-0.0012476	1.9703	0.0013977	709.379	56.096	0.31702	56.229	56.097	56.414	0.13266					18	7	3	0	0	0
AKIKGQVKW	9	Unmodified	_AKIKGQVKW_							0	0	0	0	0	0	0	sp|P0A9Y6|CSPC_ECOLI	sp|P0A9Y6|CSPC_ECOLI	sp|P0A9Y6|CSPC_ECOLI	MULTI-MSMS	EXPLO_YZ1_YD1_211125_c27s_new_03	K27C	529.332	2	529.329	1056.64	4.5454	0.002406	0.39705	0.00021017	4.9424	0.0026162	529.33	38.274	0.74952	38.274	38.037	38.786	0					38	17	3	0	0	0
AKIKGQVKW	9	Unmodified	_AKIKGQVKW_							0	0	0	0	0	0	0	sp|P0A9Y6|CSPC_ECOLI	sp|P0A9Y6|CSPC_ECOLI	sp|P0A9Y6|CSPC_ECOLI	MULTI-MSMS	EXPLO_YZ1_YD1_211125_c36s_redo_02	K36C	529.332	2	529.329	1056.64	4.6967	0.0024861	0.96118	0.00050878	5.6579	0.0029949	529.33	37.96	0.71848	38.188	38.013	38.731	0.22808					35	17	3	0	0	0
AKIVDEIGLPRGVF	14	Unmodified	_AKIVDEIGLPRGVF_							0	0	0	0	0	0	1	sp|P25553|ALDA_ECOLI	sp|P25553|ALDA_ECOLI	sp|P25553|ALDA_ECOLI	MULTI-MSMS	EXPLO_YZ1_YD1_211125_c27s_new_03	K27C	757.947	2	757.44	1512.87	5.9066	0.0044739	-1.2568	-0.00095194	4.6499	0.003522	757.439	67.042	0.23964	67.042	66.919	67.159	0					7	4	2	0	0	0
AKIVDEIGLPRGVF	14	Unmodified	_AKIVDEIGLPRGVF_							0	0	0	0	0	0	1	sp|P25553|ALDA_ECOLI	sp|P25553|ALDA_ECOLI	sp|P25553|ALDA_ECOLI	MULTI-MSMS	EXPLO_YZ1_YD1_211125_c36s_redo_02	K36C	757.945	2	757.44	1512.87	4.9524	0.0037512	-1.5889	-0.0012035	3.3636	0.0025477	757.438	66.907	0.18821	67.043	66.928	67.117	0.13543					8	3	3	0	0	0
AKIVPTVL	8	Unmodified	_AKIVPTVL_							0	0	0	0	0	0	0	sp|P0ADU2|YGIN_ECOLI	sp|P0ADU2|YGIN_ECOLI	sp|P0ADU2|YGIN_ECOLI	MULTI-MSMS	EXPLO_YZ1_YD1_211125_c36s_redo_02	K36C	420.783	2	420.781	839.548	3.7898	0.0015947	-0.13909	-5.8528e-05	3.6507	0.0015361	420.781	58.837	0.34536	58.964	58.783	59.128	0.12762					17	7	3	0	0	0
AKIVPTVL	8	Unmodified	_AKIVPTVL_							0	0	0	0	0	0	0	sp|P0ADU2|YGIN_ECOLI	sp|P0ADU2|YGIN_ECOLI	sp|P0ADU2|YGIN_ECOLI	MULTI-MATCH-MSMS	EXPLO_YZ1_YD1_211125_c27s_new_03	K27C		2	420.781	839.548	3.5251	0.0014833	-0.19846	-8.351e-05	3.3266	0.0013998	420.781	58.954	0.3105	58.954	58.8	59.111	0	-0.0049989	-1.1507e-05	NaN	83.614	11	6	2	NaN	NaN	NaN
AKKDWFDFY	9	Unmodified	_AKKDWFDFY_							0	0	0	0	0	0	3	sp|P0A927|TSX_ECOLI	sp|P0A927|TSX_ECOLI	sp|P0A927|TSX_ECOLI	MULTI-MSMS	EXPLO_YZ1_YD1_211125_c27s_new_03	K27C	610.297	2	610.293	1218.57	7.6516	0.0046697	1.2904	0.00078753	8.942	0.0054573	610.294	67.761	0.58247	67.761	67.493	68.075	0					34	11	4	0	0	0
AKKDWFDFY	9	Unmodified	_AKKDWFDFY_							0	0	0	0	0	0	3	sp|P0A927|TSX_ECOLI	sp|P0A927|TSX_ECOLI	sp|P0A927|TSX_ECOLI	MULTI-MSMS	EXPLO_YZ1_YD1_211125_c36s_redo_02	K36C	610.298	2	610.293	1218.57	7.0554	0.0043059	0.56567	0.00034523	7.6211	0.0046511	610.293	67.577	0.52797	67.713	67.496	68.024	0.13543					29	10	4	0	0	0
AKLGYPITDDLDIY	14	Unmodified	_AKLGYPITDDLDIY_							0	0	0	0	0	0	3	sp|P0A910|OMPA_ECOLI	sp|P0A910|OMPA_ECOLI	sp|P0A910|OMPA_ECOLI	MULTI-MSMS	EXPLO_YZ1_YD1_211125_c36s_redo_02	K36C	798.913	2	798.911	1595.81	3.619	0.0028913	-1.7058	-0.0013628	1.9132	0.0015285	798.91	70.321	0.43578	70.468	70.247	70.683	0.14684					19	8	3	0	0	0
AKLGYPITDDLDIY	14	Unmodified	_AKLGYPITDDLDIY_							0	0	0	0	0	0	3	sp|P0A910|OMPA_ECOLI	sp|P0A910|OMPA_ECOLI	sp|P0A910|OMPA_ECOLI	MULTI-MATCH-MSMS	EXPLO_YZ1_YD1_211125_c27s_new_03	K27C		2	798.911	1595.81	5.8539	0.0046768	-2.6225	-0.0020952	3.2314	0.0025816	798.909	70.378	0.53501	70.378	70.154	70.689	0	-0.044945	-0.00054199	NaN	72.652	29	10	4	NaN	NaN	NaN
AKLKDLPAITL	11	Unmodified	_AKLKDLPAITL_							0	0	0	0	0	0	2	sp|P08839|PT1_ECOLI	sp|P08839|PT1_ECOLI	sp|P08839|PT1_ECOLI	MULTI-MSMS	EXPLO_YZ1_YD1_211125_c27s_new_03	K27C	591.88	2	591.876	1181.74	5.1385	0.0030414	0.069662	4.1231e-05	5.2082	0.0030826	591.876	62.311	0.32012	62.311	62.146	62.466	0					11	6	2	0	0	0
AKLKDLPAITL	11	Unmodified	_AKLKDLPAITL_							0	0	0	0	0	0	2	sp|P08839|PT1_ECOLI	sp|P08839|PT1_ECOLI	sp|P08839|PT1_ECOLI	MULTI-MSMS	EXPLO_YZ1_YD1_211125_c36s_redo_02	K36C	591.879	2	591.876	1181.74	5.1564	0.003052	0.55397	0.00032788	5.7104	0.0033798	591.877	62.202	0.4039	62.328	62.039	62.443	0.12545					13	8	2	0	0	0
AKLKSETF	8	Unmodified	_AKLKSETF_							0	0	0	0	0	0	1	sp|P36879|YADG_ECOLI	sp|P36879|YADG_ECOLI	sp|P36879|YADG_ECOLI	MULTI-MSMS	EXPLO_YZ1_YD1_211125_c27s_new_03	K27C	462.268	2	462.263	922.512	5.7586	0.002662	1.8398	0.00085047	7.5984	0.0035125	462.264	36.91	0.4233	36.91	36.717	37.14	0					19	9	3	0	0	0
AKLKSETF	8	Unmodified	_AKLKSETF_							0	0	0	0	0	0	1	sp|P36879|YADG_ECOLI	sp|P36879|YADG_ECOLI	sp|P36879|YADG_ECOLI	MULTI-MATCH-MSMS	EXPLO_YZ1_YD1_211125_c36s_redo_02	K36C		2	462.263	922.512	4.7579	0.0021994	1.5629	0.00072247	6.3208	0.0029219	462.264	36.667	0.37598	36.898	36.743	37.119	0.2306	-0.0059115	-0.00013905	NaN	101.28	15	8	3	NaN	NaN	NaN
AKLLANQEEGTQIRVF	16	Unmodified	_AKLLANQEEGTQIRVF_							0	0	0	0	0	0	2	sp|P63020|NFUA_ECOLI	sp|P63020|NFUA_ECOLI	sp|P63020|NFUA_ECOLI	MULTI-MSMS	EXPLO_YZ1_YD1_211125_c27s_new_03	K27C	606.339	3	606.335	1815.98	4.0182	0.0024364	0.78746	0.00047747	4.8056	0.0029138	606.67	57.946	0.39412	57.946	57.742	58.136	0					23	8	4	0	0	0
AKLLANQEEGTQIRVF	16	Unmodified	_AKLLANQEEGTQIRVF_							0	0	0	0	0	0	2	sp|P63020|NFUA_ECOLI	sp|P63020|NFUA_ECOLI	sp|P63020|NFUA_ECOLI	MULTI-MSMS	EXPLO_YZ1_YD1_211125_c36s_redo_02	K36C	606.673	3	606.335	1815.98	5.1217	0.0031055	0.36424	0.00022085	5.4859	0.0033263	606.335	57.815	0.64212	57.944	57.789	58.431	0.12906					25	14	3	0	0	0
AKLLPEYKAAPEITRERLY	19	Unmodified	_AKLLPEYKAAPEITRERLY_							0	0	0	0	0	0	4	sp|P0ABC7|HFLK_ECOLI	sp|P0ABC7|HFLK_ECOLI	sp|P0ABC7|HFLK_ECOLI	MULTI-MSMS	EXPLO_YZ1_YD1_211125_c27s_new_03	K27C	566.324	4	566.072	2260.26	4.7113	0.0026669	-0.083619	-4.7335e-05	4.6277	0.0026196	566.322	53.249	0.62975	53.249	52.977	53.607	0					48	14	5	0	0	0
AKLLPEYKAAPEITRERLY	19	Unmodified	_AKLLPEYKAAPEITRERLY_							0	0	0	0	0	0	4	sp|P0ABC7|HFLK_ECOLI	sp|P0ABC7|HFLK_ECOLI	sp|P0ABC7|HFLK_ECOLI	MULTI-MSMS	EXPLO_YZ1_YD1_211125_c27s_new_03	K27C	754.764	3	754.427	2260.26	3.9929	0.0030124	0.99398	0.00074988	4.9869	0.0037622	754.761	53.25	0.15794	53.25	53.155	53.312	0					7	3	3	0	0	0
AKLLPEYKAAPEITRERLY	19	Unmodified	_AKLLPEYKAAPEITRERLY_							0	0	0	0	0	0	4	sp|P0ABC7|HFLK_ECOLI	sp|P0ABC7|HFLK_ECOLI	sp|P0ABC7|HFLK_ECOLI	MULTI-MSMS	EXPLO_YZ1_YD1_211125_c36s_redo_02	K36C	566.325	4	566.072	2260.26	5.8996	0.0033396	-1.301	-0.00073646	4.5986	0.0026031	566.321	53.039	0.39494	53.182	53.014	53.409	0.14312					25	9	4	0	0	0
AKLSEKELPLTESLAL	16	Unmodified	_AKLSEKELPLTESLAL_							0	0	0	0	0	0	4	sp|P62707|GPMA_ECOLI	sp|P62707|GPMA_ECOLI	sp|P62707|GPMA_ECOLI	MULTI-MSMS	EXPLO_YZ1_YD1_211125_c27s_new_03	K27C	871.508	2	871.501	1740.99	6.8485	0.0059685	-0.38487	-0.00033542	6.4637	0.0056331	871.502	65.95	0.43204	65.95	65.777	66.209	0					19	8	3	0	0	0
AKLSEKELPLTESLAL	16	Unmodified	_AKLSEKELPLTESLAL_							0	0	0	0	0	0	4	sp|P62707|GPMA_ECOLI	sp|P62707|GPMA_ECOLI	sp|P62707|GPMA_ECOLI	MULTI-MATCH-MSMS	EXPLO_YZ1_YD1_211125_c36s_redo_02	K36C		2	871.501	1740.99	5.1689	0.0045047	-0.5215	-0.00045449	4.6474	0.0040502	872.002	65.887	0.4721	66.02	65.759	66.231	0.1323	0.034547	-7.9536e-05	NaN	74.237	21	9	3	NaN	NaN	NaN
AKMAVAESGMGIVEDKVIKN	20	Unmodified	_AKMAVAESGMGIVEDKVIKN_							0	0	0	0	0	0	2	sp|P0A9Q7|ADHE_ECOLI	sp|P0A9Q7|ADHE_ECOLI	sp|P0A9Q7|ADHE_ECOLI	MULTI-MSMS	EXPLO_YZ1_YD1_211125_c27s_new_03	K27C	697.708	3	697.371	2089.09	3.9969	0.0027873	0.33928	0.0002366	4.3362	0.0030239	697.706	53.138	0.25119	53.138	53.019	53.271	0					16	5	4	0	0	0
AKMAVAESGMGIVEDKVIKN	20	Unmodified	_AKMAVAESGMGIVEDKVIKN_							0	0	0	0	0	0	2	sp|P0A9Q7|ADHE_ECOLI	sp|P0A9Q7|ADHE_ECOLI	sp|P0A9Q7|ADHE_ECOLI	MULTI-MSMS	EXPLO_YZ1_YD1_211125_c36s_redo_02	K36C	697.709	3	697.371	2089.09	5.1042	0.0035595	-0.1874	-0.00013069	4.9168	0.0034288	697.37	53.037	0.22796	53.181	53.055	53.283	0.14312					17	5	4	0	0	0
AKMREIADSIGAY	13	Unmodified	_AKMREIADSIGAY_							0	0	0	0	0	0	1	sp|P0A825|GLYA_ECOLI	sp|P0A825|GLYA_ECOLI	sp|P0A825|GLYA_ECOLI	MULTI-MSMS	EXPLO_YZ1_YD1_211125_c27s_new_03	K27C	712.867	2	712.864	1423.71	4.1537	0.0029611	-0.52179	-0.00037196	3.632	0.0025891	712.864	51.958	0.33353	51.958	51.741	52.074	0					19	7	4	0	0	0
AKMREIADSIGAY	13	Unmodified	_AKMREIADSIGAY_							0	0	0	0	0	0	1	sp|P0A825|GLYA_ECOLI	sp|P0A825|GLYA_ECOLI	sp|P0A825|GLYA_ECOLI	MULTI-MSMS	EXPLO_YZ1_YD1_211125_c36s_redo_02	K36C	712.867	2	712.864	1423.71	4.3077	0.0030708	-0.12903	-9.1984e-05	4.1787	0.0029788	712.864	51.886	0.25239	52.033	51.84	52.092	0.14708					8	5	2	0	0	0
AKPAGRPLVDDYVVDIPQDTW	21	Unmodified	_AKPAGRPLVDDYVVDIPQDTW_							0	0	0	0	0	0	2	sp|P0A9M5|XGPT_ECOLI	sp|P0A9M5|XGPT_ECOLI	sp|P0A9M5|XGPT_ECOLI	MULTI-MSMS	EXPLO_YZ1_YD1_211125_c36s_redo_02	K36C	786.078	3	785.737	2354.19	5.851	0.0045974	0.71257	0.00055989	6.5636	0.0051572	786.072	67.747	0.33308	67.886	67.74	68.073	0.13891					20	6	4	0	0	0
AKPAGRPLVDDYVVDIPQDTW	21	Unmodified	_AKPAGRPLVDDYVVDIPQDTW_							0	0	0	0	0	0	2	sp|P0A9M5|XGPT_ECOLI	sp|P0A9M5|XGPT_ECOLI	sp|P0A9M5|XGPT_ECOLI	MULTI-MATCH-MSMS	EXPLO_YZ1_YD1_211125_c27s_new_03	K27C		3	785.737	2354.19	6.4003	0.0050289	0.20988	0.00016491	6.6102	0.0051938	786.072	67.958	0.34378	67.958	67.685	68.029	0	0.036074	-0.00088423	NaN	59.342	18	6	4	NaN	NaN	NaN
AKPAVEAVENGDIQFVPKQY	20	Unmodified	_AKPAVEAVENGDIQFVPKQY_							0	0	0	0	0	0	1	sp|P07118|SYV_ECOLI	sp|P07118|SYV_ECOLI	sp|P07118|SYV_ECOLI	MULTI-MSMS	EXPLO_YZ1_YD1_211125_c36s_redo_02	K36C	735.389	3	735.051	2202.13	4.3165	0.0031728	-0.97493	-0.00071662	3.3415	0.0024562	735.384	57.367	0.2508	57.498	57.331	57.582	0.13074					11	5	3	0	0	0
AKPAVEAVENGDIQFVPKQY	20	Unmodified	_AKPAVEAVENGDIQFVPKQY_							0	0	0	0	0	0	1	sp|P07118|SYV_ECOLI	sp|P07118|SYV_ECOLI	sp|P07118|SYV_ECOLI	MULTI-MATCH	EXPLO_YZ1_YD1_211125_c27s_new_03	K27C		3	735.051	2202.13	3.7325	0.0027436	-0.70367	-0.00051723	3.0288	0.0022263	735.385	57.442	0.13186	57.442	57.362	57.494	0	-0.02797	0.00034322	NaN	51.566	4	2	2	NaN	NaN	NaN
AKPGTIKPHTKF	12	Unmodified	_AKPGTIKPHTKF_							0	0	0	0	0	0	0	sp|P0CE47|EFTU1_ECOLI;sp|P0CE48|EFTU2_ECOLI	sp|P0CE47|EFTU1_ECOLI;sp|P0CE48|EFTU2_ECOLI	sp|P0CE47|EFTU1_ECOLI	MULTI-MSMS	EXPLO_YZ1_YD1_211125_c27s_new_03	K27C	442.264	3	442.263	1323.77	4.9793	0.0022022	-0.69978	-0.00030949	4.2795	0.0018927	442.262	31.176	0.9647	31.176	30.937	31.902	0					63	20	5	0	0	0
AKPGTIKPHTKF	12	Unmodified	_AKPGTIKPHTKF_							0	0	0	0	0	0	0	sp|P0CE47|EFTU1_ECOLI;sp|P0CE48|EFTU2_ECOLI	sp|P0CE47|EFTU1_ECOLI;sp|P0CE48|EFTU2_ECOLI	sp|P0CE47|EFTU1_ECOLI	MULTI-MSMS	EXPLO_YZ1_YD1_211125_c36s_redo_02	K36C	442.265	3	442.263	1323.77	4.4774	0.0019802	-0.77786	-0.00034402	3.6995	0.0016362	442.262	30.907	1.0469	31.135	30.932	31.979	0.2276					72	22	6	0	0	0
AKQAVQIEKHY	11	Unmodified	_AKQAVQIEKHY_							0	0	0	0	0	0	0	sp|P23538|PPSA_ECOLI	sp|P23538|PPSA_ECOLI	sp|P23538|PPSA_ECOLI	MULTI-MSMS	EXPLO_YZ1_YD1_211125_c27s_new_03	K27C	438.912	3	438.91	1313.71	3.4557	0.0015167	0.57487	0.00025232	4.0305	0.001769	438.91	32.305	0.62799	32.305	32.04	32.668	0					37	13	4	0	0	0
AKQAVQIEKHY	11	Unmodified	_AKQAVQIEKHY_							0	0	0	0	0	0	0	sp|P23538|PPSA_ECOLI	sp|P23538|PPSA_ECOLI	sp|P23538|PPSA_ECOLI	MULTI-MSMS	EXPLO_YZ1_YD1_211125_c36s_redo_02	K36C	439.245	3	438.91	1313.71	3.9634	0.0017396	0.24452	0.00010732	4.2079	0.0018469	438.91	32.066	0.67645	32.295	32.022	32.699	0.22868					40	14	4	0	0	0
AKQLDEVQQKVA	12	Unmodified	_AKQLDEVQQKVA_							0	0	0	0	0	0	1	sp|P09127|HEMX_ECOLI	sp|P09127|HEMX_ECOLI	sp|P09127|HEMX_ECOLI	MULTI-MSMS	EXPLO_YZ1_YD1_211125_c27s_new_03	K27C	452.923	3	452.921	1355.74	5.7439	0.0026016	0.86391	0.00039128	6.6079	0.0029928	453.256	36.914	0.26563	36.914	36.759	37.025	0					10	5	2	0	0	0
AKQLDEVQQKVA	12	Unmodified	_AKQLDEVQQKVA_							0	0	0	0	0	0	1	sp|P09127|HEMX_ECOLI	sp|P09127|HEMX_ECOLI	sp|P09127|HEMX_ECOLI	MULTI-MSMS	EXPLO_YZ1_YD1_211125_c36s_redo_02	K36C	678.878	2	678.878	1355.74	4.3404	0.0029466	0.19801	0.00013443	4.5384	0.003081	678.878	36.667	0.21663	36.898	36.787	37.004	0.2306					7	4	2	0	0	0
AKQLDEVQQKVA	12	Unmodified	_AKQLDEVQQKVA_							0	0	0	0	0	0	1	sp|P09127|HEMX_ECOLI	sp|P09127|HEMX_ECOLI	sp|P09127|HEMX_ECOLI	MULTI-MATCH	EXPLO_YZ1_YD1_211125_c27s_new_03	K27C		2	678.878	1355.74	5.2894	0.0035909	0.36007	0.00024445	5.6495	0.0038353	678.877	36.924	0.18122	36.924	36.802	36.983	0	0.013186	9.9883e-05	NaN	58.37	6	3	2	NaN	NaN	NaN
AKQLDEVQQKVA	12	Unmodified	_AKQLDEVQQKVA_							0	0	0	0	0	0	1	sp|P09127|HEMX_ECOLI	sp|P09127|HEMX_ECOLI	sp|P09127|HEMX_ECOLI	MULTI-MATCH-MSMS	EXPLO_YZ1_YD1_211125_c36s_redo_02	K36C		3	452.921	1355.74	4.6507	0.0021064	1.5221	0.00068941	6.1728	0.0027958	452.921	36.667	0.29726	36.898	36.743	37.041	0.2306	-0.0081055	0.00051708	NaN	42.809	16	6	3	NaN	NaN	NaN
AKQLDEVQQKVATISGSDAKTW	22	Unmodified	_AKQLDEVQQKVATISGSDAKTW_							0	0	0	0	0	0	1	sp|P09127|HEMX_ECOLI	sp|P09127|HEMX_ECOLI	sp|P09127|HEMX_ECOLI	MULTI-MSMS	EXPLO_YZ1_YD1_211125_c27s_new_03	K27C	802.092	3	801.755	2402.24	3.3148	0.0026576	0.19294	0.00015469	3.5077	0.0028123	802.09	53.975	0.1671	53.975	53.864	54.031	0					11	3	4	0	0	0
AKQLDEVQQKVATISGSDAKTW	22	Unmodified	_AKQLDEVQQKVATISGSDAKTW_							0	0	0	0	0	0	1	sp|P09127|HEMX_ECOLI	sp|P09127|HEMX_ECOLI	sp|P09127|HEMX_ECOLI	MULTI-MATCH	EXPLO_YZ1_YD1_211125_c36s_redo_02	K36C		3	801.755	2402.24	2.3929	0.0019185	0.53537	0.00042924	2.9283	0.0023478	802.091	53.948	0.12643	54.088	53.982	54.108	0.13987	0.056526	0.00057468	NaN	69.398	6	2	3	NaN	NaN	NaN
AKRGKSVEEILGK	13	Unmodified	_AKRGKSVEEILGK_							0	0	0	0	0	0	1	sp|P0A7W1|RS5_ECOLI	sp|P0A7W1|RS5_ECOLI	sp|P0A7W1|RS5_ECOLI	MULTI-MSMS	EXPLO_YZ1_YD1_211125_c36s_redo_02	K36C	472.286	3	472.284	1413.83	4.9035	0.0023158	-0.10873	-5.1352e-05	4.7947	0.0022645	472.284	38.73	0.84746	38.956	38.816	39.663	0.2258					47	20	4	0	0	0
AKRGKSVEEILGK	13	Unmodified	_AKRGKSVEEILGK_							0	0	0	0	0	0	1	sp|P0A7W1|RS5_ECOLI	sp|P0A7W1|RS5_ECOLI	sp|P0A7W1|RS5_ECOLI	MULTI-MATCH-MSMS	EXPLO_YZ1_YD1_211125_c27s_new_03	K27C		3	472.284	1413.83	4.3695	0.0020636	0.80705	0.00038116	5.1765	0.0024448	472.284	39.05	0.9565	39.05	38.874	39.83	0	0.047042	0.00052401	NaN	63.181	47	22	4	NaN	NaN	NaN
AKRISTVPEAVEM	13	Oxidation (M)	_AKRISTVPEAVEM(Oxidation (M))_			AKRISTVPEAVEM(1)			AKRISTVPEAVEM(53)	0	0	0	0	0	1	0	sp|P0AFG3|ODO1_ECOLI	sp|P0AFG3|ODO1_ECOLI	sp|P0AFG3|ODO1_ECOLI	MULTI-MSMS	EXPLO_YZ1_YD1_211125_c27s_new_03	K27C	482.927	3	482.926	1445.75	3.5532	0.0017159	-0.25437	-0.00012284	3.2988	0.0015931	482.926	40.293	0.40845	40.293	40.076	40.484	0					21	9	3	0	0	0
AKRISTVPEAVEM	13	Oxidation (M)	_AKRISTVPEAVEM(Oxidation (M))_							0	0	0	0	0	1	0	sp|P0AFG3|ODO1_ECOLI	sp|P0AFG3|ODO1_ECOLI	sp|P0AFG3|ODO1_ECOLI	MULTI-MATCH-MSMS	EXPLO_YZ1_YD1_211125_c36s_redo_02	K36C		3	482.926	1445.75	4.3901	0.0021201	-1.8065	-0.00087239	2.5836	0.0012477	482.925	40.061	0.60883	40.284	39.864	40.472	0.22279	-0.0042727	-0.0015043	NaN	52.555	33	14	3	NaN	NaN	NaN
AKRLEDQQRSRDPQLQVVTN	20	Unmodified	_AKRLEDQQRSRDPQLQVVTN_							0	0	0	0	0	0	2	sp|P0AEE1|DCRB_ECOLI	sp|P0AEE1|DCRB_ECOLI	sp|P0AEE1|DCRB_ECOLI	MULTI-MSMS	EXPLO_YZ1_YD1_211125_c36s_redo_02	K36C	596.575	4	596.072	2380.26	3.9912	0.0023791	0.37422	0.00022306	4.3654	0.0026021	596.322	37.917	0.43083	38.145	37.972	38.403	0.22808					23	10	4	0	0	0
AKRLEDQQRSRDPQLQVVTN	20	Unmodified	_AKRLEDQQRSRDPQLQVVTN_							0	0	0	0	0	0	2	sp|P0AEE1|DCRB_ECOLI	sp|P0AEE1|DCRB_ECOLI	sp|P0AEE1|DCRB_ECOLI	MULTI-MATCH-MSMS	EXPLO_YZ1_YD1_211125_c27s_new_03	K27C		4	596.072	2380.26	4.3078	0.0025678	0.95209	0.00056751	5.2599	0.0031353	596.323	38.231	0.33476	38.231	38.037	38.371	0	0.043115	0.00054684	NaN	87.85	20	7	4	NaN	NaN	NaN
AKRVTIMPKDIQL	13	Oxidation (M)	_AKRVTIM(Oxidation (M))PKDIQL_			AKRVTIM(1)PKDIQL			AKRVTIM(97)PKDIQL	0	0	0	0	0	1	1	eH3-K27C;eH3-K36C;eH3-VIP;eH3-NKA	eH3-K27C;eH3-K36C;eH3-VIP	eH3-K27C	MULTI-MSMS	EXPLO_YZ1_YD1_211125_c27s_new_03	K27C	764.95	2	764.948	1527.88	1.8219	0.0013937	0.22357	0.00017102	2.0455	0.0015647	764.948	49.749	0.58181	49.749	49.564	50.145	0					46	14	5	0	0	0
AKRVTIMPKDIQL	13	Oxidation (M)	_AKRVTIM(Oxidation (M))PKDIQL_			AKRVTIM(1)PKDIQL			AKRVTIM(51)PKDIQL	0	0	0	0	0	1	1	eH3-K27C;eH3-K36C;eH3-VIP;eH3-NKA	eH3-K27C;eH3-K36C;eH3-VIP	eH3-K27C	MULTI-MSMS	EXPLO_YZ1_YD1_211125_c27s_new_03	K27C	510.303	3	510.301	1527.88	4.2569	0.0021723	-0.21056	-0.00010745	4.0463	0.0020649	510.301	50.498	4.2966	50.498	50.074	54.37	0					283	102	5	0	0	0
AKRVTIMPKDIQL	13	Oxidation (M)	_AKRVTIM(Oxidation (M))PKDIQL_			AKRVTIM(1)PKDIQL			AKRVTIM(77)PKDIQL	0	0	0	0	0	1	1	eH3-K27C;eH3-K36C;eH3-VIP;eH3-NKA	eH3-K27C;eH3-K36C;eH3-VIP	eH3-K27C	MULTI-MSMS	EXPLO_YZ1_YD1_211125_c36s_redo_02	K36C	764.951	2	764.948	1527.88	2.4446	0.00187	-0.29504	-0.00022569	2.1496	0.0016443	764.948	49.708	0.51763	49.865	49.605	50.123	0.15682					44	13	5	0	0	0
AKRVTIMPKDIQL	13	Oxidation (M)	_AKRVTIM(Oxidation (M))PKDIQL_							0	0	0	0	0	1	1	eH3-K27C;eH3-K36C;eH3-VIP;eH3-NKA	eH3-K27C;eH3-K36C;eH3-VIP	eH3-K27C	MULTI-MATCH-MSMS	EXPLO_YZ1_YD1_211125_c36s_redo_02	K36C		3	510.301	1527.88	4.8503	0.0024751	-0.20078	-0.00010246	4.6495	0.0023726	510.301	50.414	2.3908	50.571	50.152	52.543	0.15682	0.036144	8.2027e-06	NaN	51.463	172	58	5	NaN	NaN	NaN
AKRVTIMPKDIQL	13	Unmodified	_AKRVTIMPKDIQL_							0	0	0	0	0	0	1	eH3-K27C;eH3-K36C;eH3-VIP;eH3-NKA	eH3-K27C;eH3-K36C;eH3-VIP	eH3-K27C	MULTI-MSMS	EXPLO_YZ1_YD1_211125_c27s_new_03	K27C	756.952	2	756.95	1511.89	3.2095	0.0024294	-1.0869	-0.00082274	2.1226	0.0016067	756.949	54.553	0.5908	54.553	54.408	54.998	0					48	13	5	0	0	0
AKRVTIMPKDIQL	13	Unmodified	_AKRVTIMPKDIQL_							0	0	0	0	0	0	1	eH3-K27C;eH3-K36C;eH3-VIP;eH3-NKA	eH3-K27C;eH3-K36C;eH3-VIP	eH3-K27C	MULTI-MSMS	EXPLO_YZ1_YD1_211125_c36s_redo_02	K36C	757.454	2	756.95	1511.89	3.3234	0.0025156	-0.60551	-0.00045834	2.7179	0.0020573	756.95	54.41	0.59984	54.547	54.397	54.997	0.13711					49	13	5	0	0	0
AKSDEEGRALL	11	Unmodified	_AKSDEEGRALL_							0	0	0	0	0	0	1	sp|P62399|RL5_ECOLI	sp|P62399|RL5_ECOLI	sp|P62399|RL5_ECOLI	MULTI-MSMS	EXPLO_YZ1_YD1_211125_c36s_redo_02	K36C	594.816	2	594.815	1187.61	3.2512	0.0019339	0.48732	0.00028986	3.7386	0.0022237	594.815	43.54	0.47411	43.743	43.574	44.048	0.20308					22	13	2	0	0	0
AKSSSSLLPELSAEANPF	18	Unmodified	_AKSSSSLLPELSAEANPF_							0	0	0	0	0	0	3	sp|P0ADW3|YHCB_ECOLI	sp|P0ADW3|YHCB_ECOLI	sp|P0ADW3|YHCB_ECOLI	MULTI-MSMS	EXPLO_YZ1_YD1_211125_c27s_new_03	K27C	924.979	2	924.473	1846.93	4.1093	0.003799	4.0139	0.0037107	8.1232	0.0075097	924.476	71.134	0.40159	71.134	70.891	71.293	0					13	7	2	0	0	0
AKSSSSLLPELSAEANPF	18	Unmodified	_AKSSSSLLPELSAEANPF_							0	0	0	0	0	0	3	sp|P0ADW3|YHCB_ECOLI	sp|P0ADW3|YHCB_ECOLI	sp|P0ADW3|YHCB_ECOLI	MULTI-MSMS	EXPLO_YZ1_YD1_211125_c36s_redo_02	K36C	924.981	2	924.473	1846.93	4.2963	0.0039718	2.924	0.0027031	7.2203	0.0066749	924.476	70.908	0.39053	71.059	70.831	71.222	0.15081					16	7	3	0	0	0
AKTCVADESHAGCEKSLH	18	2 Carbamidomethyl (C)	_AKTC(Carbamidomethyl (C))VADESHAGC(Carbamidomethyl (C))EKSLH_	AKTC(1)VADESHAGC(1)EKSLH			AKTC(60)VADESHAGC(60)EKSLH			0	0	2	0	0	0	1	CON__P02769	CON__P02769	CON__P02769	MULTI-MSMS	EXPLO_YZ1_YD1_211125_c27s_new_03	K27C	667.64	3	667.304	1998.89	4.6033	0.0030718	-1.0034	-0.00066958	3.5999	0.0024023	667.637	27.472	0.20684	27.472	27.361	27.568	0					20	7	4	0	0	0
AKTCVADESHAGCEKSLH	18	2 Carbamidomethyl (C)	_AKTC(Carbamidomethyl (C))VADESHAGC(Carbamidomethyl (C))EKSLH_	AKTC(1)VADESHAGC(1)EKSLH			AKTC(62)VADESHAGC(62)EKSLH			0	0	2	0	0	0	1	CON__P02769	CON__P02769	CON__P02769	MULTI-SECPEP	EXPLO_YZ1_YD1_211125_c27s_new_03	K27C	500.617	4	500.729	1998.89	5.2954	0.0026516	-1.5264	-0.00076431	3.769	0.0018873	500.98	27.472	0.36195	27.472	27.307	27.669	0					51	12	6	0	0	0
AKTCVADESHAGCEKSLH	18	2 Carbamidomethyl (C)	_AKTC(Carbamidomethyl (C))VADESHAGC(Carbamidomethyl (C))EKSLH_							0	0	2	0	0	0	1	CON__P02769	CON__P02769	CON__P02769	MULTI-MATCH-MSMS	EXPLO_YZ1_YD1_211125_c36s_redo_02	K36C		4	500.729	1998.89	4.9114	0.0024593	0.20641	0.00010335	5.1178	0.0025627	500.73	27.207	0.15648	27.427	27.334	27.49	0.21943	-0.022803	0.0030728	NaN	62.203	7	4	2	NaN	NaN	NaN
AKTIKITQT	9	Unmodified	_AKTIKITQT_							0	0	0	0	0	0	0	sp|P0AG51|RL30_ECOLI	sp|P0AG51|RL30_ECOLI	sp|P0AG51|RL30_ECOLI	MULTI-MSMS	EXPLO_YZ1_YD1_211125_c27s_new_03	K27C	502.314	2	502.311	1002.61	4.0694	0.0020441	-0.6914	-0.0003473	3.378	0.0016968	502.311	34.624	0.32345	34.624	34.443	34.767	0					14	6	3	0	0	0
AKTIKITQT	9	Unmodified	_AKTIKITQT_							0	0	0	0	0	0	0	sp|P0AG51|RL30_ECOLI	sp|P0AG51|RL30_ECOLI	sp|P0AG51|RL30_ECOLI	MULTI-MSMS	EXPLO_YZ1_YD1_211125_c36s_redo_02	K36C	502.313	2	502.311	1002.61	3.4157	0.0017158	-0.018591	-9.3387e-06	3.3971	0.0017064	502.311	34.38	0.31746	34.61	34.448	34.765	0.23072					15	6	3	0	0	0
AKTIKITQTR	10	Unmodified	_AKTIKITQTR_							0	0	0	0	0	0	0	sp|P0AG51|RL30_ECOLI	sp|P0AG51|RL30_ECOLI	sp|P0AG51|RL30_ECOLI	MULTI-MSMS	EXPLO_YZ1_YD1_211125_c27s_new_03	K27C	387.245	3	387.243	1158.71	4.0591	0.0015719	-0.11509	-4.4566e-05	3.944	0.0015273	387.243	30.122	0.66675	30.122	29.842	30.508	0					42	16	4	0	0	0
AKTIKITQTR	10	Unmodified	_AKTIKITQTR_							0	0	0	0	0	0	0	sp|P0AG51|RL30_ECOLI	sp|P0AG51|RL30_ECOLI	sp|P0AG51|RL30_ECOLI	MULTI-MSMS	EXPLO_YZ1_YD1_211125_c36s_redo_02	K36C	387.245	3	387.243	1158.71	5.1856	0.0020081	-0.40167	-0.00015554	4.784	0.0018526	387.243	29.819	0.73765	30.046	29.84	30.577	0.22628					60	18	5	0	0	0
AKVDGTKPVAEVRADLEKILG	21	Unmodified	_AKVDGTKPVAEVRADLEKILG_							0	0	0	0	0	0	2	sp|P69441|KAD_ECOLI	sp|P69441|KAD_ECOLI	sp|P69441|KAD_ECOLI	MULTI-MSMS	EXPLO_YZ1_YD1_211125_c36s_redo_02	K36C	737.427	3	737.09	2208.25	5.3586	0.0039498	-1.5341	-0.0011308	3.8245	0.002819	737.089	68.098	0.56955	68.237	68.073	68.642	0.13892					21	11	3	0	0	0
AKVESRNPSF	10	Unmodified	_AKVESRNPSF_							0	0	0	0	0	0	0	sp|P0ABK5|CYSK_ECOLI	sp|P0ABK5|CYSK_ECOLI	sp|P0ABK5|CYSK_ECOLI	MULTI-MSMS	EXPLO_YZ1_YD1_211125_c27s_new_03	K27C	567.801	2	567.799	1133.58	3.9841	0.0022622	1.2894	0.00073211	5.2735	0.0029943	567.799	36.304	0.42131	36.304	36.121	36.543	0					20	9	3	0	0	0
AKVESRNPSF	10	Unmodified	_AKVESRNPSF_							0	0	0	0	0	0	0	sp|P0ABK5|CYSK_ECOLI	sp|P0ABK5|CYSK_ECOLI	sp|P0ABK5|CYSK_ECOLI	MULTI-MSMS	EXPLO_YZ1_YD1_211125_c36s_redo_02	K36C	567.801	2	567.799	1133.58	3.7026	0.0021023	0.58235	0.00033066	4.285	0.002433	567.799	36.11	0.46948	36.34	36.018	36.487	0.2306					27	10	4	0	0	0
AKVESRNPSFSVK	13	Unmodified	_AKVESRNPSFSVK_							0	0	0	0	0	0	1	sp|P0ABK5|CYSK_ECOLI	sp|P0ABK5|CYSK_ECOLI	sp|P0ABK5|CYSK_ECOLI	MULTI-MSMS	EXPLO_YZ1_YD1_211125_c27s_new_03	K27C	483.936	3	483.6	1447.78	3.9113	0.0018915	0.15964	7.7202e-05	4.0709	0.0019687	483.6	35.909	0.38774	35.909	35.695	36.083	0					25	8	4	0	0	0
AKVESRNPSFSVK	13	Unmodified	_AKVESRNPSFSVK_							0	0	0	0	0	0	1	sp|P0ABK5|CYSK_ECOLI	sp|P0ABK5|CYSK_ECOLI	sp|P0ABK5|CYSK_ECOLI	MULTI-MSMS	EXPLO_YZ1_YD1_211125_c36s_redo_02	K36C	483.603	3	483.6	1447.78	3.7537	0.0018153	0.3931	0.00019011	4.1468	0.0020054	483.6	35.641	0.39354	35.872	35.669	36.062	0.23072					22	8	4	0	0	0
AKVINDNFGIIEGL	14	Unmodified	_AKVINDNFGIIEGL_							0	0	0	0	0	0	1	sp|P0A9B2|G3P1_ECOLI	sp|P0A9B2|G3P1_ECOLI	sp|P0A9B2|G3P1_ECOLI	MULTI-MSMS	EXPLO_YZ1_YD1_211125_c36s_redo_02	K36C	751.917	2	751.914	1501.81	4.1629	0.0031301	-0.73487	-0.00055256	3.428	0.0025776	751.914	71.732	0.28828	71.886	71.816	72.105	0.15453					7	5	2	0	0	0
AKVINDNFGIIEGL	14	Unmodified	_AKVINDNFGIIEGL_							0	0	0	0	0	0	1	sp|P0A9B2|G3P1_ECOLI	sp|P0A9B2|G3P1_ECOLI	sp|P0A9B2|G3P1_ECOLI	MULTI-MATCH-MSMS	EXPLO_YZ1_YD1_211125_c27s_new_03	K27C		2	751.914	1501.81	4.237	0.0031858	2.4973	0.0018777	6.7343	0.0050636	751.915	72.028	0.34512	72.028	71.785	72.131	0	0.070837	0.0041554	NaN	66.595	11	6	2	NaN	NaN	NaN
AKVINDNFGIIEGLM	15	Oxidation (M)	_AKVINDNFGIIEGLM(Oxidation (M))_			AKVINDNFGIIEGLM(1)			AKVINDNFGIIEGLM(120)	0	0	0	0	0	1	2	sp|P0A9B2|G3P1_ECOLI	sp|P0A9B2|G3P1_ECOLI	sp|P0A9B2|G3P1_ECOLI	MULTI-MSMS	EXPLO_YZ1_YD1_211125_c27s_new_03	K27C	825.436	2	825.432	1648.85	4.8344	0.0039905	0.19193	0.00015843	5.0264	0.0041489	825.432	68.144	0.56789	68.144	67.933	68.501	0					39	11	6	0	0	0
AKVINDNFGIIEGLM	15	Oxidation (M)	_AKVINDNFGIIEGLM(Oxidation (M))_			AKVINDNFGIIEGLM(1)			AKVINDNFGIIEGLM(100)	0	0	0	0	0	1	2	sp|P0A9B2|G3P1_ECOLI	sp|P0A9B2|G3P1_ECOLI	sp|P0A9B2|G3P1_ECOLI	MULTI-MSMS	EXPLO_YZ1_YD1_211125_c36s_redo_02	K36C	825.937	2	825.432	1648.85	4.9804	0.004111	-0.59265	-0.00048919	4.3878	0.0036218	825.432	68.051	0.46947	68.19	67.933	68.402	0.13892					36	9	5	0	0	0
AKVINDNFGIIEGLM	15	Unmodified	_AKVINDNFGIIEGLM_							0	0	0	0	0	0	2	sp|P0A9B2|G3P1_ECOLI	sp|P0A9B2|G3P1_ECOLI	sp|P0A9B2|G3P1_ECOLI	MULTI-SECPEP	EXPLO_YZ1_YD1_211125_c36s_redo_02	K36C	817.436	2	817.435	1632.85	3.9134	0.003199	-1.583	-0.001294	2.3305	0.001905	817.434	77.395	0.55234	77.54	77.183	77.735	0.14588					55	16	5	0	0	0
AKVINDNFGIIEGLM	15	Unmodified	_AKVINDNFGIIEGLM_							0	0	0	0	0	0	2	sp|P0A9B2|G3P1_ECOLI	sp|P0A9B2|G3P1_ECOLI	sp|P0A9B2|G3P1_ECOLI	MULTI-MATCH-MSMS	EXPLO_YZ1_YD1_211125_c27s_new_03	K27C		2	817.435	1632.85	4.9861	0.0040758	-3.157	-0.0025807	1.8291	0.0014952	817.432	77.564	0.66537	77.564	77.261	77.926	0	0.011933	-0.00095301	NaN	61.353	55	17	5	NaN	NaN	NaN
AKVINDNFGIIEGLMTTVH	19	Oxidation (M)	_AKVINDNFGIIEGLM(Oxidation (M))TTVH_			AKVINDNFGIIEGLM(1)TTVH			AKVINDNFGIIEGLM(69)TTVH	0	0	0	0	0	1	3	sp|P0A9B2|G3P1_ECOLI	sp|P0A9B2|G3P1_ECOLI	sp|P0A9B2|G3P1_ECOLI	MULTI-MSMS	EXPLO_YZ1_YD1_211125_c27s_new_03	K27C	697.036	3	696.698	2087.07	5.8954	0.0041073	-1.021	-0.00071132	4.8745	0.003396	697.032	66.956	0.76385	66.956	66.395	67.159	0					32	15	3	0	0	0
AKVINDNFGIIEGLMTTVH	19	Oxidation (M)	_AKVINDNFGIIEGLM(Oxidation (M))TTVH_							0	0	0	0	0	1	3	sp|P0A9B2|G3P1_ECOLI	sp|P0A9B2|G3P1_ECOLI	sp|P0A9B2|G3P1_ECOLI	MULTI-MATCH	EXPLO_YZ1_YD1_211125_c36s_redo_02	K36C		3	696.698	2087.07	4.9329	0.0034368	-4.0339	-0.0028104	0.89905	0.00062637	696.694	66.619	0.14101	66.751	66.636	66.777	0.1323	-0.10222	-0.0048105	NaN	69.188	4	2	2	NaN	NaN	NaN
AKVIVNVVAE	10	Unmodified	_AKVIVNVVAE_							0	0	0	0	0	0	0	sp|P0A7R1|RL9_ECOLI	sp|P0A7R1|RL9_ECOLI	sp|P0A7R1|RL9_ECOLI	MULTI-MSMS	EXPLO_YZ1_YD1_211125_c27s_new_03	K27C	521.321	2	521.319	1040.62	4.8243	0.002515	0.075698	3.9463e-05	4.9	0.0025545	521.319	51.296	0.75492	51.296	51.108	51.863	0					47	17	4	0	0	0
AKVIVNVVAE	10	Unmodified	_AKVIVNVVAE_							0	0	0	0	0	0	0	sp|P0A7R1|RL9_ECOLI	sp|P0A7R1|RL9_ECOLI	sp|P0A7R1|RL9_ECOLI	MULTI-MSMS	EXPLO_YZ1_YD1_211125_c36s_redo_02	K36C	521.322	2	521.319	1040.62	6.0131	0.0031347	-0.2758	-0.00014378	5.7373	0.0029909	521.319	51.178	0.99266	51.33	51.104	52.097	0.15165					58	23	4	0	0	0
AKVTLEPLERGF	12	Unmodified	_AKVTLEPLERGF_							0	0	0	0	0	0	2	sp|P0A7Z4|RPOA_ECOLI	sp|P0A7Z4|RPOA_ECOLI	sp|P0A7Z4|RPOA_ECOLI	MULTI-MSMS	EXPLO_YZ1_YD1_211125_c27s_new_03	K27C	453.928	3	453.926	1358.76	3.9107	0.0017752	-1.907	-0.00086564	2.0037	0.00090953	453.925	58.779	0.4102	58.779	58.476	58.886	0					28	8	5	0	0	0
AKVTLEPLERGF	12	Unmodified	_AKVTLEPLERGF_							0	0	0	0	0	0	2	sp|P0A7Z4|RPOA_ECOLI	sp|P0A7Z4|RPOA_ECOLI	sp|P0A7Z4|RPOA_ECOLI	MULTI-MSMS	EXPLO_YZ1_YD1_211125_c27s_new_03	K27C	680.388	2	680.385	1358.76	3.3629	0.002288	-0.36569	-0.00024881	2.9972	0.0020392	680.385	58.747	0.32208	58.747	58.521	58.843	0					15	6	3	0	0	0
AKVTLEPLERGF	12	Unmodified	_AKVTLEPLERGF_							0	0	0	0	0	0	2	sp|P0A7Z4|RPOA_ECOLI	sp|P0A7Z4|RPOA_ECOLI	sp|P0A7Z4|RPOA_ECOLI	MULTI-MSMS	EXPLO_YZ1_YD1_211125_c36s_redo_02	K36C	680.39	2	680.385	1358.76	3.9965	0.0027192	-0.24362	-0.00016576	3.7529	0.0025534	680.385	58.63	0.44131	58.758	58.384	58.826	0.12767					22	9	4	0	0	0
AKVTLEPLERGF	12	Unmodified	_AKVTLEPLERGF_							0	0	0	0	0	0	2	sp|P0A7Z4|RPOA_ECOLI	sp|P0A7Z4|RPOA_ECOLI	sp|P0A7Z4|RPOA_ECOLI	MULTI-MSMS	EXPLO_YZ1_YD1_211125_c36s_redo_02	K36C	453.929	3	453.926	1358.76	4.3046	0.001954	-0.73005	-0.00033139	3.5746	0.0016226	453.925	58.631	0.43626	58.758	58.429	58.866	0.12764					32	9	5	0	0	0
AKWDEKWGY	9	Unmodified	_AKWDEKWGY_							0	0	0	0	0	0	2	sp|P02943|LAMB_ECOLI	sp|P02943|LAMB_ECOLI	sp|P02943|LAMB_ECOLI	MULTI-MSMS	EXPLO_YZ1_YD1_211125_c27s_new_03	K27C	394.859	3	394.857	1181.55	4.4339	0.0017508	0.23502	9.2799e-05	4.6689	0.0018436	394.858	53.134	1.0028	53.134	52.649	53.652	0					53	23	4	0	0	0
AKWDEKWGY	9	Unmodified	_AKWDEKWGY_							0	0	0	0	0	0	2	sp|P02943|LAMB_ECOLI	sp|P02943|LAMB_ECOLI	sp|P02943|LAMB_ECOLI	MULTI-MATCH-MSMS	EXPLO_YZ1_YD1_211125_c36s_redo_02	K36C		3	394.857	1181.55	5.4452	0.0021501	0.36367	0.0001436	5.8088	0.0022937	394.858	53.02	0.89182	53.163	52.643	53.535	0.14312	0.014693	8.8222e-05	NaN	59.597	42	21	4	NaN	NaN	NaN
AKWDEKWGYDYTGNADNNANF	21	Unmodified	_AKWDEKWGYDYTGNADNNANF_							0	0	0	0	0	0	4	sp|P02943|LAMB_ECOLI	sp|P02943|LAMB_ECOLI	sp|P02943|LAMB_ECOLI	MULTI-MSMS	EXPLO_YZ1_YD1_211125_c27s_new_03	K27C	827.358	3	827.024	2478.05	3.7595	0.0031092	0.27293	0.00022572	4.0324	0.0033349	827.359	58.398	0.48938	58.398	58.265	58.755	0					40	10	5	0	0	0
AKWDEKWGYDYTGNADNNANF	21	Unmodified	_AKWDEKWGYDYTGNADNNANF_							0	0	0	0	0	0	4	sp|P02943|LAMB_ECOLI	sp|P02943|LAMB_ECOLI	sp|P02943|LAMB_ECOLI	MULTI-MSMS	EXPLO_YZ1_YD1_211125_c36s_redo_02	K36C	827.362	3	827.024	2478.05	4.7356	0.0039165	-1.3061	-0.0010802	3.4295	0.0028363	827.358	58.279	0.30706	58.408	58.301	58.608	0.12906					21	6	5	0	0	0
ALAACGERF	9	Carbamidomethyl (C)	_ALAAC(Carbamidomethyl (C))GERF_	ALAAC(1)GERF			ALAAC(82)GERF			0	0	1	0	0	0	1	sp|P0AC69|GLRX4_ECOLI	sp|P0AC69|GLRX4_ECOLI	sp|P0AC69|GLRX4_ECOLI	MULTI-MSMS	EXPLO_YZ1_YD1_211125_c27s_new_03	K27C	497.743	2	497.742	993.47	5.8524	0.002913	-0.97397	-0.00048479	4.8784	0.0024282	497.742	47.055	0.32899	47.055	46.87	47.199	0					13	7	2	0	0	0
ALAACGERF	9	Carbamidomethyl (C)	_ALAAC(Carbamidomethyl (C))GERF_							0	0	1	0	0	0	1	sp|P0AC69|GLRX4_ECOLI	sp|P0AC69|GLRX4_ECOLI	sp|P0AC69|GLRX4_ECOLI	MULTI-MATCH-MSMS	EXPLO_YZ1_YD1_211125_c36s_redo_02	K36C		2	497.742	993.47	6.6271	0.0032986	-0.84656	-0.00042137	5.7805	0.0028772	497.742	46.842	0.323	47.017	46.917	47.24	0.17569	-0.018839	2.4278e-05	NaN	81.548	13	7	2	NaN	NaN	NaN
ALADAAREAGLQF	13	Unmodified	_ALADAAREAGLQF_							0	0	0	0	0	0	2	sp|P0C018|RL18_ECOLI	sp|P0C018|RL18_ECOLI	sp|P0C018|RL18_ECOLI	MULTI-MSMS	EXPLO_YZ1_YD1_211125_c27s_new_03	K27C	666.849	2	666.849	1331.68	3.8734	0.002583	-0.55621	-0.00037091	3.3172	0.0022121	666.848	63.646	0.36107	63.646	63.478	63.839	0					35	8	5	0	0	0
ALADAAREAGLQF	13	Unmodified	_ALADAAREAGLQF_							0	0	0	0	0	0	2	sp|P0C018|RL18_ECOLI	sp|P0C018|RL18_ECOLI	sp|P0C018|RL18_ECOLI	MULTI-MSMS	EXPLO_YZ1_YD1_211125_c36s_redo_02	K36C	666.851	2	666.849	1331.68	2.7326	0.0018222	-0.019671	-1.3117e-05	2.7129	0.0018091	666.849	63.511	0.42135	63.637	63.473	63.894	0.12629					37	9	5	0	0	0
ALADLDTCERAIH	13	Carbamidomethyl (C)	_ALADLDTC(Carbamidomethyl (C))ERAIH_	ALADLDTC(1)ERAIH			ALADLDTC(72)ERAIH			0	0	1	0	0	0	2	sp|P0ABU2|YCHF_ECOLI	sp|P0ABU2|YCHF_ECOLI	sp|P0ABU2|YCHF_ECOLI	MULTI-MSMS	EXPLO_YZ1_YD1_211125_c27s_new_03	K27C	495.578	3	495.577	1483.71	4.397	0.0021791	0.17247	8.5472e-05	4.5695	0.0022645	495.577	47.841	0.20687	47.841	47.691	47.898	0					11	4	3	0	0	0
ALADLDTCERAIH	13	Carbamidomethyl (C)	_ALADLDTC(Carbamidomethyl (C))ERAIH_	ALADLDTC(1)ERAIH			ALADLDTC(81)ERAIH			0	0	1	0	0	0	2	sp|P0ABU2|YCHF_ECOLI	sp|P0ABU2|YCHF_ECOLI	sp|P0ABU2|YCHF_ECOLI	MULTI-MSMS	EXPLO_YZ1_YD1_211125_c36s_redo_02	K36C	495.579	3	495.577	1483.71	5.827	0.0028877	-1.0492	-0.00051997	4.7778	0.0023678	495.577	47.667	0.24745	47.842	47.693	47.941	0.17569					14	5	3	0	0	0
ALAERLRDELPGVKLM	16	Unmodified	_ALAERLRDELPGVKLM_							0	0	0	0	0	0	4	sp|P60906|SYH_ECOLI	sp|P60906|SYH_ECOLI	sp|P60906|SYH_ECOLI	MULTI-MSMS	EXPLO_YZ1_YD1_211125_c27s_new_03	K27C	604.347	3	604.345	1810.01	3.9777	0.0024039	0.59231	0.00035796	4.57	0.0027618	604.679	63.775	0.17516	63.775	63.664	63.839	0					7	3	3	0	0	0
ALAERLRDELPGVKLM	16	Unmodified	_ALAERLRDELPGVKLM_							0	0	0	0	0	0	4	sp|P60906|SYH_ECOLI	sp|P60906|SYH_ECOLI	sp|P60906|SYH_ECOLI	MULTI-MSMS	EXPLO_YZ1_YD1_211125_c36s_redo_02	K36C	604.349	3	604.345	1810.01	3.9555	0.0023905	2.1274	0.0012857	6.0828	0.0036761	604.347	63.656	0.22682	63.783	63.624	63.85	0.12629					9	4	3	0	0	0
ALAESVKNIF	10	Unmodified	_ALAESVKNIF_							0	0	0	0	0	0	1	sp|P0A853|TNAA_ECOLI	sp|P0A853|TNAA_ECOLI	sp|P0A853|TNAA_ECOLI	MULTI-MSMS	EXPLO_YZ1_YD1_211125_c27s_new_03	K27C	546.312	2	546.308	1090.6	3.967	0.0021672	0.64243	0.00035096	4.6095	0.0025182	546.309	63.453	0.51596	63.453	63.148	63.664	0					34	11	4	0	0	0
ALAESVKNIF	10	Unmodified	_ALAESVKNIF_							0	0	0	0	0	0	1	sp|P0A853|TNAA_ECOLI	sp|P0A853|TNAA_ECOLI	sp|P0A853|TNAA_ECOLI	MULTI-MSMS	EXPLO_YZ1_YD1_211125_c36s_redo_02	K36C	546.312	2	546.308	1090.6	3.6944	0.0020183	-0.24574	-0.00013425	3.4486	0.001884	546.308	63.323	0.46837	63.45	63.198	63.667	0.12629					32	10	4	0	0	0
ALAESVKNIFGY	12	Unmodified	_ALAESVKNIFGY_							0	0	0	0	0	0	2	sp|P0A853|TNAA_ECOLI	sp|P0A853|TNAA_ECOLI	sp|P0A853|TNAA_ECOLI	MULTI-MSMS	EXPLO_YZ1_YD1_211125_c27s_new_03	K27C	656.355	2	656.351	1310.69	5.427	0.003562	-0.45196	-0.00029665	4.975	0.0032654	656.351	68.914	0.67758	68.914	68.549	69.227	0					43	13	5	0	0	0
ALAESVKNIFGY	12	Unmodified	_ALAESVKNIFGY_							0	0	0	0	0	0	2	sp|P0A853|TNAA_ECOLI	sp|P0A853|TNAA_ECOLI	sp|P0A853|TNAA_ECOLI	MULTI-MSMS	EXPLO_YZ1_YD1_211125_c36s_redo_02	K36C	656.354	2	656.351	1310.69	4.9676	0.0032605	-0.65534	-0.00043013	4.3123	0.0028304	656.35	68.67	0.52594	68.813	68.598	69.124	0.14288					35	10	5	0	0	0
ALAESVKNIFGYQY	14	Unmodified	_ALAESVKNIFGYQY_							0	0	0	0	0	0	3	sp|P0A853|TNAA_ECOLI	sp|P0A853|TNAA_ECOLI	sp|P0A853|TNAA_ECOLI	MULTI-MSMS	EXPLO_YZ1_YD1_211125_c27s_new_03	K27C	801.918	2	801.912	1601.81	5.0249	0.0040295	-0.44001	-0.00035285	4.5849	0.0036767	801.912	69.3	0.2439	69.3	69.227	69.47	0					8	4	2	0	0	0
ALAIDAIINQRDSGIKCIY	19	Carbamidomethyl (C)	_ALAIDAIINQRDSGIKC(Carbamidomethyl (C))IY_	ALAIDAIINQRDSGIKC(1)IY			ALAIDAIINQRDSGIKC(50)IY			0	0	1	0	0	0	1	sp|P0ABB0|ATPA_ECOLI	sp|P0ABB0|ATPA_ECOLI	sp|P0ABB0|ATPA_ECOLI	MULTI-MSMS	EXPLO_YZ1_YD1_211125_c27s_new_03	K27C	712.372	3	712.049	2133.13	5.7866	0.0041203	-0.20537	-0.00014624	5.5812	0.0039741	712.383	68.008	0.28162	68.008	67.884	68.166	0					13	5	3	0	0	0
ALAPHISAETIEY	13	Unmodified	_ALAPHISAETIEY_							0	0	0	0	0	0	1	sp|P0AGD3|SODF_ECOLI	sp|P0AGD3|SODF_ECOLI	sp|P0AGD3|SODF_ECOLI	MULTI-SECPEP	EXPLO_YZ1_YD1_211125_c36s_redo_02	K36C	707.374	2	707.864	1413.71	4.7092	0.0033334	1.2101	0.00085659	5.9193	0.00419	708.365	58.371	0.44039	58.5	58.344	58.784	0.12906					15	9	3	0	0	0
ALAQIEQEL	9	Unmodified	_ALAQIEQEL_							0	0	0	0	0	0	1	sp|P0C8J8|GATZ_ECOLI	sp|P0C8J8|GATZ_ECOLI	sp|P0C8J8|GATZ_ECOLI	MULTI-MSMS	EXPLO_YZ1_YD1_211125_c36s_redo_02	K36C	507.781	2	507.777	1013.54	4.3601	0.002214	0.21264	0.00010797	4.5728	0.0023219	507.777	63.772	0.44762	63.898	63.667	64.114	0.12629					25	9	4	0	0	0
ALAQIEQEL	9	Unmodified	_ALAQIEQEL_							0	0	0	0	0	0	1	sp|P0C8J8|GATZ_ECOLI	sp|P0C8J8|GATZ_ECOLI	sp|P0C8J8|GATZ_ECOLI	MULTI-MATCH-MSMS	EXPLO_YZ1_YD1_211125_c27s_new_03	K27C		2	507.777	1013.54	4.6104	0.0023411	0.83356	0.00042326	5.444	0.0027643	507.777	63.86	0.35593	63.86	63.705	64.061	0	-0.01924	0.00027319	NaN	79.597	21	7	4	NaN	NaN	NaN
ALARNESAGEQL	12	Unmodified	_ALARNESAGEQL_							0	0	0	0	0	0	1	sp|P08390|USG_ECOLI	sp|P08390|USG_ECOLI	sp|P08390|USG_ECOLI	MULTI-MSMS	EXPLO_YZ1_YD1_211125_c27s_new_03	K27C	629.825	2	629.823	1257.63	3.863	0.002433	-1.2674	-0.00079822	2.5957	0.0016348	629.823	41.031	0.28951	41.031	40.856	41.146	0					13	6	3	0	0	0
ALARNESAGEQL	12	Unmodified	_ALARNESAGEQL_							0	0	0	0	0	0	1	sp|P08390|USG_ECOLI	sp|P08390|USG_ECOLI	sp|P08390|USG_ECOLI	MULTI-MSMS	EXPLO_YZ1_YD1_211125_c36s_redo_02	K36C	629.825	2	629.823	1257.63	3.5164	0.0022147	-0.3353	-0.00021118	3.1811	0.0020035	629.823	40.823	0.27636	41.042	40.868	41.144	0.21895					17	6	3	0	0	0
ALARNESAGEQLRF	14	Unmodified	_ALARNESAGEQLRF_							0	0	0	0	0	0	2	sp|P08390|USG_ECOLI	sp|P08390|USG_ECOLI	sp|P08390|USG_ECOLI	MULTI-MSMS	EXPLO_YZ1_YD1_211125_c27s_new_03	K27C	521.276	3	521.274	1560.8	3.9929	0.0020814	-0.92106	-0.00048013	3.0719	0.0016013	521.274	50.903	0.25073	50.903	50.777	51.028	0					10	5	3	0	0	0
ALASPELDVKAITSSAGNQTPEKTL	25	Unmodified	_ALASPELDVKAITSSAGNQTPEKTL_							0	0	0	0	0	0	2	sp|P41409|RIHA_ECOLI	sp|P41409|RIHA_ECOLI	sp|P41409|RIHA_ECOLI	MULTI-MSMS	EXPLO_YZ1_YD1_211125_c27s_new_03	K27C	848.127	3	847.785	2540.33	2.9144	0.0024707	0.6331	0.00053674	3.5475	0.0030075	847.785	60.949	0.2192	60.949	60.794	61.014	0					9	4	3	0	0	0
ALATAGQAGVANLL	14	Unmodified	_ALATAGQAGVANLL_							0	0	0	0	0	0	2	sp|P33232|LLDD_ECOLI	sp|P33232|LLDD_ECOLI	sp|P33232|LLDD_ECOLI	MULTI-MSMS	EXPLO_YZ1_YD1_211125_c27s_new_03	K27C	635.364	2	635.362	1268.71	5.6318	0.0035782	-0.03491	-2.218e-05	5.5969	0.0035561	635.361	69.006	0.33661	69.006	68.89	69.227	0					12	6	2	0	0	0
ALATAGQAGVANLL	14	Unmodified	_ALATAGQAGVANLL_							0	0	0	0	0	0	2	sp|P33232|LLDD_ECOLI	sp|P33232|LLDD_ECOLI	sp|P33232|LLDD_ECOLI	MULTI-MSMS	EXPLO_YZ1_YD1_211125_c36s_redo_02	K36C	635.365	2	635.362	1268.71	4.7485	0.003017	0.9475	0.000602	5.696	0.003619	635.362	68.885	0.33493	69.028	68.889	69.224	0.14288					15	6	3	0	0	0
ALATITGADSEKY	13	Unmodified	_ALATITGADSEKY_							0	0	0	0	0	0	1	sp|P0ADE8|YGFZ_ECOLI	sp|P0ADE8|YGFZ_ECOLI	sp|P0ADE8|YGFZ_ECOLI	MULTI-MSMS	EXPLO_YZ1_YD1_211125_c27s_new_03	K27C	670.343	2	670.341	1338.67	2.492	0.0016705	-2.5255	-0.0016929	-0.033428	-2.2408e-05	670.84	49.824	0.39485	49.824	49.645	50.04	0					27	9	5	0	0	0
ALATITGADSEKY	13	Unmodified	_ALATITGADSEKY_							0	0	0	0	0	0	1	sp|P0ADE8|YGFZ_ECOLI	sp|P0ADE8|YGFZ_ECOLI	sp|P0ADE8|YGFZ_ECOLI	MULTI-MSMS	EXPLO_YZ1_YD1_211125_c36s_redo_02	K36C	670.342	2	670.341	1338.67	2.6877	0.0018017	-3.0074	-0.002016	-0.31974	-0.00021434	670.84	49.686	0.46189	49.843	49.605	50.067	0.15682					32	11	4	0	0	0
ALDARGGLDPLLK	13	Unmodified	_ALDARGGLDPLLK_							0	0	0	0	0	0	4	sp|P0AC62|GLRX3_ECOLI	sp|P0AC62|GLRX3_ECOLI	sp|P0AC62|GLRX3_ECOLI	MULTI-MSMS	EXPLO_YZ1_YD1_211125_c27s_new_03	K27C	669.895	2	669.891	1337.77	3.6994	0.0024782	1.0941	0.00073294	4.7935	0.0032111	669.891	57.34	0.3132	57.34	57.14	57.453	0					15	6	3	0	0	0
ALDARGGLDPLLK	13	Unmodified	_ALDARGGLDPLLK_							0	0	0	0	0	0	4	sp|P0AC62|GLRX3_ECOLI	sp|P0AC62|GLRX3_ECOLI	sp|P0AC62|GLRX3_ECOLI	MULTI-MSMS	EXPLO_YZ1_YD1_211125_c36s_redo_02	K36C	669.894	2	669.891	1337.77	4.0986	0.0027456	0.0062651	4.1969e-06	4.1049	0.0027498	669.89	57.183	0.24875	57.313	57.153	57.402	0.13074					14	5	4	0	0	0
ALDEAVRDGRIKPGQL	16	Unmodified	_ALDEAVRDGRIKPGQL_							0	0	0	0	0	0	1	sp|P0A6R0|FABH_ECOLI	sp|P0A6R0|FABH_ECOLI	sp|P0A6R0|FABH_ECOLI	MULTI-MSMS	EXPLO_YZ1_YD1_211125_c36s_redo_02	K36C	579.995	3	579.992	1736.95	6.4998	0.0037698	-0.60268	-0.00034955	5.8971	0.0034203	580.326	48.501	0.20832	48.67	48.508	48.716	0.16896					12	4	3	0	0	0
ALDGVVQTTERDEF	14	Unmodified	_ALDGVVQTTERDEF_							0	0	0	0	0	0	1	sp|P09158|SPEE_ECOLI	sp|P09158|SPEE_ECOLI	sp|P09158|SPEE_ECOLI	MULTI-MSMS	EXPLO_YZ1_YD1_211125_c27s_new_03	K27C	790.385	2	790.384	1578.75	4.3599	0.003446	-0.029013	-2.2931e-05	4.3309	0.003423	790.382	57.074	0.21817	57.074	57.007	57.225	0					10	4	3	0	0	0
ALDGVVQTTERDEF	14	Unmodified	_ALDGVVQTTERDEF_							0	0	0	0	0	0	1	sp|P09158|SPEE_ECOLI	sp|P09158|SPEE_ECOLI	sp|P09158|SPEE_ECOLI	MULTI-MSMS	EXPLO_YZ1_YD1_211125_c36s_redo_02	K36C	790.384	2	790.384	1578.75	4.6906	0.0037073	0.64584	0.00051046	5.3364	0.0042178	790.383	57.001	0.31602	57.132	56.974	57.29	0.13074					12	6	3	0	0	0
ALDLVKNQDGAVVGCTAL	18	Carbamidomethyl (C)	_ALDLVKNQDGAVVGC(Carbamidomethyl (C))TAL_	ALDLVKNQDGAVVGC(1)TAL			ALDLVKNQDGAVVGC(160)TAL			0	0	1	0	0	0	2	sp|P0AC41|SDHA_ECOLI	sp|P0AC41|SDHA_ECOLI	sp|P0AC41|SDHA_ECOLI	MULTI-MSMS	EXPLO_YZ1_YD1_211125_c27s_new_03	K27C	922.487	2	922.483	1842.95	3.8996	0.0035973	0.41925	0.00038675	4.3188	0.003984	922.985	60.736	0.4251	60.736	60.545	60.97	0					35	9	6	0	0	0
ALDLVKNQDGAVVGCTAL	18	Carbamidomethyl (C)	_ALDLVKNQDGAVVGC(Carbamidomethyl (C))TAL_	ALDLVKNQDGAVVGC(1)TAL			ALDLVKNQDGAVVGC(79)TAL			0	0	1	0	0	0	2	sp|P0AC41|SDHA_ECOLI	sp|P0AC41|SDHA_ECOLI	sp|P0AC41|SDHA_ECOLI	MULTI-MSMS	EXPLO_YZ1_YD1_211125_c36s_redo_02	K36C	922.489	2	922.483	1842.95	4.8166	0.0044432	-0.20098	-0.0001854	4.6156	0.0042579	922.483	60.609	0.34138	60.734	60.626	60.968	0.12569					28	7	5	0	0	0
ALDMGALVAGAKY	13	Unmodified	_ALDMGALVAGAKY_							0	0	0	0	0	0	3	sp|P63284|CLPB_ECOLI;tr|A0A7H2C767|A0A7H2C767_ECOLI	sp|P63284|CLPB_ECOLI;tr|A0A7H2C767|A0A7H2C767_ECOLI	sp|P63284|CLPB_ECOLI	MULTI-MSMS	EXPLO_YZ1_YD1_211125_c27s_new_03	K27C	640.342	2	640.339	1278.66	7.9642	0.0050998	-2.0347	-0.0013029	5.9295	0.0037969	640.338	65.851	0.3336	65.851	65.683	66.016	0					13	6	3	0	0	0
ALDMGALVAGAKY	13	Unmodified	_ALDMGALVAGAKY_							0	0	0	0	0	0	3	sp|P63284|CLPB_ECOLI;tr|A0A7H2C767|A0A7H2C767_ECOLI	sp|P63284|CLPB_ECOLI;tr|A0A7H2C767|A0A7H2C767_ECOLI	sp|P63284|CLPB_ECOLI	MULTI-SECPEP	EXPLO_YZ1_YD1_211125_c36s_redo_02	K36C	640.4	2	640.339	1278.66	6.3084	0.0040395	-4.4905	-0.0028754	1.818	0.0011641	640.336	65.728	0.23602	65.858	65.756	65.992	0.12966					9	4	3	0	0	0
ALDYNPTGDKEAPVY	15	Unmodified	_ALDYNPTGDKEAPVY_							0	0	0	0	0	0	2	sp|P37095|PEPB_ECOLI	sp|P37095|PEPB_ECOLI	sp|P37095|PEPB_ECOLI	MULTI-MSMS	EXPLO_YZ1_YD1_211125_c36s_redo_02	K36C	827.401	2	826.894	1651.77	4.5192	0.0037369	1.0611	0.00087739	5.5803	0.0046143	827.397	53.024	0.43535	53.167	52.847	53.283	0.14312					16	10	2	0	0	0
ALEEAGAEVEVK	12	Unmodified	_ALEEAGAEVEVK_							0	0	0	0	0	0	1	sp|P0A7K2|RL7_ECOLI	sp|P0A7K2|RL7_ECOLI	sp|P0A7K2|RL7_ECOLI	MULTI-MSMS	EXPLO_YZ1_YD1_211125_c27s_new_03	K27C	622.825	2	622.822	1243.63	3.929	0.0024471	-0.94099	-0.00058607	2.988	0.001861	622.822	44.534	0.2086	44.534	44.429	44.637	0					7	4	2	0	0	0
ALEEAGAEVEVK	12	Unmodified	_ALEEAGAEVEVK_							0	0	0	0	0	0	1	sp|P0A7K2|RL7_ECOLI	sp|P0A7K2|RL7_ECOLI	sp|P0A7K2|RL7_ECOLI	MSMS	EXPLO_YZ1_YD1_211125_c36s_redo_02	K36C	622.824	2	622.822	1243.63	NaN	NaN	NaN	NaN	NaN	NaN	NaN	44.297	1	44.494	43.994	44.994	0.19648								0	0	0
ALEEEFDTEIPDEEAEKITTV	21	Unmodified	_ALEEEFDTEIPDEEAEKITTV_							0	0	0	0	0	0	2	sp|P0A6A8|ACP_ECOLI	sp|P0A6A8|ACP_ECOLI	sp|P0A6A8|ACP_ECOLI	MULTI-MSMS	EXPLO_YZ1_YD1_211125_c36s_redo_02	K36C	1204.57	2	1204.57	2407.12	5.5864	0.0067292	0.31828	0.00038339	5.9047	0.0071126	1205.07	66.049	0.3317	66.181	65.946	66.277	0.1323					22	6	4	0	0	0
ALEHVESGKAGQEDI	15	Unmodified	_ALEHVESGKAGQEDI_							0	0	0	0	0	0	1	sp|P56100|CYDX_ECOLI	sp|P56100|CYDX_ECOLI	sp|P56100|CYDX_ECOLI	MULTI-MSMS	EXPLO_YZ1_YD1_211125_c27s_new_03	K27C	791.892	2	791.889	1581.76	4.309	0.0034122	-0.30734	-0.00024338	4.0016	0.0031689	791.889	39.578	0.2552	39.578	39.411	39.666	0					13	5	3	0	0	0
ALEHVESGKAGQEDI	15	Unmodified	_ALEHVESGKAGQEDI_							0	0	0	0	0	0	1	sp|P56100|CYDX_ECOLI	sp|P56100|CYDX_ECOLI	sp|P56100|CYDX_ECOLI	MULTI-MSMS	EXPLO_YZ1_YD1_211125_c36s_redo_02	K36C	791.891	2	791.889	1581.76	4.5314	0.0035884	-0.23481	-0.00018594	4.2966	0.0034024	791.889	39.336	0.24429	39.562	39.381	39.625	0.2258					17	5	4	0	0	0
ALEKSLEDTKNRY	13	Unmodified	_ALEKSLEDTKNRY_							0	0	0	0	0	0	2	CON__P35527	CON__P35527	CON__P35527	MULTI-MSMS	EXPLO_YZ1_YD1_211125_c36s_redo_02	K36C	522.944	3	522.942	1565.8	5.1143	0.0026745	-0.4919	-0.00025723	4.6224	0.0024172	522.942	38.438	0.48685	38.666	38.487	38.974	0.22808					22	11	3	0	0	0
ALELDGAKNLREAIGY	16	Unmodified	_ALELDGAKNLREAIGY_							0	0	0	0	0	0	3	sp|P0ABD3|BFR_ECOLI	sp|P0ABD3|BFR_ECOLI	sp|P0ABD3|BFR_ECOLI	MULTI-MSMS	EXPLO_YZ1_YD1_211125_c27s_new_03	K27C	867.47	2	866.965	1731.92	3.6343	0.0031508	-0.059785	-5.1831e-05	3.5745	0.003099	866.965	61.011	0.21927	61.011	60.925	61.144	0					9	4	3	0	0	0
ALELFKPF	8	Unmodified	_ALELFKPF_							0	0	0	0	0	0	3	sp|P0A8T7|RPOC_ECOLI	sp|P0A8T7|RPOC_ECOLI	sp|P0A8T7|RPOC_ECOLI	MULTI-MSMS	EXPLO_YZ1_YD1_211125_c27s_new_03	K27C	482.78	2	482.779	963.543	6.6588	0.0032147	0.59285	0.00028622	7.2517	0.003501	482.779	74.831	0.43613	74.831	74.681	75.117	0					23	8	4	0	0	0
ALELFKPF	8	Unmodified	_ALELFKPF_							0	0	0	0	0	0	3	sp|P0A8T7|RPOC_ECOLI	sp|P0A8T7|RPOC_ECOLI	sp|P0A8T7|RPOC_ECOLI	MULTI-MSMS	EXPLO_YZ1_YD1_211125_c36s_redo_02	K36C	482.781	2	482.779	963.543	5.9784	0.0028863	-0.60993	-0.00029446	5.3685	0.0025918	482.779	74.654	0.49229	74.813	74.554	75.046	0.1591					22	9	4	0	0	0
ALENPLPLPAYERIL	15	Unmodified	_ALENPLPLPAYERIL_							0	0	0	0	0	0	4	sp|P00960|SYGA_ECOLI	sp|P00960|SYGA_ECOLI	sp|P00960|SYGA_ECOLI	MULTI-MSMS	EXPLO_YZ1_YD1_211125_c27s_new_03	K27C	854.986	2	854.985	1707.96	3.6158	0.0030914	-2.9764	-0.0025448	0.63939	0.00054667	855.482	76.386	0.32169	76.386	76.179	76.501	0					16	6	3	0	0	0
ALENPLPLPAYERIL	15	Unmodified	_ALENPLPLPAYERIL_							0	0	0	0	0	0	4	sp|P00960|SYGA_ECOLI	sp|P00960|SYGA_ECOLI	sp|P00960|SYGA_ECOLI	MULTI-MSMS	EXPLO_YZ1_YD1_211125_c36s_redo_02	K36C	855.488	2	854.985	1707.96	2.9541	0.0025257	-0.61492	-0.00052575	2.3391	0.0019999	855.485	76.086	0.33994	76.239	76.16	76.5	0.15273					14	7	3	0	0	0
ALETALKGEDKAAIEAKMQEL	21	Unmodified	_ALETALKGEDKAAIEAKMQEL_							0	0	0	0	0	0	3	sp|P0A6Y8|DNAK_ECOLI	sp|P0A6Y8|DNAK_ECOLI	sp|P0A6Y8|DNAK_ECOLI	MULTI-MSMS	EXPLO_YZ1_YD1_211125_c36s_redo_02	K36C	754.073	3	753.735	2258.18	3.7003	0.002789	1.7114	0.00129	5.4117	0.004079	754.071	56.364	0.24728	56.497	56.341	56.588	0.13266					10	5	3	0	0	0
ALETALKGEDKAAIEAKMQEL	21	Unmodified	_ALETALKGEDKAAIEAKMQEL_							0	0	0	0	0	0	3	sp|P0A6Y8|DNAK_ECOLI	sp|P0A6Y8|DNAK_ECOLI	sp|P0A6Y8|DNAK_ECOLI	MULTI-MATCH	EXPLO_YZ1_YD1_211125_c27s_new_03	K27C		3	753.735	2258.18	3.6139	0.0027239	1.4442	0.0010886	5.0582	0.0038125	754.071	56.504	0.29176	56.504	56.29	56.582	0	0.0036391	-0.00025869	NaN	49.865	11	6	2	NaN	NaN	NaN
ALETVTIASKAGDEGKLF	18	Unmodified	_ALETVTIASKAGDEGKLF_							0	0	0	0	0	0	2	sp|P0A7R1|RL9_ECOLI	sp|P0A7R1|RL9_ECOLI	sp|P0A7R1|RL9_ECOLI	MULTI-MSMS	EXPLO_YZ1_YD1_211125_c36s_redo_02	K36C	617.341	3	617.335	1848.98	7.3463	0.0045351	-0.079133	-4.8852e-05	7.2672	0.0044863	617.334	60.342	0.56536	60.468	60.145	60.71	0.12642					25	12	3	0	0	0
ALETVTIASKAGDEGKLF	18	Unmodified	_ALETVTIASKAGDEGKLF_							0	0	0	0	0	0	2	sp|P0A7R1|RL9_ECOLI	sp|P0A7R1|RL9_ECOLI	sp|P0A7R1|RL9_ECOLI	MULTI-MATCH-MSMS	EXPLO_YZ1_YD1_211125_c27s_new_03	K27C		3	617.335	1848.98	7.2744	0.0044907	-0.90708	-0.00055997	6.3673	0.0039307	617.334	60.471	0.59466	60.471	60.241	60.835	0	0.0014851	-0.00059184	NaN	63.691	28	13	4	NaN	NaN	NaN
ALGDLAKYF	9	Unmodified	_ALGDLAKYF_							0	0	0	0	0	0	3	sp|P21367|YCAC_ECOLI	sp|P21367|YCAC_ECOLI	sp|P21367|YCAC_ECOLI	MULTI-MSMS	EXPLO_YZ1_YD1_211125_c27s_new_03	K27C	499.274	2	499.271	996.528	5.5653	0.0027786	0.96329	0.00048095	6.5286	0.0032595	499.272	72.465	0.35822	72.465	72.279	72.637	0					14	6	3	0	0	0
ALGDLAKYF	9	Unmodified	_ALGDLAKYF_							0	0	0	0	0	0	3	sp|P21367|YCAC_ECOLI	sp|P21367|YCAC_ECOLI	sp|P21367|YCAC_ECOLI	MULTI-MSMS	EXPLO_YZ1_YD1_211125_c36s_redo_02	K36C	499.273	2	499.271	996.528	4.9529	0.0024728	2.1727	0.0010848	7.1255	0.0035576	499.271	72.216	0.45145	72.373	72.158	72.61	0.15685					23	8	4	0	0	0
ALGHDNQFIEPLHLM	15	Unmodified	_ALGHDNQFIEPLHLM_							0	0	0	0	0	0	4	sp|P63284|CLPB_ECOLI	sp|P63284|CLPB_ECOLI	sp|P63284|CLPB_ECOLI	MULTI-MSMS	EXPLO_YZ1_YD1_211125_c27s_new_03	K27C	579.63	3	578.959	1733.86	5.8963	0.0034137	-1.965	-0.0011377	3.9313	0.002276	579.292	68.912	0.38205	68.912	68.694	69.076	0					23	7	5	0	0	0
ALGHDNQFIEPLHLM	15	Unmodified	_ALGHDNQFIEPLHLM_							0	0	0	0	0	0	4	sp|P63284|CLPB_ECOLI	sp|P63284|CLPB_ECOLI	sp|P63284|CLPB_ECOLI	MULTI-MSMS	EXPLO_YZ1_YD1_211125_c36s_redo_02	K36C	578.961	3	578.959	1733.86	4.982	0.0028844	-2.5611	-0.0014828	2.4209	0.0014016	579.292	68.777	0.24072	68.92	68.743	68.984	0.14288					14	4	4	0	0	0
ALGIIATRSVDTPVIGLKEL	20	Unmodified	_ALGIIATRSVDTPVIGLKEL_							0	0	0	0	0	0	2	sp|P0ABJ9|CYDA_ECOLI	sp|P0ABJ9|CYDA_ECOLI	sp|P0ABJ9|CYDA_ECOLI	MULTI-MSMS	EXPLO_YZ1_YD1_211125_c27s_new_03	K27C	689.413	3	689.412	2065.21	5.7598	0.0039709	-1.1251	-0.00077568	4.6347	0.0031952	689.746	70.527	0.28663	70.527	70.353	70.64	0					11	5	4	0	0	0
ALGRLAKEDPSF	12	Unmodified	_ALGRLAKEDPSF_							0	0	0	0	0	0	2	sp|P0A6M8|EFG_ECOLI	sp|P0A6M8|EFG_ECOLI	sp|P0A6M8|EFG_ECOLI	MULTI-MSMS	EXPLO_YZ1_YD1_211125_c36s_redo_02	K36C	652.357	2	652.354	1302.69	3.9097	0.0025505	-0.1757	-0.00011462	3.734	0.0024359	652.856	48.996	0.24888	49.158	48.947	49.196	0.16259					8	5	2	0	0	0
ALGRLAKEDPSFRVW	15	Unmodified	_ALGRLAKEDPSFRVW_							0	0	0	0	0	0	3	sp|P0A6M8|EFG_ECOLI	sp|P0A6M8|EFG_ECOLI	sp|P0A6M8|EFG_ECOLI	MULTI-MSMS	EXPLO_YZ1_YD1_211125_c27s_new_03	K27C	582.323	3	582.321	1743.94	3.3841	0.0019706	0.95439	0.00055576	4.3385	0.0025264	582.322	58.85	0.54218	58.85	58.615	59.157	0					21	11	2	0	0	0
ALGRLAKEDPSFRVW	15	Unmodified	_ALGRLAKEDPSFRVW_							0	0	0	0	0	0	3	sp|P0A6M8|EFG_ECOLI	sp|P0A6M8|EFG_ECOLI	sp|P0A6M8|EFG_ECOLI	MULTI-MATCH-MSMS	EXPLO_YZ1_YD1_211125_c36s_redo_02	K36C		3	582.321	1743.94	3.6478	0.0021242	2.2075	0.0012855	5.8552	0.0034096	582.324	58.661	0.52111	58.789	58.607	59.128	0.12761	-0.030564	0.0013282	NaN	80.534	24	11	3	NaN	NaN	NaN
ALGSGVIIDADKGY	14	Unmodified	_ALGSGVIIDADKGY_							0	0	0	0	0	0	1	sp|P0C0V0|DEGP_ECOLI	sp|P0C0V0|DEGP_ECOLI	sp|P0C0V0|DEGP_ECOLI	MULTI-SECPEP	EXPLO_YZ1_YD1_211125_c27s_new_03	K27C	689.84	2	689.864	1377.71	3.8578	0.0026614	4.1862	0.0028879	8.044	0.0055493	690.368	57.812	0.47899	57.812	57.571	58.05	0					27	10	4	0	0	0
ALGVEDKVTVPLFEGVQKTQ	20	Unmodified	_ALGVEDKVTVPLFEGVQKTQ_							0	0	0	0	0	0	3	sp|P0AEG4|DSBA_ECOLI	sp|P0AEG4|DSBA_ECOLI	sp|P0AEG4|DSBA_ECOLI	MULTI-MSMS	EXPLO_YZ1_YD1_211125_c27s_new_03	K27C	720.404	3	720.063	2157.17	7.9148	0.0056991	2.0322	0.0014633	9.947	0.0071625	720.399	65.259	0.33862	65.259	65.066	65.405	0					19	6	4	0	0	0
ALGVEDKVTVPLFEGVQKTQ	20	Unmodified	_ALGVEDKVTVPLFEGVQKTQ_							0	0	0	0	0	0	3	sp|P0AEG4|DSBA_ECOLI	sp|P0AEG4|DSBA_ECOLI	sp|P0AEG4|DSBA_ECOLI	MULTI-MSMS	EXPLO_YZ1_YD1_211125_c36s_redo_02	K36C	720.403	3	720.063	2157.17	6.3606	0.0045801	2.25	0.0016201	8.6106	0.0062002	720.4	65.099	0.3253	65.228	65.062	65.388	0.12966					24	6	5	0	0	0
ALHDHNEQQKAETL	14	Unmodified	_ALHDHNEQQKAETL_							0	0	0	0	0	0	1	sp|P67087|RSMI_ECOLI	sp|P67087|RSMI_ECOLI	sp|P67087|RSMI_ECOLI	MULTI-MSMS	EXPLO_YZ1_YD1_211125_c27s_new_03	K27C	545.271	3	545.269	1632.79	3.7994	0.0020717	1.0187	0.00055545	4.8181	0.0026271	545.269	31.971	0.3222	31.971	31.805	32.127	0					14	6	3	0	0	0
ALHDHNEQQKAETL	14	Unmodified	_ALHDHNEQQKAETL_							0	0	0	0	0	0	1	sp|P67087|RSMI_ECOLI	sp|P67087|RSMI_ECOLI	sp|P67087|RSMI_ECOLI	MULTI-MSMS	EXPLO_YZ1_YD1_211125_c36s_redo_02	K36C	545.272	3	545.269	1632.79	4.86	0.00265	-1.4204	-0.00077452	3.4396	0.0018755	545.268	31.69	0.21955	31.919	31.803	32.022	0.22868					11	4	3	0	0	0
ALHDRDVIRTM	11	Oxidation (M)	_ALHDRDVIRTM(Oxidation (M))_			ALHDRDVIRTM(1)			ALHDRDVIRTM(64)	0	0	0	0	0	1	1	sp|P09373|PFLB_ECOLI	sp|P09373|PFLB_ECOLI	sp|P09373|PFLB_ECOLI	MULTI-MSMS	EXPLO_YZ1_YD1_211125_c36s_redo_02	K36C	448.237	3	448.235	1341.68	3.5565	0.0015941	0.32072	0.00014376	3.8772	0.0017379	448.235	33.725	0.3404	33.956	33.794	34.135	0.23024					19	7	3	0	0	0
ALHDRDVIRTM	11	Oxidation (M)	_ALHDRDVIRTM(Oxidation (M))_							0	0	0	0	0	1	1	sp|P09373|PFLB_ECOLI	sp|P09373|PFLB_ECOLI	sp|P09373|PFLB_ECOLI	MULTI-MATCH-MSMS	EXPLO_YZ1_YD1_211125_c27s_new_03	K27C		3	448.235	1341.68	4.0563	0.0018182	1.0541	0.00047251	5.1105	0.0022907	448.235	33.921	0.44244	33.921	33.729	34.171	0	-0.017313	0.00029518	NaN	63.944	27	9	4	NaN	NaN	NaN
ALIDGMVDHASDDELF	16	Unmodified	_ALIDGMVDHASDDELF_							0	0	0	0	0	0	3	sp|P64540|YFCL_ECOLI	sp|P64540|YFCL_ECOLI	sp|P64540|YFCL_ECOLI	MULTI-MSMS	EXPLO_YZ1_YD1_211125_c36s_redo_02	K36C	874.398	2	874.396	1746.78	3.5107	0.0030697	0.24269	0.0002122	3.7534	0.0032819	874.396	72.226	0.29884	72.384	72.261	72.559	0.15742					12	5	3	0	0	0
ALIDGMVDHASDDELF	16	Unmodified	_ALIDGMVDHASDDELF_							0	0	0	0	0	0	3	sp|P64540|YFCL_ECOLI	sp|P64540|YFCL_ECOLI	sp|P64540|YFCL_ECOLI	MULTI-MATCH-MSMS	EXPLO_YZ1_YD1_211125_c27s_new_03	K27C		2	874.396	1746.78	4.3404	0.0037953	1.182	0.0010335	5.5225	0.0048288	874.898	72.457	0.25876	72.457	72.379	72.637	0	0.036739	0.0012383	NaN	105.98	11	4	3	NaN	NaN	NaN
ALIDTGSKMDEVIYEEF	17	Oxidation (M)	_ALIDTGSKM(Oxidation (M))DEVIYEEF_			ALIDTGSKM(1)DEVIYEEF			ALIDTGSKM(45)DEVIYEEF	0	0	0	0	0	1	3	sp|P0AG30|RHO_ECOLI	sp|P0AG30|RHO_ECOLI	sp|P0AG30|RHO_ECOLI	MULTI-MSMS	EXPLO_YZ1_YD1_211125_c27s_new_03	K27C	988.971	2	988.464	1974.91	6.1399	0.0060691	-0.54266	-0.0005364	5.5973	0.0055327	988.462	67.231	0.38018	67.231	67.065	67.445	0					18	7	3	0	0	0
ALIDTGSKMDEVIYEEF	17	Oxidation (M)	_ALIDTGSKM(Oxidation (M))DEVIYEEF_			ALIDTGSKM(1)DEVIYEEF			ALIDTGSKM(110)DEVIYEEF	0	0	0	0	0	1	3	sp|P0AG30|RHO_ECOLI	sp|P0AG30|RHO_ECOLI	sp|P0AG30|RHO_ECOLI	MULTI-MSMS	EXPLO_YZ1_YD1_211125_c36s_redo_02	K36C	988.966	2	988.464	1974.91	6.1982	0.0061267	-1.8873	-0.0018655	4.3108	0.0042611	988.963	67.052	0.37681	67.187	67.071	67.448	0.13543					17	7	3	0	0	0
ALIDTGSKMDEVIYEEF	17	Unmodified	_ALIDTGSKMDEVIYEEF_							0	0	0	0	0	0	3	sp|P0AG30|RHO_ECOLI	sp|P0AG30|RHO_ECOLI	sp|P0AG30|RHO_ECOLI	MULTI-MSMS	EXPLO_YZ1_YD1_211125_c27s_new_03	K27C	980.468	2	980.466	1958.92	4.0179	0.0039394	1.8455	0.0018095	5.8634	0.0057489	980.969	73.154	0.34444	73.154	72.932	73.276	0					22	6	5	0	0	0
ALIDTGSKMDEVIYEEF	17	Unmodified	_ALIDTGSKMDEVIYEEF_							0	0	0	0	0	0	3	sp|P0AG30|RHO_ECOLI	sp|P0AG30|RHO_ECOLI	sp|P0AG30|RHO_ECOLI	MULTI-MSMS	EXPLO_YZ1_YD1_211125_c36s_redo_02	K36C	980.971	2	980.466	1958.92	3.7619	0.0036885	0.60743	0.00059556	4.3694	0.004284	980.968	72.875	0.34672	73.032	72.904	73.251	0.15742					21	6	5	0	0	0
ALIEINPL	8	Unmodified	_ALIEINPL_							0	0	0	0	0	0	1	sp|P0A836|SUCC_ECOLI	sp|P0A836|SUCC_ECOLI	sp|P0A836|SUCC_ECOLI	MULTI-SECPEP	EXPLO_YZ1_YD1_211125_c36s_redo_02	K36C	882.41	1	882.529	881.522	5.2956	0.0046735	1.3417	0.0011841	6.6373	0.0058576	882.529	74.496	0.64742	74.655	74.554	75.201	0.1591					18	12	2	0	0	0
ALIEINPL	8	Unmodified	_ALIEINPL_							0	0	0	0	0	0	1	sp|P0A836|SUCC_ECOLI	sp|P0A836|SUCC_ECOLI	sp|P0A836|SUCC_ECOLI	MULTI-MATCH	EXPLO_YZ1_YD1_211125_c27s_new_03	K27C		1	882.529	881.522	5.7356	0.0050618	2.9154	0.0025729	8.651	0.0076348	882.532	74.773	0.46817	74.773	74.492	74.96	0	0.058599	0.00057565	NaN	85.89	14	9	2	NaN	NaN	NaN
ALIGKLPTPEEY	12	Unmodified	_ALIGKLPTPEEY_							0	0	0	0	0	0	2	sp|P36683|ACNB_ECOLI	sp|P36683|ACNB_ECOLI	sp|P36683|ACNB_ECOLI	MULTI-MSMS	EXPLO_YZ1_YD1_211125_c27s_new_03	K27C	665.871	2	665.866	1329.72	4.7247	0.003146	0.30735	0.00020465	5.0321	0.0033507	665.867	61.849	0.25476	61.849	61.667	61.922	0					9	5	3	0	0	0
ALIGKLPTPEEY	12	Unmodified	_ALIGKLPTPEEY_							0	0	0	0	0	0	2	sp|P36683|ACNB_ECOLI	sp|P36683|ACNB_ECOLI	sp|P36683|ACNB_ECOLI	MULTI-MSMS	EXPLO_YZ1_YD1_211125_c36s_redo_02	K36C	665.87	2	665.866	1329.72	4.2953	0.0028601	0.87443	0.00058225	5.1697	0.0034424	665.867	61.745	0.38751	61.87	61.608	61.996	0.12545					16	8	3	0	0	0
ALIGKLPTPEEYQTY	15	Unmodified	_ALIGKLPTPEEYQTY_							0	0	0	0	0	0	3	sp|P36683|ACNB_ECOLI	sp|P36683|ACNB_ECOLI	sp|P36683|ACNB_ECOLI	MULTI-MSMS	EXPLO_YZ1_YD1_211125_c27s_new_03	K27C	861.953	2	861.951	1721.89	4.9404	0.0042584	0.26846	0.0002314	5.2088	0.0044898	862.453	62.881	0.49852	62.881	62.65	63.148	0					26	10	3	0	0	0
ALIGKLPTPEEYQTY	15	Unmodified	_ALIGKLPTPEEYQTY_							0	0	0	0	0	0	3	sp|P36683|ACNB_ECOLI	sp|P36683|ACNB_ECOLI	sp|P36683|ACNB_ECOLI	MULTI-MSMS	EXPLO_YZ1_YD1_211125_c36s_redo_02	K36C	861.954	2	861.951	1721.89	4.141	0.0035693	1.1024	0.00095018	5.2434	0.0045195	861.951	62.827	0.35735	62.952	62.706	63.063	0.12545					18	7	3	0	0	0
ALIKEVNKAA	10	Unmodified	_ALIKEVNKAA_							0	0	0	0	0	0	1	sp|P0A7T3|RS16_ECOLI	sp|P0A7T3|RS16_ECOLI	sp|P0A7T3|RS16_ECOLI	MULTI-MSMS	EXPLO_YZ1_YD1_211125_c27s_new_03	K27C	353.22	3	352.885	1055.63	3.5029	0.0012361	0.70939	0.00025033	4.2123	0.0014865	352.885	37.894	0.37116	37.894	37.665	38.037	0					19	8	3	0	0	0
ALIKEVNKAA	10	Unmodified	_ALIKEVNKAA_							0	0	0	0	0	0	1	sp|P0A7T3|RS16_ECOLI	sp|P0A7T3|RS16_ECOLI	sp|P0A7T3|RS16_ECOLI	MULTI-MSMS	EXPLO_YZ1_YD1_211125_c27s_new_03	K27C	528.825	2	528.824	1055.63	4.2811	0.002264	0.43351	0.00022925	4.7147	0.0024932	528.824	37.894	0.28419	37.894	37.752	38.037	0					15	6	3	0	0	0
ALIKEVNKAA	10	Unmodified	_ALIKEVNKAA_							0	0	0	0	0	0	1	sp|P0A7T3|RS16_ECOLI	sp|P0A7T3|RS16_ECOLI	sp|P0A7T3|RS16_ECOLI	MULTI-MSMS	EXPLO_YZ1_YD1_211125_c36s_redo_02	K36C	528.825	2	528.824	1055.63	4.5045	0.0023821	0.14495	7.6654e-05	4.6495	0.0024587	528.824	37.633	0.28168	37.862	37.733	38.015	0.22964					18	6	4	0	0	0
ALIKEVNKAA	10	Unmodified	_ALIKEVNKAA_							0	0	0	0	0	0	1	sp|P0A7T3|RS16_ECOLI	sp|P0A7T3|RS16_ECOLI	sp|P0A7T3|RS16_ECOLI	MULTI-MATCH-MSMS	EXPLO_YZ1_YD1_211125_c36s_redo_02	K36C		3	352.885	1055.63	3.8325	0.0013524	0.4371	0.00015425	4.2696	0.0015067	352.885	37.633	0.30861	37.862	37.706	38.015	0.22964	-0.015723	-0.00016271	NaN	60.102	17	7	3	NaN	NaN	NaN
ALKEGVSKDDAEAL	14	Unmodified	_ALKEGVSKDDAEAL_							0	0	0	0	0	0	1	sp|P0A7K2|RL7_ECOLI	sp|P0A7K2|RL7_ECOLI	sp|P0A7K2|RL7_ECOLI	MULTI-MSMS	EXPLO_YZ1_YD1_211125_c27s_new_03	K27C	482.588	3	482.588	1444.74	5.2522	0.0025347	0.27567	0.00013304	5.5279	0.0026677	482.588	41.854	0.65433	41.854	41.509	42.163	0					45	15	5	0	0	0
ALKEGVSKDDAEAL	14	Unmodified	_ALKEGVSKDDAEAL_							0	0	0	0	0	0	1	sp|P0A7K2|RL7_ECOLI	sp|P0A7K2|RL7_ECOLI	sp|P0A7K2|RL7_ECOLI	MULTI-MSMS	EXPLO_YZ1_YD1_211125_c27s_new_03	K27C	723.384	2	723.378	1444.74	4.2941	0.0031063	2.435	0.0017614	6.7291	0.0048677	723.381	41.854	0.24615	41.854	41.716	41.962	0					17	5	4	0	0	0
ALKEGVSKDDAEAL	14	Unmodified	_ALKEGVSKDDAEAL_							0	0	0	0	0	0	1	sp|P0A7K2|RL7_ECOLI	sp|P0A7K2|RL7_ECOLI	sp|P0A7K2|RL7_ECOLI	MULTI-MSMS	EXPLO_YZ1_YD1_211125_c36s_redo_02	K36C	723.387	2	723.378	1444.74	4.7309	0.0034222	2.0296	0.0014682	6.7605	0.0048904	723.38	41.61	0.31425	41.824	41.63	41.944	0.21438					25	7	4	0	0	0
ALKEGVSKDDAEAL	14	Unmodified	_ALKEGVSKDDAEAL_							0	0	0	0	0	0	1	sp|P0A7K2|RL7_ECOLI	sp|P0A7K2|RL7_ECOLI	sp|P0A7K2|RL7_ECOLI	MULTI-SECPEP	EXPLO_YZ1_YD1_211125_c36s_redo_02	K36C	482.529	3	482.588	1444.74	5.386	0.0025992	1.517	0.00073206	6.9029	0.0033313	482.588	41.592	0.71109	41.807	41.507	42.218	0.21438					62	17	6	0	0	0
ALKQSLEASLAETEGRY	17	Unmodified	_ALKQSLEASLAETEGRY_							0	0	0	0	0	0	3	CON__P13645;CON__P02535-1	CON__P13645	CON__P13645	MULTI-MSMS	EXPLO_YZ1_YD1_211125_c27s_new_03	K27C	622.661	3	622.658	1864.95	4.065	0.0025311	0.26912	0.00016757	4.3341	0.0026986	623.327	57.233	0.73763	57.233	56.961	57.699	0					41	16	3	0	0	0
ALKQSLEASLAETEGRY	17	Unmodified	_ALKQSLEASLAETEGRY_							0	0	0	0	0	0	3	CON__P13645;CON__P02535-1	CON__P13645	CON__P13645	MULTI-MSMS	EXPLO_YZ1_YD1_211125_c27s_new_03	K27C	933.487	2	933.484	1864.95	3.6572	0.0034139	0.2838	0.00026492	3.941	0.0036789	933.986	57.161	0.21817	57.161	57.007	57.225	0					13	4	4	0	0	0
ALKQSLEASLAETEGRY	17	Unmodified	_ALKQSLEASLAETEGRY_							0	0	0	0	0	0	3	CON__P13645;CON__P02535-1	CON__P13645	CON__P13645	MULTI-MSMS	EXPLO_YZ1_YD1_211125_c36s_redo_02	K36C	622.996	3	622.658	1864.95	5.0296	0.0031317	0.39237	0.00024431	5.4219	0.003376	622.993	57.044	0.51535	57.175	56.929	57.444	0.13074					19	11	2	0	0	0
ALKQSLEASLAETEGRY	17	Unmodified	_ALKQSLEASLAETEGRY_							0	0	0	0	0	0	3	CON__P13645;CON__P02535-1	CON__P13645	CON__P13645	MULTI-MSMS	EXPLO_YZ1_YD1_211125_c36s_redo_02	K36C	933.488	2	933.484	1864.95	4.1743	0.0038967	0.71756	0.00066983	4.8919	0.0045665	933.484	57.095	0.31123	57.225	57.02	57.331	0.13074					23	6	4	0	0	0
ALLEADVALPVVREF	15	Unmodified	_ALLEADVALPVVREF_							0	0	0	0	0	0	3	sp|P0AGD7|SRP54_ECOLI	sp|P0AGD7|SRP54_ECOLI	sp|P0AGD7|SRP54_ECOLI	MSMS	EXPLO_YZ1_YD1_211125_c36s_redo_02	K36C	821.466	2	821.464	1640.91	NaN	NaN	NaN	NaN	NaN	NaN	NaN	78.405	1	78.542	78.042	79.042	0.13675								0	0	0
ALLEGRLDNVVY	12	Unmodified	_ALLEGRLDNVVY_							0	0	0	0	0	0	3	sp|P0A7V8|RS4_ECOLI	sp|P0A7V8|RS4_ECOLI	sp|P0A7V8|RS4_ECOLI	MULTI-MSMS	EXPLO_YZ1_YD1_211125_c27s_new_03	K27C	681.378	2	681.375	1360.74	4.6827	0.0031907	0.35518	0.00024201	5.0379	0.0034327	681.375	64.446	0.7249	64.446	64.2	64.925	0					45	15	4	0	0	0
ALLEGRLDNVVY	12	Unmodified	_ALLEGRLDNVVY_							0	0	0	0	0	0	3	sp|P0A7V8|RS4_ECOLI	sp|P0A7V8|RS4_ECOLI	sp|P0A7V8|RS4_ECOLI	MULTI-MSMS	EXPLO_YZ1_YD1_211125_c36s_redo_02	K36C	681.377	2	681.375	1360.74	3.7005	0.0025214	0.51328	0.00034974	4.2138	0.0028712	681.375	64.319	0.58722	64.447	64.247	64.834	0.12774					50	12	5	0	0	0
ALLEQRISEL	10	Unmodified	_ALLEQRISEL_							0	0	0	0	0	0	2	sp|Q46868|UBIK_ECOLI	sp|Q46868|UBIK_ECOLI	sp|Q46868|UBIK_ECOLI	MULTI-MSMS	EXPLO_YZ1_YD1_211125_c27s_new_03	K27C	586.843	2	586.338	1170.66	4.6394	0.0027202	1.453	0.00085193	6.0924	0.0035722	586.841	62.122	0.40947	62.122	61.922	62.331	0					14	8	2	0	0	0
ALLEQRISEL	10	Unmodified	_ALLEQRISEL_							0	0	0	0	0	0	2	sp|Q46868|UBIK_ECOLI	sp|Q46868|UBIK_ECOLI	sp|Q46868|UBIK_ECOLI	MULTI-MSMS	EXPLO_YZ1_YD1_211125_c36s_redo_02	K36C	586.341	2	586.338	1170.66	4.9957	0.0029291	0.53957	0.00031637	5.5352	0.0032455	586.338	61.935	0.30092	62.061	61.954	62.255	0.12545					11	6	2	0	0	0
ALLKEAEKRNL	11	Unmodified	_ALLKEAEKRNL_							0	0	0	0	0	0	2	sp|P02930|TOLC_ECOLI	sp|P02930|TOLC_ECOLI	sp|P02930|TOLC_ECOLI	MULTI-MSMS	EXPLO_YZ1_YD1_211125_c27s_new_03	K27C	428.928	3	428.926	1283.76	4.7133	0.0020216	0.75331	0.00032311	5.4666	0.0023448	428.926	39.512	0.50497	39.512	39.284	39.789	0					25	11	3	0	0	0
ALLKEAEKRNL	11	Unmodified	_ALLKEAEKRNL_							0	0	0	0	0	0	2	sp|P02930|TOLC_ECOLI	sp|P02930|TOLC_ECOLI	sp|P02930|TOLC_ECOLI	MULTI-MSMS	EXPLO_YZ1_YD1_211125_c36s_redo_02	K36C	428.927	3	428.926	1283.76	5.4347	0.0023311	-0.29293	-0.00012565	5.1418	0.0022054	428.926	39.211	0.36451	39.437	39.299	39.663	0.2258					22	8	3	0	0	0
ALLLDSVANDKAAL	14	Unmodified	_ALLLDSVANDKAAL_							0	0	0	0	0	0	3	sp|P15288|PEPD_ECOLI	sp|P15288|PEPD_ECOLI	sp|P15288|PEPD_ECOLI	MULTI-MSMS	EXPLO_YZ1_YD1_211125_c27s_new_03	K27C	707.406	2	707.401	1412.79	5.3527	0.0037865	1.7279	0.0012223	7.0806	0.0050088	707.402	66.701	0.3828	66.701	66.439	66.822	0					15	7	3	0	0	0
ALLLDSVANDKAAL	14	Unmodified	_ALLLDSVANDKAAL_							0	0	0	0	0	0	3	sp|P15288|PEPD_ECOLI	sp|P15288|PEPD_ECOLI	sp|P15288|PEPD_ECOLI	MULTI-MSMS	EXPLO_YZ1_YD1_211125_c36s_redo_02	K36C	707.407	2	707.401	1412.79	4.707	0.0033297	1.2488	0.00088343	5.9559	0.0042132	707.402	66.529	0.27888	66.661	66.498	66.777	0.1323					12	5	3	0	0	0
ALLTSDDAPTDDVLSAEF	18	Unmodified	_ALLTSDDAPTDDVLSAEF_							0	0	0	0	0	0	3	sp|P69811|PTFAH_ECOLI	sp|P69811|PTFAH_ECOLI	sp|P69811|PTFAH_ECOLI	MULTI-MSMS	EXPLO_YZ1_YD1_211125_c27s_new_03	K27C	940.443	2	940.444	1878.87	5.879	0.0055289	-2.3218	-0.0021835	3.5572	0.0033454	940.944	74.83	0.22628	74.83	74.681	74.907	0					10	4	3	0	0	0
ALNIESRGY	9	Unmodified	_ALNIESRGY_							0	0	0	0	0	0	1	sp|P00350|6PGD_ECOLI	sp|P00350|6PGD_ECOLI	sp|P00350|6PGD_ECOLI	MULTI-MSMS	EXPLO_YZ1_YD1_211125_c27s_new_03	K27C	511.768	2	511.767	1021.52	3.7897	0.0019394	0.98931	0.0005063	4.779	0.0024457	511.767	47.657	0.57946	47.657	47.446	48.026	0					30	13	3	0	0	0
ALNIESRGY	9	Unmodified	_ALNIESRGY_							0	0	0	0	0	0	1	sp|P00350|6PGD_ECOLI	sp|P00350|6PGD_ECOLI	sp|P00350|6PGD_ECOLI	MULTI-MSMS	EXPLO_YZ1_YD1_211125_c36s_redo_02	K36C	511.769	2	511.767	1021.52	4.839	0.0024764	0.93509	0.00047855	5.7741	0.002955	511.767	47.495	0.64796	47.671	47.448	48.096	0.17569					35	15	3	0	0	0
ALNIQRGDSTIY	12	Unmodified	_ALNIQRGDSTIY_							0	0	0	0	0	0	1	sp|P0C0V0|DEGP_ECOLI	sp|P0C0V0|DEGP_ECOLI	sp|P0C0V0|DEGP_ECOLI	MULTI-MSMS	EXPLO_YZ1_YD1_211125_c27s_new_03	K27C	675.858	2	675.854	1349.69	4.4468	0.0030054	-0.35183	-0.00023778	4.0949	0.0027676	675.854	52.319	0.36456	52.319	52.074	52.439	0					24	8	4	0	0	0
ALNIQRGDSTIY	12	Unmodified	_ALNIQRGDSTIY_							0	0	0	0	0	0	1	sp|P0C0V0|DEGP_ECOLI	sp|P0C0V0|DEGP_ECOLI	sp|P0C0V0|DEGP_ECOLI	MULTI-MSMS	EXPLO_YZ1_YD1_211125_c36s_redo_02	K36C	675.858	2	675.854	1349.69	4.8414	0.0032721	-0.10472	-7.0774e-05	4.7367	0.0032013	675.854	52.212	0.35903	52.359	52.135	52.494	0.14708					28	8	5	0	0	0
ALNLQDKQAIVAEVSEVA	18	Unmodified	_ALNLQDKQAIVAEVSEVA_							0	0	0	0	0	0	2	sp|P0A7J3|RL10_ECOLI	sp|P0A7J3|RL10_ECOLI	sp|P0A7J3|RL10_ECOLI	MULTI-MSMS	EXPLO_YZ1_YD1_211125_c27s_new_03	K27C	950.023	2	949.515	1897.02	8.0634	0.0076563	0.43565	0.00041366	8.499	0.0080699	950.016	65.475	0.23792	65.475	65.356	65.594	0					7	4	2	0	0	0
ALNLQDKQAIVAEVSEVA	18	Unmodified	_ALNLQDKQAIVAEVSEVA_							0	0	0	0	0	0	2	sp|P0A7J3|RL10_ECOLI	sp|P0A7J3|RL10_ECOLI	sp|P0A7J3|RL10_ECOLI	MULTI-MATCH-MSMS	EXPLO_YZ1_YD1_211125_c36s_redo_02	K36C		2	949.515	1897.02	5.9596	0.0056588	0.42179	0.00040049	6.3814	0.0060593	950.017	65.429	0.19092	65.559	65.436	65.627	0.12966	0.041732	-3.8741e-06	NaN	63.76	8	3	3	NaN	NaN	NaN
ALNLQDKQAIVAEVSEVAKGAL	22	Unmodified	_ALNLQDKQAIVAEVSEVAKGAL_							0	0	0	0	0	0	2	sp|P0A7J3|RL10_ECOLI	sp|P0A7J3|RL10_ECOLI	sp|P0A7J3|RL10_ECOLI	MULTI-MSMS	EXPLO_YZ1_YD1_211125_c36s_redo_02	K36C	756.763	3	756.425	2266.25	3.9541	0.002991	2.6836	0.00203	6.6377	0.0050209	756.761	73.945	0.43793	74.104	73.785	74.223	0.1591					20	8	3	0	0	0
ALNLQDKQAIVAEVSEVAKGAL	22	Unmodified	_ALNLQDKQAIVAEVSEVAKGAL_							0	0	0	0	0	0	2	sp|P0A7J3|RL10_ECOLI	sp|P0A7J3|RL10_ECOLI	sp|P0A7J3|RL10_ECOLI	MULTI-MATCH-MSMS	EXPLO_YZ1_YD1_211125_c27s_new_03	K27C		3	756.425	2266.25	5.1489	0.0038948	2.3052	0.0017437	7.4541	0.0056385	756.761	74.182	0.40631	74.182	73.903	74.309	0	0.039247	-0.00066167	NaN	62.611	16	7	3	NaN	NaN	NaN
ALPALPERVAVVGAGY	16	Unmodified	_ALPALPERVAVVGAGY_							0	0	0	0	0	0	2	sp|P06715|GSHR_ECOLI	sp|P06715|GSHR_ECOLI	sp|P06715|GSHR_ECOLI	MULTI-MSMS	EXPLO_YZ1_YD1_211125_c36s_redo_02	K36C	791.953	2	791.951	1581.89	5.9306	0.0046967	-2.3689	-0.001876	3.5617	0.0028207	792.451	65.626	0.26734	65.756	65.534	65.801	0.12966					9	5	2	0	0	0
ALPALPERVAVVGAGY	16	Unmodified	_ALPALPERVAVVGAGY_							0	0	0	0	0	0	2	sp|P06715|GSHR_ECOLI	sp|P06715|GSHR_ECOLI	sp|P06715|GSHR_ECOLI	MULTI-MATCH-MSMS	EXPLO_YZ1_YD1_211125_c27s_new_03	K27C		2	791.951	1581.89	7.8893	0.0062479	-4.9505	-0.0039205	2.9388	0.0023274	791.947	65.752	0.27893	65.752	65.547	65.826	0	-0.0016195	-0.002341	NaN	99.568	11	5	3	NaN	NaN	NaN
ALPIIETQAGDVSAF	15	Unmodified	_ALPIIETQAGDVSAF_							0	0	0	0	0	0	1	sp|P0ABB0|ATPA_ECOLI	sp|P0ABB0|ATPA_ECOLI	sp|P0ABB0|ATPA_ECOLI	MULTI-MSMS	EXPLO_YZ1_YD1_211125_c27s_new_03	K27C	766.408	2	766.404	1530.79	4.4489	0.0034097	1.7841	0.0013673	6.233	0.004777	766.405	73.536	0.38218	73.536	73.324	73.706	0					19	7	4	0	0	0
ALPIIETQAGDVSAF	15	Unmodified	_ALPIIETQAGDVSAF_							0	0	0	0	0	0	1	sp|P0ABB0|ATPA_ECOLI	sp|P0ABB0|ATPA_ECOLI	sp|P0ABB0|ATPA_ECOLI	MULTI-MATCH-MSMS	EXPLO_YZ1_YD1_211125_c36s_redo_02	K36C		2	766.404	1530.79	3.8985	0.0029878	2.2316	0.0017103	6.1301	0.0046981	766.406	73.355	0.29499	73.514	73.347	73.642	0.1591	-0.010679	0.00043438	NaN	62.303	16	5	4	NaN	NaN	NaN
ALPKEKLQELHI	12	Unmodified	_ALPKEKLQELHI_							0	0	0	0	0	0	3	sp|P45578|LUXS_ECOLI	sp|P45578|LUXS_ECOLI	sp|P45578|LUXS_ECOLI	MULTI-MSMS	EXPLO_YZ1_YD1_211125_c27s_new_03	K27C	473.618	3	473.617	1417.83	4.2175	0.0019975	-1.1415	-0.00054064	3.076	0.0014568	473.617	52.588	0.53652	52.588	52.4	52.936	0					22	12	3	0	0	0
ALPKEKLQELHI	12	Unmodified	_ALPKEKLQELHI_							0	0	0	0	0	0	3	sp|P45578|LUXS_ECOLI	sp|P45578|LUXS_ECOLI	sp|P45578|LUXS_ECOLI	MULTI-MSMS	EXPLO_YZ1_YD1_211125_c27s_new_03	K27C	355.466	4	355.465	1417.83	3.4056	0.0012106	0.38327	0.00013624	3.7888	0.0013468	355.465	52.607	0.29155	52.607	52.439	52.73	0					17	6	4	0	0	0
ALPKEKLQELHI	12	Unmodified	_ALPKEKLQELHI_							0	0	0	0	0	0	3	sp|P45578|LUXS_ECOLI	sp|P45578|LUXS_ECOLI	sp|P45578|LUXS_ECOLI	MULTI-MATCH-MSMS	EXPLO_YZ1_YD1_211125_c36s_redo_02	K36C		3	473.617	1417.83	5.1978	0.0024618	-2.0093	-0.00095166	3.1885	0.0015101	473.616	52.505	0.52429	52.648	52.49	53.014	0.14312	0.029985	-0.00069919	NaN	64.55	26	12	4	NaN	NaN	NaN
ALPKEKLQELHI	12	Unmodified	_ALPKEKLQELHI_							0	0	0	0	0	0	3	sp|P45578|LUXS_ECOLI	sp|P45578|LUXS_ECOLI	sp|P45578|LUXS_ECOLI	MULTI-MATCH-MSMS	EXPLO_YZ1_YD1_211125_c36s_redo_02	K36C		4	355.465	1417.83	4.4809	0.0015928	-0.77205	-0.00027444	3.7089	0.0013184	355.464	52.464	0.23327	52.607	52.49	52.723	0.14312	5.1584e-05	-0.0011149	NaN	59.57	13	5	3	NaN	NaN	NaN
ALPLPQQRL	9	Unmodified	_ALPLPQQRL_							0	0	0	0	0	0	2	sp|P17443|MURG_ECOLI	sp|P17443|MURG_ECOLI	sp|P17443|MURG_ECOLI	MULTI-MSMS	EXPLO_YZ1_YD1_211125_c27s_new_03	K27C	518.323	2	518.319	1034.62	4.4091	0.0022853	1.908	0.00098898	6.3172	0.0032743	518.32	56.398	0.24807	56.398	56.29	56.538	0					12	5	3	0	0	0
ALPLPQQRL	9	Unmodified	_ALPLPQQRL_							0	0	0	0	0	0	2	sp|P17443|MURG_ECOLI	sp|P17443|MURG_ECOLI	sp|P17443|MURG_ECOLI	MULTI-MATCH-MSMS	EXPLO_YZ1_YD1_211125_c36s_redo_02	K36C		2	518.319	1034.62	4.5251	0.0023455	2.8468	0.0014755	7.3719	0.003821	518.321	56.265	0.24035	56.398	56.301	56.541	0.13266	-0.000138	0.00063989	NaN	81.381	12	5	3	NaN	NaN	NaN
ALPTDMPIEDGAFIEPITVGLH	22	Oxidation (M)	_ALPTDM(Oxidation (M))PIEDGAFIEPITVGLH_			ALPTDM(1)PIEDGAFIEPITVGLH			ALPTDM(100)PIEDGAFIEPITVGLH	0	0	0	0	0	1	4	sp|P0A9S3|GATD_ECOLI	sp|P0A9S3|GATD_ECOLI	sp|P0A9S3|GATD_ECOLI	MULTI-MSMS	EXPLO_YZ1_YD1_211125_c27s_new_03	K27C	1177.1	2	1176.59	2351.17	5.9755	0.0070308	3.3522	0.0039442	9.3278	0.010975	1177.1	74.987	0.40265	74.987	74.768	75.17	0					29	7	5	0	0	0
ALPTDMPIEDGAFIEPITVGLH	22	Oxidation (M)	_ALPTDM(Oxidation (M))PIEDGAFIEPITVGLH_			ALPTDM(1)PIEDGAFIEPITVGLH			ALPTDM(51)PIEDGAFIEPITVGLH	0	0	0	0	0	1	4	sp|P0A9S3|GATD_ECOLI	sp|P0A9S3|GATD_ECOLI	sp|P0A9S3|GATD_ECOLI	MULTI-MSMS	EXPLO_YZ1_YD1_211125_c36s_redo_02	K36C	785.068	3	784.731	2351.17	4.948	0.0038828	2.1578	0.0016933	7.1058	0.0055761	785.067	74.81	0.50195	74.969	74.647	75.149	0.1591					37	9	7	0	0	0
ALPTDMPIEDGAFIEPITVGLH	22	Oxidation (M)	_ALPTDM(Oxidation (M))PIEDGAFIEPITVGLH_			ALPTDM(1)PIEDGAFIEPITVGLH			ALPTDM(97)PIEDGAFIEPITVGLH	0	0	0	0	0	1	4	sp|P0A9S3|GATD_ECOLI	sp|P0A9S3|GATD_ECOLI	sp|P0A9S3|GATD_ECOLI	MULTI-MSMS	EXPLO_YZ1_YD1_211125_c36s_redo_02	K36C	1177.1	2	1176.59	2351.17	5.0124	0.0058976	1.5508	0.0018246	6.5632	0.0077222	1177.1	74.804	0.35371	74.963	74.692	75.046	0.1591					21	6	5	0	0	0
ALPTDMPIEDGAFIEPITVGLH	22	Unmodified	_ALPTDMPIEDGAFIEPITVGLH_							0	0	0	0	0	0	4	sp|P0A9S3|GATD_ECOLI	sp|P0A9S3|GATD_ECOLI	sp|P0A9S3|GATD_ECOLI	MULTI-MSMS	EXPLO_YZ1_YD1_211125_c27s_new_03	K27C	779.744	3	779.4	2335.18	7.1222	0.005551	3.606	0.0028105	10.728	0.0083615	779.737	79.431	0.26353	79.431	79.245	79.509	0					16	4	6	0	0	0
ALPTDMPIEDGAFIEPITVGLH	22	Unmodified	_ALPTDMPIEDGAFIEPITVGLH_							0	0	0	0	0	0	4	sp|P0A9S3|GATD_ECOLI	sp|P0A9S3|GATD_ECOLI	sp|P0A9S3|GATD_ECOLI	MULTI-MSMS	EXPLO_YZ1_YD1_211125_c27s_new_03	K27C	1169.11	2	1168.6	2335.18	7.383	0.0086277	2.0724	0.0024218	9.4554	0.01105	1169.1	79.431	0.15842	79.431	79.299	79.457	0					10	2	5	0	0	0
ALPTDMPIEDGAFIEPITVGLH	22	Unmodified	_ALPTDMPIEDGAFIEPITVGLH_							0	0	0	0	0	0	4	sp|P0A9S3|GATD_ECOLI	sp|P0A9S3|GATD_ECOLI	sp|P0A9S3|GATD_ECOLI	MULTI-MSMS	EXPLO_YZ1_YD1_211125_c36s_redo_02	K36C	779.736	3	779.4	2335.18	5.2463	0.004089	-0.80425	-0.00062683	4.4421	0.0034622	779.733	79.338	0.3037	79.464	79.274	79.577	0.12605					19	6	5	0	0	0
ALPTDMPIEDGAFIEPITVGLH	22	Unmodified	_ALPTDMPIEDGAFIEPITVGLH_							0	0	0	0	0	0	4	sp|P0A9S3|GATD_ECOLI	sp|P0A9S3|GATD_ECOLI	sp|P0A9S3|GATD_ECOLI	MULTI-MSMS	EXPLO_YZ1_YD1_211125_c36s_redo_02	K36C	1168.6	2	1168.6	2335.18	5.328	0.0062263	-1.1188	-0.0013075	4.2092	0.0049188	1169.1	79.338	0.17942	79.464	79.349	79.529	0.12605					12	3	4	0	0	0
ALPVEIRLY	9	Unmodified	_ALPVEIRLY_							0	0	0	0	0	0	2	sp|P00962|SYQ_ECOLI	sp|P00962|SYQ_ECOLI	sp|P00962|SYQ_ECOLI	MULTI-MSMS	EXPLO_YZ1_YD1_211125_c27s_new_03	K27C	537.325	2	537.321	1072.63	5.4444	0.0029254	-0.98957	-0.00053172	4.4548	0.0023937	537.321	69.252	0.48238	69.252	68.89	69.372	0					15	9	3	0	0	0
ALPVEIRLY	9	Unmodified	_ALPVEIRLY_							0	0	0	0	0	0	2	sp|P00962|SYQ_ECOLI	sp|P00962|SYQ_ECOLI	sp|P00962|SYQ_ECOLI	MULTI-MATCH-MSMS	EXPLO_YZ1_YD1_211125_c36s_redo_02	K36C		2	537.321	1072.63	5.0215	0.0026982	-1.7339	-0.00093167	3.2876	0.0017665	537.32	69.104	0.47625	69.247	68.889	69.365	0.14288	-0.0021236	-0.00019421	NaN	75.109	16	9	3	NaN	NaN	NaN
ALQEAAEAY	9	Unmodified	_ALQEAAEAY_							0	0	0	0	0	0	1	eH3-K27C;eH3-K36C;eH3-VIP;eH3-NKA	eH3-K27C;eH3-K36C;eH3-VIP	eH3-K27C	MULTI-MSMS	EXPLO_YZ1_YD1_211125_c36s_redo_02	K36C	483.297	2	483.232	964.45	4.4706	0.0021604	-1.1213	-0.00054185	3.3493	0.0016185	483.232	46.42	2.1732	46.603	46.264	48.438	0.18266					158	53	6	0	0	0
ALQEAAEAY	9	Unmodified	_ALQEAAEAY_							0	0	0	0	0	0	1	eH3-K27C;eH3-K36C;eH3-VIP;eH3-NKA	eH3-K27C;eH3-K36C;eH3-VIP	eH3-K27C	MULTI-MATCH-MSMS	EXPLO_YZ1_YD1_211125_c27s_new_03	K27C		2	483.232	964.45	3.7376	0.0018061	-1.2102	-0.00058479	2.5274	0.0012213	483.232	46.63	2.7553	46.63	46.308	49.063	0	0.013499	-4.4073e-05	NaN	75.213	178	66	6	NaN	NaN	NaN
ALQEAAEAYL	10	Unmodified	_ALQEAAEAYL_							0	0	0	0	0	0	2	eH3-K27C;eH3-K36C;eH3-VIP;eH3-NKA	eH3-K27C;eH3-K36C;eH3-VIP	eH3-K27C	MULTI-MSMS	EXPLO_YZ1_YD1_211125_c27s_new_03	K27C	539.778	2	539.774	1077.53	5.4967	0.002967	0.4716	0.00025456	5.9683	0.0032216	539.775	62.772	0.58937	62.772	62.559	63.148	0					27	12	3	0	0	0
ALQEAAEAYL	10	Unmodified	_ALQEAAEAYL_							0	0	0	0	0	0	2	eH3-K27C;eH3-K36C;eH3-VIP;eH3-NKA	eH3-K27C;eH3-K36C;eH3-VIP	eH3-K27C	MULTI-MSMS	EXPLO_YZ1_YD1_211125_c36s_redo_02	K36C	539.777	2	539.774	1077.53	4.836	0.0026103	0.36683	0.00019801	5.2028	0.0028083	539.775	62.689	0.66816	62.814	62.529	63.197	0.12545					34	14	4	0	0	0
ALRDAGIEASQIGY	14	Unmodified	_ALRDAGIEASQIGY_							0	0	0	0	0	0	1	sp|P0AAI5|FABF_ECOLI	sp|P0AAI5|FABF_ECOLI	sp|P0AAI5|FABF_ECOLI	MULTI-MSMS	EXPLO_YZ1_YD1_211125_c27s_new_03	K27C	732.883	2	732.378	1462.74	2.9744	0.0021784	1.4028	0.0010274	4.3772	0.0032058	732.379	54.175	0.37757	54.175	53.993	54.37	0					20	8	3	0	0	0
ALRDAGIEASQIGY	14	Unmodified	_ALRDAGIEASQIGY_							0	0	0	0	0	0	1	sp|P0AAI5|FABF_ECOLI	sp|P0AAI5|FABF_ECOLI	sp|P0AAI5|FABF_ECOLI	MULTI-MSMS	EXPLO_YZ1_YD1_211125_c36s_redo_02	K36C	732.885	2	732.378	1462.74	3.4231	0.002507	-0.45592	-0.00033391	2.9671	0.0021731	732.379	54.066	0.70298	54.206	53.866	54.569	0.13987					47	16	5	0	0	0
ALRELVGEENFY	12	Unmodified	_ALRELVGEENFY_							0	0	0	0	0	0	3	sp|P33602|NUOG_ECOLI	sp|P33602|NUOG_ECOLI	sp|P33602|NUOG_ECOLI	MULTI-MSMS	EXPLO_YZ1_YD1_211125_c27s_new_03	K27C	720.365	2	720.362	1438.71	4.4678	0.0032184	0.1381	9.948e-05	4.6059	0.0033179	720.362	61.861	0.82886	61.861	61.271	62.1	0					43	18	4	0	0	0
ALRELVGEENFY	12	Unmodified	_ALRELVGEENFY_							0	0	0	0	0	0	3	sp|P33602|NUOG_ECOLI	sp|P33602|NUOG_ECOLI	sp|P33602|NUOG_ECOLI	MULTI-MSMS	EXPLO_YZ1_YD1_211125_c36s_redo_02	K36C	720.364	2	720.362	1438.71	4.377	0.003153	0.20841	0.00015013	4.5854	0.0033031	720.362	61.723	0.59423	61.848	61.57	62.164	0.12545					37	13	5	0	0	0
ALRPGMLIGAL	11	Unmodified	_ALRPGMLIGAL_							0	0	0	0	0	0	3	sp|P28248|DCD_ECOLI	sp|P28248|DCD_ECOLI	sp|P28248|DCD_ECOLI	MULTI-MSMS	EXPLO_YZ1_YD1_211125_c27s_new_03	K27C	556.34	2	556.336	1110.66	5.461	0.0030382	1.2869	0.00071593	6.7479	0.0037541	556.337	72.599	0.30861	72.599	72.379	72.687	0					13	5	3	0	0	0
ALRPGMLIGAL	11	Unmodified	_ALRPGMLIGAL_							0	0	0	0	0	0	3	sp|P28248|DCD_ECOLI	sp|P28248|DCD_ECOLI	sp|P28248|DCD_ECOLI	MULTI-MATCH	EXPLO_YZ1_YD1_211125_c36s_redo_02	K36C		2	556.336	1110.66	4.9411	0.0027489	1.9211	0.0010688	6.8622	0.0038177	556.338	72.259	0.30235	72.416	72.308	72.61	0.15742	-0.091456	0.00049373	NaN	61.999	7	5	2	NaN	NaN	NaN
ALRVDGGAVANNF	13	Unmodified	_ALRVDGGAVANNF_							0	0	0	0	0	0	1	sp|P0A6F3|GLPK_ECOLI	sp|P0A6F3|GLPK_ECOLI	sp|P0A6F3|GLPK_ECOLI	MULTI-MSMS	EXPLO_YZ1_YD1_211125_c27s_new_03	K27C	652.344	2	652.341	1302.67	3.383	0.0022069	-0.18301	-0.00011938	3.2	0.0020875	652.34	54.052	0.45674	54.052	53.778	54.235	0					22	10	4	0	0	0
ALRVDGGAVANNF	13	Unmodified	_ALRVDGGAVANNF_							0	0	0	0	0	0	1	sp|P0A6F3|GLPK_ECOLI	sp|P0A6F3|GLPK_ECOLI	sp|P0A6F3|GLPK_ECOLI	MULTI-MSMS	EXPLO_YZ1_YD1_211125_c36s_redo_02	K36C	652.345	2	652.341	1302.67	3.2343	0.0021099	-0.89871	-0.00058627	2.3356	0.0015236	652.34	54.027	0.44936	54.167	53.783	54.232	0.13987					23	10	3	0	0	0
ALSEQLKEIMAPL	13	Unmodified	_ALSEQLKEIMAPL_							0	0	0	0	0	0	3	sp|P05793|ILVC_ECOLI	sp|P05793|ILVC_ECOLI	sp|P05793|ILVC_ECOLI	MULTI-MSMS	EXPLO_YZ1_YD1_211125_c36s_redo_02	K36C	721.904	2	721.9	1441.79	4.0226	0.0029039	2.5578	0.0018465	6.5805	0.0047505	721.901	73.556	0.29137	73.715	73.493	73.785	0.1591					13	5	3	0	0	0
ALSEQLKEIMAPL	13	Unmodified	_ALSEQLKEIMAPL_							0	0	0	0	0	0	3	sp|P05793|ILVC_ECOLI	sp|P05793|ILVC_ECOLI	sp|P05793|ILVC_ECOLI	MULTI-MATCH-MSMS	EXPLO_YZ1_YD1_211125_c27s_new_03	K27C		2	721.9	1441.79	4.8238	0.0034823	-0.16786	-0.00012118	4.656	0.0033611	721.9	73.721	0.38893	73.721	73.464	73.853	0	0.0032651	-0.002999	NaN	61.78	13	7	3	NaN	NaN	NaN
ALSKTGSLNLY	11	Unmodified	_ALSKTGSLNLY_							0	0	0	0	0	0	3	sp|P0A855|TOLB_ECOLI	sp|P0A855|TOLB_ECOLI	sp|P0A855|TOLB_ECOLI	MULTI-MSMS	EXPLO_YZ1_YD1_211125_c27s_new_03	K27C	583.827	2	583.824	1165.63	4.1444	0.0024196	0.079553	4.6445e-05	4.2239	0.002466	583.825	55.018	0.30403	55.018	54.822	55.126	0					15	6	3	0	0	0
ALSKTGSLNLY	11	Unmodified	_ALSKTGSLNLY_							0	0	0	0	0	0	3	sp|P0A855|TOLB_ECOLI	sp|P0A855|TOLB_ECOLI	sp|P0A855|TOLB_ECOLI	MULTI-MSMS	EXPLO_YZ1_YD1_211125_c36s_redo_02	K36C	583.827	2	583.824	1165.63	4.6164	0.0026952	-0.15	-8.7575e-05	4.4664	0.0026076	583.824	54.839	0.29185	54.976	54.827	55.119	0.13711					16	6	3	0	0	0
ALTGQIVPKDIQL	13	Unmodified	_ALTGQIVPKDIQL_							0	0	0	0	0	0	1	sp|P33195|GCSP_ECOLI	sp|P33195|GCSP_ECOLI	sp|P33195|GCSP_ECOLI	MULTI-MSMS	EXPLO_YZ1_YD1_211125_c27s_new_03	K27C	698.42	2	698.414	1394.81	8.1444	0.0056882	-0.17105	-0.00011946	7.9733	0.0055687	698.414	65.43	0.24054	65.43	65.307	65.547	0					10	4	3	0	0	0
ALTGQIVPKDIQL	13	Unmodified	_ALTGQIVPKDIQL_							0	0	0	0	0	0	1	sp|P33195|GCSP_ECOLI	sp|P33195|GCSP_ECOLI	sp|P33195|GCSP_ECOLI	MULTI-MSMS	EXPLO_YZ1_YD1_211125_c36s_redo_02	K36C	698.417	2	698.414	1394.81	6.3496	0.0044346	-0.2842	-0.00019849	6.0654	0.0042361	698.414	65.296	0.28694	65.426	65.295	65.582	0.12965					12	5	3	0	0	0
ALTKAEMSEY	10	Oxidation (M)	_ALTKAEM(Oxidation (M))SEY_			ALTKAEM(1)SEY			ALTKAEM(65)SEY	0	0	0	0	0	1	2	sp|P0A6X7|IHFA_ECOLI	sp|P0A6X7|IHFA_ECOLI	sp|P0A6X7|IHFA_ECOLI	MULTI-MSMS	EXPLO_YZ1_YD1_211125_c27s_new_03	K27C	579.774	2	579.771	1157.53	5.8881	0.0034137	-2.2757	-0.0013194	3.6124	0.0020943	579.77	37.043	0.33093	37.043	36.893	37.224	0					11	7	2	0	0	0
ALTKAEMSEY	10	Oxidation (M)	_ALTKAEM(Oxidation (M))SEY_			ALTKAEM(1)SEY			ALTKAEM(91)SEY	0	0	0	0	0	1	2	sp|P0A6X7|IHFA_ECOLI	sp|P0A6X7|IHFA_ECOLI	sp|P0A6X7|IHFA_ECOLI	MULTI-MSMS	EXPLO_YZ1_YD1_211125_c36s_redo_02	K36C	579.773	2	579.771	1157.53	4.634	0.0026866	-1.1815	-0.00068498	3.4525	0.0020017	579.771	36.838	0.41421	37.068	36.833	37.247	0.23061					25	9	4	0	0	0
ALTKAEMSEY	10	Unmodified	_ALTKAEMSEY_							0	0	0	0	0	0	2	sp|P0A6X7|IHFA_ECOLI	sp|P0A6X7|IHFA_ECOLI	sp|P0A6X7|IHFA_ECOLI	MSMS	EXPLO_YZ1_YD1_211125_c36s_redo_02	K36C	571.776	2	571.774	1141.53	NaN	NaN	NaN	NaN	NaN	NaN	NaN	44.612	1	44.808	44.308	45.308	0.19648								0	0	0
ALTPDMAIVDANL	13	Unmodified	_ALTPDMAIVDANL_							0	0	0	0	0	0	2	sp|P0A9Q7|ADHE_ECOLI	sp|P0A9Q7|ADHE_ECOLI	sp|P0A9Q7|ADHE_ECOLI	MULTI-MSMS	EXPLO_YZ1_YD1_211125_c36s_redo_02	K36C	672.352	2	672.347	1342.68	4.3645	0.0029345	-0.24197	-0.00016269	4.1225	0.0027718	672.347	73.588	0.53815	73.748	73.541	74.079	0.1591					22	10	3	0	0	0
ALTQQGPAEELNKTW	15	Unmodified	_ALTQQGPAEELNKTW_							0	0	0	0	0	0	2	sp|P0AAI9|FABD_ECOLI	sp|P0AAI9|FABD_ECOLI	sp|P0AAI9|FABD_ECOLI	MULTI-MSMS	EXPLO_YZ1_YD1_211125_c27s_new_03	K27C	843.43	2	843.428	1684.84	3.3305	0.002809	-0.61536	-0.00051901	2.7151	0.00229	843.929	57.634	0.38085	57.634	57.453	57.834	0					19	8	3	0	0	0
ALTQQGPAEELNKTW	15	Unmodified	_ALTQQGPAEELNKTW_							0	0	0	0	0	0	2	sp|P0AAI9|FABD_ECOLI	sp|P0AAI9|FABD_ECOLI	sp|P0AAI9|FABD_ECOLI	MULTI-MSMS	EXPLO_YZ1_YD1_211125_c36s_redo_02	K36C	843.424	2	843.428	1684.84	4.3253	0.0036481	-0.93576	-0.00078925	3.3895	0.0028588	843.929	57.558	0.4302	57.689	57.402	57.832	0.13074					24	9	3	0	0	0
ALTTNEKTAHQL	12	Unmodified	_ALTTNEKTAHQL_							0	0	0	0	0	0	1	sp|P0AD61|KPYK1_ECOLI	sp|P0AD61|KPYK1_ECOLI	sp|P0AD61|KPYK1_ECOLI	MULTI-MSMS	EXPLO_YZ1_YD1_211125_c27s_new_03	K27C	442.908	3	442.905	1325.69	4.1482	0.0018373	0.69581	0.00030818	4.8441	0.0021455	442.906	36.355	0.58923	36.355	36.041	36.63	0					41	13	6	0	0	0
ALTTNEKTAHQL	12	Unmodified	_ALTTNEKTAHQL_							0	0	0	0	0	0	1	sp|P0AD61|KPYK1_ECOLI	sp|P0AD61|KPYK1_ECOLI	sp|P0AD61|KPYK1_ECOLI	MULTI-MSMS	EXPLO_YZ1_YD1_211125_c27s_new_03	K27C	663.858	2	663.854	1325.69	3.5288	0.0023426	0.39593	0.00026284	3.9247	0.0026054	663.855	36.378	0.21029	36.378	36.245	36.455	0					10	4	3	0	0	0
ALTTNEKTAHQL	12	Unmodified	_ALTTNEKTAHQL_							0	0	0	0	0	0	1	sp|P0AD61|KPYK1_ECOLI	sp|P0AD61|KPYK1_ECOLI	sp|P0AD61|KPYK1_ECOLI	MULTI-MSMS	EXPLO_YZ1_YD1_211125_c36s_redo_02	K36C	663.856	2	663.854	1325.69	2.9107	0.0019323	0.39188	0.00026015	3.3026	0.0021924	663.854	36.114	0.20341	36.345	36.237	36.441	0.2306					11	4	3	0	0	0
ALTTNEKTAHQL	12	Unmodified	_ALTTNEKTAHQL_							0	0	0	0	0	0	1	sp|P0AD61|KPYK1_ECOLI	sp|P0AD61|KPYK1_ECOLI	sp|P0AD61|KPYK1_ECOLI	MULTI-MATCH-MSMS	EXPLO_YZ1_YD1_211125_c36s_redo_02	K36C		3	442.905	1325.69	3.6325	0.0016089	0.41059	0.00018185	4.0431	0.0017907	442.905	36.089	0.46948	36.32	36.018	36.487	0.2306	-0.017514	-0.00014488	NaN	88.187	39	10	6	NaN	NaN	NaN
ALVEKAKAALA	11	Unmodified	_ALVEKAKAALA_							0	0	0	0	0	0	2	sp|P0A7L3|RL20_ECOLI	sp|P0A7L3|RL20_ECOLI	sp|P0A7L3|RL20_ECOLI	MULTI-MSMS	EXPLO_YZ1_YD1_211125_c27s_new_03	K27C	542.842	2	542.84	1083.67	3.4115	0.0018519	0.1012	5.4935e-05	3.5127	0.0019068	542.84	43.857	0.25958	43.857	43.749	44.008	0					13	5	3	0	0	0
ALVEKAKAALA	11	Unmodified	_ALVEKAKAALA_							0	0	0	0	0	0	2	sp|P0A7L3|RL20_ECOLI	sp|P0A7L3|RL20_ECOLI	sp|P0A7L3|RL20_ECOLI	MSMS	EXPLO_YZ1_YD1_211125_c27s_new_03	K27C	542.843	2	542.84	1083.67	NaN	NaN	NaN	NaN	NaN	NaN	NaN	48.548	1	48.548	48.048	49.048	0								0	0	0
ALVEKAKAALA	11	Unmodified	_ALVEKAKAALA_							0	0	0	0	0	0	2	sp|P0A7L3|RL20_ECOLI	sp|P0A7L3|RL20_ECOLI	sp|P0A7L3|RL20_ECOLI	MULTI-MSMS	EXPLO_YZ1_YD1_211125_c36s_redo_02	K36C	542.841	2	542.84	1083.67	3.9774	0.0021591	-0.092916	-5.0438e-05	3.8845	0.0021086	542.84	43.662	0.23918	43.865	43.728	43.967	0.20308					11	5	3	0	0	0
ALVEKAKAALA	11	Unmodified	_ALVEKAKAALA_							0	0	0	0	0	0	2	sp|P0A7L3|RL20_ECOLI	sp|P0A7L3|RL20_ECOLI	sp|P0A7L3|RL20_ECOLI	MULTI-MSMS	EXPLO_YZ1_YD1_211125_c36s_redo_02	K36C	542.844	2	542.84	1083.67	6.749	0.0036636	-0.84695	-0.00045976	5.9021	0.0032039	542.84	48.415	0.41163	48.584	48.379	48.79	0.16896					15	9	2	0	0	0
ALVERVKKAQREY	13	Unmodified	_ALVERVKKAQREY_							0	0	0	0	0	0	1	sp|P0A9Q7|ADHE_ECOLI	sp|P0A9Q7|ADHE_ECOLI	sp|P0A9Q7|ADHE_ECOLI	MULTI-MSMS	EXPLO_YZ1_YD1_211125_c27s_new_03	K27C	398.235	4	398.234	1588.9	3.799	0.0015129	1.128	0.0004492	4.927	0.0019621	398.234	35.263	0.53434	35.263	35.078	35.612	0					34	11	4	0	0	0
ALVERVKKAQREY	13	Unmodified	_ALVERVKKAQREY_							0	0	0	0	0	0	1	sp|P0A9Q7|ADHE_ECOLI	sp|P0A9Q7|ADHE_ECOLI	sp|P0A9Q7|ADHE_ECOLI	MULTI-MSMS	EXPLO_YZ1_YD1_211125_c27s_new_03	K27C	530.644	3	530.642	1588.9	3.705	0.001966	0.52569	0.00027895	4.2307	0.002245	530.642	35.234	0.49313	35.234	35.078	35.571	0					21	10	3	0	0	0
ALVERVKKAQREY	13	Unmodified	_ALVERVKKAQREY_							0	0	0	0	0	0	1	sp|P0A9Q7|ADHE_ECOLI	sp|P0A9Q7|ADHE_ECOLI	sp|P0A9Q7|ADHE_ECOLI	MULTI-MATCH-MSMS	EXPLO_YZ1_YD1_211125_c36s_redo_02	K36C		4	398.234	1588.9	3.7278	0.0014845	0.87095	0.00034684	4.5987	0.0018314	398.234	34.848	0.3059	35.079	34.931	35.237	0.23072	-0.091895	-0.00031832	NaN	64.65	14	6	3	NaN	NaN	NaN
ALVGTLHQDL	10	Unmodified	_ALVGTLHQDL_							0	0	0	0	0	0	2	sp|P0A9S3|GATD_ECOLI	sp|P0A9S3|GATD_ECOLI	sp|P0A9S3|GATD_ECOLI	MULTI-MSMS	EXPLO_YZ1_YD1_211125_c27s_new_03	K27C	533.799	2	533.798	1065.58	2.9991	0.0016009	0.22072	0.00011782	3.2198	0.0017187	533.798	55.706	0.32251	55.706	55.534	55.857	0					20	7	4	0	0	0
ALVGTLHQDL	10	Unmodified	_ALVGTLHQDL_							0	0	0	0	0	0	2	sp|P0A9S3|GATD_ECOLI	sp|P0A9S3|GATD_ECOLI	sp|P0A9S3|GATD_ECOLI	MULTI-MSMS	EXPLO_YZ1_YD1_211125_c36s_redo_02	K36C	533.799	2	533.798	1065.58	3.1541	0.0016836	-0.34675	-0.00018509	2.8073	0.0014985	533.798	55.571	0.32082	55.706	55.561	55.882	0.13471					21	7	4	0	0	0
ALVGTLHQDLHLTSATF	17	Unmodified	_ALVGTLHQDLHLTSATF_							0	0	0	0	0	0	4	sp|P0A9S3|GATD_ECOLI	sp|P0A9S3|GATD_ECOLI	sp|P0A9S3|GATD_ECOLI	MULTI-MSMS	EXPLO_YZ1_YD1_211125_c27s_new_03	K27C	912.993	2	912.486	1822.96	4.6318	0.0042264	1.5073	0.0013754	6.1391	0.0056018	912.989	64.585	0.2306	64.585	64.425	64.655	0					12	4	4	0	0	0
ALVGTLHQDLHLTSATF	17	Unmodified	_ALVGTLHQDLHLTSATF_							0	0	0	0	0	0	4	sp|P0A9S3|GATD_ECOLI	sp|P0A9S3|GATD_ECOLI	sp|P0A9S3|GATD_ECOLI	MULTI-MSMS	EXPLO_YZ1_YD1_211125_c36s_redo_02	K36C	608.663	3	608.66	1822.96	4.4906	0.0027333	1.7162	0.0010446	6.2068	0.0037778	608.995	64.456	0.36824	64.584	64.383	64.751	0.12774					26	7	4	0	0	0
ALVGTLHQDLHLTSATF	17	Unmodified	_ALVGTLHQDLHLTSATF_							0	0	0	0	0	0	4	sp|P0A9S3|GATD_ECOLI	sp|P0A9S3|GATD_ECOLI	sp|P0A9S3|GATD_ECOLI	MULTI-MATCH-MSMS	EXPLO_YZ1_YD1_211125_c27s_new_03	K27C		3	608.66	1822.96	5.3446	0.003253	1.3586	0.00082695	6.7032	0.00408	608.995	64.585	0.46386	64.585	64.328	64.792	0	0.00038276	-0.00016753	NaN	61.097	31	9	5	NaN	NaN	NaN
ALVGTLHQDLHLTSATF	17	Unmodified	_ALVGTLHQDLHLTSATF_							0	0	0	0	0	0	4	sp|P0A9S3|GATD_ECOLI	sp|P0A9S3|GATD_ECOLI	sp|P0A9S3|GATD_ECOLI	MULTI-MATCH-MSMS	EXPLO_YZ1_YD1_211125_c36s_redo_02	K36C		2	912.486	1822.96	3.5673	0.0032551	3.2046	0.0029242	6.7719	0.0061793	912.99	64.456	0.18715	64.584	64.468	64.655	0.12774	-0.00038276	0.0023363	NaN	132.69	6	3	2	NaN	NaN	NaN
ALVNWVQQTL	10	Unmodified	_ALVNWVQQTL_							0	0	0	0	0	0	2	CON__P00766	CON__P00766	CON__P00766	MULTI-MSMS	EXPLO_YZ1_YD1_211125_c27s_new_03	K27C	586.33	2	586.327	1170.64	5.126	0.0030055	1.5219	0.00089231	6.6478	0.0038978	586.328	76.683	0.44581	76.683	76.412	76.858	0					30	9	5	0	0	0
ALVNWVQQTL	10	Unmodified	_ALVNWVQQTL_							0	0	0	0	0	0	2	CON__P00766	CON__P00766	CON__P00766	MULTI-MSMS	EXPLO_YZ1_YD1_211125_c36s_redo_02	K36C	586.831	2	586.327	1170.64	3.9033	0.0022886	2.4827	0.0014557	6.386	0.0037443	586.329	76.454	0.50267	76.607	76.301	76.804	0.15273					39	12	5	0	0	0
ALVSGARTQF	10	Unmodified	_ALVSGARTQF_							0	0	0	0	0	0	1	sp|P0A903|BAMC_ECOLI	sp|P0A903|BAMC_ECOLI	sp|P0A903|BAMC_ECOLI	MULTI-MSMS	EXPLO_YZ1_YD1_211125_c27s_new_03	K27C	525.293	2	525.291	1048.57	3.6384	0.0019112	-0.96548	-0.00050716	2.673	0.0014041	525.29	49.728	0.31541	49.728	49.564	49.879	0					12	7	2	0	0	0
ALVSGARTQF	10	Unmodified	_ALVSGARTQF_							0	0	0	0	0	0	1	sp|P0A903|BAMC_ECOLI	sp|P0A903|BAMC_ECOLI	sp|P0A903|BAMC_ECOLI	MULTI-MSMS	EXPLO_YZ1_YD1_211125_c36s_redo_02	K36C	525.293	2	525.291	1048.57	4.4046	0.0023137	-0.80854	-0.00042472	3.5961	0.001889	525.29	49.536	0.35863	49.695	49.528	49.887	0.15892					14	8	3	0	0	0
ALYADPDADFDKL	13	Unmodified	_ALYADPDADFDKL_							0	0	0	0	0	0	3	sp|P0A9W3|ETTA_ECOLI	sp|P0A9W3|ETTA_ECOLI	sp|P0A9W3|ETTA_ECOLI	MSMS	EXPLO_YZ1_YD1_211125_c36s_redo_02	K36C	726.887	2	727.346	1452.68	NaN	NaN	NaN	NaN	NaN	NaN	NaN	63.777	1	63.904	63.404	64.404	0.12629								0	0	0
ALYPHLSVAENM	12	Unmodified	_ALYPHLSVAENM_							0	0	0	0	0	0	3	sp|P68187|MALK_ECOLI	sp|P68187|MALK_ECOLI	sp|P68187|MALK_ECOLI	MULTI-MSMS	EXPLO_YZ1_YD1_211125_c27s_new_03	K27C	672.838	2	672.834	1343.65	4.7987	0.0032287	-1.9317	-0.0012997	2.867	0.001929	672.834	61.446	0.39788	61.446	61.144	61.542	0					19	8	4	0	0	0
ALYPHLSVAENM	12	Unmodified	_ALYPHLSVAENM_							0	0	0	0	0	0	3	sp|P68187|MALK_ECOLI	sp|P68187|MALK_ECOLI	sp|P68187|MALK_ECOLI	MULTI-MSMS	EXPLO_YZ1_YD1_211125_c36s_redo_02	K36C	672.836	2	672.834	1343.65	4.8797	0.0032832	-1.7067	-0.0011483	3.173	0.0021349	672.834	61.294	0.17913	61.42	61.348	61.527	0.12569					9	3	3	0	0	0
ALYPHLSVAENMSF	14	Oxidation (M)	_ALYPHLSVAENM(Oxidation (M))SF_			ALYPHLSVAENM(1)SF			ALYPHLSVAENM(86)SF	0	0	0	0	0	1	4	sp|P68187|MALK_ECOLI	sp|P68187|MALK_ECOLI	sp|P68187|MALK_ECOLI	MULTI-MSMS	EXPLO_YZ1_YD1_211125_c27s_new_03	K27C	797.888	2	797.882	1593.75	5.381	0.0042934	1.4735	0.0011757	6.8546	0.0054691	797.885	62.49	0.27535	62.49	62.374	62.65	0					15	5	4	0	0	0
ALYPHLSVAENMSF	14	Oxidation (M)	_ALYPHLSVAENM(Oxidation (M))SF_							0	0	0	0	0	1	4	sp|P68187|MALK_ECOLI	sp|P68187|MALK_ECOLI	sp|P68187|MALK_ECOLI	MULTI-MATCH	EXPLO_YZ1_YD1_211125_c36s_redo_02	K36C		2	797.882	1593.75	4.5248	0.0036102	2.7982	0.0022326	7.323	0.0058429	797.885	62.383	0.31373	62.508	62.349	62.663	0.12545	0.0089584	0.0014373	NaN	85.533	9	6	2	NaN	NaN	NaN
ALYPHLSVAENMSF	14	Unmodified	_ALYPHLSVAENMSF_							0	0	0	0	0	0	4	sp|P68187|MALK_ECOLI	sp|P68187|MALK_ECOLI	sp|P68187|MALK_ECOLI	MULTI-MSMS	EXPLO_YZ1_YD1_211125_c27s_new_03	K27C	790.389	2	789.885	1577.75	5.1446	0.0040636	-3.8274	-0.0030232	1.3172	0.0010404	790.384	69.252	0.39398	69.252	69.076	69.47	0					10	7	2	0	0	0
ALYPHLSVAENMSF	14	Unmodified	_ALYPHLSVAENMSF_							0	0	0	0	0	0	4	sp|P68187|MALK_ECOLI	sp|P68187|MALK_ECOLI	sp|P68187|MALK_ECOLI	MULTI-MATCH-MSMS	EXPLO_YZ1_YD1_211125_c36s_redo_02	K36C		2	789.885	1577.75	4.3677	0.00345	-1.5824	-0.0012499	2.7854	0.0022001	789.883	69.104	0.23663	69.247	69.176	69.412	0.14288	-0.0021236	0.002053	NaN	94.692	7	4	2	NaN	NaN	NaN
AMAALGGEIEVPTLDGRVKL	20	Oxidation (M)	_AM(Oxidation (M))AALGGEIEVPTLDGRVKL_			AM(1)AALGGEIEVPTLDGRVKL			AM(67)AALGGEIEVPTLDGRVKL	0	0	0	0	0	1	3	sp|P08622|DNAJ_ECOLI	sp|P08622|DNAJ_ECOLI	sp|P08622|DNAJ_ECOLI	MULTI-MSMS	EXPLO_YZ1_YD1_211125_c27s_new_03	K27C	686.388	3	686.042	2055.1	6.29	0.0043152	1.2684	0.00087019	7.5585	0.0051854	686.042	67.958	0.43602	67.958	67.685	68.121	0					23	8	4	0	0	0
AMAALGGEIEVPTLDGRVKL	20	Oxidation (M)	_AM(Oxidation (M))AALGGEIEVPTLDGRVKL_			AM(1)AALGGEIEVPTLDGRVKL			AM(70)AALGGEIEVPTLDGRVKL	0	0	0	0	0	1	3	sp|P08622|DNAJ_ECOLI	sp|P08622|DNAJ_ECOLI	sp|P08622|DNAJ_ECOLI	MULTI-MSMS	EXPLO_YZ1_YD1_211125_c36s_redo_02	K36C	686.381	3	686.042	2055.1	6.0297	0.0041366	1.714	0.0011759	7.7437	0.0053125	686.377	67.754	0.38065	67.893	67.692	68.073	0.13892					22	7	4	0	0	0
AMAALGGEIEVPTLDGRVKL	20	Unmodified	_AMAALGGEIEVPTLDGRVKL_							0	0	0	0	0	0	3	sp|P08622|DNAJ_ECOLI	sp|P08622|DNAJ_ECOLI	sp|P08622|DNAJ_ECOLI	MULTI-MSMS	EXPLO_YZ1_YD1_211125_c27s_new_03	K27C	681.049	3	680.71	2039.11	4.8767	0.0033196	3.1349	0.002134	8.0116	0.0054536	681.046	71.144	0.35371	71.144	70.989	71.342	0					11	6	2	0	0	0
AMAALGGEIEVPTLDGRVKL	20	Unmodified	_AMAALGGEIEVPTLDGRVKL_							0	0	0	0	0	0	3	sp|P08622|DNAJ_ECOLI	sp|P08622|DNAJ_ECOLI	sp|P08622|DNAJ_ECOLI	MULTI-MATCH-MSMS	EXPLO_YZ1_YD1_211125_c36s_redo_02	K36C		3	680.71	2039.11	4.9856	0.0033938	3.5967	0.0024483	8.5823	0.005842	680.713	70.896	0.39178	71.047	70.88	71.271	0.15081	-0.048371	0.0004313	NaN	55.688	13	7	2	NaN	NaN	NaN
AMANALRDAGIEASQIGY	18	Unmodified	_AMANALRDAGIEASQIGY_							0	0	0	0	0	0	2	sp|P0AAI5|FABF_ECOLI	sp|P0AAI5|FABF_ECOLI	sp|P0AAI5|FABF_ECOLI	MULTI-MSMS	EXPLO_YZ1_YD1_211125_c27s_new_03	K27C	926.465	2	925.957	1849.9	3.2114	0.0029736	0.97456	0.0009024	4.1859	0.003876	925.957	63.246	0.18728	63.246	63.148	63.335	0					7	3	3	0	0	0
AMAVDHEINMVSL	13	Unmodified	_AMAVDHEINMVSL_							0	0	0	0	0	0	2	sp|P31979|NUOF_ECOLI	sp|P31979|NUOF_ECOLI	sp|P31979|NUOF_ECOLI	MULTI-MSMS	EXPLO_YZ1_YD1_211125_c27s_new_03	K27C	715.351	2	715.344	1428.67	7.6859	0.0054981	0.63301	0.00045282	8.3189	0.0059509	715.345	65.179	0.38338	65.179	64.973	65.356	0					22	7	4	0	0	0
AMAVDHEINMVSL	13	Unmodified	_AMAVDHEINMVSL_							0	0	0	0	0	0	2	sp|P31979|NUOF_ECOLI	sp|P31979|NUOF_ECOLI	sp|P31979|NUOF_ECOLI	MULTI-MSMS	EXPLO_YZ1_YD1_211125_c36s_redo_02	K36C	715.349	2	715.344	1428.67	6.2926	0.0045014	0.28305	0.00020248	6.5756	0.0047039	715.345	65.099	0.32677	65.228	64.969	65.295	0.12966					14	6	3	0	0	0
AMHGVDTPIDY	11	Unmodified	_AMHGVDTPIDY_							0	0	0	0	0	0	1	sp|P0A953|FABB_ECOLI	sp|P0A953|FABB_ECOLI	sp|P0A953|FABB_ECOLI	MULTI-MSMS	EXPLO_YZ1_YD1_211125_c36s_redo_02	K36C	609.78	2	609.777	1217.54	5.8578	0.0035719	0.79637	0.00048561	6.6541	0.0040575	609.777	53.087	0.22543	53.23	53.142	53.367	0.14312					13	5	3	0	0	0
AMHGVDTPIDY	11	Unmodified	_AMHGVDTPIDY_							0	0	0	0	0	0	1	sp|P0A953|FABB_ECOLI	sp|P0A953|FABB_ECOLI	sp|P0A953|FABB_ECOLI	MULTI-MATCH	EXPLO_YZ1_YD1_211125_c27s_new_03	K27C		2	609.777	1217.54	4.7215	0.0028791	2.8065	0.0017113	7.5279	0.0045904	609.777	53.25	0.28526	53.25	53.111	53.396	0	0.0098958	0.001335	NaN	68.214	14	6	3	NaN	NaN	NaN
AMIGDPTGAL	10	Unmodified	_AMIGDPTGAL_							0	0	0	0	0	0	1	sp|P0AE08|AHPC_ECOLI	sp|P0AE08|AHPC_ECOLI	sp|P0AE08|AHPC_ECOLI	MULTI-MSMS	EXPLO_YZ1_YD1_211125_c27s_new_03	K27C	473.242	2	473.239	944.464	5.0653	0.0023971	1.0295	0.0004872	6.0948	0.0028843	473.239	62.086	0.6368	62.086	61.922	62.559	0					28	13	3	0	0	0
AMIGDPTGAL	10	Unmodified	_AMIGDPTGAL_							0	0	0	0	0	0	1	sp|P0AE08|AHPC_ECOLI	sp|P0AE08|AHPC_ECOLI	sp|P0AE08|AHPC_ECOLI	MULTI-MSMS	EXPLO_YZ1_YD1_211125_c36s_redo_02	K36C	473.241	2	473.239	944.464	5.7008	0.0026979	0.25677	0.00012151	5.9576	0.0028194	473.239	62.017	0.48904	62.142	61.954	62.443	0.12545					26	10	3	0	0	0
AMIGDPTGAL	10	Oxidation (M)	_AM(Oxidation (M))IGDPTGAL_			AM(1)IGDPTGAL			AM(82)IGDPTGAL	0	0	0	0	0	1	1	sp|P0AE08|AHPC_ECOLI	sp|P0AE08|AHPC_ECOLI	sp|P0AE08|AHPC_ECOLI	MULTI-SECPEP	EXPLO_YZ1_YD1_211125_c27s_new_03	K27C	481.293	2	481.237	960.459	4.1892	0.002016	-0.90636	-0.00043617	3.2829	0.0015798	481.236	55.256	0.37526	55.256	55.04	55.415	0					20	8	3	0	0	0
AMIGDPTGAL	10	Oxidation (M)	_AM(Oxidation (M))IGDPTGAL_							0	0	0	0	0	1	1	sp|P0AE08|AHPC_ECOLI	sp|P0AE08|AHPC_ECOLI	sp|P0AE08|AHPC_ECOLI	MULTI-MATCH-MSMS	EXPLO_YZ1_YD1_211125_c36s_redo_02	K36C		2	481.237	960.459	3.5211	0.0016945	-1.2873	-0.00061947	2.2339	0.001075	481.236	55.121	0.43646	55.256	55.037	55.473	0.13471	0.00018871	-0.0001353	NaN	81.635	20	10	3	NaN	NaN	NaN
AMIGDPTGALTRNF	14	Oxidation (M)	_AM(Oxidation (M))IGDPTGALTRNF_			AM(1)IGDPTGALTRNF			AM(80)IGDPTGALTRNF	0	0	0	0	0	1	2	sp|P0AE08|AHPC_ECOLI	sp|P0AE08|AHPC_ECOLI	sp|P0AE08|AHPC_ECOLI	MULTI-MSMS	EXPLO_YZ1_YD1_211125_c27s_new_03	K27C	740.368	2	740.367	1478.72	1.6654	0.001233	0.1545	0.00011439	1.8199	0.0013474	740.367	59.722	0.46898	59.722	59.465	59.934	0					34	12	4	0	0	0
AMIGDPTGALTRNF	14	Oxidation (M)	_AM(Oxidation (M))IGDPTGALTRNF_			AM(1)IGDPTGALTRNF			AM(140)IGDPTGALTRNF	0	0	0	0	0	1	2	sp|P0AE08|AHPC_ECOLI	sp|P0AE08|AHPC_ECOLI	sp|P0AE08|AHPC_ECOLI	MULTI-MSMS	EXPLO_YZ1_YD1_211125_c36s_redo_02	K36C	740.368	2	740.367	1478.72	2.6851	0.0019879	-0.079204	-5.864e-05	2.6059	0.0019293	740.367	59.559	0.36971	59.685	59.559	59.929	0.12642					35	10	5	0	0	0
AMIGDPTGALTRNF	14	Unmodified	_AMIGDPTGALTRNF_							0	0	0	0	0	0	2	sp|P0AE08|AHPC_ECOLI	sp|P0AE08|AHPC_ECOLI	sp|P0AE08|AHPC_ECOLI	MULTI-MSMS	EXPLO_YZ1_YD1_211125_c27s_new_03	K27C	732.873	2	732.369	1462.72	4.3405	0.0031789	-1.6811	-0.0012312	2.6594	0.0019477	732.368	64.221	0.69185	64.221	63.963	64.655	0					48	14	6	0	0	0
AMIGDPTGALTRNF	14	Unmodified	_AMIGDPTGALTRNF_							0	0	0	0	0	0	2	sp|P0AE08|AHPC_ECOLI	sp|P0AE08|AHPC_ECOLI	sp|P0AE08|AHPC_ECOLI	MULTI-MSMS	EXPLO_YZ1_YD1_211125_c36s_redo_02	K36C	732.873	2	732.369	1462.72	3.7087	0.0027161	-0.020212	-1.4803e-05	3.6885	0.0027013	732.369	64.098	0.77156	64.226	64.022	64.794	0.12773					53	16	5	0	0	0
AMIGSKGVSFF	11	Unmodified	_AMIGSKGVSFF_							0	0	0	0	0	0	2	sp|P0ABA6|ATPG_ECOLI	sp|P0ABA6|ATPG_ECOLI	sp|P0ABA6|ATPG_ECOLI	MULTI-MSMS	EXPLO_YZ1_YD1_211125_c27s_new_03	K27C	572.299	2	572.297	1142.58	6.2547	0.0035795	-1.6348	-0.0009356	4.6199	0.0026439	572.296	68.478	0.57289	68.478	68.121	68.694	0					28	11	3	0	0	0
AMIGSKGVSFF	11	Unmodified	_AMIGSKGVSFF_							0	0	0	0	0	0	2	sp|P0ABA6|ATPG_ECOLI	sp|P0ABA6|ATPG_ECOLI	sp|P0ABA6|ATPG_ECOLI	MULTI-MATCH-MSMS	EXPLO_YZ1_YD1_211125_c36s_redo_02	K36C		2	572.297	1142.58	5.5899	0.0031991	-1.1347	-0.00064941	4.4552	0.0025497	572.296	68.334	0.6188	68.473	68.168	68.786	0.13892	-0.0021953	0.00030322	NaN	80.787	25	12	3	NaN	NaN	NaN
AMLGDLNIAEPKAL	14	Unmodified	_AMLGDLNIAEPKAL_							0	0	0	0	0	0	3	sp|P0A9Q5|ACCD_ECOLI	sp|P0A9Q5|ACCD_ECOLI	sp|P0A9Q5|ACCD_ECOLI	MULTI-MSMS	EXPLO_YZ1_YD1_211125_c27s_new_03	K27C	728.401	2	728.397	1454.78	5.0823	0.0037019	1.3524	0.00098508	6.4347	0.004687	728.399	68.573	0.33397	68.573	68.36	68.694	0					22	6	4	0	0	0
AMLGDLNIAEPKAL	14	Unmodified	_AMLGDLNIAEPKAL_							0	0	0	0	0	0	3	sp|P0A9Q5|ACCD_ECOLI	sp|P0A9Q5|ACCD_ECOLI	sp|P0A9Q5|ACCD_ECOLI	MULTI-MSMS	EXPLO_YZ1_YD1_211125_c36s_redo_02	K36C	728.901	2	728.397	1454.78	4.9524	0.0036073	0.79896	0.00058196	5.7514	0.0041893	728.398	68.334	0.43175	68.473	68.355	68.786	0.13892					25	8	4	0	0	0
AMLGDLNIAEPKAL	14	Oxidation (M)	_AM(Oxidation (M))LGDLNIAEPKAL_			AM(1)LGDLNIAEPKAL			AM(68)LGDLNIAEPKAL	0	0	0	0	0	1	3	sp|P0A9Q5|ACCD_ECOLI	sp|P0A9Q5|ACCD_ECOLI	sp|P0A9Q5|ACCD_ECOLI	MSMS	EXPLO_YZ1_YD1_211125_c36s_redo_02	K36C	736.396	2	736.395	1470.78	NaN	NaN	NaN	NaN	NaN	NaN	NaN	63.971	1	64.097	63.597	64.597	0.1263								0	0	0
AMMGSGVASGEDRAEEAAEM	20	Unmodified	_AMMGSGVASGEDRAEEAAEM_							0	0	0	0	0	0	2	sp|P0A9A6|FTSZ_ECOLI	sp|P0A9A6|FTSZ_ECOLI	sp|P0A9A6|FTSZ_ECOLI	MULTI-MSMS	EXPLO_YZ1_YD1_211125_c27s_new_03	K27C	1000.42	2	999.914	1997.81	3.306	0.0033057	-0.21883	-0.00021881	3.0871	0.0030869	1000.41	51.145	0.20699	51.145	51.028	51.235	0					11	4	3	0	0	0
AMMGSGVASGEDRAEEAAEM	20	Unmodified	_AMMGSGVASGEDRAEEAAEM_							0	0	0	0	0	0	2	sp|P0A9A6|FTSZ_ECOLI	sp|P0A9A6|FTSZ_ECOLI	sp|P0A9A6|FTSZ_ECOLI	MULTI-MSMS	EXPLO_YZ1_YD1_211125_c36s_redo_02	K36C	1000.42	2	999.914	1997.81	3.4433	0.003443	1.1523	0.0011522	4.5956	0.0045952	1000.42	50.984	0.19788	51.136	51.064	51.262	0.15165					12	4	4	0	0	0
AMNPVDHPHGGGEGRNF	17	Oxidation (M)	_AM(Oxidation (M))NPVDHPHGGGEGRNF_			AM(1)NPVDHPHGGGEGRNF			AM(61)NPVDHPHGGGEGRNF	0	0	0	0	0	1	1	sp|P60422|RL2_ECOLI	sp|P60422|RL2_ECOLI	sp|P60422|RL2_ECOLI	MULTI-MSMS	EXPLO_YZ1_YD1_211125_c27s_new_03	K27C	452.706	4	452.704	1806.79	4.4301	0.0020055	0.17081	7.7326e-05	4.6009	0.0020829	452.704	33.175	0.35255	33.175	32.987	33.34	0					26	7	4	0	0	0
AMNPVDHPHGGGEGRNF	17	Oxidation (M)	_AM(Oxidation (M))NPVDHPHGGGEGRNF_			AM(1)NPVDHPHGGGEGRNF			AM(60)NPVDHPHGGGEGRNF	0	0	0	0	0	1	1	sp|P60422|RL2_ECOLI	sp|P60422|RL2_ECOLI	sp|P60422|RL2_ECOLI	MULTI-MSMS	EXPLO_YZ1_YD1_211125_c27s_new_03	K27C	603.606	3	603.269	1806.79	3.843	0.0023184	0.28488	0.00017186	4.1279	0.0024902	603.27	33.175	0.35255	33.175	32.987	33.34	0					22	7	4	0	0	0
AMNPVDHPHGGGEGRNF	17	Oxidation (M)	_AM(Oxidation (M))NPVDHPHGGGEGRNF_			AM(1)NPVDHPHGGGEGRNF			AM(45)NPVDHPHGGGEGRNF	0	0	0	0	0	1	1	sp|P60422|RL2_ECOLI	sp|P60422|RL2_ECOLI	sp|P60422|RL2_ECOLI	MULTI-MSMS	EXPLO_YZ1_YD1_211125_c27s_new_03	K27C	603.604	3	603.269	1806.79	3.5654	0.0021509	-1.2086	-0.0007291	2.3568	0.0014218	603.603	33.778	0.43478	33.778	33.468	33.903	0					14	9	2	0	0	0
AMNPVDHPHGGGEGRNF	17	Oxidation (M)	_AM(Oxidation (M))NPVDHPHGGGEGRNF_			AM(1)NPVDHPHGGGEGRNF			AM(51)NPVDHPHGGGEGRNF	0	0	0	0	0	1	1	sp|P60422|RL2_ECOLI	sp|P60422|RL2_ECOLI	sp|P60422|RL2_ECOLI	MULTI-MSMS	EXPLO_YZ1_YD1_211125_c36s_redo_02	K36C	603.271	3	603.269	1806.79	3.7066	0.0022361	0.12927	7.7982e-05	3.8359	0.0023141	603.269	32.932	0.43561	33.162	33.007	33.443	0.22952					26	9	5	0	0	0
AMNPVDHPHGGGEGRNF	17	Oxidation (M)	_AM(Oxidation (M))NPVDHPHGGGEGRNF_			AM(1)NPVDHPHGGGEGRNF			AM(45)NPVDHPHGGGEGRNF	0	0	0	0	0	1	1	sp|P60422|RL2_ECOLI	sp|P60422|RL2_ECOLI	sp|P60422|RL2_ECOLI	MULTI-MSMS	EXPLO_YZ1_YD1_211125_c36s_redo_02	K36C	452.706	4	452.704	1806.79	3.7273	0.0016873	-0.12517	-5.6666e-05	3.6021	0.0016307	452.704	33.481	1.0956	33.711	33.4	34.495	0.23024					64	24	4	0	0	0
AMNPVDHPHGGGEGRNF	17	Oxidation (M)	_AM(Oxidation (M))NPVDHPHGGGEGRNF_							0	0	0	0	0	1	1	sp|P60422|RL2_ECOLI	sp|P60422|RL2_ECOLI	sp|P60422|RL2_ECOLI	MULTI-MATCH-MSMS	EXPLO_YZ1_YD1_211125_c27s_new_03	K27C		4	452.704	1806.79	4.1321	0.0018706	-0.42831	-0.0001939	3.7038	0.0016767	452.954	33.715	0.88359	33.715	33.377	34.261	0	0.0021432	-0.00037701	NaN	45.438	47	19	3	NaN	NaN	NaN
AMNPVDHPHGGGEGRNF	17	Oxidation (M)	_AM(Oxidation (M))NPVDHPHGGGEGRNF_							0	0	0	0	0	1	1	sp|P60422|RL2_ECOLI	sp|P60422|RL2_ECOLI	sp|P60422|RL2_ECOLI	MULTI-MATCH-MSMS	EXPLO_YZ1_YD1_211125_c36s_redo_02	K36C		4	452.704	1806.79	3.7589	0.0017017	0.55088	0.00024939	4.3098	0.0019511	452.704	32.948	0.43565	33.178	32.963	33.399	0.22952	0.0015625	0.0003033	NaN	60.918	33	9	5	NaN	NaN	NaN
AMNPVDHPHGGGEGRNF	17	Unmodified	_AMNPVDHPHGGGEGRNF_							0	0	0	0	0	0	1	sp|P60422|RL2_ECOLI	sp|P60422|RL2_ECOLI	sp|P60422|RL2_ECOLI	MULTI-MSMS	EXPLO_YZ1_YD1_211125_c27s_new_03	K27C	448.708	4	448.705	1790.79	5.9051	0.0026497	-0.15733	-7.0594e-05	5.7478	0.0025791	448.705	37.043	0.68146	37.043	36.543	37.224	0					28	15	3	0	0	0
AMNPVDHPHGGGEGRNF	17	Unmodified	_AMNPVDHPHGGGEGRNF_							0	0	0	0	0	0	1	sp|P60422|RL2_ECOLI	sp|P60422|RL2_ECOLI	sp|P60422|RL2_ECOLI	MULTI-MSMS	EXPLO_YZ1_YD1_211125_c27s_new_03	K27C	597.941	3	597.938	1790.79	5.5648	0.0033274	-3.1269	-0.0018697	2.4378	0.0014577	597.937	37.043	0.2467	37.043	36.893	37.14	0					9	5	2	0	0	0
AMNPVDHPHGGGEGRNF	17	Unmodified	_AMNPVDHPHGGGEGRNF_							0	0	0	0	0	0	1	sp|P60422|RL2_ECOLI	sp|P60422|RL2_ECOLI	sp|P60422|RL2_ECOLI	MULTI-MSMS	EXPLO_YZ1_YD1_211125_c36s_redo_02	K36C	448.709	4	448.705	1790.79	4.8673	0.002184	-0.053292	-2.3912e-05	4.814	0.0021601	448.705	36.754	0.45475	36.985	36.833	37.288	0.2306					35	10	5	0	0	0
AMNPVDHPHGGGEGRNF	17	Unmodified	_AMNPVDHPHGGGEGRNF_							0	0	0	0	0	0	1	sp|P60422|RL2_ECOLI	sp|P60422|RL2_ECOLI	sp|P60422|RL2_ECOLI	MULTI-MSMS	EXPLO_YZ1_YD1_211125_c36s_redo_02	K36C	597.941	3	597.938	1790.79	4.461	0.0026674	-1.5694	-0.00093842	2.8916	0.001729	597.937	36.768	0.28642	36.999	36.833	37.119	0.23061					17	6	4	0	0	0
AMPALNVPAVPAIPQQ	16	Unmodified	_AMPALNVPAVPAIPQQ_							0	0	0	0	0	0	2	sp|P77804|YDGA_ECOLI	sp|P77804|YDGA_ECOLI	sp|P77804|YDGA_ECOLI	MULTI-MSMS	EXPLO_YZ1_YD1_211125_c27s_new_03	K27C	808.948	2	808.945	1615.88	4.6662	0.0037747	-0.54597	-0.00044166	4.1202	0.003333	808.945	69.514	0.33928	69.514	69.276	69.615	0					11	6	2	0	0	0
AMQLGGHVEASNEREF	16	Unmodified	_AMQLGGHVEASNEREF_							0	0	0	0	0	0	2	sp|P04079|GUAA_ECOLI	sp|P04079|GUAA_ECOLI	sp|P04079|GUAA_ECOLI	MSMS	EXPLO_YZ1_YD1_211125_c27s_new_03	K27C	592.283	3	592.277	1773.81	NaN	NaN	NaN	NaN	NaN	NaN	NaN	48.703	1	48.703	48.203	49.203	0								0	0	0
AMRVVGQLGQVL	12	Unmodified	_AMRVVGQLGQVL_							0	0	0	0	0	0	2	sp|P0A7L0|RL1_ECOLI	sp|P0A7L0|RL1_ECOLI	sp|P0A7L0|RL1_ECOLI	MULTI-MSMS	EXPLO_YZ1_YD1_211125_c36s_redo_02	K36C	635.872	2	635.869	1269.72	3.7944	0.0024127	0.88975	0.00056576	4.6841	0.0029785	635.87	64.407	0.3182	64.535	64.337	64.655	0.12774					12	6	3	0	0	0
AMRVVGQLGQVL	12	Unmodified	_AMRVVGQLGQVL_							0	0	0	0	0	0	2	sp|P0A7L0|RL1_ECOLI	sp|P0A7L0|RL1_ECOLI	sp|P0A7L0|RL1_ECOLI	MULTI-MATCH-MSMS	EXPLO_YZ1_YD1_211125_c27s_new_03	K27C		2	635.869	1269.72	5.3757	0.0034182	0.57653	0.0003666	5.9522	0.0037848	635.869	64.585	0.27775	64.585	64.377	64.655	0	0.025197	-0.0001873	NaN	76.827	9	5	2	NaN	NaN	NaN
AMTKTNDDFF	10	Unmodified	_AMTKTNDDFF_							0	0	0	0	0	0	2	sp|P0AG30|RHO_ECOLI	sp|P0AG30|RHO_ECOLI	sp|P0AG30|RHO_ECOLI	MULTI-MSMS	EXPLO_YZ1_YD1_211125_c27s_new_03	K27C	595.265	2	595.263	1188.51	4.3018	0.0025607	-0.9913	-0.00059008	3.3105	0.0019706	595.263	58.121	0.34454	58.121	57.968	58.312	0					16	7	3	0	0	0
AMTKTNDDFF	10	Unmodified	_AMTKTNDDFF_							0	0	0	0	0	0	2	sp|P0AG30|RHO_ECOLI	sp|P0AG30|RHO_ECOLI	sp|P0AG30|RHO_ECOLI	MULTI-MSMS	EXPLO_YZ1_YD1_211125_c36s_redo_02	K36C	595.266	2	595.263	1188.51	5.0113	0.0029831	-0.1331	-7.9228e-05	4.8782	0.0029038	595.264	58.055	0.37801	58.184	57.966	58.344	0.12906					21	8	4	0	0	0
AMTKTNDDFFEMM	13	Unmodified	_AMTKTNDDFFEMM_							0	0	0	0	0	0	4	sp|P0AG30|RHO_ECOLI	sp|P0AG30|RHO_ECOLI	sp|P0AG30|RHO_ECOLI	MULTI-MSMS	EXPLO_YZ1_YD1_211125_c27s_new_03	K27C	790.828	2	790.825	1579.64	4.4066	0.0034849	-2.2716	-0.0017964	2.135	0.0016884	790.824	71.466	0.29734	71.466	71.342	71.64	0					12	5	3	0	0	0
AMTKTNDDFFEMM	13	Unmodified	_AMTKTNDDFFEMM_							0	0	0	0	0	0	4	sp|P0AG30|RHO_ECOLI	sp|P0AG30|RHO_ECOLI	sp|P0AG30|RHO_ECOLI	MULTI-MATCH-MSMS	EXPLO_YZ1_YD1_211125_c36s_redo_02	K36C		2	790.825	1579.64	4.739	0.0037477	-3.1421	-0.0024848	1.5969	0.0012629	790.823	71.242	0.29671	71.393	71.271	71.568	0.15081	-0.036358	-0.00064978	NaN	93.649	12	5	3	NaN	NaN	NaN
ANAFLGVCH	9	Carbamidomethyl (C)	_ANAFLGVC(Carbamidomethyl (C))H_	ANAFLGVC(1)H			ANAFLGVC(72)H			0	0	1	0	0	0	2	sp|P0A9Q7|ADHE_ECOLI	sp|P0A9Q7|ADHE_ECOLI	sp|P0A9Q7|ADHE_ECOLI	MULTI-MSMS	EXPLO_YZ1_YD1_211125_c27s_new_03	K27C	494.738	2	494.737	987.46	4.749	0.0023495	0.051121	2.5292e-05	4.8002	0.0023748	494.737	51.886	0.33353	51.886	51.741	52.074	0					13	7	3	0	0	0
ANAKAAAAAKGMPLYEHIAEL	21	Unmodified	_ANAKAAAAAKGMPLYEHIAEL_							0	0	0	0	0	0	3	sp|P0A6P9|ENO_ECOLI	sp|P0A6P9|ENO_ECOLI	sp|P0A6P9|ENO_ECOLI	MULTI-MSMS	EXPLO_YZ1_YD1_211125_c27s_new_03	K27C	536.041	4	535.786	2139.11	7.4835	0.0040096	0.18197	9.7497e-05	7.6655	0.0041071	536.037	60.322	0.44028	60.322	60.149	60.589	0					43	9	6	0	0	0
ANAKAAAAAKGMPLYEHIAEL	21	Unmodified	_ANAKAAAAAKGMPLYEHIAEL_							0	0	0	0	0	0	3	sp|P0A6P9|ENO_ECOLI	sp|P0A6P9|ENO_ECOLI	sp|P0A6P9|ENO_ECOLI	MULTI-MSMS	EXPLO_YZ1_YD1_211125_c36s_redo_02	K36C	536.041	4	535.786	2139.11	7.0363	0.0037699	1.7181	0.00092054	8.7544	0.0046905	536.037	60.175	0.56817	60.302	60.102	60.67	0.12642					51	12	6	0	0	0
ANAKAAAAAKGMPLYEHIAEL	21	Unmodified	_ANAKAAAAAKGMPLYEHIAEL_							0	0	0	0	0	0	3	sp|P0A6P9|ENO_ECOLI	sp|P0A6P9|ENO_ECOLI	sp|P0A6P9|ENO_ECOLI	MSMS	EXPLO_YZ1_YD1_211125_c36s_redo_02	K36C	714.05	3	714.045	2139.11	NaN	NaN	NaN	NaN	NaN	NaN	NaN	60.142	1	60.268	59.768	60.768	0.12642								0	0	0
ANAKAAAAAKGMPLYEHIAEL	21	Oxidation (M)	_ANAKAAAAAKGM(Oxidation (M))PLYEHIAEL_			ANAKAAAAAKGM(1)PLYEHIAEL			ANAKAAAAAKGM(63)PLYEHIAEL	0	0	0	0	0	1	3	sp|P0A6P9|ENO_ECOLI	sp|P0A6P9|ENO_ECOLI	sp|P0A6P9|ENO_ECOLI	MULTI-MSMS	EXPLO_YZ1_YD1_211125_c36s_redo_02	K36C	719.378	3	719.377	2155.11	2.584	0.0018589	-0.71962	-0.00051768	1.8644	0.0013412	719.711	55.275	0.36506	55.41	55.196	55.561	0.1347					18	8	3	0	0	0
ANAKAAAAAKGMPLYEHIAEL	21	Oxidation (M)	_ANAKAAAAAKGM(Oxidation (M))PLYEHIAEL_							0	0	0	0	0	1	3	sp|P0A6P9|ENO_ECOLI	sp|P0A6P9|ENO_ECOLI	sp|P0A6P9|ENO_ECOLI	MULTI-MATCH-MSMS	EXPLO_YZ1_YD1_211125_c27s_new_03	K27C		3	719.377	2155.11	2.6787	0.001927	-0.12937	-9.3068e-05	2.5493	0.0018339	719.711	55.37	0.3287	55.37	55.247	55.576	0	-0.019989	0.00060818	NaN	62.966	9	7	2	NaN	NaN	NaN
ANALRDAGIEASQIGY	16	Unmodified	_ANALRDAGIEASQIGY_							0	0	0	0	0	0	1	sp|P0AAI5|FABF_ECOLI	sp|P0AAI5|FABF_ECOLI	sp|P0AAI5|FABF_ECOLI	MSMS	EXPLO_YZ1_YD1_211125_c27s_new_03	K27C	824.921	2	824.918	1647.82	NaN	NaN	NaN	NaN	NaN	NaN	NaN	57.254	1	57.254	56.754	57.754	0								0	0	0
ANALRDAGIEASQIGY	16	Unmodified	_ANALRDAGIEASQIGY_							0	0	0	0	0	0	1	sp|P0AAI5|FABF_ECOLI	sp|P0AAI5|FABF_ECOLI	sp|P0AAI5|FABF_ECOLI	MULTI-MSMS	EXPLO_YZ1_YD1_211125_c36s_redo_02	K36C	824.921	2	824.918	1647.82	3.7638	0.0031048	-0.081042	-6.6853e-05	3.6827	0.0030379	824.918	57.183	0.2125	57.313	57.153	57.366	0.13074					11	4	3	0	0	0
ANELSDAAENKGTAVK	16	Unmodified	_ANELSDAAENKGTAVK_							0	0	0	0	0	0	1	sp|P02359|RS7_ECOLI	sp|P02359|RS7_ECOLI	sp|P02359|RS7_ECOLI	MULTI-MSMS	EXPLO_YZ1_YD1_211125_c27s_new_03	K27C	539.943	3	539.941	1616.8	3.5792	0.0019326	0.64149	0.00034637	4.2207	0.0022789	539.941	35.778	0.21485	35.778	35.653	35.868	0					8	4	3	0	0	0
ANELSDAAENKGTAVK	16	Unmodified	_ANELSDAAENKGTAVK_							0	0	0	0	0	0	1	sp|P02359|RS7_ECOLI	sp|P02359|RS7_ECOLI	sp|P02359|RS7_ECOLI	MULTI-MSMS	EXPLO_YZ1_YD1_211125_c36s_redo_02	K36C	539.943	3	539.941	1616.8	3.6605	0.0019765	0.043511	2.3493e-05	3.704	0.0019999	539.941	35.48	0.2619	35.711	35.585	35.847	0.23072					10	5	2	0	0	0
ANEVTARNNLDNAVEQL	17	Unmodified	_ANEVTARNNLDNAVEQL_							0	0	0	0	0	0	1	sp|P02930|TOLC_ECOLI	sp|P02930|TOLC_ECOLI	sp|P02930|TOLC_ECOLI	MULTI-MSMS	EXPLO_YZ1_YD1_211125_c27s_new_03	K27C	936.471	2	935.966	1869.92	4.0806	0.0038193	-0.087705	-8.2089e-05	3.9929	0.0037372	936.468	57.074	0.35654	57.074	56.915	57.272	0					24	7	4	0	0	0
ANEVTARNNLDNAVEQL	17	Unmodified	_ANEVTARNNLDNAVEQL_							0	0	0	0	0	0	1	sp|P02930|TOLC_ECOLI	sp|P02930|TOLC_ECOLI	sp|P02930|TOLC_ECOLI	MULTI-MSMS	EXPLO_YZ1_YD1_211125_c27s_new_03	K27C	624.316	3	624.313	1869.92	4.6483	0.002902	-0.41407	-0.00025851	4.2343	0.0026435	624.313	57.074	0.35654	57.074	56.915	57.272	0					17	7	3	0	0	0
ANEVTARNNLDNAVEQL	17	Unmodified	_ANEVTARNNLDNAVEQL_							0	0	0	0	0	0	1	sp|P02930|TOLC_ECOLI	sp|P02930|TOLC_ECOLI	sp|P02930|TOLC_ECOLI	MULTI-MSMS	EXPLO_YZ1_YD1_211125_c36s_redo_02	K36C	936.473	2	935.966	1869.92	4.5116	0.0042227	0.34533	0.00032321	4.8569	0.0045459	935.967	57.001	0.40202	57.132	56.929	57.331	0.13074					28	8	4	0	0	0
ANEVTARNNLDNAVEQL	17	Unmodified	_ANEVTARNNLDNAVEQL_							0	0	0	0	0	0	1	sp|P02930|TOLC_ECOLI	sp|P02930|TOLC_ECOLI	sp|P02930|TOLC_ECOLI	MULTI-MSMS	EXPLO_YZ1_YD1_211125_c36s_redo_02	K36C	624.651	3	624.313	1869.92	5.3621	0.0033477	-0.48881	-0.00030517	4.8733	0.0030425	624.648	57.001	0.44669	57.132	56.843	57.29	0.13074					22	9	3	0	0	0
ANFLKDDANIH	11	Unmodified	_ANFLKDDANIH_							0	0	0	0	0	0	2	sp|P63224|GMHA_ECOLI	sp|P63224|GMHA_ECOLI	sp|P63224|GMHA_ECOLI	MSMS	EXPLO_YZ1_YD1_211125_c36s_redo_02	K36C	629.317	2	629.315	1256.61	NaN	NaN	NaN	NaN	NaN	NaN	NaN	45.932	1	46.117	45.617	46.617	0.18481								0	0	0
ANHPDLIAAAKAGMDSHGF	19	Unmodified	_ANHPDLIAAAKAGMDSHGF_							0	0	0	0	0	0	2	sp|P0AB77|KBL_ECOLI	sp|P0AB77|KBL_ECOLI	sp|P0AB77|KBL_ECOLI	MSMS	EXPLO_YZ1_YD1_211125_c36s_redo_02	K36C	641.646	3	641.644	1921.91	NaN	NaN	NaN	NaN	NaN	NaN	NaN	59.282	1	59.41	58.91	59.91	0.12762								0	0	0
ANIEGVKAMTDVTGF	15	Unmodified	_ANIEGVKAMTDVTGF_							0	0	0	0	0	0	1	sp|P16456|SELD_ECOLI	sp|P16456|SELD_ECOLI	sp|P16456|SELD_ECOLI	MULTI-MSMS	EXPLO_YZ1_YD1_211125_c27s_new_03	K27C	776.892	2	776.887	1551.76	3.978	0.0030904	0.68988	0.00053596	4.6678	0.0036264	777.39	64.037	0.26869	64.037	63.839	64.108	0					9	5	2	0	0	0
ANIGGRPGGAITAGCF	16	Carbamidomethyl (C)	_ANIGGRPGGAITAGC(Carbamidomethyl (C))F_	ANIGGRPGGAITAGC(1)F			ANIGGRPGGAITAGC(54)F			0	0	1	0	0	0	0	sp|P68767|AMPA_ECOLI	sp|P68767|AMPA_ECOLI	sp|P68767|AMPA_ECOLI	MULTI-MSMS	EXPLO_YZ1_YD1_211125_c27s_new_03	K27C	759.402	2	759.878	1517.74	3.4903	0.0026522	-3.5156	-0.0026714	-0.02526	-1.9195e-05	760.376	55.145	0.24945	55.145	54.958	55.207	0					9	5	2	0	0	0
ANIGTVRDVEGAERNGAEGVGLY	23	Unmodified	_ANIGTVRDVEGAERNGAEGVGLY_							0	0	0	0	0	0	1	sp|P08839|PT1_ECOLI	sp|P08839|PT1_ECOLI	sp|P08839|PT1_ECOLI	MULTI-MSMS	EXPLO_YZ1_YD1_211125_c36s_redo_02	K36C	783.728	3	783.059	2346.16	3.9392	0.0030846	-0.69556	-0.00054466	3.2436	0.0025399	783.394	54.311	0.29412	54.448	54.272	54.566	0.13711					18	6	4	0	0	0
ANIGTVRDVEGAERNGAEGVGLY	23	Unmodified	_ANIGTVRDVEGAERNGAEGVGLY_							0	0	0	0	0	0	1	sp|P08839|PT1_ECOLI	sp|P08839|PT1_ECOLI	sp|P08839|PT1_ECOLI	MULTI-MATCH-MSMS	EXPLO_YZ1_YD1_211125_c27s_new_03	K27C		3	783.059	2346.16	3.7314	0.0029219	-1.1838	-0.00092697	2.5476	0.0019949	783.393	54.391	0.20872	54.391	54.279	54.488	0	-0.028858	-0.00057892	NaN	46.353	10	4	3	NaN	NaN	NaN
ANKELQTIPKSVAN	14	Unmodified	_ANKELQTIPKSVAN_							0	0	0	0	0	0	1	sp|P0AC38|ASPA_ECOLI	sp|P0AC38|ASPA_ECOLI	sp|P0AC38|ASPA_ECOLI	MULTI-MSMS	EXPLO_YZ1_YD1_211125_c27s_new_03	K27C	756.923	2	756.923	1511.83	4.3109	0.003263	-1.7475	-0.0013228	2.5634	0.0019403	756.922	41.306	0.24236	41.306	41.146	41.388	0					14	5	3	0	0	0
ANKELQTIPKSVAN	14	Unmodified	_ANKELQTIPKSVAN_							0	0	0	0	0	0	1	sp|P0AC38|ASPA_ECOLI	sp|P0AC38|ASPA_ECOLI	sp|P0AC38|ASPA_ECOLI	MULTI-MSMS	EXPLO_YZ1_YD1_211125_c36s_redo_02	K36C	756.925	2	756.923	1511.83	3.7383	0.0028296	-0.96157	-0.00072783	2.7767	0.0021018	756.923	41.028	0.23987	41.247	41.103	41.343	0.21895					14	5	3	0	0	0
ANKTQDVLL	9	Unmodified	_ANKTQDVLL_							0	0	0	0	0	0	1	sp|P02931|OMPF_ECOLI	sp|P02931|OMPF_ECOLI	sp|P02931|OMPF_ECOLI	MULTI-MSMS	EXPLO_YZ1_YD1_211125_c27s_new_03	K27C	501.287	2	501.285	1000.56	4.434	0.0022227	-0.75817	-0.00038006	3.6759	0.0018427	501.285	52.998	0.91648	52.998	52.69	53.607	0					87	21	6	0	0	0
ANKTQDVLL	9	Unmodified	_ANKTQDVLL_							0	0	0	0	0	0	1	sp|P02931|OMPF_ECOLI	sp|P02931|OMPF_ECOLI	sp|P02931|OMPF_ECOLI	MULTI-MSMS	EXPLO_YZ1_YD1_211125_c36s_redo_02	K36C	501.287	2	501.285	1000.56	5.5412	0.0027777	-0.94694	-0.00047469	4.5942	0.002303	501.285	52.891	0.93393	53.034	52.643	53.577	0.14312					78	22	5	0	0	0
ANKTQDVLLVAQY	13	Unmodified	_ANKTQDVLLVAQY_							0	0	0	0	0	0	2	sp|P02931|OMPF_ECOLI	sp|P02931|OMPF_ECOLI	sp|P02931|OMPF_ECOLI	MULTI-MSMS	EXPLO_YZ1_YD1_211125_c27s_new_03	K27C	731.903	2	731.899	1461.78	3.9642	0.0029014	-0.55221	-0.00040416	3.412	0.0024973	731.898	60.988	1.036	60.988	60.675	61.711	0					81	23	7	0	0	0
ANKTQDVLLVAQY	13	Unmodified	_ANKTQDVLLVAQY_							0	0	0	0	0	0	2	sp|P02931|OMPF_ECOLI	sp|P02931|OMPF_ECOLI	sp|P02931|OMPF_ECOLI	MULTI-MSMS	EXPLO_YZ1_YD1_211125_c27s_new_03	K27C	488.272	3	488.268	1461.78	4.5298	0.0022118	0.45452	0.00022193	4.9843	0.0024337	488.268	60.953	0.55505	60.953	60.716	61.271	0					44	12	5	0	0	0
ANKTQDVLLVAQY	13	Unmodified	_ANKTQDVLLVAQY_							0	0	0	0	0	0	2	sp|P02931|OMPF_ECOLI	sp|P02931|OMPF_ECOLI	sp|P02931|OMPF_ECOLI	MULTI-MSMS	EXPLO_YZ1_YD1_211125_c36s_redo_02	K36C	731.904	2	731.899	1461.78	4.2018	0.0030753	1.0644	0.00077906	5.2663	0.0038544	731.899	60.863	0.43197	60.988	60.751	61.183	0.12569					39	9	5	0	0	0
ANLNTKDTNVW	11	Unmodified	_ANLNTKDTNVW_							0	0	0	0	0	0	1	sp|P31554|LPTD_ECOLI	sp|P31554|LPTD_ECOLI	sp|P31554|LPTD_ECOLI	MULTI-SECPEP	EXPLO_YZ1_YD1_211125_c27s_new_03	K27C	638.086	2	638.32	1274.63	4.4072	0.0028132	1.9061	0.0012167	6.3133	0.0040299	638.321	51.779	0.49736	51.779	51.534	52.032	0					21	11	3	0	0	0
ANLNTKDTNVW	11	Unmodified	_ANLNTKDTNVW_							0	0	0	0	0	0	1	sp|P31554|LPTD_ECOLI	sp|P31554|LPTD_ECOLI	sp|P31554|LPTD_ECOLI	MULTI-SECPEP	EXPLO_YZ1_YD1_211125_c36s_redo_02	K36C	638.086	2	638.32	1274.63	4.4278	0.0028264	3.4909	0.0022283	7.9187	0.0050547	638.322	51.63	0.46085	51.777	51.551	52.012	0.14708					23	10	3	0	0	0
ANLPVLVVR	9	Unmodified	_ANLPVLVVR_							0	0	0	0	0	0	2	sp|P39177|USPG_ECOLI	sp|P39177|USPG_ECOLI	sp|P39177|USPG_ECOLI	MULTI-MSMS	EXPLO_YZ1_YD1_211125_c27s_new_03	K27C	490.819	2	490.816	979.618	5.4112	0.0026559	-0.006421	-3.1515e-06	5.4048	0.0026528	490.816	61.764	0.29767	61.764	61.585	61.882	0					15	6	3	0	0	0
ANLPVLVVR	9	Unmodified	_ANLPVLVVR_							0	0	0	0	0	0	2	sp|P39177|USPG_ECOLI	sp|P39177|USPG_ECOLI	sp|P39177|USPG_ECOLI	MULTI-MSMS	EXPLO_YZ1_YD1_211125_c36s_redo_02	K36C	490.819	2	490.816	979.618	5.3286	0.0026154	0.57166	0.00028058	5.9003	0.002896	490.817	61.587	0.38291	61.713	61.527	61.91	0.12545					19	8	3	0	0	0
ANLREQGIAFPNDF	14	Unmodified	_ANLREQGIAFPNDF_							0	0	0	0	0	0	2	sp|P0A8N3|SYK1_ECOLI	sp|P0A8N3|SYK1_ECOLI	sp|P0A8N3|SYK1_ECOLI	MULTI-MSMS	EXPLO_YZ1_YD1_211125_c36s_redo_02	K36C	796.406	2	796.397	1590.78	5.864	0.0046701	3.9608	0.0031544	9.8249	0.0078245	796.4	65.695	0.83875	65.825	65.436	66.275	0.12966					44	17	4	0	0	0
ANLVGGERYEPDEENPMLGF	20	Unmodified	_ANLVGGERYEPDEENPMLGF_							0	0	0	0	0	0	4	sp|P23538|PPSA_ECOLI	sp|P23538|PPSA_ECOLI	sp|P23538|PPSA_ECOLI	MULTI-MSMS	EXPLO_YZ1_YD1_211125_c27s_new_03	K27C	1119.52	2	1119.01	2236.01	5.2045	0.0058239	-1.0953	-0.0012257	4.1092	0.0045982	1119.51	69.3	0.24515	69.3	69.177	69.422	0					6	4	2	0	0	0
ANMTEGEVHEVNIVL	15	Unmodified	_ANMTEGEVHEVNIVL_							0	0	0	0	0	0	1	sp|P0A705|IF2_ECOLI	sp|P0A705|IF2_ECOLI	sp|P0A705|IF2_ECOLI	MULTI-MSMS	EXPLO_YZ1_YD1_211125_c27s_new_03	K27C	828.411	2	827.909	1653.8	4.106	0.0033994	-1.0102	-0.00083633	3.0959	0.0025631	827.908	64.455	0.28047	64.455	64.328	64.608	0					14	5	3	0	0	0
ANMTEGEVHEVNIVL	15	Unmodified	_ANMTEGEVHEVNIVL_							0	0	0	0	0	0	1	sp|P0A705|IF2_ECOLI	sp|P0A705|IF2_ECOLI	sp|P0A705|IF2_ECOLI	MULTI-MSMS	EXPLO_YZ1_YD1_211125_c36s_redo_02	K36C	828.415	2	827.909	1653.8	2.9573	0.0024484	0.86991	0.0007202	3.8272	0.0031686	828.411	64.319	0.36273	64.447	64.292	64.655	0.12774					15	7	3	0	0	0
ANPQEGSVVFDDQIRGPIEF	20	Unmodified	_ANPQEGSVVFDDQIRGPIEF_							0	0	0	0	0	0	1	sp|P04805|SYE_ECOLI	sp|P04805|SYE_ECOLI	sp|P04805|SYE_ECOLI	MULTI-MSMS	EXPLO_YZ1_YD1_211125_c27s_new_03	K27C	740.369	3	740.031	2217.07	4.2828	0.0031694	0.45318	0.00033537	4.736	0.0035048	740.366	71.541	0.34526	71.541	71.342	71.688	0					21	6	5	0	0	0
ANPQEGSVVFDDQIRGPIEF	20	Unmodified	_ANPQEGSVVFDDQIRGPIEF_							0	0	0	0	0	0	1	sp|P04805|SYE_ECOLI	sp|P04805|SYE_ECOLI	sp|P04805|SYE_ECOLI	MULTI-MSMS	EXPLO_YZ1_YD1_211125_c27s_new_03	K27C	1110.05	2	1109.54	2217.07	4.41	0.0048931	0.70384	0.00078094	5.1139	0.005674	1110.04	71.57	0.24718	71.57	71.393	71.64	0					11	4	3	0	0	0
ANPQEGSVVFDDQIRGPIEF	20	Unmodified	_ANPQEGSVVFDDQIRGPIEF_							0	0	0	0	0	0	1	sp|P04805|SYE_ECOLI	sp|P04805|SYE_ECOLI	sp|P04805|SYE_ECOLI	MULTI-MSMS	EXPLO_YZ1_YD1_211125_c36s_redo_02	K36C	740.366	3	740.031	2217.07	4.9738	0.0036808	-1.624	-0.0012018	3.3498	0.002479	740.364	71.341	0.29671	71.496	71.275	71.572	0.15453					13	5	3	0	0	0
ANPSPPVGPALGQQGVN	17	Unmodified	_ANPSPPVGPALGQQGVN_							0	0	0	0	0	0	1	sp|P0A7J7|RL11_ECOLI	sp|P0A7J7|RL11_ECOLI	sp|P0A7J7|RL11_ECOLI	MULTI-MSMS	EXPLO_YZ1_YD1_211125_c27s_new_03	K27C	802.418	2	801.915	1601.82	4.0116	0.003217	-0.95373	-0.00076481	3.0579	0.0024522	802.415	51.781	0.29229	51.781	51.662	51.954	0					10	6	2	0	0	0
ANPSPPVGPALGQQGVN	17	Unmodified	_ANPSPPVGPALGQQGVN_							0	0	0	0	0	0	1	sp|P0A7J7|RL11_ECOLI	sp|P0A7J7|RL11_ECOLI	sp|P0A7J7|RL11_ECOLI	MULTI-MSMS	EXPLO_YZ1_YD1_211125_c36s_redo_02	K36C	801.921	2	801.915	1601.82	3.89	0.0031194	0.19357	0.00015523	4.0836	0.0032747	801.916	51.672	0.38227	51.819	51.629	52.012	0.14708					21	8	3	0	0	0
ANPSPPVGPALGQQGVNIM	19	Oxidation (M)	_ANPSPPVGPALGQQGVNIM(Oxidation (M))_			ANPSPPVGPALGQQGVNIM(1)			ANPSPPVGPALGQQGVNIM(71)	0	0	0	0	0	1	1	sp|P0A7J7|RL11_ECOLI	sp|P0A7J7|RL11_ECOLI	sp|P0A7J7|RL11_ECOLI	MSMS	EXPLO_YZ1_YD1_211125_c27s_new_03	K27C	931.977	2	931.975	1861.94	NaN	NaN	NaN	NaN	NaN	NaN	NaN	57.586	1	57.586	57.086	58.086	0								0	0	0
ANPSPPVGPALGQQGVNIM	19	Oxidation (M)	_ANPSPPVGPALGQQGVNIM(Oxidation (M))_			ANPSPPVGPALGQQGVNIM(1)			ANPSPPVGPALGQQGVNIM(85)	0	0	0	0	0	1	1	sp|P0A7J7|RL11_ECOLI	sp|P0A7J7|RL11_ECOLI	sp|P0A7J7|RL11_ECOLI	MSMS	EXPLO_YZ1_YD1_211125_c36s_redo_02	K36C	931.978	2	931.975	1861.94	NaN	NaN	NaN	NaN	NaN	NaN	NaN	57.453	1	57.583	57.083	58.083	0.13074								0	0	0
ANPSPPVGPALGQQGVNIMEF	21	Oxidation (M)	_ANPSPPVGPALGQQGVNIM(Oxidation (M))EF_			ANPSPPVGPALGQQGVNIM(1)EF			ANPSPPVGPALGQQGVNIM(69)EF	0	0	0	0	0	1	2	sp|P0A7J7|RL11_ECOLI	sp|P0A7J7|RL11_ECOLI	sp|P0A7J7|RL11_ECOLI	MULTI-MSMS	EXPLO_YZ1_YD1_211125_c27s_new_03	K27C	1070.04	2	1070.03	2138.05	5.9886	0.0064079	-1.0809	-0.0011566	4.9077	0.0052513	1070.53	68.051	0.33179	68.051	67.834	68.166	0					16	6	3	0	0	0
ANPSPPVGPALGQQGVNIMEF	21	Oxidation (M)	_ANPSPPVGPALGQQGVNIM(Oxidation (M))EF_			ANPSPPVGPALGQQGVNIM(1)EF			ANPSPPVGPALGQQGVNIM(80)EF	0	0	0	0	0	1	2	sp|P0A7J7|RL11_ECOLI	sp|P0A7J7|RL11_ECOLI	sp|P0A7J7|RL11_ECOLI	MULTI-MSMS	EXPLO_YZ1_YD1_211125_c36s_redo_02	K36C	1070.54	2	1070.03	2138.05	5.4523	0.0058342	-0.83602	-0.00089457	4.6163	0.0049396	1070.53	67.881	0.28283	68.02	67.885	68.168	0.13891					20	5	4	0	0	0
ANQEEGTQIRVF	12	Unmodified	_ANQEEGTQIRVF_							0	0	0	0	0	0	0	sp|P63020|NFUA_ECOLI	sp|P63020|NFUA_ECOLI	sp|P63020|NFUA_ECOLI	MULTI-MSMS	EXPLO_YZ1_YD1_211125_c27s_new_03	K27C	696.351	2	696.349	1390.68	3.6576	0.0025469	-1.5733	-0.0010956	2.0842	0.0014514	696.35	56.261	0.55148	56.261	55.903	56.454	0					23	12	3	0	0	0
ANQEEGTQIRVF	12	Unmodified	_ANQEEGTQIRVF_							0	0	0	0	0	0	0	sp|P63020|NFUA_ECOLI	sp|P63020|NFUA_ECOLI	sp|P63020|NFUA_ECOLI	MULTI-MSMS	EXPLO_YZ1_YD1_211125_c36s_redo_02	K36C	696.351	2	696.349	1390.68	3.8109	0.0026537	-1.3448	-0.00093642	2.4661	0.0017173	696.349	56.069	0.52803	56.201	56.013	56.541	0.13266					25	12	3	0	0	0
ANRGADVALIGTPDGVKTIVK	21	Unmodified	_ANRGADVALIGTPDGVKTIVK_							0	0	0	0	0	0	1	sp|P0A7Z0|RPIA_ECOLI	sp|P0A7Z0|RPIA_ECOLI	sp|P0A7Z0|RPIA_ECOLI	MULTI-MSMS	EXPLO_YZ1_YD1_211125_c27s_new_03	K27C	699.404	3	699.067	2094.18	3.4337	0.0024004	-0.87118	-0.00060901	2.5625	0.0017914	699.066	53.975	0.24893	53.975	53.821	54.07	0					17	5	4	0	0	0
ANRGADVALIGTPDGVKTIVK	21	Unmodified	_ANRGADVALIGTPDGVKTIVK_							0	0	0	0	0	0	1	sp|P0A7Z0|RPIA_ECOLI	sp|P0A7Z0|RPIA_ECOLI	sp|P0A7Z0|RPIA_ECOLI	MULTI-MSMS	EXPLO_YZ1_YD1_211125_c36s_redo_02	K36C	699.405	3	699.067	2094.18	3.2076	0.0022423	-0.52542	-0.0003673	2.6822	0.001875	699.401	53.827	0.28362	53.966	53.824	54.108	0.13987					21	6	5	0	0	0
ANRILPELKDDKEISSHDSSTN	22	Unmodified	_ANRILPELKDDKEISSHDSSTN_							0	0	0	0	0	0	2	sp|P0A6T1|G6PI_ECOLI	sp|P0A6T1|G6PI_ECOLI	sp|P0A6T1|G6PI_ECOLI	MULTI-MSMS	EXPLO_YZ1_YD1_211125_c27s_new_03	K27C	618.064	4	618.061	2468.21	4.2312	0.0026151	-1.2808	-0.00079164	2.9503	0.0018235	618.31	44.742	0.37402	44.742	44.514	44.888	0					26	8	5	0	0	0
ANRILPELKDDKEISSHDSSTN	22	Unmodified	_ANRILPELKDDKEISSHDSSTN_							0	0	0	0	0	0	2	sp|P0A6T1|G6PI_ECOLI	sp|P0A6T1|G6PI_ECOLI	sp|P0A6T1|G6PI_ECOLI	MULTI-MSMS	EXPLO_YZ1_YD1_211125_c36s_redo_02	K36C	618.567	4	618.061	2468.21	4.1189	0.0025457	-1.4294	-0.00088348	2.6895	0.0016623	618.31	44.524	0.36967	44.72	44.496	44.866	0.19648					22	8	4	0	0	0
ANRVTKPEAGHF	12	Unmodified	_ANRVTKPEAGHF_							0	0	0	0	0	0	0	sp|P60438|RL3_ECOLI	sp|P60438|RL3_ECOLI	sp|P60438|RL3_ECOLI	MULTI-MSMS	EXPLO_YZ1_YD1_211125_c27s_new_03	K27C	443.238	3	442.902	1325.68	4.4308	0.0019624	-2.278	-0.0010089	2.1528	0.00095349	442.901	33.273	0.44275	33.273	33.115	33.558	0					12	9	2	0	0	0
ANRVTKPEAGHF	12	Unmodified	_ANRVTKPEAGHF_							0	0	0	0	0	0	0	sp|P60438|RL3_ECOLI	sp|P60438|RL3_ECOLI	sp|P60438|RL3_ECOLI	MULTI-MATCH-MSMS	EXPLO_YZ1_YD1_211125_c36s_redo_02	K36C		3	442.902	1325.68	3.9522	0.0017504	-1.2838	-0.0005686	2.6684	0.0011818	442.902	33.062	0.48375	33.291	33.007	33.491	0.22952	0.0091741	0.00050085	NaN	52.247	20	10	3	NaN	NaN	NaN
ANSLQRTVATAQF	13	Unmodified	_ANSLQRTVATAQF_							0	0	0	0	0	0	1	sp|P19926|AGP_ECOLI	sp|P19926|AGP_ECOLI	sp|P19926|AGP_ECOLI	MULTI-MSMS	EXPLO_YZ1_YD1_211125_c27s_new_03	K27C	704.378	2	703.873	1405.73	3.8974	0.0027433	0.35357	0.00024887	4.251	0.0029922	703.873	54.449	0.25116	54.449	54.279	54.53	0					16	5	4	0	0	0
ANSLQRTVATAQF	13	Unmodified	_ANSLQRTVATAQF_							0	0	0	0	0	0	1	sp|P19926|AGP_ECOLI	sp|P19926|AGP_ECOLI	sp|P19926|AGP_ECOLI	MULTI-MSMS	EXPLO_YZ1_YD1_211125_c36s_redo_02	K36C	704.376	2	703.873	1405.73	4.1211	0.0029007	0.054943	3.8673e-05	4.176	0.0029394	703.873	54.323	0.37468	54.461	54.23	54.604	0.13711					16	8	3	0	0	0
ANTKEFADNLDSDF	14	Unmodified	_ANTKEFADNLDSDF_							0	0	0	0	0	0	2	sp|P0A7V3|RS3_ECOLI	sp|P0A7V3|RS3_ECOLI	sp|P0A7V3|RS3_ECOLI	MULTI-MSMS	EXPLO_YZ1_YD1_211125_c27s_new_03	K27C	794.356	2	793.852	1585.69	4.3296	0.0034371	-0.91143	-0.00072354	3.4182	0.0027135	793.851	59.264	0.44612	59.264	59.019	59.465	0					40	9	5	0	0	0
ANTKEFADNLDSDF	14	Unmodified	_ANTKEFADNLDSDF_							0	0	0	0	0	0	2	sp|P0A7V3|RS3_ECOLI	sp|P0A7V3|RS3_ECOLI	sp|P0A7V3|RS3_ECOLI	MULTI-MSMS	EXPLO_YZ1_YD1_211125_c36s_redo_02	K36C	793.855	2	793.852	1585.69	3.6918	0.0029307	0.063207	5.0177e-05	3.755	0.0029809	793.852	59.154	0.41586	59.281	59.038	59.454	0.12762					38	9	5	0	0	0
ANTPDRLQQASL	12	Unmodified	_ANTPDRLQQASL_							0	0	0	0	0	0	1	CON__P00766	CON__P00766	CON__P00766	MULTI-MSMS	EXPLO_YZ1_YD1_211125_c27s_new_03	K27C	657.348	2	657.344	1312.67	5.5849	0.0036712	0.89487	0.00058824	6.4798	0.0042595	657.345	46.966	0.55094	46.966	46.608	47.158	0					35	12	4	0	0	0
ANTPDRLQQASL	12	Unmodified	_ANTPDRLQQASL_							0	0	0	0	0	0	1	CON__P00766	CON__P00766	CON__P00766	MULTI-MSMS	EXPLO_YZ1_YD1_211125_c36s_redo_02	K36C	657.35	2	657.344	1312.67	5.7849	0.0038026	0.33262	0.00021864	6.1175	0.0040213	657.344	46.801	0.54197	46.984	46.624	47.166	0.18266					40	12	4	0	0	0
ANTPDRLQQASLPL	14	Unmodified	_ANTPDRLQQASLPL_							0	0	0	0	0	0	2	CON__P00766	CON__P00766	CON__P00766	MULTI-MSMS	EXPLO_YZ1_YD1_211125_c27s_new_03	K27C	762.417	2	762.412	1522.81	1.4424	0.0010997	-0.27378	-0.00020873	1.1686	0.00089097	762.413	59.59	3.0303	59.59	58.976	62.006	0					194	71	7	0	0	0
ANTPDRLQQASLPL	14	Unmodified	_ANTPDRLQQASLPL_							0	0	0	0	0	0	2	CON__P00766	CON__P00766	CON__P00766	MULTI-MSMS	EXPLO_YZ1_YD1_211125_c27s_new_03	K27C	508.612	3	508.611	1522.81	2.351	0.0011957	0.053724	2.7325e-05	2.4047	0.0012231	508.611	59.591	0.99003	59.591	59.421	60.411	0					94	24	5	0	0	0
ANTPDRLQQASLPL	14	Unmodified	_ANTPDRLQQASLPL_							0	0	0	0	0	0	2	CON__P00766	CON__P00766	CON__P00766	MULTI-MSMS	EXPLO_YZ1_YD1_211125_c27s_new_03	K27C	762.919	2	762.412	1522.81	4.6222	0.003524	0.67068	0.00051134	5.2929	0.0040354	762.913	62.454	0.77404	62.454	62.052	62.826	0					24	16	2	0	0	0
ANTPDRLQQASLPL	14	Unmodified	_ANTPDRLQQASLPL_							0	0	0	0	0	0	2	CON__P00766	CON__P00766	CON__P00766	MULTI-MSMS	EXPLO_YZ1_YD1_211125_c27s_new_03	K27C	762.417	2	762.412	1522.81	3.6216	0.0027612	-3.8379	-0.0029261	-0.21631	-0.00016492	762.411	63.35	0.7989	63.35	62.826	63.625	0					44	17	3	0	0	0
ANTPDRLQQASLPL	14	Unmodified	_ANTPDRLQQASLPL_							0	0	0	0	0	0	2	CON__P00766	CON__P00766	CON__P00766	MULTI-MSMS	EXPLO_YZ1_YD1_211125_c27s_new_03	K27C	762.417	2	762.412	1522.81	4.6261	0.003527	2.073	0.0015805	6.6991	0.0051075	762.415	64.184	1.7203	64.184	63.918	65.639	0					50	36	2	0	0	0
ANTPDRLQQASLPL	14	Unmodified	_ANTPDRLQQASLPL_							0	0	0	0	0	0	2	CON__P00766	CON__P00766	CON__P00766	MULTI-MSMS	EXPLO_YZ1_YD1_211125_c27s_new_03	K27C	762.911	2	762.412	1522.81	5.981	0.00456	-4.2336	-0.0032278	1.7473	0.0013322	762.908	66.361	1.0383	66.361	65.639	66.677	0					45	21	3	0	0	0
ANTPDRLQQASLPL	14	Unmodified	_ANTPDRLQQASLPL_							0	0	0	0	0	0	2	CON__P00766	CON__P00766	CON__P00766	MULTI-MSMS	EXPLO_YZ1_YD1_211125_c27s_new_03	K27C	762.42	2	762.412	1522.81	4.7258	0.003603	1.5028	0.0011457	6.2286	0.0047487	762.414	70.095	3.2628	70.095	69.47	72.733	0					85	65	2	0	0	0
ANTPDRLQQASLPL	14	Unmodified	_ANTPDRLQQASLPL_							0	0	0	0	0	0	2	CON__P00766	CON__P00766	CON__P00766	MULTI-MSMS	EXPLO_YZ1_YD1_211125_c27s_new_03	K27C	762.914	2	762.412	1522.81	4.6515	0.0035464	-0.76407	-0.00058253	3.8875	0.0029639	762.412	75.704	0.50233	75.704	75.384	75.887	0					25	12	3	0	0	0
ANTPDRLQQASLPL	14	Unmodified	_ANTPDRLQQASLPL_							0	0	0	0	0	0	2	CON__P00766	CON__P00766	CON__P00766	MSMS	EXPLO_YZ1_YD1_211125_c27s_new_03	K27C	762.416	2	762.412	1522.81	NaN	NaN	NaN	NaN	NaN	NaN	NaN	67.237	1	67.237	66.737	67.737	0								0	0	0
ANTPDRLQQASLPL	14	Unmodified	_ANTPDRLQQASLPL_							0	0	0	0	0	0	2	CON__P00766	CON__P00766	CON__P00766	MULTI-MSMS	EXPLO_YZ1_YD1_211125_c36s_redo_02	K36C	508.613	3	508.611	1522.81	4.4452	0.0022609	0.8981	0.00045678	5.3433	0.0027176	508.611	53.717	0.48907	53.857	53.659	54.148	0.13987					20	11	3	0	0	0
ANTPDRLQQASLPL	14	Unmodified	_ANTPDRLQQASLPL_							0	0	0	0	0	0	2	CON__P00766	CON__P00766	CON__P00766	MULTI-MSMS	EXPLO_YZ1_YD1_211125_c36s_redo_02	K36C	762.416	2	762.412	1522.81	1.8982	0.0014472	-0.34956	-0.00026651	1.5486	0.0011807	762.413	59.51	2.4878	59.637	58.955	61.443	0.12714					224	60	7	0	0	0
ANTPDRLQQASLPL	14	Unmodified	_ANTPDRLQQASLPL_							0	0	0	0	0	0	2	CON__P00766	CON__P00766	CON__P00766	MULTI-MSMS	EXPLO_YZ1_YD1_211125_c36s_redo_02	K36C	508.612	3	508.611	1522.81	2.8458	0.0014474	0.015313	7.7882e-06	2.8611	0.0014552	508.611	59.558	1.2435	59.685	59.337	60.58	0.12642					123	31	5	0	0	0
ANTPDRLQQASLPL	14	Unmodified	_ANTPDRLQQASLPL_							0	0	0	0	0	0	2	CON__P00766	CON__P00766	CON__P00766	MULTI-MSMS	EXPLO_YZ1_YD1_211125_c36s_redo_02	K36C	762.419	2	762.412	1522.81	3.3578	0.00256	0.5352	0.00040804	3.893	0.002968	762.414	63.737	0.40123	63.864	63.667	64.068	0.12629					12	8	2	0	0	0
ANTPDRLQQASLPL	14	Unmodified	_ANTPDRLQQASLPL_							0	0	0	0	0	0	2	CON__P00766	CON__P00766	CON__P00766	MULTI-MSMS	EXPLO_YZ1_YD1_211125_c36s_redo_02	K36C	762.422	2	762.412	1522.81	3.8455	0.0029319	2.4121	0.001839	6.2576	0.0047709	762.916	64.208	1.5965	64.336	64.116	65.712	0.12773					45	34	2	0	0	0
ANTPDRLQQASLPL	14	Unmodified	_ANTPDRLQQASLPL_							0	0	0	0	0	0	2	CON__P00766	CON__P00766	CON__P00766	MULTI-MSMS	EXPLO_YZ1_YD1_211125_c36s_redo_02	K36C	762.416	2	762.412	1522.81	4.2866	0.0032682	0.74281	0.00056633	5.0294	0.0038345	762.414	68.58	0.95593	68.723	68.312	69.268	0.14288					48	19	3	0	0	0
ANTPDRLQQASLPL	14	Unmodified	_ANTPDRLQQASLPL_							0	0	0	0	0	0	2	CON__P00766	CON__P00766	CON__P00766	MULTI-MSMS	EXPLO_YZ1_YD1_211125_c36s_redo_02	K36C	762.417	2	762.412	1522.81	3.9012	0.0029743	0.7146	0.00054482	4.6158	0.0035192	762.413	73.533	3.6317	73.692	70.744	74.376	0.1591					131	76	3	0	0	0
ANTPDRLQQASLPL	14	Unmodified	_ANTPDRLQQASLPL_							0	0	0	0	0	0	2	CON__P00766	CON__P00766	CON__P00766	MULTI-MSMS	EXPLO_YZ1_YD1_211125_c36s_redo_02	K36C	762.416	2	762.412	1522.81	4.9147	0.003747	-2.9314	-0.002235	1.9833	0.0015121	762.912	74.365	0.61839	74.524	74.376	74.994	0.1591					45	17	3	0	0	0
ANTPDRLQQASLPL	14	Unmodified	_ANTPDRLQQASLPL_							0	0	0	0	0	0	2	CON__P00766	CON__P00766	CON__P00766	MULTI-MSMS	EXPLO_YZ1_YD1_211125_c36s_redo_02	K36C	762.414	2	762.412	1522.81	3.9354	0.0030004	-0.69855	-0.00053258	3.2369	0.0024678	762.413	75.67	1.2844	75.827	75.253	76.537	0.15706					37	30	2	0	0	0
ANTPDRLQQASLPL	14	Unmodified	_ANTPDRLQQASLPL_							0	0	0	0	0	0	2	CON__P00766	CON__P00766	CON__P00766	MULTI-MSMS	EXPLO_YZ1_YD1_211125_c36s_redo_02	K36C	762.412	2	762.412	1522.81	3.474	0.0026486	-0.9735	-0.00074221	2.5005	0.0019064	762.412	76.652	0.68954	76.804	76.5	77.19	0.15273					36	20	2	0	0	0
ANTPDRLQQASLPL	14	Unmodified	_ANTPDRLQQASLPL_							0	0	0	0	0	0	2	CON__P00766	CON__P00766	CON__P00766	MULTI-MSMS	EXPLO_YZ1_YD1_211125_c36s_redo_02	K36C	762.425	2	762.412	1522.81	4.4626	0.0034024	-1.5172	-0.0011567	2.9455	0.0022457	762.413	78.25	0.67955	78.387	78.037	78.717	0.13675					60	19	4	0	0	0
ANTPDRLQQASLPL	14	Unmodified	_ANTPDRLQQASLPL_							0	0	0	0	0	0	2	CON__P00766	CON__P00766	CON__P00766	MULTI-MSMS	EXPLO_YZ1_YD1_211125_c36s_redo_02	K36C	762.423	2	762.412	1522.81	4.8161	0.0036719	1.4067	0.0010725	6.2228	0.0047443	762.414	78.764	0.61189	78.89	78.706	79.318	0.12605					33	14	3	0	0	0
ANTPDRLQQASLPL	14	Unmodified	_ANTPDRLQQASLPL_							0	0	0	0	0	0	2	CON__P00766	CON__P00766	CON__P00766	MSMS	EXPLO_YZ1_YD1_211125_c36s_redo_02	K36C	762.42	2	762.412	1522.81	NaN	NaN	NaN	NaN	NaN	NaN	NaN	62.224	1	62.349	61.849	62.849	0.12545								0	0	0
ANTPDRLQQASLPL	14	Unmodified	_ANTPDRLQQASLPL_							0	0	0	0	0	0	2	CON__P00766	CON__P00766	CON__P00766	MSMS	EXPLO_YZ1_YD1_211125_c36s_redo_02	K36C	762.417	2	762.412	1522.81	NaN	NaN	NaN	NaN	NaN	NaN	NaN	62.568	1	62.693	62.193	63.193	0.12545								0	0	0
ANTPDRLQQASLPL	14	Unmodified	_ANTPDRLQQASLPL_							0	0	0	0	0	0	2	CON__P00766	CON__P00766	CON__P00766	MSMS	EXPLO_YZ1_YD1_211125_c36s_redo_02	K36C	762.418	2	762.412	1522.81	NaN	NaN	NaN	NaN	NaN	NaN	NaN	70.035	1	70.182	69.682	70.682	0.14684								0	0	0
ANTPDRLQQASLPL	14	Unmodified	_ANTPDRLQQASLPL_							0	0	0	0	0	0	2	CON__P00766	CON__P00766	CON__P00766	MULTI-MATCH-MSMS	EXPLO_YZ1_YD1_211125_c27s_new_03	K27C		2	762.412	1522.81	4.3483	0.0033152	-0.84079	-0.00064103	3.5075	0.0026742	762.913	76.927	0.48109	76.927	76.46	76.941	0	0.061208	0.00017614	NaN	57.347	20	12	2	NaN	NaN	NaN
ANTPDRLQQASLPL	14	Unmodified	_ANTPDRLQQASLPL_							0	0	0	0	0	0	2	CON__P00766	CON__P00766	CON__P00766	MULTI-MATCH-MSMS	EXPLO_YZ1_YD1_211125_c27s_new_03	K27C		2	762.412	1522.81	6.5772	0.0050145	4.1184	0.0031399	10.696	0.0081544	762.416	79.103	0.39577	79.103	78.956	79.351	0	0.10618	0.0030764	NaN	72.006	14	7	2	NaN	NaN	NaN
ANTPDRLQQASLPL	14	Unmodified	_ANTPDRLQQASLPL_							0	0	0	0	0	0	2	CON__P00766	CON__P00766	CON__P00766	MULTI-MATCH	EXPLO_YZ1_YD1_211125_c27s_new_03	K27C		3	508.611	1522.81	5.1296	0.002609	1.1724	0.00059629	6.302	0.0032053	508.945	53.542	0.25306	53.542	53.354	53.607	0	-0.15745	0.00027393	NaN	44.426	10	5	3	NaN	NaN	NaN
ANTPDRLQQASLPLL	15	Unmodified	_ANTPDRLQQASLPLL_							0	0	0	0	0	0	3	CON__P00766	CON__P00766	CON__P00766	MULTI-MSMS	EXPLO_YZ1_YD1_211125_c27s_new_03	K27C	818.959	2	818.954	1635.89	4.6244	0.0037872	0.39223	0.00032122	5.0166	0.0041084	818.955	69.006	0.43391	69.006	68.842	69.276	0					37	8	5	0	0	0
ANTPDRLQQASLPLL	15	Unmodified	_ANTPDRLQQASLPLL_							0	0	0	0	0	0	3	CON__P00766	CON__P00766	CON__P00766	MULTI-MSMS	EXPLO_YZ1_YD1_211125_c27s_new_03	K27C	546.309	3	546.305	1635.89	5.6656	0.0030952	0.7511	0.00041033	6.4167	0.0035055	546.306	69.006	0.48223	69.006	68.793	69.276	0					30	9	5	0	0	0
ANTPDRLQQASLPLL	15	Unmodified	_ANTPDRLQQASLPLL_							0	0	0	0	0	0	3	CON__P00766	CON__P00766	CON__P00766	MULTI-MSMS	EXPLO_YZ1_YD1_211125_c36s_redo_02	K36C	819.458	2	818.954	1635.89	4.1935	0.0034343	0.20283	0.00016611	4.3963	0.0036004	818.955	68.862	0.52509	69.005	68.743	69.268	0.14288					47	10	6	0	0	0
ANTPDRLQQASLPLL	15	Unmodified	_ANTPDRLQQASLPLL_							0	0	0	0	0	0	3	CON__P00766	CON__P00766	CON__P00766	MULTI-MSMS	EXPLO_YZ1_YD1_211125_c36s_redo_02	K36C	546.308	3	546.305	1635.89	5.199	0.0028403	0.56455	0.00030842	5.7636	0.0031487	546.306	68.858	0.47776	69.001	68.79	69.268	0.14288					36	9	5	0	0	0
ANVDKLSEDAFDDQCTGANPRYPL	24	Carbamidomethyl (C)	_ANVDKLSEDAFDDQC(Carbamidomethyl (C))TGANPRYPL_	ANVDKLSEDAFDDQC(1)TGANPRYPL			ANVDKLSEDAFDDQC(110)TGANPRYPL			0	0	1	0	0	0	3	sp|P0A9Q7|ADHE_ECOLI	sp|P0A9Q7|ADHE_ECOLI	sp|P0A9Q7|ADHE_ECOLI	MULTI-MSMS	EXPLO_YZ1_YD1_211125_c27s_new_03	K27C	899.75	3	899.413	2695.22	3.6816	0.0033113	0.57155	0.00051406	4.2531	0.0038253	899.748	58.578	0.30674	58.578	58.355	58.662	0					17	6	4	0	0	0
ANVDKLSEDAFDDQCTGANPRYPL	24	Carbamidomethyl (C)	_ANVDKLSEDAFDDQC(Carbamidomethyl (C))TGANPRYPL_	ANVDKLSEDAFDDQC(1)TGANPRYPL			ANVDKLSEDAFDDQC(85)TGANPRYPL			0	0	1	0	0	0	3	sp|P0A9Q7|ADHE_ECOLI	sp|P0A9Q7|ADHE_ECOLI	sp|P0A9Q7|ADHE_ECOLI	MULTI-MSMS	EXPLO_YZ1_YD1_211125_c36s_redo_02	K36C	899.417	3	899.413	2695.22	4.4135	0.0039695	0.15457	0.00013902	4.568	0.0041086	899.413	58.371	0.26817	58.5	58.386	58.654	0.12906					20	5	5	0	0	0
ANVQPHSGSQANF	13	Unmodified	_ANVQPHSGSQANF_							0	0	0	0	0	0	0	sp|P0A825|GLYA_ECOLI	sp|P0A825|GLYA_ECOLI	sp|P0A825|GLYA_ECOLI	MULTI-MSMS	EXPLO_YZ1_YD1_211125_c27s_new_03	K27C	678.821	2	678.818	1355.62	4.0629	0.002758	-0.73773	-0.00050078	3.3252	0.0022572	678.818	38.468	0.83636	38.468	37.826	38.663	0					40	19	4	0	0	0
ANVQPHSGSQANF	13	Unmodified	_ANVQPHSGSQANF_							0	0	0	0	0	0	0	sp|P0A825|GLYA_ECOLI	sp|P0A825|GLYA_ECOLI	sp|P0A825|GLYA_ECOLI	MULTI-MSMS	EXPLO_YZ1_YD1_211125_c36s_redo_02	K36C	678.821	2	678.818	1355.62	4.3322	0.0029408	-0.47488	-0.00032236	3.8574	0.0026184	678.818	38.237	0.36047	38.465	38.251	38.612	0.22808					26	8	4	0	0	0
APAEDPGVVSVSEIY	15	Unmodified	_APAEDPGVVSVSEIY_							0	0	0	0	0	0	0	sp|P0A870|TALB_ECOLI	sp|P0A870|TALB_ECOLI	sp|P0A870|TALB_ECOLI	MULTI-MSMS	EXPLO_YZ1_YD1_211125_c36s_redo_02	K36C	767.381	2	766.878	1531.74	4.4546	0.0034162	1.1895	0.00091222	5.6442	0.0043284	766.878	64.551	0.63383	64.679	64.427	65.061	0.12774					31	13	3	0	0	0
APAEDPGVVSVSEIY	15	Unmodified	_APAEDPGVVSVSEIY_							0	0	0	0	0	0	0	sp|P0A870|TALB_ECOLI	sp|P0A870|TALB_ECOLI	sp|P0A870|TALB_ECOLI	MULTI-MATCH-MSMS	EXPLO_YZ1_YD1_211125_c27s_new_03	K27C		2	766.878	1531.74	5.0509	0.0038734	1.8067	0.0013855	6.8576	0.0052589	766.879	64.679	0.64193	64.679	64.377	65.019	0	-0.00012459	0.00068074	NaN	101.65	32	13	4	NaN	NaN	NaN
APAPAPAPEVQTKHF	15	Unmodified	_APAPAPAPEVQTKHF_							0	0	0	0	0	0	0	sp|P0A910|OMPA_ECOLI	sp|P0A910|OMPA_ECOLI	sp|P0A910|OMPA_ECOLI	MSMS	EXPLO_YZ1_YD1_211125_c27s_new_03	K27C	780.917	2	780.912	1559.81	NaN	NaN	NaN	NaN	NaN	NaN	NaN	51.307	1	51.307	50.807	51.807	0								0	0	0
[truncated: 12,688 more rows]
[truncated: 19 more columns]
