# Supplementary material for: Reductive site-selective atypical C,Z-type/N2-C2 cleavage allows C-terminal protein amidation
Source: Sci Adv. 2022 Apr 8;8(14):eabl8675. doi: 10.1126/sciadv.abl8675 (PMC8993120; doi:10.1126/sciadv.abl8675)
Supplement: Supplementary file 2 — Dataset S1 to S3 [file sciadv.abl8675_dataset_s1_to_s3.zip › sciadv.abl8675_dataset_s2.xlsx]

## Sheet: eH3-NKA_peptides pivot
Proteins	(Multiple Items)
Sum of Intensity	Column Labels
	control															control Total	sample						sample Total	Grand Total
Row Labels	2 Oxidation (M)	2 Oxidation (M),Cys -> Dha	Acetyl (N-term)	Acetyl (N-term),Cys -> Dha	Amidated (C-term)	Carbamidomethyl (C)	Carbamidomethyl (C),2 Oxidation (M)	Carbamidomethyl (C),Acetyl (N-term)	Carbamidomethyl (C),Oxidation (M)	Cys -> Dha	Oxidation (M)	Oxidation (M),Acetyl (N-term),Cys -> Dha	Oxidation (M),Amidated (C-term)	Oxidation (M),Cys -> Dha	Unmodified		Amidated (C-term)	Carbamidomethyl (C)	Carbamidomethyl (C),Oxidation (M)	Oxidation (M)	Oxidation (M),Amidated (C-term)	Unmodified
AAEAYLVGLFEDTNLAAIHAK															39739000	39739000								39739000
AEAYLVGLFEDTNLAAIHAK															183025800	183025800								183025800
AGGDYKDDDDKSAAGGYP															11908000	11908000								11908000
AGGDYKDDDDKSAAGGYPY															61808400	61808400						3490300	3490300	65298700
AGGDYKDDDDKSAAGGYPYD					37692000										49298000	86990000	3766800					4668200	8435000	95425000
AGGDYKDDDDKSAAGGYPYDV															48341000	48341000								48341000
AGGDYKDDDDKSAAGGYPYDVP					59523000										134610500	194133500	5756200					5212000	10968200	205101700
AGGDYKDDDDKSAAGGYPYDVPD															146950000	146950000						7182600	7182600	154132600
AGGDYKDDDDKSAAGGYPYDVPDY					142450000										55217000	197667000	12938000						12938000	210605000
AGGDYKDDDDKSAAGGYPYDVPDYA					151140000										170430000	321570000	18097000					280380000	298477000	620047000
ALQEAAEAYLVGLFEDTNLAAIHAK															15611800000	15611800000								15611800000
AQDFKTDLR															2844707600	2844707600								2844707600
ATGGVKKPHR
AYLVGLFEDTNLAAIHAK															56524000	56524000						8055400	8055400	64579400
DSFVGLMCAR						33873000				34206000						68079000								68079000
DTNLAAIHAK															133192000	133192000						3741300	3741300	136933300
EAAEAYLVGLFEDTNLAAIHAK															5243379000	5243379000						126621240	126621240	5370000240
EAYLVGLFEDTNLAAIHAK															212363000	212363000								212363000
EDTNLAAIHAK															1390132000	1390132000						58121000	58121000	1448253000
EIAQDFKTD															39197000	39197000						25121000	25121000	64318000
EIAQDFKTDL															139390000	139390000						21866000	21866000	161256000
EIAQDFKTDLR															14531538600	14531538600						397761200	397761200	14929299800
EIAQDFKTDLRF															61006000	61006000								61006000
EIAQDFKTDLRFQ															19359000	19359000								19359000
FEDTNLAAIHAK															9810484700	9810484700						396818000	396818000	10207302700
FQSSAVMAL											521198100				612290000	1133488100				22209300		7601600	29810900	1163299000
FQSSAVMALQ											429520000				517840000	947360000				12753000		10506000	23259000	970619000
FQSSAVMALQEAA															20580000	20580000								20580000
FQSSAVMALQEAAE															16286000	16286000								16286000
FQSSAVMALQEAAEAY											530233000				1266240000	1796473000				25398600		78724800	104123400	1900596400
GGVKKPHR															1461800000	1461800000								1461800000
GLFEDTNLAAIHAK															2073291000	2073291000						372943000	372943000	2446234000
HKTDSFVGLM															32227000	32227000								32227000
HKTDSFVGLMCAR						65745000								58318000		124063000								124063000
IAQDFKTDLR															288970000	288970000								288970000
KSAPATGGVKKPHR															55388238000	55388238000								55388238000
KSTELLIR															35573000	35573000						197120000	197120000	232693000
LFEDTNLAAIHAK															301337000	301337000						17241000	17241000	318578000
LQEAAEAYLVGLFEDTNLAAIHAK																						182860000	182860000	182860000
LVGLFEDTNLAAIHAK															6944901500	6944901500						541895290	541895290	7486796790
LVGLFEDTNLAAIHAKR															17670000	17670000								17670000
LVREIAQDF
LVREIAQDFK															195244000	195244000								195244000
LVREIAQDFKTDLR															281530000	281530000								281530000
MHKTDSFVGL											174460000				1360790000	1535250000						11335600	11335600	1546585600
MHKTDSFVGLM	164959000		17239000								409984000				1522510000	2114692000								2114692000
MHKTDSFVGLMCAR		968770600		23549000		2030370000	351465000		719392000	2882273600				1982538000		8958358200		5518000					5518000	8963876200
NLAAIHAK															31191000	31191000						10902000	10902000	42093000
PATGGVKKPHR															1110140000	1110140000								1110140000
PDYAHHHHHHHH
PYDVPDYAHHHHHHHH															141241800	141241800						3470200	3470200	144712000
QDFKTDLR															637240000	637240000						5770300	5770300	643010300
QEAAEAYLVGLFEDTNLAAIHAK															6881154000	6881154000						232896200	232896200	7114050200
QEAAEAYLVGLFEDTNLAAIHAKR															33437000	33437000								33437000
QKSTELLIR															269030000	269030000								269030000
REIAQDFKTDLR
RPGTVALR															1131770000	1131770000						81205000	81205000	1212975000
RVTIMPKDIQLAR											74475000				95827000	170302000								170302000
RYQKSTELLIR			103960000												177530000	281490000						1606300	1606300	283096300
RYRPGTVALR															698300000	698300000								698300000
RYRPGTVALREIR															1297929000	1297929000								1297929000
SAAGGYPYDVPDYAHHHHHHHH															198283000	198283000						16178000	16178000	214461000
SAPATGGVKKPHR															601550000	601550000								601550000
SFVGLMCAR						206420000			38434000	208267000				109104000		562225000		6160400					6160400	568385400
STELLIRK															1390800000	1390800000						7284900	7284900	1398084900
STELLIRKLPFQR															152492000	152492000								152492000
TDSFVGLM											729845000		7767400		1493940000	2231552400				104054500	293158000	66709000	463921500	2695473900
TDSFVGLMCAR				15326000		4330691100		16087000	1921267000	4858573600		8054000		3816960000		14966958700		162252800	117331700				279584500	15246543200
TDSFVGLMCART						103833000										103833000		4841100					4841100	108674100
TGGVKKPHR															1028200000	1028200000								1028200000
VGLFEDTNLAAIHAK															132829000	132829000						4526400	4526400	137355400
VREIAQDFK															232072000	232072000								232072000
VREIAQDFKTDLR															345460000	345460000								345460000
VTIMPKDIQLAR											14141000				18705000	32846000								32846000
YLVGLFEDTNLAAIHAK															49692000	49692000						5615700	5615700	55307700
YQKSTELLIR															135240000	135240000								135240000
YRPGTVAL															396450000	396450000						129790000	129790000	526240000
YRPGTVALR															373596200	373596200						1352900000	1352900000	1726496200
YRPGTVALREIR															2831100000	2831100000								2831100000
YRPGTVALREIRR															1281000000	1281000000								1281000000
Grand Total	164959000	968770600	121199000	38875000	390805000	6770932100	351465000	16087000	2679093000	7983320200	2883856100	8054000	7767400	5966920000	146497917100	174850020500	40558000	178772300	117331700	164415400	293158000	4678119530	5472354930	180322375430

## Sheet: Cleavage analysis
Proteins	(Multiple Items)
Sum of Intensity	Column Labels
	control															control Total	sample						sample Total	Grand Total
Row Labels	2 Oxidation (M)	2 Oxidation (M),Cys -> Dha	Acetyl (N-term)	Acetyl (N-term),Cys -> Dha	Amidated (C-term)	Carbamidomethyl (C)	Carbamidomethyl (C),2 Oxidation (M)	Carbamidomethyl (C),Acetyl (N-term)	Carbamidomethyl (C),Oxidation (M)	Cys -> Dha	Oxidation (M)	Oxidation (M),Acetyl (N-term),Cys -> Dha	Oxidation (M),Amidated (C-term)	Oxidation (M),Cys -> Dha	Unmodified		Amidated (C-term)	Carbamidomethyl (C)	Carbamidomethyl (C),Oxidation (M)	Oxidation (M)	Oxidation (M),Amidated (C-term)	Unmodified
AAEAYLVGLFEDTNLAAIHAK															39739000	39739000								39739000
AEAYLVGLFEDTNLAAIHAK															183025800	183025800								183025800
AGGDYKDDDDKSAAGGYP															11908000	11908000								11908000
AGGDYKDDDDKSAAGGYPY															61808400	61808400						3490300	3490300	65298700
AGGDYKDDDDKSAAGGYPYD					37692000										49298000	86990000	3766800					4668200	8435000	95425000
AGGDYKDDDDKSAAGGYPYDV															48341000	48341000								48341000
AGGDYKDDDDKSAAGGYPYDVP					59523000										134610500	194133500	5756200					5212000	10968200	205101700
AGGDYKDDDDKSAAGGYPYDVPD															146950000	146950000						7182600	7182600	154132600
AGGDYKDDDDKSAAGGYPYDVPDY					142450000										55217000	197667000	12938000						12938000	210605000
AGGDYKDDDDKSAAGGYPYDVPDYA					151140000										170430000	321570000	18097000					280380000	298477000	620047000
ALQEAAEAYLVGLFEDTNLAAIHAK															15611800000	15611800000								15611800000
AQDFKTDLR															2844707600	2844707600								2844707600
ATGGVKKPHR
AYLVGLFEDTNLAAIHAK															56524000	56524000						8055400	8055400	64579400
DSFVGLMCAR						33873000				34206000						68079000								68079000
DTNLAAIHAK															133192000	133192000						3741300	3741300	136933300
EAAEAYLVGLFEDTNLAAIHAK															5243379000	5243379000						126621240	126621240	5370000240
EAYLVGLFEDTNLAAIHAK															212363000	212363000								212363000
EDTNLAAIHAK															1390132000	1390132000						58121000	58121000	1448253000
EIAQDFKTD															39197000	39197000						25121000	25121000	64318000
EIAQDFKTDL															139390000	139390000						21866000	21866000	161256000
EIAQDFKTDLR															14531538600	14531538600						397761200	397761200	14929299800
EIAQDFKTDLRF															61006000	61006000								61006000
EIAQDFKTDLRFQ															19359000	19359000								19359000
FEDTNLAAIHAK															9810484700	9810484700						396818000	396818000	10207302700
FQSSAVMAL											521198100				612290000	1133488100				22209300		7601600	29810900	1163299000
FQSSAVMALQ											429520000				517840000	947360000				12753000		10506000	23259000	970619000
FQSSAVMALQEAA															20580000	20580000								20580000
FQSSAVMALQEAAE															16286000	16286000								16286000
FQSSAVMALQEAAEAY											530233000				1266240000	1796473000				25398600		78724800	104123400	1900596400
GGVKKPHR															1461800000	1461800000								1461800000
GLFEDTNLAAIHAK															2073291000	2073291000						372943000	372943000	2446234000
HKTDSFVGLM															32227000	32227000								32227000
HKTDSFVGLMCAR						65745000								58318000		124063000								124063000
IAQDFKTDLR															288970000	288970000								288970000
KSAPATGGVKKPHR															55388238000	55388238000								55388238000
KSTELLIR															35573000	35573000						197120000	197120000	232693000
LFEDTNLAAIHAK															301337000	301337000						17241000	17241000	318578000
LQEAAEAYLVGLFEDTNLAAIHAK																						182860000	182860000	182860000
LVGLFEDTNLAAIHAK															6944901500	6944901500						541895290	541895290	7486796790
LVGLFEDTNLAAIHAKR															17670000	17670000								17670000
LVREIAQDF
LVREIAQDFK															195244000	195244000								195244000
LVREIAQDFKTDLR															281530000	281530000								281530000
MHKTDSFVGL											174460000				1360790000	1535250000						11335600	11335600	1546585600
MHKTDSFVGLM	164959000		17239000								409984000				1522510000	2114692000								2114692000
MHKTDSFVGLMCAR		968770600		23549000		2030370000	351465000		719392000	2882273600				1982538000		8958358200		5518000					5518000	8963876200
NLAAIHAK															31191000	31191000						10902000	10902000	42093000
PATGGVKKPHR															1110140000	1110140000								1110140000
PDYAHHHHHHHH
PYDVPDYAHHHHHHHH															141241800	141241800						3470200	3470200	144712000
QDFKTDLR															637240000	637240000						5770300	5770300	643010300
QEAAEAYLVGLFEDTNLAAIHAK															6881154000	6881154000						232896200	232896200	7114050200
QEAAEAYLVGLFEDTNLAAIHAKR															33437000	33437000								33437000
QKSTELLIR															269030000	269030000								269030000
REIAQDFKTDLR
RPGTVALR															1131770000	1131770000						81205000	81205000	1212975000
RVTIMPKDIQLAR											74475000				95827000	170302000								170302000
RYQKSTELLIR			103960000												177530000	281490000						1606300	1606300	283096300
RYRPGTVALR															698300000	698300000								698300000
RYRPGTVALREIR															1297929000	1297929000								1297929000
SAAGGYPYDVPDYAHHHHHHHH															198283000	198283000						16178000	16178000	214461000
SAPATGGVKKPHR															601550000	601550000								601550000
SFVGLMCAR						206420000			38434000	208267000				109104000		562225000		6160400					6160400	568385400
STELLIRK															1390800000	1390800000						7284900	7284900	1398084900
STELLIRKLPFQR															152492000	152492000								152492000			Amidated (C-term)	Carbamidomethyl (C)	Carbamidomethyl (C),Oxidation (M)	Oxidation (M)	Oxidation (M),Amidated (C-term)	Unmodified
TDSFVGLM											729845000		7767400		1493940000	2231552400				104054500	293158000	66709000	463921500	2695473900			0	0	0	2.32683e+09	6.55548e+09	1.49172e+09
TDSFVGLMCAR				15326000		4330691100		16087000	1921267000	4858573600		8054000		3816960000		14966958700		162252800	117331700				279584500	15246543200	Normalisation: Based on carbamidomethylated peptide	22.3616	0	3.62823e+09	2.62373e+09	0	0	0
TDSFVGLMCART						103833000										103833000		4841100					4841100	108674100			0	1.08255e+08	0	0	0	0
TGGVKKPHR															1028200000	1028200000								1028200000
VGLFEDTNLAAIHAK															132829000	132829000						4526400	4526400	137355400
VREIAQDFK															232072000	232072000								232072000
VREIAQDFKTDLR															345460000	345460000								345460000
VTIMPKDIQLAR											14141000				18705000	32846000								32846000
YLVGLFEDTNLAAIHAK															49692000	49692000						5615700	5615700	55307700
YQKSTELLIR															135240000	135240000								135240000
YRPGTVAL															396450000	396450000						129790000	129790000	526240000
YRPGTVALR															373596200	373596200						1352900000	1352900000	1726496200
YRPGTVALREIR															2831100000	2831100000								2831100000
YRPGTVALREIRR															1281000000	1281000000								1281000000
Grand Total	164959000	968770600	121199000	38875000	390805000	6770932100	351465000	16087000	2679093000	7983320200	2883856100	8054000	7767400	5966920000	146497917100	174850020500	40558000	178772300	117331700	164415400	293158000	4678119530	5472354930	180322375430
Normalisation calculation (by intensity of all histone peptides that are present in both samples)																55255400700							4707154230	11.7386
TDSFVGLM
	Control
	Oxidation (M)	Oxidation (M),Amidated (C-term)	Unmodified
Control_DHA	729845000	7767400	1493940000
di-Boron-treatment	2.32683e+09	6.55548e+09	1.49172e+09
	Control_DHA	di-Boron-treatment
Oxidation (M)	729845000	2.32683e+09
Oxidation (M),Amidated (C-term)	7767400	6.55548e+09
Unmodified	1493940000	1.49172e+09
TDSFVGLMCAR
	Control
	Carbamidomethyl (C),Acetyl (N-term)	Carbamidomethyl (C),Oxidation (M)	Cys -> Dha	Oxidation (M),Acetyl (N-term),Cys -> Dha	Oxidation (M),Cys -> Dha	Acetyl (N-term),Cys -> Dha	Carbamidomethyl (C)
Control_DHA	16087000	1921267000	4858573600	8054000	3816960000	15326000	4330691100
di-Boron-treatment		2.62373e+09					3.62823e+09

## Sheet: evidence
Sequence	Length	Modifications	Modified sequence	Carbamidomethyl (C) Probabilities	Cys -> Dha Probabilities	Oxidation (M) Probabilities	Carbamidomethyl (C) Score Diffs	Cys -> Dha Score Diffs	Oxidation (M) Score Diffs	Acetyl (N-term)	Amidated (C-term)	Carbamidomethyl (C)	Cys -> Dha	di_Boron_N-term	Oxidation (M)	Missed cleavages	Proteins	Leading proteins	Leading razor protein	Type	Raw file	Experiment	MS/MS m/z	Charge	m/z	Mass	Uncalibrated - Calibrated m/z [ppm]	Uncalibrated - Calibrated m/z [Da]	Mass error [ppm]	Mass error [Da]	Uncalibrated mass error [ppm]	Uncalibrated mass error [Da]	Max intensity m/z 0	Retention time	Retention length	Calibrated retention time	Calibrated retention time start	Calibrated retention time finish	Retention time calibration	Match time difference	Match m/z difference	Match q-value	Match score	Number of data points	Number of scans	Number of isotopic peaks	PIF	Fraction of total spectrum	Base peak fraction
AAAAVAVAAGPVEAAEEK	18	Unmodified	_AAAAVAVAAGPVEAAEEK_							0	0	0	0	0	0	0	sp|P0A7K2|RL7_ECOLI	sp|P0A7K2|RL7_ECOLI	sp|P0A7K2|RL7_ECOLI	MULTI-MSMS	EXPLO_YZ1_YD1_211124_NKA_s_03	sample	812.933	2	812.931	1623.85	1.0609	0.00086246	0.12862	0.00010456	1.1895	0.00096702	812.931	39.373	0.25979	38.91	38.758	39.017	-0.46301					11	5	3	0	0	0
AAADEWDER	9	Unmodified	_AAADEWDER_							0	0	0	0	0	0	0	sp|P25738|MSYB_ECOLI	sp|P25738|MSYB_ECOLI	sp|P25738|MSYB_ECOLI	MULTI-MSMS	EXPLO_YZ1_YD1_211124_NKA_c_02	control	531.73	2	531.728	1061.44	3.1593	0.0016799	0.077581	4.1252e-05	3.2369	0.0017211	531.728	26.472	0.62076	26.472	26.28	26.901	0					36	17	3	0	0	0
AAADEWDER	9	Unmodified	_AAADEWDER_							0	0	0	0	0	0	0	sp|P25738|MSYB_ECOLI	sp|P25738|MSYB_ECOLI	sp|P25738|MSYB_ECOLI	MULTI-MATCH-MSMS	EXPLO_YZ1_YD1_211124_NKA_s_03	sample		2	531.728	1061.44	3.114	0.0016558	1.8802	0.00099974	4.9942	0.0026555	531.729	26.911	0.34559	26.466	26.343	26.689	-0.44483	-0.0028394	0.0017796	NaN	104.06	9	7	2	NaN	NaN	NaN
AAAESSIQVK	10	Unmodified	_AAAESSIQVK_							0	0	0	0	0	0	0	sp|P0A8T7|RPOC_ECOLI	sp|P0A8T7|RPOC_ECOLI	sp|P0A8T7|RPOC_ECOLI	MULTI-MSMS	EXPLO_YZ1_YD1_211124_NKA_c_02	control	502.275	2	502.275	1002.53	1.4258	0.00071612	0.46949	0.00023581	1.8953	0.00095194	502.275	23.374	0.29174	23.374	23.217	23.509	0					22	8	3	0	0	0
AAAESSIQVK	10	Unmodified	_AAAESSIQVK_							0	0	0	0	0	0	0	sp|P0A8T7|RPOC_ECOLI	sp|P0A8T7|RPOC_ECOLI	sp|P0A8T7|RPOC_ECOLI	MULTI-MATCH-MSMS	EXPLO_YZ1_YD1_211124_NKA_s_03	sample		2	502.275	1002.53	1.3738	0.00069002	1.3755	0.00069087	2.7493	0.0013809	502.275	23.441	0.19694	23.097	22.987	23.184	-0.34405	-0.13854	0.00080461	NaN	124.98	8	4	2	NaN	NaN	NaN
AAAFEGELIPASQIDR	16	Unmodified	_AAAFEGELIPASQIDR_							0	0	0	0	0	0	0	sp|P0A7J3|RL10_ECOLI	sp|P0A7J3|RL10_ECOLI	sp|P0A7J3|RL10_ECOLI	MULTI-MSMS	EXPLO_YZ1_YD1_211124_NKA_c_02	control	844.438	2	844.436	1686.86	1.4881	0.0012566	-0.54896	-0.00046356	0.93915	0.00079305	844.436	53.07	0.83902	53.07	52.803	53.642	0					79	19	6	0	0	0
AAAFEGELIPASQIDR	16	Unmodified	_AAAFEGELIPASQIDR_							0	0	0	0	0	0	0	sp|P0A7J3|RL10_ECOLI	sp|P0A7J3|RL10_ECOLI	sp|P0A7J3|RL10_ECOLI	MULTI-MSMS	EXPLO_YZ1_YD1_211124_NKA_s_03	sample	844.437	2	844.436	1686.86	2.8437	0.0024013	0.27395	0.00023134	3.1177	0.0026327	844.437	53.358	0.7907	53.05	52.789	53.58	-0.30836					53	16	6	0	0	0
AAAFEGELIPASQIDR	16	Unmodified	_AAAFEGELIPASQIDR_							0	0	0	0	0	0	0	sp|P0A7J3|RL10_ECOLI	sp|P0A7J3|RL10_ECOLI	sp|P0A7J3|RL10_ECOLI	MULTI-MSMS	EXPLO_YZ1_YD1_211124_NKA_s_03	sample	563.63	3	563.293	1686.86	3.5888	0.0020216	1.1677	0.00065776	4.7565	0.0026793	563.294	53.378	0.42086	53.069	52.837	53.258	-0.30836					30	8	4	0	0	0
AAAGIAEDVK	10	Unmodified	_AAAGIAEDVK_							0	0	0	0	0	0	0	sp|P0A7S9|RS13_ECOLI	sp|P0A7S9|RS13_ECOLI	sp|P0A7S9|RS13_ECOLI	MSMS	EXPLO_YZ1_YD1_211124_NKA_s_03	sample	472.757	2	472.756	943.497	NaN	NaN	NaN	NaN	NaN	NaN	NaN	25.782	1	25.384	24.884	25.884	-0.39857								0	0	0
AAALAAADAR	10	Unmodified	_AAALAAADAR_							0	0	0	0	0	0	0	sp|P0A9Q7|ADHE_ECOLI	sp|P0A9Q7|ADHE_ECOLI	sp|P0A9Q7|ADHE_ECOLI	MULTI-MSMS	EXPLO_YZ1_YD1_211124_NKA_c_02	control	450.749	2	450.749	899.482	1.3577	0.00061197	-0.14422	-6.5007e-05	1.2135	0.00054696	450.748	23.406	0.72402	23.406	23.251	23.975	0					47	21	4	0	0	0
AAALAYGLDK	10	Unmodified	_AAALAYGLDK_							0	0	0	0	0	0	0	sp|P0A6Y8|DNAK_ECOLI	sp|P0A6Y8|DNAK_ECOLI	sp|P0A6Y8|DNAK_ECOLI	MULTI-MSMS	EXPLO_YZ1_YD1_211124_NKA_c_02	control	496.775	2	496.774	991.534	3.399	0.0016885	-0.9145	-0.0004543	2.4845	0.0012342	496.774	36.574	0.42974	36.574	36.339	36.769	0					18	10	2	0	0	0
AAALAYGLDK	10	Unmodified	_AAALAYGLDK_							0	0	0	0	0	0	0	sp|P0A6Y8|DNAK_ECOLI	sp|P0A6Y8|DNAK_ECOLI	sp|P0A6Y8|DNAK_ECOLI	MULTI-MSMS	EXPLO_YZ1_YD1_211124_NKA_s_03	sample	496.775	2	496.774	991.534	2.7452	0.0013637	0.038987	1.9368e-05	2.7842	0.0013831	496.774	37.244	0.48789	36.764	36.516	37.004	-0.48019					17	10	2	0	0	0
AAANVPAFVSGK	12	Unmodified	_AAANVPAFVSGK_							0	0	0	0	0	0	0	sp|P0ACF0|DBHA_ECOLI	sp|P0ACF0|DBHA_ECOLI	sp|P0ACF0|DBHA_ECOLI	MULTI-MSMS	EXPLO_YZ1_YD1_211124_NKA_s_03	sample	566.777	2	566.311	1130.61	1.5406	0.00087248	-1.0335	-0.00058527	0.50715	0.00028721	566.311	45.78	0.41093	45.378	45.245	45.656	-0.40187					15	9	2	0	0	0
AAAQLQQGLADTSDENLK	18	Unmodified	_AAAQLQQGLADTSDENLK_							0	0	0	0	0	0	0	sp|P76576|YFGM_ECOLI	sp|P76576|YFGM_ECOLI	sp|P76576|YFGM_ECOLI	MULTI-MSMS	EXPLO_YZ1_YD1_211124_NKA_c_02	control	937.47	2	936.969	1871.92	0.56533	0.00052969	0.44974	0.00042139	1.0151	0.00095108	936.968	35.261	0.37419	35.261	35.074	35.448	0					28	11	4	0	0	0
AAAQLQQGLADTSDENLK	18	Unmodified	_AAAQLQQGLADTSDENLK_							0	0	0	0	0	0	0	sp|P76576|YFGM_ECOLI	sp|P76576|YFGM_ECOLI	sp|P76576|YFGM_ECOLI	MULTI-MSMS	EXPLO_YZ1_YD1_211124_NKA_s_03	sample	937.471	2	936.969	1871.92	0.62206	0.00058286	1.1121	0.001042	1.7341	0.0016248	936.969	35.735	0.33897	35.24	35.047	35.386	-0.4944					23	7	4	0	0	0
AAAQLQQGLADTSDENLK	18	Unmodified	_AAAQLQQGLADTSDENLK_							0	0	0	0	0	0	0	sp|P76576|YFGM_ECOLI	sp|P76576|YFGM_ECOLI	sp|P76576|YFGM_ECOLI	MULTI-MSMS	EXPLO_YZ1_YD1_211124_NKA_s_03	sample	625.315	3	624.981	1871.92	1.5445	0.00096525	-0.017613	-1.1008e-05	1.5268	0.00095425	625.316	35.72	0.25296	35.225	35.089	35.342	-0.4944					16	5	4	0	0	0
AAAQLQQGLADTSDENLKAVINLR	24	Unmodified	_AAAQLQQGLADTSDENLKAVINLR_							0	0	0	0	0	0	1	sp|P76576|YFGM_ECOLI	sp|P76576|YFGM_ECOLI	sp|P76576|YFGM_ECOLI	MULTI-MSMS	EXPLO_YZ1_YD1_211124_NKA_c_02	control	847.456	3	847.121	2538.34	1.0478	0.00088759	1.6756	0.0014194	2.7233	0.002307	847.457	55.726	0.35442	55.726	55.542	55.896	0					27	8	4	0	0	0
AAATGVMPLDMPESVLVR	18	Unmodified	_AAATGVMPLDMPESVLVR_							0	0	0	0	0	0	0	sp|P36683|ACNB_ECOLI	sp|P36683|ACNB_ECOLI	sp|P36683|ACNB_ECOLI	MULTI-MSMS	EXPLO_YZ1_YD1_211124_NKA_c_02	control	928.982	2	928.984	1855.95	2.2131	0.0020559	-1.0552	-0.0009803	1.1579	0.0010756	929.486	67.363	0.33738	67.363	67.144	67.481	0					8	6	2	0	0	0
AAATQEMTLVDTPNAK	16	Oxidation (M)	_AAATQEM(Oxidation (M))TLVDTPNAK_			AAATQEM(1)TLVDTPNAK			AAATQEM(150)TLVDTPNAK	0	0	0	0	0	1	0	sp|P16659|SYP_ECOLI	sp|P16659|SYP_ECOLI	sp|P16659|SYP_ECOLI	MULTI-MSMS	EXPLO_YZ1_YD1_211124_NKA_c_02	control	838.913	2	838.912	1675.81	1.2189	0.0010225	-0.64221	-0.00053876	0.57668	0.00048379	838.912	27.962	0.33308	27.962	27.831	28.164	0					21	9	3	0	0	0
AAATQEMTLVDTPNAK	16	Oxidation (M)	_AAATQEM(Oxidation (M))TLVDTPNAK_			AAATQEM(1)TLVDTPNAK			AAATQEM(52)TLVDTPNAK	0	0	0	0	0	1	0	sp|P16659|SYP_ECOLI	sp|P16659|SYP_ECOLI	sp|P16659|SYP_ECOLI	MULTI-MSMS	EXPLO_YZ1_YD1_211124_NKA_c_02	control	838.913	2	838.912	1675.81	0.77792	0.00065261	0.30845	0.00025877	1.0864	0.00091138	838.912	29.677	0.37853	29.677	29.494	29.873	0					14	10	2	0	0	0
AAATQEMTLVDTPNAK	16	Unmodified	_AAATQEMTLVDTPNAK_							0	0	0	0	0	0	0	sp|P16659|SYP_ECOLI	sp|P16659|SYP_ECOLI	sp|P16659|SYP_ECOLI	MULTI-MSMS	EXPLO_YZ1_YD1_211124_NKA_c_02	control	830.913	2	830.914	1659.81	0.9974	0.00082875	-1.9199	-0.0015953	-0.92252	-0.00076654	830.913	37.652	0.4011	37.652	37.41	37.811	0					32	11	3	0	0	0
AAAVAVAAGPVEAAEEKTEFDVILK	25	Unmodified	_AAAVAVAAGPVEAAEEKTEFDVILK_							0	0	0	0	0	0	1	sp|P0A7K2|RL7_ECOLI	sp|P0A7K2|RL7_ECOLI	sp|P0A7K2|RL7_ECOLI	MULTI-MSMS	EXPLO_YZ1_YD1_211124_NKA_s_03	sample	834.117	3	833.783	2498.33	2.0411	0.0017018	-1.0134	-0.00084498	1.0277	0.00085686	834.115	61.693	0.33604	61.459	61.335	61.672	-0.23301					13	6	3	0	0	0
AAAVEQLQVWGQR	13	Unmodified	_AAAVEQLQVWGQR_							0	0	0	0	0	0	0	sp|P10121|FTSY_ECOLI	sp|P10121|FTSY_ECOLI	sp|P10121|FTSY_ECOLI	MULTI-MSMS	EXPLO_YZ1_YD1_211124_NKA_c_02	control	728.39	2	728.389	1454.76	2.6379	0.0019214	-0.28976	-0.00021106	2.3481	0.0017103	728.389	48.209	0.34803	48.209	48.021	48.369	0					20	8	3	0	0	0
AADAHGIPFTLSTV	14	Unmodified	_AADAHGIPFTLSTV_							0	0	0	0	0	0	0	sp|P33232|LLDD_ECOLI	sp|P33232|LLDD_ECOLI	sp|P33232|LLDD_ECOLI	MULTI-MSMS	EXPLO_YZ1_YD1_211124_NKA_c_02	control	700.366	2	700.364	1398.71	2.5027	0.0017528	-0.078949	-5.5293e-05	2.4237	0.0016975	700.364	60.83	0.17883	60.83	60.757	60.936	0					6	3	2	0	0	0
AADALRLPDWDAK	13	Unmodified	_AADALRLPDWDAK_							0	0	0	0	0	0	1	sp|P0A9W3|ETTA_ECOLI	sp|P0A9W3|ETTA_ECOLI	sp|P0A9W3|ETTA_ECOLI	MULTI-MSMS	EXPLO_YZ1_YD1_211124_NKA_c_02	control	721.378	2	721.375	1440.74	1.4926	0.0010767	-0.62945	-0.00045407	0.86311	0.00062262	721.375	50.582	0.32163	50.582	50.322	50.644	0					12	7	3	0	0	0
AADEGLEVK	9	Unmodified	_AADEGLEVK_							0	0	0	0	0	0	0	sp|P15639|PUR9_ECOLI	sp|P15639|PUR9_ECOLI	sp|P15639|PUR9_ECOLI	MULTI-MSMS	EXPLO_YZ1_YD1_211124_NKA_c_02	control	466.241	2	466.24	930.466	2.0125	0.00093829	0.62778	0.0002927	2.6402	0.001231	466.24	25.651	0.70879	25.651	25.182	25.891	0					36	21	2	0	0	0
AADGSTVAQTALSYDDYR	18	Unmodified	_AADGSTVAQTALSYDDYR_							0	0	0	0	0	0	0	sp|P0A8Y5|YIDA_ECOLI	sp|P0A8Y5|YIDA_ECOLI	sp|P0A8Y5|YIDA_ECOLI	MULTI-MSMS	EXPLO_YZ1_YD1_211124_NKA_c_02	control	952.941	2	952.437	1902.86	3.1515	0.0030016	-0.97313	-0.00092685	2.1783	0.0020747	952.435	43.829	0.43091	43.829	43.57	44.001	0					22	10	3	0	0	0
AADIIGIGINGVDAVSELSK	20	Unmodified	_AADIIGIGINGVDAVSELSK_							0	0	0	0	0	0	0	sp|P02924|ARAF_ECOLI	sp|P02924|ARAF_ECOLI	sp|P02924|ARAF_ECOLI	MULTI-MSMS	EXPLO_YZ1_YD1_211124_NKA_c_02	control	971.533	2	971.528	1941.04	3.4224	0.0033249	3.0404	0.0029538	6.4628	0.0062788	971.53	70.875	0.19552	70.875	70.793	70.988	0					7	3	3	0	0	0
AADIIGIGINGVDAVSELSK	20	Unmodified	_AADIIGIGINGVDAVSELSK_							0	0	0	0	0	0	0	sp|P02924|ARAF_ECOLI	sp|P02924|ARAF_ECOLI	sp|P02924|ARAF_ECOLI	MULTI-MSMS	EXPLO_YZ1_YD1_211124_NKA_s_03	sample	972.036	2	971.528	1941.04	4.8226	0.0046853	-0.98175	-0.0009538	3.8409	0.0037315	972.028	71.07	0.36073	70.859	70.624	70.985	-0.2112					18	6	3	0	0	0
AADIIGIGINGVDAVSELSK	20	Unmodified	_AADIIGIGINGVDAVSELSK_							0	0	0	0	0	0	0	sp|P02924|ARAF_ECOLI	sp|P02924|ARAF_ECOLI	sp|P02924|ARAF_ECOLI	MSMS	EXPLO_YZ1_YD1_211124_NKA_s_03	sample	648.021	3	648.021	1941.04	NaN	NaN	NaN	NaN	NaN	NaN	NaN	71.08	1	70.869	70.369	71.369	-0.2112								0	0	0
AADIRSDEEQTSTTTDTPATPAR	23	Unmodified	_AADIRSDEEQTSTTTDTPATPAR_							0	0	0	0	0	0	1	sp|P0ADC1|LPTE_ECOLI	sp|P0ADC1|LPTE_ECOLI	sp|P0ADC1|LPTE_ECOLI	MULTI-MSMS	EXPLO_YZ1_YD1_211124_NKA_c_02	control	812.382	3	812.049	2433.13	-0.63374	-0.00051463	-0.43889	-0.0003564	-1.0726	-0.00087103	812.383	21.987	0.20225	21.987	21.848	22.051	0					14	5	3	0	0	0
AADIRSDEEQTSTTTDTPATPAR	23	Unmodified	_AADIRSDEEQTSTTTDTPATPAR_							0	0	0	0	0	0	1	sp|P0ADC1|LPTE_ECOLI	sp|P0ADC1|LPTE_ECOLI	sp|P0ADC1|LPTE_ECOLI	MULTI-MATCH	EXPLO_YZ1_YD1_211124_NKA_s_03	sample		3	812.049	2433.13	-0.089025	-7.2293e-05	-1.202	-0.0009761	-1.291	-0.0010484	812.382	22.23	0.18538	21.943	21.808	21.994	-0.28622	-0.022013	-0.0015568	NaN	96.708	5	3	2	NaN	NaN	NaN
AADIVLQAAIAAGAPK	16	Unmodified	_AADIVLQAAIAAGAPK_							0	0	0	0	0	0	0	sp|P0A9Q7|ADHE_ECOLI	sp|P0A9Q7|ADHE_ECOLI	sp|P0A9Q7|ADHE_ECOLI	MULTI-MSMS	EXPLO_YZ1_YD1_211124_NKA_c_02	control	740.431	2	740.43	1478.85	0.9286	0.00068756	0.90094	0.00066709	1.8295	0.0013546	740.431	58.498	0.35629	58.498	58.391	58.747	0					26	7	4	0	0	0
AADIVLQAAIAAGAPK	16	Unmodified	_AADIVLQAAIAAGAPK_							0	0	0	0	0	0	0	sp|P0A9Q7|ADHE_ECOLI	sp|P0A9Q7|ADHE_ECOLI	sp|P0A9Q7|ADHE_ECOLI	MULTI-MSMS	EXPLO_YZ1_YD1_211124_NKA_c_02	control	493.957	3	493.956	1478.85	2.0666	0.0010208	-0.74764	-0.0003693	1.3189	0.0006515	493.955	58.505	0.76569	58.505	58.391	59.157	0					33	16	4	0	0	0
AADIVLQAAIAAGAPK	16	Unmodified	_AADIVLQAAIAAGAPK_							0	0	0	0	0	0	0	sp|P0A9Q7|ADHE_ECOLI	sp|P0A9Q7|ADHE_ECOLI	sp|P0A9Q7|ADHE_ECOLI	MULTI-MSMS	EXPLO_YZ1_YD1_211124_NKA_s_03	sample	740.934	2	740.43	1478.85	3.4989	0.0025907	0.40857	0.00030252	3.9075	0.0028932	740.43	58.842	0.34066	58.591	58.356	58.697	-0.25086					14	6	3	0	0	0
AADIVLQAAIAAGAPK	16	Unmodified	_AADIVLQAAIAAGAPK_							0	0	0	0	0	0	0	sp|P0A9Q7|ADHE_ECOLI	sp|P0A9Q7|ADHE_ECOLI	sp|P0A9Q7|ADHE_ECOLI	MULTI-MATCH-MSMS	EXPLO_YZ1_YD1_211124_NKA_s_03	sample		3	493.956	1478.85	4.2309	0.0020899	-2.0688	-0.0010219	2.1621	0.001068	493.955	58.762	0.34066	58.511	58.356	58.697	-0.25086	0.0030677	-0.0017967	NaN	58.885	11	6	2	NaN	NaN	NaN
AADMTGADIEAM	12	2 Oxidation (M)	_AADM(Oxidation (M))TGADIEAM(Oxidation (M))_			AADM(1)TGADIEAM(1)			AADM(73)TGADIEAM(73)	0	0	0	0	0	2	0	sp|P0A7J7|RL11_ECOLI	sp|P0A7J7|RL11_ECOLI	sp|P0A7J7|RL11_ECOLI	MULTI-MSMS	EXPLO_YZ1_YD1_211124_NKA_s_03	sample	614.248	2	614.247	1226.48	1.3009	0.0007991	-0.054672	-3.3582e-05	1.2463	0.00076551	614.247	25.023	0.39562	24.641	24.492	24.887	-0.38202					14	9	2	0	0	0
AADMTGADIEAMTR	14	2 Oxidation (M)	_AADM(Oxidation (M))TGADIEAM(Oxidation (M))TR_			AADM(1)TGADIEAM(1)TR			AADM(120)TGADIEAM(120)TR	0	0	0	0	0	2	0	sp|P0A7J7|RL11_ECOLI	sp|P0A7J7|RL11_ECOLI	sp|P0A7J7|RL11_ECOLI	MULTI-MSMS	EXPLO_YZ1_YD1_211124_NKA_c_02	control	743.322	2	742.821	1483.63	-0.053598	-3.9814e-05	-2.0726	-0.0015396	-2.1262	-0.0015794	743.32	23.589	0.6631	23.589	23.108	23.771	0					48	19	4	0	0	0
AADMTGADIEAMTR	14	2 Oxidation (M)	_AADM(Oxidation (M))TGADIEAM(Oxidation (M))TR_			AADM(1)TGADIEAM(1)TR			AADM(71)TGADIEAM(71)TR	0	0	0	0	0	2	0	sp|P0A7J7|RL11_ECOLI	sp|P0A7J7|RL11_ECOLI	sp|P0A7J7|RL11_ECOLI	MULTI-MSMS	EXPLO_YZ1_YD1_211124_NKA_c_02	control	742.822	2	742.821	1483.63	0.14803	0.00010996	-1.4017	-0.0010412	-1.2536	-0.00093122	743.32	24.35	0.77285	24.35	23.771	24.544	0					56	23	3	0	0	0
AADMTGADIEAMTR	14	2 Oxidation (M)	_AADM(Oxidation (M))TGADIEAM(Oxidation (M))TR_			AADM(1)TGADIEAM(1)TR			AADM(110)TGADIEAM(110)TR	0	0	0	0	0	2	0	sp|P0A7J7|RL11_ECOLI	sp|P0A7J7|RL11_ECOLI	sp|P0A7J7|RL11_ECOLI	MULTI-MSMS	EXPLO_YZ1_YD1_211124_NKA_s_03	sample	742.822	2	742.821	1483.63	0.83662	0.00062146	-0.42105	-0.00031277	0.41557	0.0003087	742.822	23.768	0.7218	23.424	23.184	23.906	-0.34405					66	16	5	0	0	0
AADMTGADIEAMTR	14	2 Oxidation (M)	_AADM(Oxidation (M))TGADIEAM(Oxidation (M))TR_			AADM(1)TGADIEAM(1)TR			AADM(49)TGADIEAM(49)TR	0	0	0	0	0	2	0	sp|P0A7J7|RL11_ECOLI	sp|P0A7J7|RL11_ECOLI	sp|P0A7J7|RL11_ECOLI	MULTI-MSMS	EXPLO_YZ1_YD1_211124_NKA_s_03	sample	495.885	3	495.55	1483.63	1.4256	0.00070644	-0.038681	-1.9169e-05	1.3869	0.00068727	495.55	23.779	0.54442	23.435	23.271	23.816	-0.34405					45	12	5	0	0	0
AADMTGADIEAMTR	14	2 Oxidation (M)	_AADM(Oxidation (M))TGADIEAM(Oxidation (M))TR_			AADM(1)TGADIEAM(1)TR			AADM(120)TGADIEAM(120)TR	0	0	0	0	0	2	0	sp|P0A7J7|RL11_ECOLI	sp|P0A7J7|RL11_ECOLI	sp|P0A7J7|RL11_ECOLI	MULTI-MSMS	EXPLO_YZ1_YD1_211124_NKA_s_03	sample	742.824	2	742.821	1483.63	1.3001	0.00096572	-0.69143	-0.00051361	0.60864	0.00045211	742.821	24.689	1.7208	24.317	23.832	25.553	-0.37214					110	41	5	0	0	0
AADMTGADIEAMTR	14	2 Oxidation (M)	_AADM(Oxidation (M))TGADIEAM(Oxidation (M))TR_			AADM(1)TGADIEAM(1)TR			AADM(76)TGADIEAM(76)TR	0	0	0	0	0	2	0	sp|P0A7J7|RL11_ECOLI	sp|P0A7J7|RL11_ECOLI	sp|P0A7J7|RL11_ECOLI	MULTI-MSMS	EXPLO_YZ1_YD1_211124_NKA_s_03	sample	742.822	2	742.821	1483.63	1.9018	0.0014127	-0.96592	-0.00071751	0.93588	0.00069519	742.822	26.775	3.795	26.352	25.344	29.139	-0.42303					161	91	4	0	0	0
AADMTGADIEAMTR	14	2 Oxidation (M)	_AADM(Oxidation (M))TGADIEAM(Oxidation (M))TR_			AADM(1)TGADIEAM(1)TR			AADM(49)TGADIEAM(49)TR	0	0	0	0	0	2	0	sp|P0A7J7|RL11_ECOLI	sp|P0A7J7|RL11_ECOLI	sp|P0A7J7|RL11_ECOLI	MULTI-MSMS	EXPLO_YZ1_YD1_211124_NKA_s_03	sample	743.319	2	742.821	1483.63	1.4747	0.0010954	-1.7356	-0.0012893	-0.26095	-0.00019384	742.822	30.357	0.49783	29.868	29.539	30.037	-0.48978					20	11	2	0	0	0
AADMTGADIEAMTR	14	2 Oxidation (M)	_AADM(Oxidation (M))TGADIEAM(Oxidation (M))TR_			AADM(1)TGADIEAM(1)TR			AADM(53)TGADIEAM(53)TR	0	0	0	0	0	2	0	sp|P0A7J7|RL11_ECOLI	sp|P0A7J7|RL11_ECOLI	sp|P0A7J7|RL11_ECOLI	MULTI-MSMS	EXPLO_YZ1_YD1_211124_NKA_s_03	sample	742.823	2	742.821	1483.63	1.8802	0.0013966	-1.8401	-0.0013668	0.04009	2.9779e-05	742.821	31.27	1.3756	30.773	30.029	31.404	-0.49771					52	31	2	0	0	0
AADMTGADIEAMTR	14	2 Oxidation (M)	_AADM(Oxidation (M))TGADIEAM(Oxidation (M))TR_			AADM(1)TGADIEAM(1)TR			AADM(44)TGADIEAM(44)TR	0	0	0	0	0	2	0	sp|P0A7J7|RL11_ECOLI	sp|P0A7J7|RL11_ECOLI	sp|P0A7J7|RL11_ECOLI	MULTI-MSMS	EXPLO_YZ1_YD1_211124_NKA_s_03	sample	742.82	2	742.821	1483.63	1.4114	0.0010484	-1.8887	-0.0014029	-0.47729	-0.00035454	743.321	32.215	0.8212	31.713	31.486	32.307	-0.50266					23	18	2	0	0	0
AADMTGADIEAMTR	14	2 Oxidation (M)	_AADM(Oxidation (M))TGADIEAM(Oxidation (M))TR_			AADM(1)TGADIEAM(1)TR			AADM(45)TGADIEAM(45)TR	0	0	0	0	0	2	0	sp|P0A7J7|RL11_ECOLI	sp|P0A7J7|RL11_ECOLI	sp|P0A7J7|RL11_ECOLI	MULTI-MSMS	EXPLO_YZ1_YD1_211124_NKA_s_03	sample	742.823	2	742.821	1483.63	1.8824	0.0013983	-1.8873	-0.0014019	-0.0049394	-3.6691e-06	743.32	33.29	0.688	32.787	32.43	33.118	-0.50299					26	15	2	0	0	0
AADMTGADIEAMTR	14	2 Oxidation (M)	_AADM(Oxidation (M))TGADIEAM(Oxidation (M))TR_							0	0	0	0	0	2	0	sp|P0A7J7|RL11_ECOLI	sp|P0A7J7|RL11_ECOLI	sp|P0A7J7|RL11_ECOLI	MULTI-MATCH-MSMS	EXPLO_YZ1_YD1_211124_NKA_c_02	control		3	495.55	1483.63	1.1042	0.00054718	-0.31214	-0.00015468	0.79204	0.0003925	495.55	23.53	0.3124	23.53	23.39	23.702	0	0.047806	-0.00023805	NaN	49.482	13	9	2	NaN	NaN	NaN
AADMTGADIEAMTR	14	Oxidation (M)	_AADMTGADIEAM(Oxidation (M))TR_			AADMTGADIEAM(1)TR			AADM(-80)TGADIEAM(80)TR	0	0	0	0	0	1	0	sp|P0A7J7|RL11_ECOLI	sp|P0A7J7|RL11_ECOLI	sp|P0A7J7|RL11_ECOLI	MULTI-MSMS	EXPLO_YZ1_YD1_211124_NKA_c_02	control	735.325	2	734.824	1467.63	0.63735	0.00046834	-0.8492	-0.00062401	-0.21184	-0.00015567	734.824	29.074	0.71808	29.074	28.81	29.528	0					69	26	4	0	0	0
AADMTGADIEAMTR	14	Oxidation (M)	_AADMTGADIEAM(Oxidation (M))TR_			AADMTGADIEAM(1)TR			AADM(-54)TGADIEAM(54)TR	0	0	0	0	0	1	0	sp|P0A7J7|RL11_ECOLI	sp|P0A7J7|RL11_ECOLI	sp|P0A7J7|RL11_ECOLI	MULTI-MSMS	EXPLO_YZ1_YD1_211124_NKA_c_02	control	734.825	2	734.824	1467.63	1.629	0.001197	-0.66243	-0.00048677	0.96658	0.00071027	734.824	32.769	1.9898	32.769	31.692	33.682	0					88	56	3	0	0	0
AADMTGADIEAMTR	14	Oxidation (M)	_AADMTGADIEAM(Oxidation (M))TR_			AADMTGADIEAM(1)TR			AADM(-34)TGADIEAM(34)TR	0	0	0	0	0	1	0	sp|P0A7J7|RL11_ECOLI	sp|P0A7J7|RL11_ECOLI	sp|P0A7J7|RL11_ECOLI	MULTI-MSMS	EXPLO_YZ1_YD1_211124_NKA_c_02	control	735.326	2	734.824	1467.63	1.0526	0.00077349	-1.1475	-0.00084318	-0.094838	-6.9689e-05	734.823	33.962	0.56621	33.962	33.682	34.248	0					31	16	2	0	0	0
AADMTGADIEAMTR	14	Oxidation (M)	_AADM(Oxidation (M))TGADIEAMTR_			AADM(1)TGADIEAMTR			AADM(74)TGADIEAM(-74)TR	0	0	0	0	0	1	0	sp|P0A7J7|RL11_ECOLI	sp|P0A7J7|RL11_ECOLI	sp|P0A7J7|RL11_ECOLI	MULTI-MSMS	EXPLO_YZ1_YD1_211124_NKA_c_02	control	734.825	2	734.824	1467.63	0.21267	0.00015628	-0.33469	-0.00024594	-0.12202	-8.9664e-05	734.824	34.925	0.89205	34.925	34.76	35.652	0					73	32	4	0	0	0
AADMTGADIEAMTR	14	Oxidation (M)	_AADM(Oxidation (M))TGADIEAMTR_			AADM(1)TGADIEAMTR			AADM(75)TGADIEAM(-75)TR	0	0	0	0	0	1	0	sp|P0A7J7|RL11_ECOLI	sp|P0A7J7|RL11_ECOLI	sp|P0A7J7|RL11_ECOLI	MULTI-MSMS	EXPLO_YZ1_YD1_211124_NKA_c_02	control	734.825	2	734.824	1467.63	2.2786	0.0016744	-0.5268	-0.0003871	1.7518	0.0012873	734.824	36.598	2.9351	36.598	35.482	38.417	0					169	81	3	0	0	0
AADMTGADIEAMTR	14	Oxidation (M)	_AADM(Oxidation (M))TGADIEAMTR_			AADM(1)TGADIEAMTR			AADM(49)TGADIEAM(-49)TR	0	0	0	0	0	1	0	sp|P0A7J7|RL11_ECOLI	sp|P0A7J7|RL11_ECOLI	sp|P0A7J7|RL11_ECOLI	MSMS	EXPLO_YZ1_YD1_211124_NKA_c_02	control	490.552	3	490.218	1467.63	NaN	NaN	NaN	NaN	NaN	NaN	NaN	34.889	1	34.889	34.389	35.389	0								0	0	0
AADMTGADIEAMTR	14	Oxidation (M)	_AADM(Oxidation (M))TGADIEAMTR_			AADM(1)TGADIEAMTR			AADM(41)TGADIEAM(-41)TR	0	0	0	0	0	1	0	sp|P0A7J7|RL11_ECOLI	sp|P0A7J7|RL11_ECOLI	sp|P0A7J7|RL11_ECOLI	MULTI-SECPEP	EXPLO_YZ1_YD1_211124_NKA_c_02	control	735.324	2	734.824	1467.63	1.4359	0.0010551	-1.4009	-0.0010294	0.034964	2.5692e-05	735.324	40.388	0.25625	40.388	40.299	40.555	0					8	6	2	0	0	0
AADMTGADIEAMTR	14	Oxidation (M)	_AADMTGADIEAM(Oxidation (M))TR_			AADMTGADIEAM(1)TR			AADM(-49)TGADIEAM(49)TR	0	0	0	0	0	1	0	sp|P0A7J7|RL11_ECOLI	sp|P0A7J7|RL11_ECOLI	sp|P0A7J7|RL11_ECOLI	MULTI-MSMS	EXPLO_YZ1_YD1_211124_NKA_s_03	sample	734.826	2	734.824	1467.63	1.2901	0.00094801	-0.55343	-0.00040667	0.73669	0.00054134	734.824	29.582	0.96054	29.092	28.74	29.7	-0.48956					84	22	6	0	0	0
AADMTGADIEAMTR	14	Oxidation (M)	_AADMTGADIEAM(Oxidation (M))TR_			AADMTGADIEAM(1)TR			AADM(-77)TGADIEAM(77)TR	0	0	0	0	0	1	0	sp|P0A7J7|RL11_ECOLI	sp|P0A7J7|RL11_ECOLI	sp|P0A7J7|RL11_ECOLI	MULTI-MSMS	EXPLO_YZ1_YD1_211124_NKA_s_03	sample	734.825	2	734.824	1467.63	1.5934	0.0011708	-0.74511	-0.00054752	0.84826	0.00062332	734.824	33.027	1.9554	32.524	31.838	33.793	-0.50299					149	45	4	0	0	0
AADMTGADIEAMTR	14	Oxidation (M)	_AADMTGADIEAM(Oxidation (M))TR_			AADMTGADIEAM(1)TR			AADM(-50)TGADIEAM(50)TR	0	0	0	0	0	1	0	sp|P0A7J7|RL11_ECOLI	sp|P0A7J7|RL11_ECOLI	sp|P0A7J7|RL11_ECOLI	MULTI-MSMS	EXPLO_YZ1_YD1_211124_NKA_s_03	sample	734.823	2	734.824	1467.63	0.13611	0.00010002	-0.32942	-0.00024206	-0.19331	-0.00014205	734.824	34.506	0.89876	34.007	33.797	34.695	-0.49969					62	46	2	0	0	0
AADMTGADIEAMTR	14	Oxidation (M)	_AADM(Oxidation (M))TGADIEAMTR_			AADM(1)TGADIEAMTR			AADM(67)TGADIEAM(-67)TR	0	0	0	0	0	1	0	sp|P0A7J7|RL11_ECOLI	sp|P0A7J7|RL11_ECOLI	sp|P0A7J7|RL11_ECOLI	MULTI-MSMS	EXPLO_YZ1_YD1_211124_NKA_s_03	sample	490.22	3	490.218	1467.63	2.6302	0.0012894	-1.039	-0.00050932	1.5912	0.00078003	490.218	35.556	0.68669	35.061	34.786	35.472	-0.4944					44	15	4	0	0	0
AADMTGADIEAMTR	14	Oxidation (M)	_AADM(Oxidation (M))TGADIEAMTR_			AADM(1)TGADIEAMTR			AADM(92)TGADIEAM(-92)TR	0	0	0	0	0	1	0	sp|P0A7J7|RL11_ECOLI	sp|P0A7J7|RL11_ECOLI	sp|P0A7J7|RL11_ECOLI	MULTI-MSMS	EXPLO_YZ1_YD1_211124_NKA_s_03	sample	734.824	2	734.824	1467.63	1.5813	0.001162	-0.45247	-0.00033249	1.1289	0.00082951	734.824	37.068	2.8734	36.588	35.82	38.694	-0.48019					190	64	4	0	0	0
AADMTGADIEAMTR	14	Oxidation (M)	_AADM(Oxidation (M))TGADIEAMTR_			AADM(1)TGADIEAMTR			AADM(43)TGADIEAM(-43)TR	0	0	0	0	0	1	0	sp|P0A7J7|RL11_ECOLI	sp|P0A7J7|RL11_ECOLI	sp|P0A7J7|RL11_ECOLI	MULTI-MSMS	EXPLO_YZ1_YD1_211124_NKA_s_03	sample	490.22	3	490.218	1467.63	2.4515	0.0012018	0.58847	0.00028848	3.0399	0.0014902	490.219	37.109	2.0303	36.629	35.992	38.022	-0.48019					64	45	2	0	0	0
AADMTGADIEAMTR	14	Oxidation (M)	_AADM(Oxidation (M))TGADIEAMTR_			AADM(0.995)TGADIEAM(0.005)TR			AADM(23)TGADIEAM(-23)TR	0	0	0	0	0	1	0	sp|P0A7J7|RL11_ECOLI	sp|P0A7J7|RL11_ECOLI	sp|P0A7J7|RL11_ECOLI	MSMS	EXPLO_YZ1_YD1_211124_NKA_s_03	sample	734.825	2	734.824	1467.63	NaN	NaN	NaN	NaN	NaN	NaN	NaN	35.315	1	34.82	34.32	35.32	-0.4944								0	0	0
AADMTGADIEAMTR	14	Oxidation (M)	_AADM(Oxidation (M))TGADIEAMTR_			AADM(1)TGADIEAMTR			AADM(98)TGADIEAM(-98)TR	0	0	0	0	0	1	0	sp|P0A7J7|RL11_ECOLI	sp|P0A7J7|RL11_ECOLI	sp|P0A7J7|RL11_ECOLI	MSMS	EXPLO_YZ1_YD1_211124_NKA_s_03	sample	734.825	2	734.824	1467.63	NaN	NaN	NaN	NaN	NaN	NaN	NaN	35.695	1	35.201	34.701	35.701	-0.4944								0	0	0
AADMTGADIEAMTR	14	Oxidation (M)	_AADM(Oxidation (M))TGADIEAMTR_			AADM(0.99)TGADIEAM(0.01)TR			AADM(20)TGADIEAM(-20)TR	0	0	0	0	0	1	0	sp|P0A7J7|RL11_ECOLI	sp|P0A7J7|RL11_ECOLI	sp|P0A7J7|RL11_ECOLI	MSMS	EXPLO_YZ1_YD1_211124_NKA_s_03	sample	734.823	2	734.824	1467.63	NaN	NaN	NaN	NaN	NaN	NaN	NaN	36.087	1	35.599	35.099	36.099	-0.48779								0	0	0
AADMTGADIEAMTR	14	Oxidation (M)	_AADM(Oxidation (M))TGADIEAMTR_							0	0	0	0	0	1	0	sp|P0A7J7|RL11_ECOLI	sp|P0A7J7|RL11_ECOLI	sp|P0A7J7|RL11_ECOLI	MULTI-MATCH-MSMS	EXPLO_YZ1_YD1_211124_NKA_c_02	control		3	490.218	1467.63	3.0862	0.0015129	-0.25605	-0.00012552	2.8301	0.0013874	490.218	36.617	1.5295	36.617	36.019	37.549	0	-0.0061317	-0.00066777	NaN	54.276	50	40	2	NaN	NaN	NaN
AADMTGADIEAMTR	14	Unmodified	_AADMTGADIEAMTR_							0	0	0	0	0	0	0	sp|P0A7J7|RL11_ECOLI	sp|P0A7J7|RL11_ECOLI	sp|P0A7J7|RL11_ECOLI	MULTI-MSMS	EXPLO_YZ1_YD1_211124_NKA_c_02	control	726.823	2	726.827	1451.64	1.6585	0.0012055	-0.48514	-0.00035261	1.1734	0.00085286	726.827	41.985	0.63988	41.985	41.738	42.377	0					51	16	5	0	0	0
AADMTGADIEAMTR	14	Unmodified	_AADMTGADIEAMTR_							0	0	0	0	0	0	0	sp|P0A7J7|RL11_ECOLI	sp|P0A7J7|RL11_ECOLI	sp|P0A7J7|RL11_ECOLI	MULTI-MSMS	EXPLO_YZ1_YD1_211124_NKA_c_02	control	484.885	3	484.887	1451.64	2.4733	0.0011993	-0.62059	-0.00030092	1.8527	0.00089833	484.887	41.996	0.41113	41.996	41.773	42.184	0					31	10	4	0	0	0
AADMTGADIEAMTR	14	Unmodified	_AADMTGADIEAMTR_							0	0	0	0	0	0	0	sp|P0A7J7|RL11_ECOLI	sp|P0A7J7|RL11_ECOLI	sp|P0A7J7|RL11_ECOLI	MULTI-MSMS	EXPLO_YZ1_YD1_211124_NKA_s_03	sample	726.827	2	726.827	1451.64	1.3717	0.00099701	-0.46598	-0.00033869	0.90575	0.00065832	726.826	42.358	0.75938	41.931	41.68	42.439	-0.42699					49	16	5	0	0	0
AADMTGADIEAMTR	14	Unmodified	_AADMTGADIEAMTR_							0	0	0	0	0	0	0	sp|P0A7J7|RL11_ECOLI	sp|P0A7J7|RL11_ECOLI	sp|P0A7J7|RL11_ECOLI	MULTI-MSMS	EXPLO_YZ1_YD1_211124_NKA_s_03	sample	484.888	3	484.887	1451.64	2.1131	0.0010246	-0.38569	-0.00018702	1.7274	0.00083761	484.887	42.35	0.44988	41.923	41.721	42.171	-0.42699					31	9	5	0	0	0
AADNKSLGQFNLDGINPAPR	20	Unmodified	_AADNKSLGQFNLDGINPAPR_							0	0	0	0	0	0	1	sp|P0A6Y8|DNAK_ECOLI	sp|P0A6Y8|DNAK_ECOLI	sp|P0A6Y8|DNAK_ECOLI	MULTI-MSMS	EXPLO_YZ1_YD1_211124_NKA_c_02	control	700.364	3	700.027	2097.06	3.0037	0.0021026	0.079193	5.5437e-05	3.0828	0.0021581	700.362	48.565	0.36803	48.565	48.29	48.658	0					28	8	4	0	0	0
AAEAVIIDTIR	11	Unmodified	_AAEAVIIDTIR_							0	0	0	0	0	0	0	sp|P0ADG4|SUHB_ECOLI	sp|P0ADG4|SUHB_ECOLI	sp|P0ADG4|SUHB_ECOLI	MULTI-MSMS	EXPLO_YZ1_YD1_211124_NKA_c_02	control	586.84	2	586.338	1170.66	1.8354	0.0010761	-2.5799	-0.0015127	-0.7445	-0.00043653	586.336	49.774	0.51226	49.774	49.511	50.023	0					22	12	3	0	0	0
AAEAVIIDTIR	11	Unmodified	_AAEAVIIDTIR_							0	0	0	0	0	0	0	sp|P0ADG4|SUHB_ECOLI	sp|P0ADG4|SUHB_ECOLI	sp|P0ADG4|SUHB_ECOLI	MULTI-MSMS	EXPLO_YZ1_YD1_211124_NKA_s_03	sample	586.339	2	586.338	1170.66	2.2439	0.0013157	-1.4438	-0.00084654	0.80017	0.00046917	586.337	50.103	0.3294	49.748	49.521	49.851	-0.35429					16	6	3	0	0	0
AAEAVIIDTIRK	12	Unmodified	_AAEAVIIDTIRK_							0	0	0	0	0	0	1	sp|P0ADG4|SUHB_ECOLI	sp|P0ADG4|SUHB_ECOLI	sp|P0ADG4|SUHB_ECOLI	MULTI-SECPEP	EXPLO_YZ1_YD1_211124_NKA_c_02	control	650.348	2	650.385	1298.76	2.3931	0.0015564	-0.57902	-0.00037658	1.814	0.0011798	650.886	41.57	0.24898	41.57	41.449	41.698	0					10	6	2	0	0	0
AAEAYLVGLFEDTNLAAIHAK	21	Unmodified	_AAEAYLVGLFEDTNLAAIHAK_							0	0	0	0	0	0	0	eH3-NKA;eH3-VIP;eH3-K27C;eH3-K36C	eH3-NKA	eH3-NKA	MULTI-MSMS	EXPLO_YZ1_YD1_211124_NKA_c_02	control	740.058	3	739.723	2216.15	1.8209	0.0013469	0.052867	3.9107e-05	1.8737	0.001386	740.057	74.377	0.38505	74.377	74.123	74.508	0					24	7	4	0	0	0
AAEGHFAEAR	10	Unmodified	_AAEGHFAEAR_							0	0	0	0	0	0	0	sp|P0A6L2|DAPA_ECOLI	sp|P0A6L2|DAPA_ECOLI	sp|P0A6L2|DAPA_ECOLI	MULTI-MSMS	EXPLO_YZ1_YD1_211124_NKA_c_02	control	530.305	2	529.754	1057.49	1.1277	0.00059738	-2.7622	-0.0014633	-1.6345	-0.00086591	529.753	23.526	0.16255	23.526	23.448	23.61	0					6	4	2	0	0	0
AAEIDATAFALFTK	14	Unmodified	_AAEIDATAFALFTK_							0	0	0	0	0	0	0	sp|P0A6C1|END4_ECOLI	sp|P0A6C1|END4_ECOLI	sp|P0A6C1|END4_ECOLI	MSMS	EXPLO_YZ1_YD1_211124_NKA_c_02	control	735.038	2	734.888	1467.76	NaN	NaN	NaN	NaN	NaN	NaN	NaN	68.992	1	68.992	68.492	69.492	0								0	0	0
AAEIDATAFALFTK	14	Unmodified	_AAEIDATAFALFTK_							0	0	0	0	0	0	0	sp|P0A6C1|END4_ECOLI	sp|P0A6C1|END4_ECOLI	sp|P0A6C1|END4_ECOLI	MSMS	EXPLO_YZ1_YD1_211124_NKA_c_02	control	734.888	2	734.888	1467.76	NaN	NaN	NaN	NaN	NaN	NaN	NaN	69.038	1	69.038	68.538	69.538	0								0	0	0
AAEIIHIGQAIMEQK	15	Unmodified	_AAEIIHIGQAIMEQK_							0	0	0	0	0	0	0	sp|P27306|STHA_ECOLI	sp|P27306|STHA_ECOLI	sp|P27306|STHA_ECOLI	MULTI-MSMS	EXPLO_YZ1_YD1_211124_NKA_c_02	control	551.303	3	551.299	1650.88	2.8582	0.0015757	1.0703	0.00059008	3.9285	0.0021658	551.301	53.503	0.55164	53.503	53.09	53.642	0					31	12	4	0	0	0
AAENNPELAAFIDECR	16	Carbamidomethyl (C)	_AAENNPELAAFIDEC(Carbamidomethyl (C))R_	AAENNPELAAFIDEC(1)R			AAENNPELAAFIDEC(99)R			0	0	1	0	0	0	0	sp|P07813|SYL_ECOLI	sp|P07813|SYL_ECOLI	sp|P07813|SYL_ECOLI	MULTI-MSMS	EXPLO_YZ1_YD1_211124_NKA_c_02	control	910.421	2	910.418	1818.82	3.5691	0.0032494	0.54092	0.00049246	4.11	0.0037418	910.417	54.254	0.222	54.254	54.188	54.41	0					6	4	2	0	0	0
AAENNPELAAFIDECR	16	Cys -> Dha	_AAENNPELAAFIDEC(Cys -> Dha)R_		AAENNPELAAFIDEC(1)R			AAENNPELAAFIDEC(59)R		0	0	0	1	0	0	0	sp|P07813|SYL_ECOLI	sp|P07813|SYL_ECOLI	sp|P07813|SYL_ECOLI	MULTI-SECPEP	EXPLO_YZ1_YD1_211124_NKA_c_02	control	864.968	2	864.913	1727.81	2.3173	0.0020042	0.91824	0.0007942	3.2355	0.0027984	865.417	56.576	0.25369	56.576	56.431	56.685	0					12	5	3	0	0	0
AAEQLEKEGINCNLTLLFSFAQAR	24	Carbamidomethyl (C)	_AAEQLEKEGINC(Carbamidomethyl (C))NLTLLFSFAQAR_	AAEQLEKEGINC(1)NLTLLFSFAQAR			AAEQLEKEGINC(79)NLTLLFSFAQAR			0	0	1	0	0	0	1	sp|P0A870|TALB_ECOLI	sp|P0A870|TALB_ECOLI	sp|P0A870|TALB_ECOLI	MULTI-MSMS	EXPLO_YZ1_YD1_211124_NKA_c_02	control	908.804	3	908.466	2722.37	3.9022	0.0035451	1.2186	0.0011071	5.1208	0.0046521	908.801	75.136	0.46207	75.136	74.92	75.382	0					25	9	4	0	0	0
AAEQLEKEGINCNLTLLFSFAQAR	24	Cys -> Dha	_AAEQLEKEGINC(Cys -> Dha)NLTLLFSFAQAR_		AAEQLEKEGINC(1)NLTLLFSFAQAR			AAEQLEKEGINC(78)NLTLLFSFAQAR		0	0	0	1	0	0	1	sp|P0A870|TALB_ECOLI	sp|P0A870|TALB_ECOLI	sp|P0A870|TALB_ECOLI	MULTI-MSMS	EXPLO_YZ1_YD1_211124_NKA_c_02	control	878.464	3	878.129	2631.37	3.5559	0.0031225	-2.1973	-0.0019295	1.3586	0.001193	878.462	76.355	0.35904	76.355	76.227	76.586	0					20	6	4	0	0	0
AAEQLGQANSAVSR	14	Unmodified	_AAEQLGQANSAVSR_							0	0	0	0	0	0	0	sp|P30864|YAFC_ECOLI	sp|P30864|YAFC_ECOLI	sp|P30864|YAFC_ECOLI	MULTI-MSMS	EXPLO_YZ1_YD1_211124_NKA_c_02	control	701.858	2	701.358	1400.7	0.38572	0.00027053	-0.53568	-0.0003757	-0.14996	-0.00010517	701.357	22.935	0.18562	22.935	22.822	23.007	0					7	4	2	0	0	0
AAESALNIDVPVNAQYIR	18	Unmodified	_AAESALNIDVPVNAQYIR_							0	0	0	0	0	0	0	sp|P0ACE0|MBHM_ECOLI	sp|P0ACE0|MBHM_ECOLI	sp|P0ACE0|MBHM_ECOLI	MULTI-MSMS	EXPLO_YZ1_YD1_211124_NKA_c_02	control	973.012	2	972.513	1943.01	1.357	0.0013197	-0.91235	-0.00088727	0.44467	0.00043245	973.013	56.233	0.32825	56.233	56.103	56.431	0					19	7	4	0	0	0
AAESALNIDVPVNAQYIR	18	Unmodified	_AAESALNIDVPVNAQYIR_							0	0	0	0	0	0	0	sp|P0ACE0|MBHM_ECOLI	sp|P0ACE0|MBHM_ECOLI	sp|P0ACE0|MBHM_ECOLI	MULTI-MSMS	EXPLO_YZ1_YD1_211124_NKA_c_02	control	649.013	3	648.678	1943.01	1.7807	0.0011551	-1.3025	-0.00084489	0.47821	0.0003102	648.677	56.243	0.32825	56.243	56.103	56.431	0					25	7	4	0	0	0
AAESRPAPFLIHQESNVIVR	20	Unmodified	_AAESRPAPFLIHQESNVIVR_							0	0	0	0	0	0	1	sp|P21513|RNE_ECOLI	sp|P21513|RNE_ECOLI	sp|P21513|RNE_ECOLI	MULTI-MSMS	EXPLO_YZ1_YD1_211124_NKA_c_02	control	559.557	4	559.306	2233.2	2.0099	0.0011242	-0.30239	-0.00016913	1.7075	0.00095502	559.557	42.883	0.42729	42.883	42.67	43.097	0					37	10	5	0	0	0
AAEVFEGSITDLPNPK	16	Unmodified	_AAEVFEGSITDLPNPK_							0	0	0	0	0	0	0	sp|P0A9P0|DLDH_ECOLI	sp|P0A9P0|DLDH_ECOLI	sp|P0A9P0|DLDH_ECOLI	MULTI-MSMS	EXPLO_YZ1_YD1_211124_NKA_c_02	control	844.431	2	844.431	1686.85	1.163	0.00098204	-2.4491	-0.0020681	-1.2862	-0.0010861	844.428	50.741	0.26782	50.741	50.562	50.83	0					15	6	3	0	0	0
AAEVLVVDTR	10	Unmodified	_AAEVLVVDTR_							0	0	0	0	0	0	0	sp|P76116|YNCE_ECOLI	sp|P76116|YNCE_ECOLI	sp|P76116|YNCE_ECOLI	MULTI-MSMS	EXPLO_YZ1_YD1_211124_NKA_s_03	sample	536.804	2	536.803	1071.59	2.066	0.001109	-0.83758	-0.00044962	1.2284	0.0006594	536.803	38.001	0.48502	37.53	37.285	37.77	-0.4716					20	10	3	0	0	0
AAFDDAIAAR	10	Unmodified	_AAFDDAIAAR_							0	0	0	0	0	0	0	sp|P0ABC7|HFLK_ECOLI	sp|P0ABC7|HFLK_ECOLI	sp|P0ABC7|HFLK_ECOLI	MSMS	EXPLO_YZ1_YD1_211124_NKA_c_02	control	510.76	2	510.759	1019.5	NaN	NaN	NaN	NaN	NaN	NaN	NaN	35.742	1	35.742	35.242	36.242	0								0	0	0
AAFDFAVEHQ	10	Unmodified	_AAFDFAVEHQ_							0	0	0	0	0	0	0	sp|P0ABA4|ATPD_ECOLI	sp|P0ABA4|ATPD_ECOLI	sp|P0ABA4|ATPD_ECOLI	MULTI-MSMS	EXPLO_YZ1_YD1_211124_NKA_c_02	control	567.763	2	567.764	1133.51	2.7744	0.0015752	-2.5349	-0.0014392	0.23945	0.00013595	567.763	47.046	0.40066	47.046	46.783	47.184	0					15	9	3	0	0	0
AAFDFAVEHQSVER	14	Unmodified	_AAFDFAVEHQSVER_							0	0	0	0	0	0	0	sp|P0ABA4|ATPD_ECOLI	sp|P0ABA4|ATPD_ECOLI	sp|P0ABA4|ATPD_ECOLI	MULTI-MSMS	EXPLO_YZ1_YD1_211124_NKA_c_02	control	536.932	3	535.927	1604.76	2.3313	0.0012494	-0.30709	-0.00016458	2.0242	0.0010848	535.927	42.097	0.82011	42.097	41.809	42.629	0					62	21	5	0	0	0
AAFDFAVEHQSVER	14	Unmodified	_AAFDFAVEHQSVER_							0	0	0	0	0	0	0	sp|P0ABA4|ATPD_ECOLI	sp|P0ABA4|ATPD_ECOLI	sp|P0ABA4|ATPD_ECOLI	MULTI-MSMS	EXPLO_YZ1_YD1_211124_NKA_c_02	control	803.892	2	803.386	1604.76	1.2408	0.00099685	0.38894	0.00031247	1.6298	0.0013093	803.386	42.092	0.37981	42.092	41.88	42.259	0					29	9	4	0	0	0
AAFDFAVEHQSVER	14	Unmodified	_AAFDFAVEHQSVER_							0	0	0	0	0	0	0	sp|P0ABA4|ATPD_ECOLI	sp|P0ABA4|ATPD_ECOLI	sp|P0ABA4|ATPD_ECOLI	MULTI-MSMS	EXPLO_YZ1_YD1_211124_NKA_s_03	sample	536.331	3	535.927	1604.76	2.4323	0.0013035	-1.2465	-0.00066805	1.1858	0.0006355	536.26	42.527	0.49783	42.1	41.855	42.352	-0.42699					29	10	4	0	0	0
AAFDFAVEHQSVER	14	Unmodified	_AAFDFAVEHQSVER_							0	0	0	0	0	0	0	sp|P0ABA4|ATPD_ECOLI	sp|P0ABA4|ATPD_ECOLI	sp|P0ABA4|ATPD_ECOLI	MULTI-MATCH	EXPLO_YZ1_YD1_211124_NKA_s_03	sample		2	803.386	1604.76	1.4755	0.0011854	0.10304	8.2777e-05	1.5785	0.0012682	803.387	42.508	0.22583	42.081	41.991	42.216	-0.42699	-0.0057369	-0.00031604	NaN	175.54	7	4	2	NaN	NaN	NaN
AAFDFPFRK	9	Unmodified	_AAFDFPFRK_							0	0	0	0	0	0	1	sp|P62399|RL5_ECOLI	sp|P62399|RL5_ECOLI	sp|P62399|RL5_ECOLI	MULTI-MSMS	EXPLO_YZ1_YD1_211124_NKA_c_02	control	549.791	2	549.79	1097.57	2.495	0.0013717	-0.23897	-0.00013138	2.2561	0.0012404	549.79	68.667	0.53227	68.667	68.458	68.99	0					25	10	3	0	0	0
AAFDFPFRK	9	Unmodified	_AAFDFPFRK_							0	0	0	0	0	0	1	sp|P62399|RL5_ECOLI	sp|P62399|RL5_ECOLI	sp|P62399|RL5_ECOLI	MULTI-MSMS	EXPLO_YZ1_YD1_211124_NKA_s_03	sample	549.792	2	549.79	1097.57	2.3379	0.0012854	-0.38405	-0.00021115	1.9539	0.0010742	549.79	68.978	0.34988	68.767	68.592	68.942	-0.21153					10	6	2	0	0	0
AAFISDFQLGDFDR	14	Unmodified	_AAFISDFQLGDFDR_							0	0	0	0	0	0	0	sp|P05707|SRLD_ECOLI	sp|P05707|SRLD_ECOLI	sp|P05707|SRLD_ECOLI	MULTI-MSMS	EXPLO_YZ1_YD1_211124_NKA_c_02	control	801.383	2	801.383	1600.75	3.1544	0.0025279	-0.6899	-0.00055287	2.4645	0.001975	801.382	67.795	0.40281	67.795	67.576	67.979	0					22	7	4	0	0	0
AAFQPVFLEVVDESYR	16	Unmodified	_AAFQPVFLEVVDESYR_							0	0	0	0	0	0	0	sp|P0ABE2|BOLA_ECOLI	sp|P0ABE2|BOLA_ECOLI	sp|P0ABE2|BOLA_ECOLI	MULTI-MSMS	EXPLO_YZ1_YD1_211124_NKA_s_03	sample	935.976	2	935.473	1868.93	2.8642	0.0026794	-0.89438	-0.00083666	1.9698	0.0018427	935.973	76.484	0.59884	76.28	75.983	76.582	-0.20393					40	19	4	0	0	0
AAFSNDMVYMEK	12	Unmodified	_AAFSNDMVYMEK_							0	0	0	0	0	0	0	sp|P24182|ACCC_ECOLI	sp|P24182|ACCC_ECOLI	sp|P24182|ACCC_ECOLI	MULTI-MSMS	EXPLO_YZ1_YD1_211124_NKA_c_02	control	703.312	2	703.31	1404.61	1.7841	0.0012548	-0.58298	-0.00041002	1.2011	0.00084474	703.31	45.328	0.25853	45.328	45.211	45.47	0					16	6	3	0	0	0
AAFYHDSLDVNNPR	14	Unmodified	_AAFYHDSLDVNNPR_							0	0	0	0	0	0	0	sp|P0ABH7|CISY_ECOLI	sp|P0ABH7|CISY_ECOLI	sp|P0ABH7|CISY_ECOLI	MULTI-MSMS	EXPLO_YZ1_YD1_211124_NKA_c_02	control	540.259	3	540.258	1617.75	1.7368	0.00093834	-2.8034	-0.0015146	-1.0666	-0.00057623	540.258	33.766	0.40457	33.766	33.647	34.052	0					20	11	3	0	0	0
AAGAELVGMEDLADQIK	17	Oxidation (M)	_AAGAELVGM(Oxidation (M))EDLADQIK_			AAGAELVGM(1)EDLADQIK			AAGAELVGM(110)EDLADQIK	0	0	0	0	0	1	0	sp|P0A7L0|RL1_ECOLI	sp|P0A7L0|RL1_ECOLI	sp|P0A7L0|RL1_ECOLI	MULTI-MSMS	EXPLO_YZ1_YD1_211124_NKA_c_02	control	873.933	2	873.933	1745.85	1.4201	0.0012411	-0.50112	-0.00043794	0.919	0.00080315	873.933	46.282	0.9474	46.282	45.691	46.638	0					61	23	5	0	0	0
AAGAELVGMEDLADQIK	17	Oxidation (M)	_AAGAELVGM(Oxidation (M))EDLADQIK_			AAGAELVGM(1)EDLADQIK			AAGAELVGM(76)EDLADQIK	0	0	0	0	0	1	0	sp|P0A7L0|RL1_ECOLI	sp|P0A7L0|RL1_ECOLI	sp|P0A7L0|RL1_ECOLI	MULTI-MSMS	EXPLO_YZ1_YD1_211124_NKA_c_02	control	582.959	3	582.957	1745.85	2.2995	0.0013405	-0.34028	-0.00019837	1.9593	0.0011422	582.957	46.299	0.42669	46.299	46.005	46.431	0					27	10	3	0	0	0
AAGAELVGMEDLADQIK	17	Oxidation (M)	_AAGAELVGM(Oxidation (M))EDLADQIK_			AAGAELVGM(1)EDLADQIK			AAGAELVGM(73)EDLADQIK	0	0	0	0	0	1	0	sp|P0A7L0|RL1_ECOLI	sp|P0A7L0|RL1_ECOLI	sp|P0A7L0|RL1_ECOLI	MULTI-MSMS	EXPLO_YZ1_YD1_211124_NKA_c_02	control	873.934	2	873.933	1745.85	2.6513	0.002317	-1.9283	-0.0016852	0.72298	0.00063183	873.929	51.522	0.75938	51.522	51.164	51.923	0					23	17	2	0	0	0
AAGAELVGMEDLADQIK	17	Oxidation (M)	_AAGAELVGM(Oxidation (M))EDLADQIK_			AAGAELVGM(1)EDLADQIK			AAGAELVGM(110)EDLADQIK	0	0	0	0	0	1	0	sp|P0A7L0|RL1_ECOLI	sp|P0A7L0|RL1_ECOLI	sp|P0A7L0|RL1_ECOLI	MSMS	EXPLO_YZ1_YD1_211124_NKA_c_02	control	873.934	2	873.933	1745.85	NaN	NaN	NaN	NaN	NaN	NaN	NaN	52.129	1	52.129	51.629	52.629	0								0	0	0
AAGAELVGMEDLADQIK	17	Oxidation (M)	_AAGAELVGM(Oxidation (M))EDLADQIK_			AAGAELVGM(1)EDLADQIK			AAGAELVGM(120)EDLADQIK	0	0	0	0	0	1	0	sp|P0A7L0|RL1_ECOLI	sp|P0A7L0|RL1_ECOLI	sp|P0A7L0|RL1_ECOLI	MULTI-MSMS	EXPLO_YZ1_YD1_211124_NKA_s_03	sample	874.436	2	873.933	1745.85	2.0018	0.0017494	-0.91372	-0.00079853	1.0881	0.00095089	873.932	46.627	1.2318	46.233	45.755	46.987	-0.39328					82	26	6	0	0	0
AAGAELVGMEDLADQIK	17	Oxidation (M)	_AAGAELVGM(Oxidation (M))EDLADQIK_			AAGAELVGM(1)EDLADQIK			AAGAELVGM(100)EDLADQIK	0	0	0	0	0	1	0	sp|P0A7L0|RL1_ECOLI	sp|P0A7L0|RL1_ECOLI	sp|P0A7L0|RL1_ECOLI	MULTI-MSMS	EXPLO_YZ1_YD1_211124_NKA_s_03	sample	582.959	3	582.957	1745.85	2.4366	0.0014204	-0.21651	-0.00012622	2.2201	0.0012942	582.957	46.627	0.73287	46.233	45.935	46.668	-0.39328					51	15	5	0	0	0
AAGAELVGMEDLADQIK	17	Oxidation (M)	_AAGAELVGM(Oxidation (M))EDLADQIK_			AAGAELVGM(1)EDLADQIK			AAGAELVGM(130)EDLADQIK	0	0	0	0	0	1	0	sp|P0A7L0|RL1_ECOLI	sp|P0A7L0|RL1_ECOLI	sp|P0A7L0|RL1_ECOLI	MULTI-MSMS	EXPLO_YZ1_YD1_211124_NKA_s_03	sample	874.436	2	873.933	1745.85	3.4665	0.0030295	-2.8652	-0.002504	0.60133	0.00052552	874.43	52.794	1.9574	52.474	50.963	52.921	-0.31992					77	42	2	0	0	0
AAGAELVGMEDLADQIK	17	Oxidation (M)	_AAGAELVGM(Oxidation (M))EDLADQIK_			AAGAELVGM(1)EDLADQIK			AAGAELVGM(52)EDLADQIK	0	0	0	0	0	1	0	sp|P0A7L0|RL1_ECOLI	sp|P0A7L0|RL1_ECOLI	sp|P0A7L0|RL1_ECOLI	MULTI-MSMS	EXPLO_YZ1_YD1_211124_NKA_s_03	sample	582.96	3	582.957	1745.85	3.8246	0.0022296	0.04107	2.3942e-05	3.8657	0.0022535	582.957	52.701	1.7387	52.381	51.231	52.969	-0.31992					59	36	2	0	0	0
AAGAELVGMEDLADQIK	17	Oxidation (M)	_AAGAELVGM(Oxidation (M))EDLADQIK_			AAGAELVGM(1)EDLADQIK			AAGAELVGM(53)EDLADQIK	0	0	0	0	0	1	0	sp|P0A7L0|RL1_ECOLI	sp|P0A7L0|RL1_ECOLI	sp|P0A7L0|RL1_ECOLI	MULTI-MSMS	EXPLO_YZ1_YD1_211124_NKA_s_03	sample	874.434	2	873.933	1745.85	2.5032	0.0021876	-3.3601	-0.0029365	-0.85683	-0.00074882	874.431	57.001	0.43201	56.734	56.507	56.939	-0.26705					17	8	3	0	0	0
AAGAELVGMEDLADQIK	17	Oxidation (M)	_AAGAELVGM(Oxidation (M))EDLADQIK_			AAGAELVGM(1)EDLADQIK			AAGAELVGM(72)EDLADQIK	0	0	0	0	0	1	0	sp|P0A7L0|RL1_ECOLI	sp|P0A7L0|RL1_ECOLI	sp|P0A7L0|RL1_ECOLI	MSMS	EXPLO_YZ1_YD1_211124_NKA_s_03	sample	873.936	2	873.933	1745.85	NaN	NaN	NaN	NaN	NaN	NaN	NaN	53.964	1	53.656	53.156	54.156	-0.30836								0	0	0
AAGAELVGMEDLADQIK	17	Unmodified	_AAGAELVGMEDLADQIK_							0	0	0	0	0	0	0	sp|P0A7L0|RL1_ECOLI	sp|P0A7L0|RL1_ECOLI	sp|P0A7L0|RL1_ECOLI	MULTI-MSMS	EXPLO_YZ1_YD1_211124_NKA_c_02	control	865.938	2	865.935	1729.86	2.6044	0.0022552	-0.64191	-0.00055585	1.9625	0.0016994	865.935	61.414	1.091	61.414	61.113	62.203	0					68	23	5	0	0	0
AAGAELVGMEDLADQIK	17	Unmodified	_AAGAELVGMEDLADQIK_							0	0	0	0	0	0	0	sp|P0A7L0|RL1_ECOLI	sp|P0A7L0|RL1_ECOLI	sp|P0A7L0|RL1_ECOLI	MULTI-MSMS	EXPLO_YZ1_YD1_211124_NKA_s_03	sample	865.936	2	865.935	1729.86	1.6078	0.0013923	-0.18328	-0.00015871	1.4245	0.0012335	865.935	61.693	1.2333	61.459	61.049	62.282	-0.23301					94	25	6	0	0	0
AAGAELVGMEDLADQIK	17	Unmodified	_AAGAELVGMEDLADQIK_							0	0	0	0	0	0	0	sp|P0A7L0|RL1_ECOLI	sp|P0A7L0|RL1_ECOLI	sp|P0A7L0|RL1_ECOLI	MULTI-MSMS	EXPLO_YZ1_YD1_211124_NKA_s_03	sample	577.628	3	577.626	1729.86	2.6137	0.0015098	0.05902	3.4092e-05	2.6728	0.0015439	577.626	61.693	1.1361	61.459	61.097	62.233	-0.23301					81	23	6	0	0	0
AAGAELVGMEDLADQIK	17	Unmodified	_AAGAELVGMEDLADQIK_							0	0	0	0	0	0	0	sp|P0A7L0|RL1_ECOLI	sp|P0A7L0|RL1_ECOLI	sp|P0A7L0|RL1_ECOLI	MULTI-MATCH-MSMS	EXPLO_YZ1_YD1_211124_NKA_c_02	control		3	577.626	1729.86	3.2145	0.0018568	-0.10114	-5.8423e-05	3.1134	0.0017984	577.626	61.417	0.54784	61.417	61.113	61.66	0	-0.021052	-0.0001809	NaN	108.14	41	11	5	NaN	NaN	NaN
AAGAELVGMEDLADQIKK	18	Oxidation (M)	_AAGAELVGM(Oxidation (M))EDLADQIKK_			AAGAELVGM(1)EDLADQIKK			AAGAELVGM(54)EDLADQIKK	0	0	0	0	0	1	1	sp|P0A7L0|RL1_ECOLI	sp|P0A7L0|RL1_ECOLI	sp|P0A7L0|RL1_ECOLI	MULTI-MSMS	EXPLO_YZ1_YD1_211124_NKA_c_02	control	625.993	3	625.656	1873.95	2.0069	0.0012556	0.033338	2.0858e-05	2.0402	0.0012765	625.99	40.112	0.38634	40.112	39.878	40.265	0					19	10	2	0	0	0
AAGAELVGMEDLADQIKK	18	Oxidation (M)	_AAGAELVGM(Oxidation (M))EDLADQIKK_			AAGAELVGM(1)EDLADQIKK			AAGAELVGM(92)EDLADQIKK	0	0	0	0	0	1	1	sp|P0A7L0|RL1_ECOLI	sp|P0A7L0|RL1_ECOLI	sp|P0A7L0|RL1_ECOLI	MULTI-MSMS	EXPLO_YZ1_YD1_211124_NKA_s_03	sample	625.992	3	625.656	1873.95	2.12	0.0013264	-0.89968	-0.00056289	1.2203	0.00076351	625.656	40.436	0.78505	39.988	39.719	40.504	-0.44793					50	17	4	0	0	0
AAGAELVGMEDLADQIKK	18	Oxidation (M)	_AAGAELVGM(Oxidation (M))EDLADQIKK_			AAGAELVGM(1)EDLADQIKK			AAGAELVGM(73)EDLADQIKK	0	0	0	0	0	1	1	sp|P0A7L0|RL1_ECOLI	sp|P0A7L0|RL1_ECOLI	sp|P0A7L0|RL1_ECOLI	MSMS	EXPLO_YZ1_YD1_211124_NKA_s_03	sample	937.981	2	937.98	1873.95	NaN	NaN	NaN	NaN	NaN	NaN	NaN	40.486	1	40.041	39.541	40.541	-0.4445								0	0	0
AAGAELVGMEDLADQIKK	18	Unmodified	_AAGAELVGMEDLADQIKK_							0	0	0	0	0	0	1	sp|P0A7L0|RL1_ECOLI	sp|P0A7L0|RL1_ECOLI	sp|P0A7L0|RL1_ECOLI	MULTI-MSMS	EXPLO_YZ1_YD1_211124_NKA_c_02	control	620.658	3	620.324	1857.95	2.1099	0.0013088	-0.12179	-7.5547e-05	1.9881	0.0012333	620.324	55.129	0.6202	55.129	54.782	55.402	0					44	13	5	0	0	0
AAGAELVGMEDLADQIKK	18	Unmodified	_AAGAELVGMEDLADQIKK_							0	0	0	0	0	0	1	sp|P0A7L0|RL1_ECOLI	sp|P0A7L0|RL1_ECOLI	sp|P0A7L0|RL1_ECOLI	MULTI-MSMS	EXPLO_YZ1_YD1_211124_NKA_c_02	control	930.484	2	929.983	1857.95	1.491	0.0013866	-0.028739	-2.6727e-05	1.4623	0.0013599	930.483	55.129	0.26847	55.129	54.919	55.188	0					13	5	3	0	0	0
AAGAELVGMEDLADQIKK	18	Unmodified	_AAGAELVGMEDLADQIKK_							0	0	0	0	0	0	1	sp|P0A7L0|RL1_ECOLI	sp|P0A7L0|RL1_ECOLI	sp|P0A7L0|RL1_ECOLI	MULTI-MSMS	EXPLO_YZ1_YD1_211124_NKA_s_03	sample	620.66	3	620.324	1857.95	3.7841	0.0023474	-1.1977	-0.00074294	2.5865	0.0016044	620.324	55.364	0.81109	55.078	54.581	55.392	-0.28622					63	16	5	0	0	0
AAGAELVGMEDLADQIKK	18	Unmodified	_AAGAELVGMEDLADQIKK_							0	0	0	0	0	0	1	sp|P0A7L0|RL1_ECOLI	sp|P0A7L0|RL1_ECOLI	sp|P0A7L0|RL1_ECOLI	MULTI-MSMS	EXPLO_YZ1_YD1_211124_NKA_s_03	sample	930.486	2	929.983	1857.95	2.754	0.0025612	0.57075	0.00053079	3.3247	0.0030919	929.983	55.364	0.33214	55.078	54.866	55.198	-0.28622					23	6	4	0	0	0
AAGANKVAVIK	11	Unmodified	_AAGANKVAVIK_							0	0	0	0	0	0	1	sp|P0A7K2|RL7_ECOLI	sp|P0A7K2|RL7_ECOLI	sp|P0A7K2|RL7_ECOLI	MULTI-MSMS	EXPLO_YZ1_YD1_211124_NKA_c_02	control	521.325	2	521.324	1040.63	0.091273	4.7583e-05	-0.37673	-0.0001964	-0.28546	-0.00014882	521.324	22.255	0.572	22.255	22.051	22.623	0					33	14	4	0	0	0
AAGANKVAVIK	11	Unmodified	_AAGANKVAVIK_							0	0	0	0	0	0	1	sp|P0A7K2|RL7_ECOLI	sp|P0A7K2|RL7_ECOLI	sp|P0A7K2|RL7_ECOLI	MSMS	EXPLO_YZ1_YD1_211124_NKA_c_02	control	521.325	2	521.324	1040.63	NaN	NaN	NaN	NaN	NaN	NaN	NaN	22.969	1	22.969	22.469	23.469	0								0	0	0
AAGATTANITQAIEQMR	17	Unmodified	_AAGATTANITQAIEQMR_							0	0	0	0	0	0	0	sp|P63284|CLPB_ECOLI	sp|P63284|CLPB_ECOLI	sp|P63284|CLPB_ECOLI	MULTI-MSMS	EXPLO_YZ1_YD1_211124_NKA_c_02	control	874.442	2	873.944	1745.87	1.5497	0.0013543	-1.1134	-0.00097304	0.43629	0.00038129	874.444	55.205	0.43835	55.205	55.055	55.493	0					13	9	2	0	0	0
AAGDAPLSGTETTLPAPPR	19	Unmodified	_AAGDAPLSGTETTLPAPPR_							0	0	0	0	0	0	0	sp|P31455|YIDR_ECOLI	sp|P31455|YIDR_ECOLI	sp|P31455|YIDR_ECOLI	MULTI-MSMS	EXPLO_YZ1_YD1_211124_NKA_c_02	control	911.471	2	911.471	1820.93	1.5953	0.0014541	0.1976	0.00018011	1.7929	0.0016342	911.47	41.917	0.38018	41.917	41.698	42.078	0					16	9	3	0	0	0
AAGDNAMANQYETLANAR	18	Oxidation (M)	_AAGDNAM(Oxidation (M))ANQYETLANAR_			AAGDNAM(1)ANQYETLANAR			AAGDNAM(66)ANQYETLANAR	0	0	0	0	0	1	0	sp|P13482|TREA_ECOLI	sp|P13482|TREA_ECOLI	sp|P13482|TREA_ECOLI	MSMS	EXPLO_YZ1_YD1_211124_NKA_s_03	sample	948.928	2	948.929	1895.84	NaN	NaN	NaN	NaN	NaN	NaN	NaN	31.875	1	31.372	30.872	31.872	-0.50266								0	0	0
AAGIAEDVK	9	Unmodified	_AAGIAEDVK_							0	0	0	0	0	0	0	sp|P0A7S9|RS13_ECOLI	sp|P0A7S9|RS13_ECOLI	sp|P0A7S9|RS13_ECOLI	MULTI-MSMS	EXPLO_YZ1_YD1_211124_NKA_s_03	sample	437.238	2	437.237	872.46	1.5677	0.00068544	1.9975	0.0008734	3.5652	0.0015588	437.238	24.836	0.52311	24.464	24.256	24.779	-0.37214					19	12	3	0	0	0
AAGIQDVTYQTDQQTLIL	18	Unmodified	_AAGIQDVTYQTDQQTLIL_							0	0	0	0	0	0	0	sp|P02930|TOLC_ECOLI	sp|P02930|TOLC_ECOLI	sp|P02930|TOLC_ECOLI	MULTI-MSMS	EXPLO_YZ1_YD1_211124_NKA_c_02	control	990.02	2	989.51	1977.01	3.4	0.0033643	4.4336	0.004387	7.8335	0.0077513	990.016	65.103	0.29826	65.103	64.927	65.225	0					13	5	3	0	0	0
AAGIQDVTYQTDQQTLIL	18	Unmodified	_AAGIQDVTYQTDQQTLIL_							0	0	0	0	0	0	0	sp|P02930|TOLC_ECOLI	sp|P02930|TOLC_ECOLI	sp|P02930|TOLC_ECOLI	MULTI-MSMS	EXPLO_YZ1_YD1_211124_NKA_s_03	sample	989.514	2	989.51	1977.01	3.3135	0.0032787	1.494	0.0014783	4.8075	0.0047571	989.511	65.211	0.45107	64.993	64.821	65.272	-0.21815					27	8	4	0	0	0
AAGIQDVTYQTDQQTLILNTA	21	Unmodified	_AAGIQDVTYQTDQQTLILNTA_							0	0	0	0	0	0	0	sp|P02930|TOLC_ECOLI	sp|P02930|TOLC_ECOLI	sp|P02930|TOLC_ECOLI	MULTI-MSMS	EXPLO_YZ1_YD1_211124_NKA_s_03	sample	1133.08	2	1132.57	2263.13	3.5635	0.0040359	-0.38937	-0.00044099	3.1741	0.0035949	1133.07	58.153	0.28873	57.894	57.724	58.012	-0.25846					20	5	4	0	0	0
AAGLELFDR	9	Unmodified	_AAGLELFDR_							0	0	0	0	0	0	0	sp|P0A6K6|DEOB_ECOLI	sp|P0A6K6|DEOB_ECOLI	sp|P0A6K6|DEOB_ECOLI	MULTI-MSMS	EXPLO_YZ1_YD1_211124_NKA_c_02	control	496.767	2	496.264	990.513	3.4446	0.0017094	0.55613	0.00027599	4.0007	0.0019854	496.264	52.776	0.42932	52.776	52.54	52.97	0					20	9	3	0	0	0
AAGLHLQESIAEQGALR	17	Unmodified	_AAGLHLQESIAEQGALR_							0	0	0	0	0	0	0	sp|P0AC41|SDHA_ECOLI	sp|P0AC41|SDHA_ECOLI	sp|P0AC41|SDHA_ECOLI	MULTI-MSMS	EXPLO_YZ1_YD1_211124_NKA_c_02	control	588.654	3	588.651	1762.93	2.5675	0.0015114	-0.053008	-3.1203e-05	2.5145	0.0014802	588.652	41.718	1.5669	41.718	41.376	42.943	0					85	41	5	0	0	0
AAGLHLQESIAEQGALR	17	Unmodified	_AAGLHLQESIAEQGALR_							0	0	0	0	0	0	0	sp|P0AC41|SDHA_ECOLI	sp|P0AC41|SDHA_ECOLI	sp|P0AC41|SDHA_ECOLI	MULTI-MSMS	EXPLO_YZ1_YD1_211124_NKA_c_02	control	882.475	2	882.474	1762.93	1.727	0.0015241	0.88565	0.00078156	2.6127	0.0023056	882.475	41.717	0.39343	41.717	41.486	41.88	0					29	10	4	0	0	0
AAGLHLQESIAEQGALR	17	Unmodified	_AAGLHLQESIAEQGALR_							0	0	0	0	0	0	0	sp|P0AC41|SDHA_ECOLI	sp|P0AC41|SDHA_ECOLI	sp|P0AC41|SDHA_ECOLI	MULTI-MSMS	EXPLO_YZ1_YD1_211124_NKA_s_03	sample	588.654	3	588.651	1762.93	2.2082	0.0012999	0.52107	0.00030673	2.7293	0.0016066	588.652	42.127	0.48556	41.692	41.316	41.802	-0.43558					28	10	3	0	0	0
AAGLSQYEHLIDDAIAWGKK	20	Unmodified	_AAGLSQYEHLIDDAIAWGKK_							0	0	0	0	0	0	1	sp|P0A867|TALA_ECOLI	sp|P0A867|TALA_ECOLI	sp|P0A867|TALA_ECOLI	MULTI-MSMS	EXPLO_YZ1_YD1_211124_NKA_c_02	control	547.539	4	547.286	2185.12	2.7964	0.0015304	0.054025	2.9567e-05	2.8504	0.00156	547.537	68.289	0.72017	68.289	67.928	68.649	0					38	14	4	0	0	0
AAGLSQYEHLIDDAIAWGKK	20	Unmodified	_AAGLSQYEHLIDDAIAWGKK_							0	0	0	0	0	0	1	sp|P0A867|TALA_ECOLI	sp|P0A867|TALA_ECOLI	sp|P0A867|TALA_ECOLI	MULTI-MSMS	EXPLO_YZ1_YD1_211124_NKA_c_02	control	729.384	3	729.38	2185.12	2.1458	0.0015651	1.7693	0.0012905	3.9151	0.0028556	729.383	68.289	0.52723	68.289	67.979	68.506	0					19	10	3	0	0	0
AAGMNPMDLKR	11	Unmodified	_AAGMNPMDLKR_							0	0	0	0	0	0	1	sp|P0A6F5|CH60_ECOLI	sp|P0A6F5|CH60_ECOLI	sp|P0A6F5|CH60_ECOLI	MULTI-MSMS	EXPLO_YZ1_YD1_211124_NKA_c_02	control	602.298	2	602.302	1202.59	2.8021	0.0016877	-3.0942	-0.0018636	-0.29207	-0.00017591	602.299	36.069	0.83179	36.069	35.548	36.38	0					48	23	3	0	0	0
AAGPVEAAEEKTEFDVILK	19	Unmodified	_AAGPVEAAEEKTEFDVILK_							0	0	0	0	0	0	1	sp|P0A7K2|RL7_ECOLI	sp|P0A7K2|RL7_ECOLI	sp|P0A7K2|RL7_ECOLI	MSMS	EXPLO_YZ1_YD1_211124_NKA_c_02	control	673.023	3	673.021	2016.04	NaN	NaN	NaN	NaN	NaN	NaN	NaN	54.094	1	54.094	53.594	54.594	0								0	0	0
AAGPVEAAEEKTEFDVILK	19	Unmodified	_AAGPVEAAEEKTEFDVILK_							0	0	0	0	0	0	1	sp|P0A7K2|RL7_ECOLI	sp|P0A7K2|RL7_ECOLI	sp|P0A7K2|RL7_ECOLI	MULTI-MSMS	EXPLO_YZ1_YD1_211124_NKA_s_03	sample	673.022	3	673.021	2016.04	2.22	0.0014941	-0.6322	-0.00042549	1.5878	0.0010686	673.355	54.342	0.83201	54.045	53.783	54.615	-0.29712					46	17	5	0	0	0
AAGPVEAAEEKTEFDVILK	19	Unmodified	_AAGPVEAAEEKTEFDVILK_							0	0	0	0	0	0	1	sp|P0A7K2|RL7_ECOLI	sp|P0A7K2|RL7_ECOLI	sp|P0A7K2|RL7_ECOLI	MSMS	EXPLO_YZ1_YD1_211124_NKA_s_03	sample	1009.03	2	1009.03	2016.04	NaN	NaN	NaN	NaN	NaN	NaN	NaN	60.896	1	60.658	60.158	61.158	-0.2383								0	0	0
AAGVETEVFFEVEADPTLSIVR	22	Unmodified	_AAGVETEVFFEVEADPTLSIVR_							0	0	0	0	0	0	0	sp|P0A9Q7|ADHE_ECOLI	sp|P0A9Q7|ADHE_ECOLI	sp|P0A9Q7|ADHE_ECOLI	MULTI-MSMS	EXPLO_YZ1_YD1_211124_NKA_c_02	control	794.081	3	793.741	2378.2	4.3221	0.0034306	0.26937	0.00021381	4.5914	0.0036444	794.075	74.742	0.82416	74.742	74.609	75.433	0					39	17	3	0	0	0
AAGVETEVFFEVEADPTLSIVR	22	Unmodified	_AAGVETEVFFEVEADPTLSIVR_							0	0	0	0	0	0	0	sp|P0A9Q7|ADHE_ECOLI	sp|P0A9Q7|ADHE_ECOLI	sp|P0A9Q7|ADHE_ECOLI	MULTI-MATCH-MSMS	EXPLO_YZ1_YD1_211124_NKA_s_03	sample		3	793.741	2378.2	4.7417	0.0037637	1.1246	0.00089266	5.8663	0.0046564	794.076	75.09	0.42879	74.882	74.566	74.994	-0.20724	0.070373	0.0016293	NaN	72.585	19	9	3	NaN	NaN	NaN
AAGYELGKDITLA	13	Unmodified	_AAGYELGKDITLA_							0	0	0	0	0	0	1	sp|P0A6P9|ENO_ECOLI	sp|P0A6P9|ENO_ECOLI	sp|P0A6P9|ENO_ECOLI	MULTI-MSMS	EXPLO_YZ1_YD1_211124_NKA_c_02	control	661.358	2	661.354	1320.69	1.7312	0.0011449	1.8158	0.0012009	3.547	0.0023458	661.356	50.741	0.7197	50.741	50.519	51.239	0					33	17	3	0	0	0
AAGYELGKDITLA	13	Unmodified	_AAGYELGKDITLA_							0	0	0	0	0	0	1	sp|P0A6P9|ENO_ECOLI	sp|P0A6P9|ENO_ECOLI	sp|P0A6P9|ENO_ECOLI	MULTI-MSMS	EXPLO_YZ1_YD1_211124_NKA_s_03	sample	661.855	2	661.354	1320.69	1.0222	0.00067601	0.54817	0.00036254	1.5703	0.0010385	661.354	51.05	0.44118	50.707	50.465	50.907	-0.34306					26	9	4	0	0	0
AAGYELGKDITLAMD	15	Amidated (C-term)	_AAGYELGKDITLAMD_(Amidated (C-term))							0	1	0	0	0	0	1	sp|P0A6P9|ENO_ECOLI	sp|P0A6P9|ENO_ECOLI	sp|P0A6P9|ENO_ECOLI	MULTI-MSMS	EXPLO_YZ1_YD1_211124_NKA_s_03	sample	784.4	2	783.895	1565.78	2.4509	0.0019213	1.5971	0.001252	4.048	0.0031732	783.896	59.166	0.48011	58.915	58.697	59.177	-0.25086					27	9	4	0	0	0
AAGYELGKDITLAMD	15	Oxidation (M),Amidated (C-term)	_AAGYELGKDITLAM(Oxidation (M))D_(Amidated (C-term))			AAGYELGKDITLAM(1)D			AAGYELGKDITLAM(50)D	0	1	0	0	0	1	1	sp|P0A6P9|ENO_ECOLI	sp|P0A6P9|ENO_ECOLI	sp|P0A6P9|ENO_ECOLI	MSMS	EXPLO_YZ1_YD1_211124_NKA_s_03	sample	791.893	2	791.893	1581.77	NaN	NaN	NaN	NaN	NaN	NaN	NaN	47.425	1	47.041	46.541	47.541	-0.38436								0	0	0
AAGYELGKDITLAMDCAASEFYK	23	Cys -> Dha	_AAGYELGKDITLAMDC(Cys -> Dha)AASEFYK_		AAGYELGKDITLAMDC(1)AASEFYK			AAGYELGKDITLAMDC(71)AASEFYK		0	0	0	1	0	0	1	sp|P0A6P9|ENO_ECOLI	sp|P0A6P9|ENO_ECOLI	sp|P0A6P9|ENO_ECOLI	MULTI-MSMS	EXPLO_YZ1_YD1_211124_NKA_c_02	control	812.063	3	811.726	2432.16	3.6599	0.0029708	-0.050368	-4.0885e-05	3.6095	0.0029299	812.061	71.249	0.65256	71.249	71.036	71.688	0					37	12	4	0	0	0
AAGYELGKDITLAMDCAASEFYK	23	Carbamidomethyl (C)	_AAGYELGKDITLAMDC(Carbamidomethyl (C))AASEFYK_	AAGYELGKDITLAMDC(1)AASEFYK			AAGYELGKDITLAMDC(53)AASEFYK			0	0	1	0	0	0	1	sp|P0A6P9|ENO_ECOLI	sp|P0A6P9|ENO_ECOLI	sp|P0A6P9|ENO_ECOLI	MULTI-MSMS	EXPLO_YZ1_YD1_211124_NKA_c_02	control	842.399	3	842.063	2523.17	1.4885	0.0012534	0.69995	0.0005894	2.1884	0.0018428	842.398	77.812	0.32147	77.812	77.569	77.891	0					18	6	4	0	0	0
AAGYELGKDITLAMDCAASEFYK	23	Carbamidomethyl (C)	_AAGYELGKDITLAMDC(Carbamidomethyl (C))AASEFYK_	AAGYELGKDITLAMDC(1)AASEFYK			AAGYELGKDITLAMDC(77)AASEFYK			0	0	1	0	0	0	1	sp|P0A6P9|ENO_ECOLI	sp|P0A6P9|ENO_ECOLI	sp|P0A6P9|ENO_ECOLI	MULTI-MSMS	EXPLO_YZ1_YD1_211124_NKA_s_03	sample	842.402	3	842.063	2523.17	7.8822	0.0066373	-0.299	-0.00025178	7.5832	0.0063855	842.396	78.077	0.42937	77.883	77.654	78.084	-0.19336					103	24	5	0	0	0
AAGYELGKDITLAMDCAASEFYK	23	Carbamidomethyl (C),Oxidation (M)	_AAGYELGKDITLAM(Oxidation (M))DC(Carbamidomethyl (C))AASEFYK_	AAGYELGKDITLAMDC(1)AASEFYK		AAGYELGKDITLAM(1)DCAASEFYK	AAGYELGKDITLAMDC(110)AASEFYK		AAGYELGKDITLAM(110)DCAASEFYK	0	0	1	0	0	1	1	sp|P0A6P9|ENO_ECOLI	sp|P0A6P9|ENO_ECOLI	sp|P0A6P9|ENO_ECOLI	MULTI-MSMS	EXPLO_YZ1_YD1_211124_NKA_s_03	sample	847.73	3	847.394	2539.16	2.7461	0.002327	-0.07983	-6.7648e-05	2.6663	0.0022594	848.063	59.884	0.34233	59.64	59.426	59.768	-0.24425					22	6	5	0	0	0
AAGYELGKDITLAMDCAASEFYK	23	Carbamidomethyl (C),Oxidation (M)	_AAGYELGKDITLAM(Oxidation (M))DC(Carbamidomethyl (C))AASEFYK_	AAGYELGKDITLAMDC(1)AASEFYK		AAGYELGKDITLAM(1)DCAASEFYK	AAGYELGKDITLAMDC(66)AASEFYK		AAGYELGKDITLAM(66)DCAASEFYK	0	0	1	0	0	1	1	sp|P0A6P9|ENO_ECOLI	sp|P0A6P9|ENO_ECOLI	sp|P0A6P9|ENO_ECOLI	MULTI-MSMS	EXPLO_YZ1_YD1_211124_NKA_s_03	sample	847.396	3	847.394	2539.16	2.7789	0.0023548	-0.61012	-0.00051701	2.1688	0.0018378	848.062	61.322	0.42623	61.089	60.859	61.285	-0.23301					19	8	4	0	0	0
AAHGNSLR	8	Unmodified	_AAHGNSLR_							0	0	0	0	0	0	0	sp|P62707|GPMA_ECOLI	sp|P62707|GPMA_ECOLI	sp|P62707|GPMA_ECOLI	MULTI-MSMS	EXPLO_YZ1_YD1_211124_NKA_c_02	control	413.722	2	413.22	824.425	2.1301	0.00088019	-0.40152	-0.00016592	1.7285	0.00071427	413.22	26.028	0.35205	26.028	25.795	26.147	0					23	10	3	0	0	0
AAHGNSLR	8	Unmodified	_AAHGNSLR_							0	0	0	0	0	0	0	sp|P62707|GPMA_ECOLI	sp|P62707|GPMA_ECOLI	sp|P62707|GPMA_ECOLI	MSMS	EXPLO_YZ1_YD1_211124_NKA_s_03	sample	413.22	2	413.22	824.425	NaN	NaN	NaN	NaN	NaN	NaN	NaN	26.529	1	26.106	25.606	26.606	-0.42303								0	0	0
AAHPPFASWR	10	Unmodified	_AAHPPFASWR_							0	0	0	0	0	0	0	sp|P00722|BGAL_ECOLI	sp|P00722|BGAL_ECOLI	sp|P00722|BGAL_ECOLI	MULTI-MSMS	EXPLO_YZ1_YD1_211124_NKA_c_02	control	570.295	2	570.291	1138.57	3.9587	0.0022576	0.33813	0.00019283	4.2968	0.0024504	570.291	43.928	0.5852	43.928	43.57	44.155	0					27	14	2	0	0	0
AAHSFNLLDAR	11	Unmodified	_AAHSFNLLDAR_							0	0	0	0	0	0	0	sp|P00960|SYGA_ECOLI	sp|P00960|SYGA_ECOLI	sp|P00960|SYGA_ECOLI	MULTI-MSMS	EXPLO_YZ1_YD1_211124_NKA_c_02	control	405.548	3	405.547	1213.62	1.4586	0.00059151	-0.021511	-8.7236e-06	1.437	0.00058279	405.547	42.69	0.79268	42.69	42.449	43.242	0					42	20	4	0	0	0
AAIAAAQANPNAK	13	Unmodified	_AAIAAAQANPNAK_							0	0	0	0	0	0	0	sp|P00363|FRDA_ECOLI	sp|P00363|FRDA_ECOLI	sp|P00363|FRDA_ECOLI	MULTI-MSMS	EXPLO_YZ1_YD1_211124_NKA_c_02	control	605.829	2	605.831	1209.65	-1.2189	-0.00073842	0.44297	0.00026836	-0.77589	-0.00047006	605.831	21.666	0.11626	21.666	21.604	21.72	0					12	5	3	0	0	0
AAIAYGADEVDVVFPYR	17	Unmodified	_AAIAYGADEVDVVFPYR_							0	0	0	0	0	0	0	sp|P0A6L0|DEOC_ECOLI	sp|P0A6L0|DEOC_ECOLI	sp|P0A6L0|DEOC_ECOLI	MULTI-MSMS	EXPLO_YZ1_YD1_211124_NKA_c_02	control	928.969	2	928.465	1854.92	1.882	0.0017474	1.067	0.00099069	2.949	0.002738	928.967	62.696	0.42282	62.696	62.483	62.906	0					19	8	3	0	0	0
AAIAYGADEVDVVFPYR	17	Unmodified	_AAIAYGADEVDVVFPYR_							0	0	0	0	0	0	0	sp|P0A6L0|DEOC_ECOLI	sp|P0A6L0|DEOC_ECOLI	sp|P0A6L0|DEOC_ECOLI	MULTI-MSMS	EXPLO_YZ1_YD1_211124_NKA_s_03	sample	928.967	2	928.465	1854.92	2.4889	0.0023108	-3.325	-0.0030871	-0.83612	-0.0007763	928.962	63.077	0.34222	62.849	62.532	62.874	-0.22872					17	6	4	0	0	0
AAIDNAIHQAQELANGFHR	19	Unmodified	_AAIDNAIHQAQELANGFHR_							0	0	0	0	0	0	0	sp|P0ADS6|YGGE_ECOLI	sp|P0ADS6|YGGE_ECOLI	sp|P0ADS6|YGGE_ECOLI	MULTI-MSMS	EXPLO_YZ1_YD1_211124_NKA_c_02	control	519.767	4	519.765	2075.03	3.5003	0.0018193	0.32375	0.00016827	3.8241	0.0019876	519.765	59.429	0.46352	59.429	59.107	59.57	0					29	9	4	0	0	0
AAIDNAIHQAQELANGFHR	19	Unmodified	_AAIDNAIHQAQELANGFHR_							0	0	0	0	0	0	0	sp|P0ADS6|YGGE_ECOLI	sp|P0ADS6|YGGE_ECOLI	sp|P0ADS6|YGGE_ECOLI	MULTI-SECPEP	EXPLO_YZ1_YD1_211124_NKA_s_03	sample	692.319	3	692.684	2075.03	2.4924	0.0017264	-0.66857	-0.00046311	1.8238	0.0012633	692.684	59.744	0.38793	59.5	59.184	59.572	-0.24425					14	7	2	0	0	0
AAIDNAIHQAQELANGFHR	19	Unmodified	_AAIDNAIHQAQELANGFHR_							0	0	0	0	0	0	0	sp|P0ADS6|YGGE_ECOLI	sp|P0ADS6|YGGE_ECOLI	sp|P0ADS6|YGGE_ECOLI	MULTI-MATCH-MSMS	EXPLO_YZ1_YD1_211124_NKA_s_03	sample		4	519.765	2075.03	3.302	0.0017163	-0.78237	-0.00040665	2.5196	0.0013096	520.015	59.72	0.53398	59.476	59.087	59.621	-0.24425	0.02371	-0.001702	NaN	38.453	31	10	4	NaN	NaN	NaN
AAIDYINGHQA	11	Unmodified	_AAIDYINGHQA_							0	0	0	0	0	0	0	sp|P0A6A8|ACP_ECOLI	sp|P0A6A8|ACP_ECOLI	sp|P0A6A8|ACP_ECOLI	MULTI-MSMS	EXPLO_YZ1_YD1_211124_NKA_c_02	control	586.79	2	586.788	1171.56	2.12	0.001244	-0.73611	-0.00043194	1.3839	0.00081207	586.788	32.887	0.64967	32.887	32.596	33.246	0					49	16	4	0	0	0
AAIDYINGHQA	11	Unmodified	_AAIDYINGHQA_							0	0	0	0	0	0	0	sp|P0A6A8|ACP_ECOLI	sp|P0A6A8|ACP_ECOLI	sp|P0A6A8|ACP_ECOLI	MULTI-MSMS	EXPLO_YZ1_YD1_211124_NKA_s_03	sample	586.79	2	586.788	1171.56	2.7654	0.0016227	-0.99626	-0.0005846	1.7691	0.0010381	586.788	33.333	1.2451	32.83	32.548	33.793	-0.50299					89	28	5	0	0	0
AAIEAAGGKIEE	12	Unmodified	_AAIEAAGGKIEE_							0	0	0	0	0	0	1	sp|P02413|RL15_ECOLI	sp|P02413|RL15_ECOLI	sp|P02413|RL15_ECOLI	MULTI-MSMS	EXPLO_YZ1_YD1_211124_NKA_c_02	control	579.804	2	579.804	1157.59	1.5808	0.00091657	-0.3781	-0.00021922	1.2027	0.00069735	579.804	27.616	1.1875	27.616	27.449	28.637	0					107	35	5	0	0	0
AAIEAAGGKIEE	12	Unmodified	_AAIEAAGGKIEE_							0	0	0	0	0	0	1	sp|P02413|RL15_ECOLI	sp|P02413|RL15_ECOLI	sp|P02413|RL15_ECOLI	MULTI-MSMS	EXPLO_YZ1_YD1_211124_NKA_s_03	sample	579.805	2	579.804	1157.59	1.805	0.0010465	-0.0014684	-8.5138e-07	1.8035	0.0010457	579.804	28.137	1.749	27.674	27.482	29.231	-0.46334					96	41	4	0	0	0
AAIEAGDKAAAQK	13	Unmodified	_AAIEAGDKAAAQK_							0	0	0	0	0	0	1	sp|P0A7U7|RS20_ECOLI	sp|P0A7U7|RS20_ECOLI	sp|P0A7U7|RS20_ECOLI	MULTI-MSMS	EXPLO_YZ1_YD1_211124_NKA_c_02	control	622.337	2	622.336	1242.66	0.76686	0.00047725	0.80864	0.00050325	1.5755	0.00098049	622.336	25.34	0.47383	25.34	25.107	25.581	0					27	15	3	0	0	0
AAIELAQR	8	Unmodified	_AAIELAQR_							0	0	0	0	0	0	0	sp|P0A8X0|YJGA_ECOLI	sp|P0A8X0|YJGA_ECOLI	sp|P0A8X0|YJGA_ECOLI	MULTI-MSMS	EXPLO_YZ1_YD1_211124_NKA_c_02	control	436.254	2	436.253	870.492	1.8124	0.00079067	-0.64089	-0.00027959	1.1715	0.00051107	436.253	29.338	0.92046	29.338	28.99	29.91	0					50	28	3	0	0	0
AAIELAQR	8	Unmodified	_AAIELAQR_							0	0	0	0	0	0	0	sp|P0A8X0|YJGA_ECOLI	sp|P0A8X0|YJGA_ECOLI	sp|P0A8X0|YJGA_ECOLI	MULTI-MSMS	EXPLO_YZ1_YD1_211124_NKA_s_03	sample	436.255	2	436.253	870.492	1.4089	0.00061465	0.59129	0.00025795	2.0002	0.0008726	436.254	29.848	0.83355	29.358	29.16	29.993	-0.48978					42	19	4	0	0	0
AAIERDFGSVDNFKAEFEK	19	Unmodified	_AAIERDFGSVDNFKAEFEK_							0	0	0	0	0	0	2	sp|P00448|SODM_ECOLI	sp|P00448|SODM_ECOLI	sp|P00448|SODM_ECOLI	MULTI-MSMS	EXPLO_YZ1_YD1_211124_NKA_c_02	control	725.361	3	725.024	2172.05	2.4527	0.0017783	-2.1942	-0.0015909	0.2585	0.00018742	725.356	47.566	0.24385	47.566	47.453	47.697	0					10	5	2	0	0	0
AAIEYAIANDRDSVTL	16	Unmodified	_AAIEYAIANDRDSVTL_							0	0	0	0	0	0	1	sp|P08200|IDH_ECOLI	sp|P08200|IDH_ECOLI	sp|P08200|IDH_ECOLI	MSMS	EXPLO_YZ1_YD1_211124_NKA_c_02	control	861.442	2	861.439	1720.86	NaN	NaN	NaN	NaN	NaN	NaN	NaN	53.763	1	53.763	53.263	54.263	0								0	0	0
AAIEYAIANDRDSVTLVHK	19	Unmodified	_AAIEYAIANDRDSVTLVHK_							0	0	0	0	0	0	1	sp|P08200|IDH_ECOLI	sp|P08200|IDH_ECOLI	sp|P08200|IDH_ECOLI	MULTI-MSMS	EXPLO_YZ1_YD1_211124_NKA_c_02	control	522.531	4	522.279	2085.09	2.2801	0.0011909	-0.085169	-4.4482e-05	2.195	0.0011464	522.529	41.178	0.82358	41.178	40.986	41.809	0					75	22	7	0	0	0
AAIEYAIANDRDSVTLVHK	19	Unmodified	_AAIEYAIANDRDSVTLVHK_							0	0	0	0	0	0	1	sp|P08200|IDH_ECOLI	sp|P08200|IDH_ECOLI	sp|P08200|IDH_ECOLI	MULTI-MSMS	EXPLO_YZ1_YD1_211124_NKA_c_02	control	696.372	3	696.036	2085.09	1.7031	0.0011854	-0.22359	-0.00015562	1.4795	0.0010298	696.37	41.177	0.56755	41.177	40.986	41.553	0					65	15	6	0	0	0
AAIEYAIANDRDSVTLVHK	19	Unmodified	_AAIEYAIANDRDSVTLVHK_							0	0	0	0	0	0	1	sp|P08200|IDH_ECOLI	sp|P08200|IDH_ECOLI	sp|P08200|IDH_ECOLI	MULTI-MSMS	EXPLO_YZ1_YD1_211124_NKA_c_02	control	1044.05	2	1043.55	2085.09	1.1162	0.0011648	0.23272	0.00024286	1.3489	0.0014076	1044.05	41.178	0.24562	41.178	41.022	41.267	0					20	6	4	0	0	0
AAIEYAIANDRDSVTLVHK	19	Unmodified	_AAIEYAIANDRDSVTLVHK_							0	0	0	0	0	0	1	sp|P08200|IDH_ECOLI	sp|P08200|IDH_ECOLI	sp|P08200|IDH_ECOLI	MULTI-MSMS	EXPLO_YZ1_YD1_211124_NKA_s_03	sample	522.531	4	522.279	2085.09	3.148	0.0016441	0.41278	0.00021559	3.5607	0.0018597	522.53	41.6	0.44898	41.164	41.005	41.454	-0.43558					27	9	4	0	0	0
AAIEYAIANDRDSVTLVHK	19	Unmodified	_AAIEYAIANDRDSVTLVHK_							0	0	0	0	0	0	1	sp|P08200|IDH_ECOLI	sp|P08200|IDH_ECOLI	sp|P08200|IDH_ECOLI	MULTI-MSMS	EXPLO_YZ1_YD1_211124_NKA_s_03	sample	696.372	3	696.036	2085.09	2.5675	0.0017871	0.90546	0.00063023	3.473	0.0024173	696.37	41.6	0.40201	41.164	41.005	41.407	-0.43558					31	8	5	0	0	0
AAIEYAIANDRDSVTLVHKGNIMK	24	Unmodified	_AAIEYAIANDRDSVTLVHKGNIMK_							0	0	0	0	0	0	2	sp|P08200|IDH_ECOLI	sp|P08200|IDH_ECOLI	sp|P08200|IDH_ECOLI	MULTI-MSMS	EXPLO_YZ1_YD1_211124_NKA_c_02	control	658.352	4	658.1	2628.37	2.3578	0.0015517	-0.0028165	-1.8536e-06	2.355	0.0015498	658.6	41.641	0.51501	41.641	41.449	41.964	0					32	13	3	0	0	0
AAIEYAIANDRDSVTLVHKGNIMK	24	Unmodified	_AAIEYAIANDRDSVTLVHKGNIMK_							0	0	0	0	0	0	2	sp|P08200|IDH_ECOLI	sp|P08200|IDH_ECOLI	sp|P08200|IDH_ECOLI	MULTI-MSMS	EXPLO_YZ1_YD1_211124_NKA_c_02	control	877.469	3	877.13	2628.37	1.6132	0.001415	0.12174	0.00010678	1.735	0.0015218	877.465	41.641	0.25603	41.641	41.553	41.809	0					18	6	4	0	0	0
AAIPVGAAGEGIGESDVR	18	Unmodified	_AAIPVGAAGEGIGESDVR_							0	0	0	0	0	0	0	sp|P0A8R0|RRAA_ECOLI	sp|P0A8R0|RRAA_ECOLI	sp|P0A8R0|RRAA_ECOLI	MULTI-MSMS	EXPLO_YZ1_YD1_211124_NKA_c_02	control	834.931	2	834.931	1667.85	0.96874	0.00080883	0.39559	0.00033029	1.3643	0.0011391	834.931	40.422	0.39565	40.422	40.231	40.626	0					33	10	4	0	0	0
AAISQASDVAALDNVR	16	Unmodified	_AAISQASDVAALDNVR_							0	0	0	0	0	0	0	sp|P08312|SYFA_ECOLI	sp|P08312|SYFA_ECOLI	sp|P08312|SYFA_ECOLI	MULTI-MSMS	EXPLO_YZ1_YD1_211124_NKA_c_02	control	800.919	2	800.918	1599.82	1.4233	0.00114	0.32525	0.0002605	1.7486	0.0014005	800.918	41.985	0.30492	41.985	41.773	42.078	0					17	7	3	0	0	0
AAISQASDVAALDNVRVEYLGK	22	Unmodified	_AAISQASDVAALDNVRVEYLGK_							0	0	0	0	0	0	1	sp|P08312|SYFA_ECOLI	sp|P08312|SYFA_ECOLI	sp|P08312|SYFA_ECOLI	MULTI-MSMS	EXPLO_YZ1_YD1_211124_NKA_c_02	control	764.41	3	764.073	2289.2	1.8546	0.0014171	1.6982	0.0012976	3.5528	0.0027146	764.408	53.972	0.38741	53.972	53.605	53.992	0					20	8	4	0	0	0
AAITESLKEGDAVQLVGFGTFK	22	Unmodified	_AAITESLKEGDAVQLVGFGTFK_							0	0	0	0	0	0	1	sp|P0ACF0|DBHA_ECOLI	sp|P0ACF0|DBHA_ECOLI	sp|P0ACF0|DBHA_ECOLI	MULTI-MSMS	EXPLO_YZ1_YD1_211124_NKA_s_03	sample	761.076	3	761.074	2280.2	2.5415	0.0019343	-0.053561	-4.0764e-05	2.4879	0.0018935	761.074	62.335	0.35953	62.106	61.927	62.286	-0.22872					17	7	3	0	0	0
AAITTVLAK	9	Unmodified	_AAITTVLAK_							0	0	0	0	0	0	0	sp|P0CE48|EFTU2_ECOLI;sp|P0CE47|EFTU1_ECOLI	sp|P0CE48|EFTU2_ECOLI	sp|P0CE48|EFTU2_ECOLI	MULTI-MSMS	EXPLO_YZ1_YD1_211124_NKA_c_02	control	444.282	2	444.282	886.549	2.6967	0.0011981	0.094431	4.1954e-05	2.7911	0.00124	444.282	37.893	0.65992	37.893	37.583	38.243	0					42	18	4	0	0	0
AAITTVLAK	9	Unmodified	_AAITTVLAK_							0	0	0	0	0	0	0	sp|P0CE48|EFTU2_ECOLI;sp|P0CE47|EFTU1_ECOLI	sp|P0CE48|EFTU2_ECOLI	sp|P0CE48|EFTU2_ECOLI	MULTI-MATCH-MSMS	EXPLO_YZ1_YD1_211124_NKA_s_03	sample		2	444.282	886.549	3.063	0.0013609	-0.77081	-0.00034245	2.2922	0.0010184	444.282	38.511	0.39423	38.039	37.815	38.209	-0.4716	0.073225	-0.00059394	NaN	95.909	14	8	2	NaN	NaN	NaN
AALAADITDVIIR	13	Unmodified	_AALAADITDVIIR_							0	0	0	0	0	0	0	sp|P31992|PPTA_ECOLI	sp|P31992|PPTA_ECOLI	sp|P31992|PPTA_ECOLI	MULTI-MSMS	EXPLO_YZ1_YD1_211124_NKA_c_02	control	671.393	2	671.39	1340.77	3.798	0.0025499	2.1739	0.0014595	5.9719	0.0040095	671.392	65.103	0.34506	65.103	64.927	65.272	0					12	6	2	0	0	0
AALAADITDVIIR	13	Unmodified	_AALAADITDVIIR_							0	0	0	0	0	0	0	sp|P31992|PPTA_ECOLI	sp|P31992|PPTA_ECOLI	sp|P31992|PPTA_ECOLI	MULTI-MSMS	EXPLO_YZ1_YD1_211124_NKA_s_03	sample	671.394	2	671.39	1340.77	4.4755	0.0030048	0.67001	0.00044984	5.1455	0.0034546	671.391	65.341	0.34904	65.123	64.872	65.221	-0.21814					12	6	2	0	0	0
AALANLFSELPSK	13	Unmodified	_AALANLFSELPSK_							0	0	0	0	0	0	0	sp|P0ADE8|YGFZ_ECOLI	sp|P0ADE8|YGFZ_ECOLI	sp|P0ADE8|YGFZ_ECOLI	MULTI-MSMS	EXPLO_YZ1_YD1_211124_NKA_c_02	control	680.879	2	680.877	1359.74	3.7361	0.0025438	-0.60542	-0.00041221	3.1307	0.0021316	680.877	65.415	0.37643	65.415	65.225	65.602	0					13	7	2	0	0	0
AALANLFSELPSK	13	Unmodified	_AALANLFSELPSK_							0	0	0	0	0	0	0	sp|P0ADE8|YGFZ_ECOLI	sp|P0ADE8|YGFZ_ECOLI	sp|P0ADE8|YGFZ_ECOLI	MULTI-MSMS	EXPLO_YZ1_YD1_211124_NKA_s_03	sample	680.879	2	680.877	1359.74	4.6069	0.0031367	-0.2036	-0.00013863	4.4033	0.0029981	680.876	65.573	0.65894	65.355	65.117	65.776	-0.21814					50	12	6	0	0	0
AALANLFSELPSKEK	15	Unmodified	_AALANLFSELPSKEK_							0	0	0	0	0	0	1	sp|P0ADE8|YGFZ_ECOLI	sp|P0ADE8|YGFZ_ECOLI	sp|P0ADE8|YGFZ_ECOLI	MULTI-MSMS	EXPLO_YZ1_YD1_211124_NKA_c_02	control	539.967	3	539.966	1616.88	2.2499	0.0012149	0.038208	2.0631e-05	2.2882	0.0012355	539.966	57.785	0.53539	57.785	57.618	58.153	0					44	11	5	0	0	0
AALANLFSELPSKEK	15	Unmodified	_AALANLFSELPSKEK_							0	0	0	0	0	0	1	sp|P0ADE8|YGFZ_ECOLI	sp|P0ADE8|YGFZ_ECOLI	sp|P0ADE8|YGFZ_ECOLI	MULTI-MSMS	EXPLO_YZ1_YD1_211124_NKA_c_02	control	809.448	2	809.446	1616.88	1.189	0.00096244	0.87746	0.00071026	2.0665	0.0016727	809.447	58.055	0.44517	58.055	57.664	58.109	0					18	9	2	0	0	0
AALANLFSELPSKEK	15	Unmodified	_AALANLFSELPSKEK_							0	0	0	0	0	0	1	sp|P0ADE8|YGFZ_ECOLI	sp|P0ADE8|YGFZ_ECOLI	sp|P0ADE8|YGFZ_ECOLI	MULTI-MSMS	EXPLO_YZ1_YD1_211124_NKA_s_03	sample	540.302	3	539.966	1616.88	4.2747	0.0023082	-1.1704	-0.00063199	3.1042	0.0016762	539.966	58.153	0.58268	57.894	57.674	58.257	-0.25846					26	11	4	0	0	0
AALANLFSELPSKEK	15	Unmodified	_AALANLFSELPSKEK_							0	0	0	0	0	0	1	sp|P0ADE8|YGFZ_ECOLI	sp|P0ADE8|YGFZ_ECOLI	sp|P0ADE8|YGFZ_ECOLI	MULTI-MSMS	EXPLO_YZ1_YD1_211124_NKA_s_03	sample	809.953	2	809.446	1616.88	3.1844	0.0025776	0.92926	0.00075219	4.1137	0.0033298	809.447	58.153	0.24417	57.894	57.674	57.918	-0.25846					7	4	2	0	0	0
AALEGDVLGSYQHGAR	16	Unmodified	_AALEGDVLGSYQHGAR_							0	0	0	0	0	0	0	sp|P0A6P1|EFTS_ECOLI	sp|P0A6P1|EFTS_ECOLI	sp|P0A6P1|EFTS_ECOLI	MULTI-MSMS	EXPLO_YZ1_YD1_211124_NKA_s_03	sample	548.944	3	548.609	1642.81	1.7449	0.00095724	-0.10232	-5.6133e-05	1.6425	0.00090111	548.61	37.962	0.34957	37.49	37.285	37.634	-0.4716					14	7	3	0	0	0
AALEGDVLGSYQHGAR	16	Unmodified	_AALEGDVLGSYQHGAR_							0	0	0	0	0	0	0	sp|P0A6P1|EFTS_ECOLI	sp|P0A6P1|EFTS_ECOLI	sp|P0A6P1|EFTS_ECOLI	MULTI-MSMS	EXPLO_YZ1_YD1_211124_NKA_s_03	sample	822.409	2	822.41	1642.81	1.1918	0.00098011	-0.6518	-0.00053605	0.53995	0.00044406	822.912	42.41	0.31312	41.983	41.721	42.034	-0.42699					13	6	3	0	0	0
AALELAEQR	9	Unmodified	_AALELAEQR_							0	0	0	0	0	0	0	sp|P0A7V8|RS4_ECOLI	sp|P0A7V8|RS4_ECOLI	sp|P0A7V8|RS4_ECOLI	MULTI-MSMS	EXPLO_YZ1_YD1_211124_NKA_c_02	control	500.776	2	500.775	999.535	1.5719	0.00078717	0.37256	0.00018657	1.9445	0.00097374	500.775	31.956	1.697	31.956	31.615	33.312	0					141	49	4	0	0	0
AALELAEQR	9	Unmodified	_AALELAEQR_							0	0	0	0	0	0	0	sp|P0A7V8|RS4_ECOLI	sp|P0A7V8|RS4_ECOLI	sp|P0A7V8|RS4_ECOLI	MULTI-MSMS	EXPLO_YZ1_YD1_211124_NKA_s_03	sample	500.776	2	500.775	999.535	1.9721	0.00098759	0.40553	0.00020308	2.3776	0.0011907	500.775	32.657	1.4096	32.154	31.881	33.29	-0.50299					100	32	5	0	0	0
AALEQLKGLENLSGDLYEK	19	Unmodified	_AALEQLKGLENLSGDLYEK_							0	0	0	0	0	0	1	sp|P04825|AMPN_ECOLI	sp|P04825|AMPN_ECOLI	sp|P04825|AMPN_ECOLI	MULTI-MSMS	EXPLO_YZ1_YD1_211124_NKA_c_02	control	698.04	3	697.704	2090.09	2.6075	0.0018193	1.2842	0.00089596	3.8917	0.0027152	698.039	58.413	0.22945	58.413	58.248	58.477	0					13	4	4	0	0	0
AALESTLAAIT	11	Unmodified	_AALESTLAAIT_							0	0	0	0	0	0	0	sp|P0ACF0|DBHA_ECOLI	sp|P0ACF0|DBHA_ECOLI	sp|P0ACF0|DBHA_ECOLI	MULTI-MSMS	EXPLO_YZ1_YD1_211124_NKA_c_02	control	530.8	2	530.798	1059.58	3.6252	0.0019242	-1.0371	-0.0005505	2.5881	0.0013737	530.797	61.141	0.62701	61.141	60.895	61.522	0					38	13	4	0	0	0
AALESTLAAIT	11	Unmodified	_AALESTLAAIT_							0	0	0	0	0	0	0	sp|P0ACF0|DBHA_ECOLI	sp|P0ACF0|DBHA_ECOLI	sp|P0ACF0|DBHA_ECOLI	MULTI-MSMS	EXPLO_YZ1_YD1_211124_NKA_s_03	sample	530.799	2	530.798	1059.58	3.2655	0.0017333	-0.098295	-5.2175e-05	3.1672	0.0016811	530.798	61.354	0.87177	61.121	60.661	61.533	-0.23301					59	17	5	0	0	0
AALESTLAAITE	12	Unmodified	_AALESTLAAITE_							0	0	0	0	0	0	0	sp|P0ACF0|DBHA_ECOLI	sp|P0ACF0|DBHA_ECOLI	sp|P0ACF0|DBHA_ECOLI	MULTI-MSMS	EXPLO_YZ1_YD1_211124_NKA_s_03	sample	595.324	2	595.319	1188.62	3.9736	0.0023656	-0.014968	-8.9108e-06	3.9586	0.0023566	595.319	62.836	0.3897	62.607	62.383	62.773	-0.22872					18	7	3	0	0	0
AALESTLAAITE	12	Unmodified	_AALESTLAAITE_							0	0	0	0	0	0	0	sp|P0ACF0|DBHA_ECOLI	sp|P0ACF0|DBHA_ECOLI	sp|P0ACF0|DBHA_ECOLI	MULTI-MATCH-MSMS	EXPLO_YZ1_YD1_211124_NKA_c_02	control		2	595.319	1188.62	2.7413	0.0016319	1.7585	0.0010468	4.4997	0.0026788	595.32	62.696	0.47067	62.696	62.435	62.906	0	0.044693	0.00095921	NaN	116.73	12	9	2	NaN	NaN	NaN
AALESTLAAITES	13	Unmodified	_AALESTLAAITES_							0	0	0	0	0	0	0	sp|P0ACF0|DBHA_ECOLI	sp|P0ACF0|DBHA_ECOLI	sp|P0ACF0|DBHA_ECOLI	MSMS	EXPLO_YZ1_YD1_211124_NKA_s_03	sample	638.838	2	638.835	1275.66	NaN	NaN	NaN	NaN	NaN	NaN	NaN	64.267	1	64.046	63.546	64.546	-0.22112								0	0	0
AALESTLAAITESLK	15	Unmodified	_AALESTLAAITESLK_							0	0	0	0	0	0	0	sp|P0ACF0|DBHA_ECOLI	sp|P0ACF0|DBHA_ECOLI	sp|P0ACF0|DBHA_ECOLI	MULTI-MSMS	EXPLO_YZ1_YD1_211124_NKA_c_02	control	759.426	2	759.425	1516.83	4.0505	0.0030761	-1.8917	-0.0014366	2.1588	0.0016395	759.423	76.456	0.51399	76.456	76.072	76.586	0					35	10	5	0	0	0
AALESTLAAITESLK	15	Unmodified	_AALESTLAAITESLK_							0	0	0	0	0	0	0	sp|P0ACF0|DBHA_ECOLI	sp|P0ACF0|DBHA_ECOLI	sp|P0ACF0|DBHA_ECOLI	MULTI-MSMS	EXPLO_YZ1_YD1_211124_NKA_s_03	sample	506.626	3	506.619	1516.83	4.6579	0.0023598	3.9806	0.0020167	8.6385	0.0043764	506.621	76.862	0.24969	76.663	76.535	76.784	-0.19931					16	4	5	0	0	0
AALESTLAAITESLK	15	Unmodified	_AALESTLAAITESLK_							0	0	0	0	0	0	0	sp|P0ACF0|DBHA_ECOLI	sp|P0ACF0|DBHA_ECOLI	sp|P0ACF0|DBHA_ECOLI	MULTI-MSMS	EXPLO_YZ1_YD1_211124_NKA_s_03	sample	759.433	2	759.425	1516.83	5.9267	0.0045009	-1.5256	-0.0011586	4.401	0.0033423	759.424	79.708	0.30634	79.53	79.276	79.582	-0.17783					8	6	2	0	0	0
AALESTLAAITESLK	15	Unmodified	_AALESTLAAITESLK_							0	0	0	0	0	0	0	sp|P0ACF0|DBHA_ECOLI	sp|P0ACF0|DBHA_ECOLI	sp|P0ACF0|DBHA_ECOLI	MULTI-MSMS	EXPLO_YZ1_YD1_211124_NKA_s_03	sample	506.625	3	506.619	1516.83	6.9342	0.003513	2.1133	0.0010706	9.0475	0.0045836	506.62	79.708	0.20245	79.53	79.38	79.582	-0.17783					12	4	4	0	0	0
AALESTLAAITESLK	15	Unmodified	_AALESTLAAITESLK_							0	0	0	0	0	0	0	sp|P0ACF0|DBHA_ECOLI	sp|P0ACF0|DBHA_ECOLI	sp|P0ACF0|DBHA_ECOLI	MULTI-MATCH-MSMS	EXPLO_YZ1_YD1_211124_NKA_c_02	control		3	506.619	1516.83	5.1811	0.0026248	7.6624	0.0038819	12.844	0.0065068	506.623	76.56	0.15695	76.56	76.482	76.639	0	-0.051633	0.0011528	NaN	64.136	6	2	3	NaN	NaN	NaN
AALESTLAAITESLK	15	Unmodified	_AALESTLAAITESLK_							0	0	0	0	0	0	0	sp|P0ACF0|DBHA_ECOLI	sp|P0ACF0|DBHA_ECOLI	sp|P0ACF0|DBHA_ECOLI	MULTI-MATCH-MSMS	EXPLO_YZ1_YD1_211124_NKA_s_03	sample		2	759.425	1516.83	2.9457	0.002237	-1.6188	-0.0012294	1.3268	0.0010076	759.423	76.574	0.52817	76.37	76.106	76.634	-0.20393	-0.04272	6.8194e-05	NaN	150.06	72	15	6	NaN	NaN	NaN
AALESTLAAITESLKEG	17	Unmodified	_AALESTLAAITESLKEG_							0	0	0	0	0	0	1	sp|P0ACF0|DBHA_ECOLI	sp|P0ACF0|DBHA_ECOLI	sp|P0ACF0|DBHA_ECOLI	MULTI-MSMS	EXPLO_YZ1_YD1_211124_NKA_s_03	sample	568.644	3	568.64	1702.9	8.9087	0.0050658	-0.50277	-0.0002859	8.4059	0.0047799	568.64	77.909	0.4071	77.715	77.506	77.913	-0.19336					22	11	4	0	0	0
AALESTLAAITESLKEGD	18	Unmodified	_AALESTLAAITESLKEGD_							0	0	0	0	0	0	1	sp|P0ACF0|DBHA_ECOLI	sp|P0ACF0|DBHA_ECOLI	sp|P0ACF0|DBHA_ECOLI	MSMS	EXPLO_YZ1_YD1_211124_NKA_s_03	sample	909.973	2	909.97	1817.93	NaN	NaN	NaN	NaN	NaN	NaN	NaN	76.492	1	76.288	75.788	76.788	-0.20393								0	0	0
AALESTLAAITESLKEGDAVQ	21	Unmodified	_AALESTLAAITESLKEGDAVQ_							0	0	0	0	0	0	1	sp|P0ACF0|DBHA_ECOLI	sp|P0ACF0|DBHA_ECOLI	sp|P0ACF0|DBHA_ECOLI	MULTI-MSMS	EXPLO_YZ1_YD1_211124_NKA_s_03	sample	1059.56	2	1059.05	2116.09	7.2603	0.007689	-0.51082	-0.00054099	6.7495	0.0071481	1059.55	77.36	0.22826	77.16	77.074	77.302	-0.19931					11	4	3	0	0	0
AALIDCLAPDR	11	Carbamidomethyl (C)	_AALIDC(Carbamidomethyl (C))LAPDR_	AALIDC(1)LAPDR			AALIDC(76)LAPDR			0	0	1	0	0	0	0	sp|P0A910|OMPA_ECOLI	sp|P0A910|OMPA_ECOLI	sp|P0A910|OMPA_ECOLI	MULTI-MSMS	EXPLO_YZ1_YD1_211124_NKA_c_02	control	607.816	2	607.814	1213.61	3.0047	0.0018263	-0.71155	-0.00043249	2.2932	0.0013938	607.813	47.557	0.69024	47.557	47.253	47.943	0					51	16	5	0	0	0
AALIDCLAPDR	11	Carbamidomethyl (C)	_AALIDC(Carbamidomethyl (C))LAPDR_	AALIDC(1)LAPDR			AALIDC(100)LAPDR			0	0	1	0	0	0	0	sp|P0A910|OMPA_ECOLI	sp|P0A910|OMPA_ECOLI	sp|P0A910|OMPA_ECOLI	MULTI-MSMS	EXPLO_YZ1_YD1_211124_NKA_s_03	sample	607.815	2	607.814	1213.61	2.9172	0.0017731	0.38766	0.00023563	3.3049	0.0020087	607.814	47.953	0.97666	47.579	47.19	48.166	-0.37478					77	20	7	0	0	0
AALIDCLAPDR	11	Cys -> Dha	_AALIDC(Cys -> Dha)LAPDR_		AALIDC(1)LAPDR			AALIDC(96)LAPDR		0	0	0	1	0	0	0	sp|P0A910|OMPA_ECOLI	sp|P0A910|OMPA_ECOLI	sp|P0A910|OMPA_ECOLI	MULTI-MSMS	EXPLO_YZ1_YD1_211124_NKA_c_02	control	562.311	2	562.309	1122.6	2.4519	0.0013787	-0.37698	-0.00021198	2.0749	0.0011667	562.309	50.937	0.8581	50.937	50.685	51.543	0					60	20	5	0	0	0
AALIDCLAPDRR	12	Carbamidomethyl (C)	_AALIDC(Carbamidomethyl (C))LAPDRR_	AALIDC(1)LAPDRR			AALIDC(130)LAPDRR			0	0	1	0	0	0	1	sp|P0A910|OMPA_ECOLI	sp|P0A910|OMPA_ECOLI	sp|P0A910|OMPA_ECOLI	MULTI-MSMS	EXPLO_YZ1_YD1_211124_NKA_c_02	control	457.579	3	457.578	1369.71	2.8743	0.0013152	-0.90641	-0.00041476	1.9679	0.00090046	457.578	41.503	1.0256	41.503	41.159	42.184	0					87	27	5	0	0	0
AALIDCLAPDRR	12	Carbamidomethyl (C)	_AALIDC(Carbamidomethyl (C))LAPDRR_	AALIDC(1)LAPDRR			AALIDC(200)LAPDRR			0	0	1	0	0	0	1	sp|P0A910|OMPA_ECOLI	sp|P0A910|OMPA_ECOLI	sp|P0A910|OMPA_ECOLI	MULTI-MSMS	EXPLO_YZ1_YD1_211124_NKA_c_02	control	685.865	2	685.864	1369.71	2.4651	0.0016907	-0.69411	-0.00047606	1.771	0.0012146	685.863	41.502	0.53919	41.502	41.159	41.698	0					40	14	4	0	0	0
AALIDCLAPDRR	12	Carbamidomethyl (C)	_AALIDC(Carbamidomethyl (C))LAPDRR_	AALIDC(1)LAPDRR			AALIDC(130)LAPDRR			0	0	1	0	0	0	1	sp|P0A910|OMPA_ECOLI	sp|P0A910|OMPA_ECOLI	sp|P0A910|OMPA_ECOLI	MULTI-MSMS	EXPLO_YZ1_YD1_211124_NKA_s_03	sample	685.866	2	685.864	1369.71	2.2355	0.0015332	-0.52919	-0.00036295	1.7063	0.0011703	685.864	41.952	0.52698	41.517	41.186	41.713	-0.43558					25	11	3	0	0	0
AALIDCLAPDRR	12	Carbamidomethyl (C)	_AALIDC(Carbamidomethyl (C))LAPDRR_							0	0	1	0	0	0	1	sp|P0A910|OMPA_ECOLI	sp|P0A910|OMPA_ECOLI	sp|P0A910|OMPA_ECOLI	MULTI-MATCH-MSMS	EXPLO_YZ1_YD1_211124_NKA_s_03	sample		3	457.578	1369.71	3.0981	0.0014176	-1.4776	-0.0006761	1.6205	0.0007415	457.578	41.95	1.1575	41.515	40.779	41.937	-0.43558	0.0055768	-0.00033872	NaN	129.84	67	25	5	NaN	NaN	NaN
AALIDCLAPDRR	12	Cys -> Dha	_AALIDC(Cys -> Dha)LAPDRR_		AALIDC(1)LAPDRR			AALIDC(120)LAPDRR		0	0	0	1	0	0	1	sp|P0A910|OMPA_ECOLI	sp|P0A910|OMPA_ECOLI	sp|P0A910|OMPA_ECOLI	MULTI-MSMS	EXPLO_YZ1_YD1_211124_NKA_c_02	control	427.244	3	427.242	1278.7	3.6318	0.0015517	-0.3159	-0.00013497	3.3159	0.0014167	427.242	44.081	1.0938	44.081	43.694	44.788	0					86	27	6	0	0	0
AALIDCLAPDRR	12	Cys -> Dha	_AALIDC(Cys -> Dha)LAPDRR_		AALIDC(1)LAPDRR			AALIDC(240)LAPDRR		0	0	0	1	0	0	1	sp|P0A910|OMPA_ECOLI	sp|P0A910|OMPA_ECOLI	sp|P0A910|OMPA_ECOLI	MULTI-MSMS	EXPLO_YZ1_YD1_211124_NKA_c_02	control	640.362	2	640.359	1278.7	2.9967	0.001919	0.31744	0.00020327	3.3141	0.0021222	640.36	44.099	0.78282	44.099	43.774	44.557	0					52	19	5	0	0	0
AALIDCLAPDRRVEIEVK	18	Cys -> Dha	_AALIDC(Cys -> Dha)LAPDRRVEIEVK_		AALIDC(1)LAPDRRVEIEVK			AALIDC(50)LAPDRRVEIEVK		0	0	0	1	0	0	2	sp|P0A910|OMPA_ECOLI	sp|P0A910|OMPA_ECOLI	sp|P0A910|OMPA_ECOLI	MULTI-MSMS	EXPLO_YZ1_YD1_211124_NKA_c_02	control	660.045	3	659.709	1976.11	1.8531	0.0012225	1.0451	0.00068945	2.8981	0.0019119	660.044	50.496	0.32735	50.496	50.192	50.519	0					24	7	4	0	0	0
AALKEGVSKDDAEALKK	17	Unmodified	_AALKEGVSKDDAEALKK_							0	0	0	0	0	0	3	sp|P0A7K2|RL7_ECOLI	sp|P0A7K2|RL7_ECOLI	sp|P0A7K2|RL7_ECOLI	MULTI-MSMS	EXPLO_YZ1_YD1_211124_NKA_c_02	control	592.001	3	591.663	1771.97	2.6402	0.0015621	2.1312	0.0012609	4.7714	0.0028231	591.998	39.789	0.14127	39.789	39.705	39.846	0					7	3	3	0	0	0
AALMDKPVK	9	Oxidation (M)	_AALM(Oxidation (M))DKPVK_			AALM(1)DKPVK			AALM(70)DKPVK	0	0	0	0	0	1	1	sp|P12758|UDP_ECOLI	sp|P12758|UDP_ECOLI	sp|P12758|UDP_ECOLI	MSMS	EXPLO_YZ1_YD1_211124_NKA_c_02	control	494.778	2	494.778	987.542	NaN	NaN	NaN	NaN	NaN	NaN	NaN	23.941	1	23.941	23.441	24.441	0								0	0	0
AALQISQSGQTCALLSK	17	Carbamidomethyl (C)	_AALQISQSGQTC(Carbamidomethyl (C))ALLSK_	AALQISQSGQTC(1)ALLSK			AALQISQSGQTC(110)ALLSK			0	0	1	0	0	0	0	sp|P0AC41|SDHA_ECOLI	sp|P0AC41|SDHA_ECOLI	sp|P0AC41|SDHA_ECOLI	MULTI-MSMS	EXPLO_YZ1_YD1_211124_NKA_c_02	control	888.974	2	888.47	1774.92	1.9467	0.0017296	-0.2332	-0.00020719	1.7135	0.0015224	888.47	44.205	0.51832	44.205	44.082	44.6	0					38	12	5	0	0	0
AALQISQSGQTCALLSK	17	Carbamidomethyl (C)	_AALQISQSGQTC(Carbamidomethyl (C))ALLSK_							0	0	1	0	0	0	0	sp|P0AC41|SDHA_ECOLI	sp|P0AC41|SDHA_ECOLI	sp|P0AC41|SDHA_ECOLI	MULTI-MATCH-MSMS	EXPLO_YZ1_YD1_211124_NKA_s_03	sample		2	888.47	1774.92	1.9103	0.0016973	-0.17379	-0.00015441	1.7366	0.0015429	888.47	44.542	0.31425	44.132	43.979	44.293	-0.41014	-0.036703	7.5773e-05	NaN	109.84	13	6	3	NaN	NaN	NaN
AALQISQSGQTCALLSK	17	Cys -> Dha	_AALQISQSGQTC(Cys -> Dha)ALLSK_		AALQISQSGQTC(1)ALLSK			AALQISQSGQTC(160)ALLSK		0	0	0	1	0	0	0	sp|P0AC41|SDHA_ECOLI	sp|P0AC41|SDHA_ECOLI	sp|P0AC41|SDHA_ECOLI	MULTI-MSMS	EXPLO_YZ1_YD1_211124_NKA_c_02	control	843.464	2	842.965	1683.92	1.2898	0.0010872	-0.83953	-0.0007077	0.45025	0.00037954	842.965	45.29	0.44021	45.29	45.132	45.573	0					29	11	4	0	0	0
AALQISQSGQTCALLSK	17	Cys -> Dha	_AALQISQSGQTC(Cys -> Dha)ALLSK_		AALQISQSGQTC(1)ALLSK			AALQISQSGQTC(82)ALLSK		0	0	0	1	0	0	0	sp|P0AC41|SDHA_ECOLI	sp|P0AC41|SDHA_ECOLI	sp|P0AC41|SDHA_ECOLI	MULTI-MSMS	EXPLO_YZ1_YD1_211124_NKA_c_02	control	562.984	3	562.312	1683.92	2.4114	0.001356	0.24881	0.00013991	2.6602	0.0014959	562.313	45.277	0.40643	45.277	45.132	45.539	0					30	10	4	0	0	0
AALQISQSGQTCALLSK	17	Cys -> Dha	_AALQISQSGQTC(Cys -> Dha)ALLSK_		AALQISQSGQTC(1)ALLSK			AALQISQSGQTC(42)ALLSK		0	0	0	1	0	0	0	sp|P0AC41|SDHA_ECOLI	sp|P0AC41|SDHA_ECOLI	sp|P0AC41|SDHA_ECOLI	MULTI-MSMS	EXPLO_YZ1_YD1_211124_NKA_c_02	control	843.468	2	842.965	1683.92	2.5993	0.0021911	-0.75758	-0.00063862	1.8417	0.0015525	842.964	48.433	0.37545	48.433	48.248	48.623	0					18	8	3	0	0	0
AALQNTILK	9	Unmodified	_AALQNTILK_							0	0	0	0	0	0	0	sp|P33599|NUOCD_ECOLI	sp|P33599|NUOCD_ECOLI	sp|P33599|NUOCD_ECOLI	MULTI-MSMS	EXPLO_YZ1_YD1_211124_NKA_c_02	control	486.299	2	486.298	970.581	2.7642	0.0013442	-0.25448	-0.00012375	2.5097	0.0012205	486.298	37.928	1.6885	37.928	36.847	38.535	0					73	46	3	0	0	0
AALQNTILK	9	Unmodified	_AALQNTILK_							0	0	0	0	0	0	0	sp|P33599|NUOCD_ECOLI	sp|P33599|NUOCD_ECOLI	sp|P33599|NUOCD_ECOLI	MULTI-SECPEP	EXPLO_YZ1_YD1_211124_NKA_c_02	control	971.942	1	971.588	970.581	1.6509	0.001604	0.20261	0.00019686	1.8536	0.0018009	971.589	37.896	0.24728	37.896	37.811	38.059	0					10	6	2	0	0	0
AALTQPLNALR	11	Unmodified	_AALTQPLNALR_							0	0	0	0	0	0	0	sp|P09546|PUTA_ECOLI	sp|P09546|PUTA_ECOLI	sp|P09546|PUTA_ECOLI	MULTI-MSMS	EXPLO_YZ1_YD1_211124_NKA_c_02	control	584.346	2	584.346	1166.68	3.0952	0.0018087	0.019655	1.1486e-05	3.1149	0.0018202	584.346	47.27	0.34798	47.27	47.148	47.496	0					22	8	3	0	0	0
AALVDHDNIK	10	Unmodified	_AALVDHDNIK_							0	0	0	0	0	0	0	sp|P0AFH8|OSMY_ECOLI	sp|P0AFH8|OSMY_ECOLI	sp|P0AFH8|OSMY_ECOLI	MSMS	EXPLO_YZ1_YD1_211124_NKA_c_02	control	548.294	2	548.293	1094.57	NaN	NaN	NaN	NaN	NaN	NaN	NaN	22.78	1	22.78	22.28	23.28	0								0	0	0
AALVDHDNIK	10	Unmodified	_AALVDHDNIK_							0	0	0	0	0	0	0	sp|P0AFH8|OSMY_ECOLI	sp|P0AFH8|OSMY_ECOLI	sp|P0AFH8|OSMY_ECOLI	MULTI-MSMS	EXPLO_YZ1_YD1_211124_NKA_s_03	sample	365.866	3	365.865	1094.57	1.9611	0.00071749	-0.095022	-3.4765e-05	1.8661	0.00068273	365.865	23.046	1.0665	22.731	22.406	23.472	-0.3153					71	24	5	0	0	0
AALVDHDNIK	10	Unmodified	_AALVDHDNIK_							0	0	0	0	0	0	0	sp|P0AFH8|OSMY_ECOLI	sp|P0AFH8|OSMY_ECOLI	sp|P0AFH8|OSMY_ECOLI	MULTI-MSMS	EXPLO_YZ1_YD1_211124_NKA_s_03	sample	548.295	2	548.293	1094.57	2.0666	0.0011331	0.0025317	1.3881e-06	2.0691	0.0011345	548.293	23.048	0.55867	22.732	22.499	23.057	-0.3153					27	12	3	0	0	0
AALVDHDNIK	10	Unmodified	_AALVDHDNIK_							0	0	0	0	0	0	0	sp|P0AFH8|OSMY_ECOLI	sp|P0AFH8|OSMY_ECOLI	sp|P0AFH8|OSMY_ECOLI	MULTI-MATCH-MSMS	EXPLO_YZ1_YD1_211124_NKA_c_02	control		3	365.865	1094.57	0.50492	0.00018473	-0.24804	-9.075e-05	0.25688	9.3983e-05	365.865	22.76	0.62379	22.76	22.384	23.007	0	0.014862	-0.00011514	NaN	61.593	28	15	3	NaN	NaN	NaN
AALVNADQTLSETWSYQLPANE	22	Unmodified	_AALVNADQTLSETWSYQLPANE_							0	0	0	0	0	0	0	sp|P33136|OPGG_ECOLI	sp|P33136|OPGG_ECOLI	sp|P33136|OPGG_ECOLI	MULTI-MSMS	EXPLO_YZ1_YD1_211124_NKA_c_02	control	807.723	3	807.724	2420.15	2.2692	0.0018328	0.73508	0.00059374	3.0042	0.0024266	808.058	64.305	0.55913	64.305	64.037	64.596	0					31	11	4	0	0	0
AALVNADQTLSETWSYQLPANE	22	Unmodified	_AALVNADQTLSETWSYQLPANE_							0	0	0	0	0	0	0	sp|P33136|OPGG_ECOLI	sp|P33136|OPGG_ECOLI	sp|P33136|OPGG_ECOLI	MULTI-MSMS	EXPLO_YZ1_YD1_211124_NKA_s_03	sample	808.059	3	807.724	2420.15	2.1223	0.0017142	-0.31286	-0.00025271	1.8094	0.0014615	808.058	64.439	0.50638	64.218	64.058	64.564	-0.22112					33	9	6	0	0	0
AALVNADQTLSETWSYQLPANE	22	Unmodified	_AALVNADQTLSETWSYQLPANE_							0	0	0	0	0	0	0	sp|P33136|OPGG_ECOLI	sp|P33136|OPGG_ECOLI	sp|P33136|OPGG_ECOLI	MULTI-MSMS	EXPLO_YZ1_YD1_211124_NKA_s_03	sample	1211.58	2	1211.08	2420.15	2.1798	0.0026399	0.43906	0.00053173	2.6188	0.0031716	1211.58	64.457	0.354	64.236	64.058	64.412	-0.22112					18	6	4	0	0	0
AALVNADQTLSETWSYQLPANE	22	Unmodified	_AALVNADQTLSETWSYQLPANE_							0	0	0	0	0	0	0	sp|P33136|OPGG_ECOLI	sp|P33136|OPGG_ECOLI	sp|P33136|OPGG_ECOLI	MULTI-MATCH-MSMS	EXPLO_YZ1_YD1_211124_NKA_c_02	control		2	1211.08	2420.15	2.3199	0.0028096	2.3071	0.0027941	4.6271	0.0056038	1211.58	64.376	0.28644	64.376	64.178	64.465	0	0.070182	0.0036315	NaN	96.464	13	5	3	NaN	NaN	NaN
AAMEKELSK	9	Unmodified	_AAMEKELSK_							0	0	0	0	0	0	1	sp|P19926|AGP_ECOLI	sp|P19926|AGP_ECOLI	sp|P19926|AGP_ECOLI	MSMS	EXPLO_YZ1_YD1_211124_NKA_c_02	control	503.766	2	503.766	1005.52	NaN	NaN	NaN	NaN	NaN	NaN	NaN	26.073	1	26.073	25.573	26.573	0								0	0	0
AAMSGMLSPELK	12	Unmodified	_AAMSGMLSPELK_							0	0	0	0	0	0	0	sp|P0A705|IF2_ECOLI	sp|P0A705|IF2_ECOLI	sp|P0A705|IF2_ECOLI	MULTI-MSMS	EXPLO_YZ1_YD1_211124_NKA_c_02	control	617.814	2	617.812	1233.61	3.1612	0.001953	-0.4834	-0.00029865	2.6778	0.0016544	617.812	47.246	0.26186	47.246	47.148	47.41	0					13	6	3	0	0	0
AAMTLVQSLLNGNK	14	Unmodified	_AAMTLVQSLLNGNK_							0	0	0	0	0	0	0	sp|P66817|DIAA_ECOLI	sp|P66817|DIAA_ECOLI	sp|P66817|DIAA_ECOLI	MULTI-MSMS	EXPLO_YZ1_YD1_211124_NKA_c_02	control	730.902	2	730.401	1458.79	2.0119	0.0014695	0.77037	0.00056268	2.7822	0.0020321	730.901	68.332	0.24092	68.332	68.217	68.458	0					9	4	3	0	0	0
AAMVTVAK	8	Unmodified	_AAMVTVAK_							0	0	0	0	0	0	0	sp|P09372|GRPE_ECOLI	sp|P09372|GRPE_ECOLI	sp|P09372|GRPE_ECOLI	MULTI-MSMS	EXPLO_YZ1_YD1_211124_NKA_c_02	control	395.729	2	395.728	789.442	0.6716	0.00026577	0.37177	0.00014712	1.0434	0.00041289	395.728	25.317	0.48647	25.317	25.133	25.619	0					26	15	2	0	0	0
AAMVTVAK	8	Unmodified	_AAMVTVAK_							0	0	0	0	0	0	0	sp|P09372|GRPE_ECOLI	sp|P09372|GRPE_ECOLI	sp|P09372|GRPE_ECOLI	MSMS	EXPLO_YZ1_YD1_211124_NKA_s_03	sample	395.729	2	395.728	789.442	NaN	NaN	NaN	NaN	NaN	NaN	NaN	25.718	1	25.319	24.819	25.819	-0.39857								0	0	0
AANDDLLNSFWLLDSEKGEAR	21	Unmodified	_AANDDLLNSFWLLDSEKGEAR_							0	0	0	0	0	0	1	sp|P68066|GRCA_ECOLI	sp|P68066|GRCA_ECOLI	sp|P68066|GRCA_ECOLI	MULTI-MSMS	EXPLO_YZ1_YD1_211124_NKA_c_02	control	789.056	3	788.72	2363.14	3.9469	0.003113	0.058669	4.6273e-05	4.0056	0.0031593	789.055	71.308	0.25666	71.308	71.188	71.444	0					14	4	4	0	0	0
AANDDLLNSFWLLDSEKGEAR	21	Unmodified	_AANDDLLNSFWLLDSEKGEAR_							0	0	0	0	0	0	1	sp|P68066|GRCA_ECOLI	sp|P68066|GRCA_ECOLI	sp|P68066|GRCA_ECOLI	MULTI-MSMS	EXPLO_YZ1_YD1_211124_NKA_s_03	sample	789.057	3	788.72	2363.14	4.0109	0.0031635	0.45529	0.0003591	4.4662	0.0035226	788.72	71.519	0.2054	71.307	71.193	71.398	-0.2112					8	3	3	0	0	0
AANHQIIGSSQMYAT	15	Oxidation (M)	_AANHQIIGSSQM(Oxidation (M))YAT_			AANHQIIGSSQM(1)YAT			AANHQIIGSSQM(57)YAT	0	0	0	0	0	1	0	sp|P76402|YEGP_ECOLI	sp|P76402|YEGP_ECOLI	sp|P76402|YEGP_ECOLI	MULTI-MSMS	EXPLO_YZ1_YD1_211124_NKA_s_03	sample	804.38	2	804.378	1606.74	2.5348	0.002039	-0.80645	-0.00064869	1.7284	0.0013903	804.879	28.865	0.30456	28.387	28.237	28.542	-0.47821					12	6	2	0	0	0
AANHQIIGSSQMYATAQSR	19	Unmodified	_AANHQIIGSSQMYATAQSR_							0	0	0	0	0	0	0	sp|P76402|YEGP_ECOLI	sp|P76402|YEGP_ECOLI	sp|P76402|YEGP_ECOLI	MULTI-MSMS	EXPLO_YZ1_YD1_211124_NKA_c_02	control	678.667	3	678.666	2032.97	1.5609	0.0010593	-0.36689	-0.000249	1.194	0.00081034	679	30.302	0.34912	30.302	30.149	30.498	0					24	9	3	0	0	0
AANHQIIGSSQMYATAQSR	19	Unmodified	_AANHQIIGSSQMYATAQSR_							0	0	0	0	0	0	0	sp|P76402|YEGP_ECOLI	sp|P76402|YEGP_ECOLI	sp|P76402|YEGP_ECOLI	MULTI-MSMS	EXPLO_YZ1_YD1_211124_NKA_s_03	sample	678.668	3	678.666	2032.97	2.6432	0.0017939	-0.17112	-0.00011613	2.4721	0.0016777	679	30.934	0.55695	30.436	30.199	30.756	-0.49771					48	12	6	0	0	0
AANHQIIGSSQMYATAQSR	19	Oxidation (M)	_AANHQIIGSSQM(Oxidation (M))YATAQSR_			AANHQIIGSSQM(1)YATAQSR			AANHQIIGSSQM(75)YATAQSR	0	0	0	0	0	1	0	sp|P76402|YEGP_ECOLI	sp|P76402|YEGP_ECOLI	sp|P76402|YEGP_ECOLI	MULTI-MSMS	EXPLO_YZ1_YD1_211124_NKA_s_03	sample	683.998	3	683.997	2048.97	1.2275	0.00083957	-1.0752	-0.00073541	0.15229	0.00010416	684.33	24.731	0.43984	24.359	24.216	24.656	-0.37214					39	10	6	0	0	0
AANHQIIGSSQMYATAQSR	19	Oxidation (M)	_AANHQIIGSSQM(Oxidation (M))YATAQSR_			AANHQIIGSSQM(1)YATAQSR			AANHQIIGSSQM(57)YATAQSR	0	0	0	0	0	1	0	sp|P76402|YEGP_ECOLI	sp|P76402|YEGP_ECOLI	sp|P76402|YEGP_ECOLI	MULTI-MSMS	EXPLO_YZ1_YD1_211124_NKA_s_03	sample	684.335	3	683.997	2048.97	1.2704	0.00086896	-0.44203	-0.00030235	0.82839	0.00056662	683.997	25.934	0.87392	25.518	25.05	25.924	-0.41599					58	20	4	0	0	0
AANHQIIGSSQMYATAQSR	19	Oxidation (M)	_AANHQIIGSSQM(Oxidation (M))YATAQSR_							0	0	0	0	0	1	0	sp|P76402|YEGP_ECOLI	sp|P76402|YEGP_ECOLI	sp|P76402|YEGP_ECOLI	MULTI-MATCH-MSMS	EXPLO_YZ1_YD1_211124_NKA_c_02	control		3	683.997	2048.97	0.74337	0.00050846	0.20555	0.0001406	0.94892	0.00064906	684.332	24.265	0.2398	24.265	24.129	24.368	0	-0.047172	0.0011105	NaN	74.543	11	6	2	NaN	NaN	NaN
AANIIGIQIEFAK	13	Unmodified	_AANIIGIQIEFAK_							0	0	0	0	0	0	0	sp|P02413|RL15_ECOLI	sp|P02413|RL15_ECOLI	sp|P02413|RL15_ECOLI	MULTI-MSMS	EXPLO_YZ1_YD1_211124_NKA_c_02	control	463.271	3	463.27	1386.79	3.8888	0.0018015	-0.30069	-0.0001393	3.5881	0.0016622	463.27	64.154	0.67005	64.154	63.838	64.508	0					36	13	4	0	0	0
AANIIGIQIEFAK	13	Unmodified	_AANIIGIQIEFAK_							0	0	0	0	0	0	0	sp|P02413|RL15_ECOLI	sp|P02413|RL15_ECOLI	sp|P02413|RL15_ECOLI	MULTI-MSMS	EXPLO_YZ1_YD1_211124_NKA_c_02	control	694.403	2	694.401	1386.79	3.0907	0.0021462	-0.67149	-0.00046628	2.4192	0.0016799	694.4	64.154	2.0048	64.154	63.742	65.747	0					100	41	5	0	0	0
AANIIGIQIEFAK	13	Unmodified	_AANIIGIQIEFAK_							0	0	0	0	0	0	0	sp|P02413|RL15_ECOLI	sp|P02413|RL15_ECOLI	sp|P02413|RL15_ECOLI	MSMS	EXPLO_YZ1_YD1_211124_NKA_c_02	control	694.402	2	694.401	1386.79	NaN	NaN	NaN	NaN	NaN	NaN	NaN	65.661	1	65.661	65.161	66.161	0								0	0	0
AANIIGIQIEFAK	13	Unmodified	_AANIIGIQIEFAK_							0	0	0	0	0	0	0	sp|P02413|RL15_ECOLI	sp|P02413|RL15_ECOLI	sp|P02413|RL15_ECOLI	MULTI-MSMS	EXPLO_YZ1_YD1_211124_NKA_s_03	sample	694.404	2	694.401	1386.79	2.5356	0.0017607	-0.44291	-0.00030756	2.0927	0.0014532	694.401	64.355	0.8973	64.134	63.816	64.713	-0.22112					65	17	5	0	0	0
AANIIGIQIEFAK	13	Unmodified	_AANIIGIQIEFAK_							0	0	0	0	0	0	0	sp|P02413|RL15_ECOLI	sp|P02413|RL15_ECOLI	sp|P02413|RL15_ECOLI	MULTI-MSMS	EXPLO_YZ1_YD1_211124_NKA_s_03	sample	463.271	3	463.27	1386.79	3.3659	0.0015593	-0.25083	-0.0001162	3.1151	0.0014431	463.269	64.355	0.54483	64.134	63.816	64.361	-0.22112					27	10	3	0	0	0
AANIIGIQIEFAK	13	Unmodified	_AANIIGIQIEFAK_							0	0	0	0	0	0	0	sp|P02413|RL15_ECOLI	sp|P02413|RL15_ECOLI	sp|P02413|RL15_ECOLI	MULTI-MSMS	EXPLO_YZ1_YD1_211124_NKA_s_03	sample	694.427	2	694.401	1386.79	3.8219	0.0026539	-1.3221	-0.00091805	2.4998	0.0017359	694.902	65.115	0.45286	64.896	64.716	65.169	-0.21815					13	8	2	0	0	0
AANKFPAIIY	10	Unmodified	_AANKFPAIIY_							0	0	0	0	0	0	1	sp|P68919|RL25_ECOLI	sp|P68919|RL25_ECOLI	sp|P68919|RL25_ECOLI	MULTI-MSMS	EXPLO_YZ1_YD1_211124_NKA_s_03	sample	554.816	2	554.313	1106.61	2.67	0.00148	2.6476	0.0014676	5.3175	0.0029476	554.316	56.849	0.65836	56.582	56.281	56.939	-0.26705					42	13	4	0	0	0
AANKFPAIIYG	11	Unmodified	_AANKFPAIIYG_							0	0	0	0	0	0	1	sp|P68919|RL25_ECOLI	sp|P68919|RL25_ECOLI	sp|P68919|RL25_ECOLI	MULTI-MSMS	EXPLO_YZ1_YD1_211124_NKA_s_03	sample	582.826	2	582.824	1163.63	2.9649	0.001728	-0.49345	-0.00028759	2.4714	0.0014404	582.824	54.799	0.59674	54.502	54.258	54.855	-0.29712					23	12	2	0	0	0
AANKFPAIIYGGK	13	Unmodified	_AANKFPAIIYGGK_							0	0	0	0	0	0	1	sp|P68919|RL25_ECOLI	sp|P68919|RL25_ECOLI	sp|P68919|RL25_ECOLI	MULTI-MSMS	EXPLO_YZ1_YD1_211124_NKA_c_02	control	450.593	3	450.591	1348.75	2.9402	0.0013248	0.029467	1.3278e-05	2.9696	0.0013381	450.591	44.296	1.6924	44.296	43.812	45.504	0					160	43	6	0	0	0
AANKFPAIIYGGK	13	Unmodified	_AANKFPAIIYGGK_							0	0	0	0	0	0	1	sp|P68919|RL25_ECOLI	sp|P68919|RL25_ECOLI	sp|P68919|RL25_ECOLI	MULTI-MSMS	EXPLO_YZ1_YD1_211124_NKA_c_02	control	675.385	2	675.382	1348.75	2.2561	0.0015237	0.27959	0.00018883	2.5357	0.0017126	675.383	44.345	0.9047	44.345	44.001	44.906	0					74	22	5	0	0	0
AANKFPAIIYGGK	13	Unmodified	_AANKFPAIIYGGK_							0	0	0	0	0	0	1	sp|P68919|RL25_ECOLI	sp|P68919|RL25_ECOLI	sp|P68919|RL25_ECOLI	MULTI-MSMS	EXPLO_YZ1_YD1_211124_NKA_s_03	sample	450.592	3	450.591	1348.75	2.4417	0.0011002	-0.46444	-0.00020927	1.9773	0.00089094	450.591	44.723	2.2967	44.313	43.801	46.098	-0.41014					169	51	6	0	0	0
AANKFPAIIYGGK	13	Unmodified	_AANKFPAIIYGGK_							0	0	0	0	0	0	1	sp|P68919|RL25_ECOLI	sp|P68919|RL25_ECOLI	sp|P68919|RL25_ECOLI	MULTI-MSMS	EXPLO_YZ1_YD1_211124_NKA_s_03	sample	675.384	2	675.382	1348.75	1.9336	0.0013059	-0.14703	-9.9301e-05	1.7866	0.0012066	675.382	44.722	1.2984	44.312	44.021	45.319	-0.41014					89	28	5	0	0	0
AANVPAFVSGK	11	Unmodified	_AANVPAFVSGK_							0	0	0	0	0	0	0	sp|P0ACF0|DBHA_ECOLI	sp|P0ACF0|DBHA_ECOLI	sp|P0ACF0|DBHA_ECOLI	MULTI-MSMS	EXPLO_YZ1_YD1_211124_NKA_c_02	control	530.795	2	530.793	1059.57	2.5043	0.0013292	0.05823	3.0908e-05	2.5625	0.0013602	530.793	37.2	0.48524	37.2	36.997	37.482	0					28	12	3	0	0	0
AANVPAFVSGK	11	Unmodified	_AANVPAFVSGK_							0	0	0	0	0	0	0	sp|P0ACF0|DBHA_ECOLI	sp|P0ACF0|DBHA_ECOLI	sp|P0ACF0|DBHA_ECOLI	MULTI-MSMS	EXPLO_YZ1_YD1_211124_NKA_s_03	sample	530.794	2	530.793	1059.57	1.8025	0.00095677	0.11586	6.1496e-05	1.9184	0.0010183	530.793	37.857	3.7607	37.386	35.549	39.31	-0.4716					195	85	5	0	0	0
AAPGVDLTQLLNNMR	15	Unmodified	_AAPGVDLTQLLNNMR_							0	0	0	0	0	0	0	CON__P13645;CON__P02535-1	CON__P13645	CON__P13645	MSMS	EXPLO_YZ1_YD1_211124_NKA_s_03	sample	806.928	2	806.927	1611.84	NaN	NaN	NaN	NaN	NaN	NaN	NaN	72.038	1	71.827	71.327	72.327	-0.2112								0	0	0
AAPGYYLAK	9	Unmodified	_AAPGYYLAK_							0	0	0	0	0	0	0	sp|P00490|PHSM_ECOLI	sp|P00490|PHSM_ECOLI	sp|P00490|PHSM_ECOLI	MULTI-MSMS	EXPLO_YZ1_YD1_211124_NKA_c_02	control	477.259	2	477.258	952.502	1.8376	0.000877	1.6122	0.00076942	3.4498	0.0016464	477.259	32.441	0.63285	32.441	32.153	32.786	0					31	17	2	0	0	0
AAPLTTQTIDEFK	13	Unmodified	_AAPLTTQTIDEFK_							0	0	0	0	0	0	0	sp|P0A6C1|END4_ECOLI	sp|P0A6C1|END4_ECOLI	sp|P0A6C1|END4_ECOLI	MULTI-MSMS	EXPLO_YZ1_YD1_211124_NKA_c_02	control	717.879	2	717.877	1433.74	2.5302	0.0018164	1.0332	0.00074171	3.5634	0.0025581	717.877	47.201	0.17949	47.201	47.11	47.289	0					7	4	2	0	0	0
AAPNTIPTAAK	11	Unmodified	_AAPNTIPTAAK_							0	0	0	0	0	0	0	sp|P0AB80|ILVE_ECOLI	sp|P0AB80|ILVE_ECOLI	sp|P0AB80|ILVE_ECOLI	MULTI-MSMS	EXPLO_YZ1_YD1_211124_NKA_c_02	control	527.8	2	527.798	1053.58	1.5197	0.0008021	0.48787	0.0002575	2.0076	0.0010596	527.799	24.083	0.48437	24.083	23.846	24.331	0					31	14	4	0	0	0
AAPSGTPVLVNGR	13	Unmodified	_AAPSGTPVLVNGR_							0	0	0	0	0	0	0	sp|P0A6B4|ALR1_ECOLI	sp|P0A6B4|ALR1_ECOLI	sp|P0A6B4|ALR1_ECOLI	MULTI-MSMS	EXPLO_YZ1_YD1_211124_NKA_c_02	control	619.848	2	619.846	1237.68	1.8651	0.0011561	2.1892	0.001357	4.0543	0.0025131	619.848	30.865	0.22327	30.865	30.744	30.967	0					10	6	2	0	0	0
AAPSYEELSNSQELLETGIK	20	Unmodified	_AAPSYEELSNSQELLETGIK_							0	0	0	0	0	0	0	sp|P0ABB4|ATPB_ECOLI	sp|P0ABB4|ATPB_ECOLI	sp|P0ABB4|ATPB_ECOLI	MULTI-MSMS	EXPLO_YZ1_YD1_211124_NKA_c_02	control	727.365	3	727.03	2178.07	1.3752	0.00099982	-0.13304	-9.6722e-05	1.2422	0.0009031	727.365	55.702	0.59858	55.702	55.542	56.14	0					65	14	6	0	0	0
AAPSYEELSNSQELLETGIK	20	Unmodified	_AAPSYEELSNSQELLETGIK_							0	0	0	0	0	0	0	sp|P0ABB4|ATPB_ECOLI	sp|P0ABB4|ATPB_ECOLI	sp|P0ABB4|ATPB_ECOLI	MULTI-MSMS	EXPLO_YZ1_YD1_211124_NKA_c_02	control	1090.54	2	1090.04	2178.07	1.262	0.0013757	-0.18556	-0.00020226	1.0765	0.0011734	1090.54	55.712	0.52005	55.712	55.542	56.062	0					51	12	6	0	0	0
AAPSYEELSNSQELLETGIK	20	Unmodified	_AAPSYEELSNSQELLETGIK_							0	0	0	0	0	0	0	sp|P0ABB4|ATPB_ECOLI	sp|P0ABB4|ATPB_ECOLI	sp|P0ABB4|ATPB_ECOLI	MULTI-MATCH-MSMS	EXPLO_YZ1_YD1_211124_NKA_s_03	sample		3	727.03	2178.07	1.5624	0.0011359	-0.45171	-0.00032841	1.1107	0.00080752	727.03	56.031	0.28041	55.755	55.496	55.776	-0.2763	0.026401	-0.00063639	NaN	76.539	12	5	4	NaN	NaN	NaN
AAPTPAKPMGPNDYMVIGLAR	21	Oxidation (M)	_AAPTPAKPMGPNDYM(Oxidation (M))VIGLAR_			AAPTPAKPM(0.137)GPNDYM(0.863)VIGLAR			AAPTPAKPM(-8)GPNDYM(8)VIGLAR	0	0	0	0	0	1	1	sp|P69797|PTNAB_ECOLI	sp|P69797|PTNAB_ECOLI	sp|P69797|PTNAB_ECOLI	MULTI-MSMS	EXPLO_YZ1_YD1_211124_NKA_c_02	control	729.378	3	729.375	2185.1	2.0881	0.001523	1.1798	0.00086051	3.2679	0.0023835	729.71	45.486	0.49379	45.486	45.398	45.892	0					30	12	3	0	0	0
AAPTPAKPMGPNDYMVIGLAR	21	Oxidation (M)	_AAPTPAKPMGPNDYM(Oxidation (M))VIGLAR_			AAPTPAKPM(0.015)GPNDYM(0.985)VIGLAR			AAPTPAKPM(-18)GPNDYM(18)VIGLAR	0	0	0	0	0	1	1	sp|P69797|PTNAB_ECOLI	sp|P69797|PTNAB_ECOLI	sp|P69797|PTNAB_ECOLI	MULTI-MSMS	EXPLO_YZ1_YD1_211124_NKA_s_03	sample	729.378	3	729.375	2185.1	1.53	0.0011159	0.56818	0.00041442	2.0981	0.0015303	729.71	46.035	0.50797	45.642	45.381	45.889	-0.39328					39	11	5	0	0	0
AAPTPAKPMGPNDYMVIGLAR	21	Unmodified	_AAPTPAKPMGPNDYMVIGLAR_							0	0	0	0	0	0	1	sp|P69797|PTNAB_ECOLI	sp|P69797|PTNAB_ECOLI	sp|P69797|PTNAB_ECOLI	MULTI-MSMS	EXPLO_YZ1_YD1_211124_NKA_c_02	control	724.379	3	724.043	2169.11	1.6728	0.0012112	-0.61829	-0.00044767	1.0545	0.00076351	724.378	53.269	0.51415	53.269	53.09	53.605	0					35	11	4	0	0	0
AAPTPAKPMGPNDYMVIGLAR	21	Unmodified	_AAPTPAKPMGPNDYMVIGLAR_							0	0	0	0	0	0	1	sp|P69797|PTNAB_ECOLI	sp|P69797|PTNAB_ECOLI	sp|P69797|PTNAB_ECOLI	MULTI-MSMS	EXPLO_YZ1_YD1_211124_NKA_s_03	sample	724.043	3	724.043	2169.11	2.8599	0.0020707	-0.36012	-0.00026074	2.4998	0.0018099	724.378	53.637	0.41883	53.328	53.071	53.49	-0.30836					27	8	4	0	0	0
AAPTPAKPMGPNDYMVIGLAR	21	2 Oxidation (M)	_AAPTPAKPM(Oxidation (M))GPNDYM(Oxidation (M))VIGLAR_			AAPTPAKPM(1)GPNDYM(1)VIGLAR			AAPTPAKPM(60)GPNDYM(60)VIGLAR	0	0	0	0	0	2	1	sp|P69797|PTNAB_ECOLI	sp|P69797|PTNAB_ECOLI	sp|P69797|PTNAB_ECOLI	MULTI-MSMS	EXPLO_YZ1_YD1_211124_NKA_s_03	sample	735.043	3	734.706	2201.1	2.2207	0.0016315	-0.21481	-0.00015782	2.0059	0.0014737	735.04	41.911	0.57011	41.475	41.143	41.713	-0.43558					34	12	3	0	0	0
AAQEEEFSLELR	12	Unmodified	_AAQEEEFSLELR_							0	0	0	0	0	0	0	sp|P0ABS1|DKSA_ECOLI	sp|P0ABS1|DKSA_ECOLI	sp|P0ABS1|DKSA_ECOLI	MULTI-MSMS	EXPLO_YZ1_YD1_211124_NKA_c_02	control	711.35	2	711.349	1420.68	1.5639	0.0011124	0.66237	0.00047118	2.2262	0.0015836	711.35	50.583	1.0186	50.583	50.064	51.083	0					66	24	5	0	0	0
AAQEEEFSLELR	12	Unmodified	_AAQEEEFSLELR_							0	0	0	0	0	0	0	sp|P0ABS1|DKSA_ECOLI	sp|P0ABS1|DKSA_ECOLI	sp|P0ABS1|DKSA_ECOLI	MULTI-MSMS	EXPLO_YZ1_YD1_211124_NKA_s_03	sample	711.349	2	711.349	1420.68	0.87568	0.00062291	0.31772	0.00022601	1.1934	0.00084892	711.35	50.929	0.68065	50.586	50.092	50.773	-0.34306					28	14	3	0	0	0
AAQELFDVSQVR	12	Unmodified	_AAQELFDVSQVR_							0	0	0	0	0	0	0	sp|P0A8G6|NQOR_ECOLI	sp|P0A8G6|NQOR_ECOLI	sp|P0A8G6|NQOR_ECOLI	MSMS	EXPLO_YZ1_YD1_211124_NKA_c_02	control	681.984	2	681.854	1361.69	NaN	NaN	NaN	NaN	NaN	NaN	NaN	48.386	1	48.386	47.886	48.886	0								0	0	0
AAQELFDVSQVR	12	Unmodified	_AAQELFDVSQVR_							0	0	0	0	0	0	0	sp|P0A8G6|NQOR_ECOLI	sp|P0A8G6|NQOR_ECOLI	sp|P0A8G6|NQOR_ECOLI	MULTI-MSMS	EXPLO_YZ1_YD1_211124_NKA_s_03	sample	681.855	2	681.854	1361.69	2.5258	0.0017222	0.16089	0.00010971	2.6867	0.0018319	681.854	48.85	0.27816	48.485	48.363	48.641	-0.36487					9	5	2	0	0	0
AAQSDEELYQIITDTEGTPDEA	22	Unmodified	_AAQSDEELYQIITDTEGTPDEA_							0	0	0	0	0	0	0	sp|P69829|PTSN_ECOLI	sp|P69829|PTSN_ECOLI	sp|P69829|PTSN_ECOLI	MULTI-MSMS	EXPLO_YZ1_YD1_211124_NKA_c_02	control	799.696	3	799.359	2395.06	2.8218	0.0022556	-0.93469	-0.00074715	1.8871	0.0015085	799.358	66.49	0.28913	66.49	66.33	66.619	0					18	5	4	0	0	0
AAQSDEELYQIITDTEGTPDEA	22	Unmodified	_AAQSDEELYQIITDTEGTPDEA_							0	0	0	0	0	0	0	sp|P69829|PTSN_ECOLI	sp|P69829|PTSN_ECOLI	sp|P69829|PTSN_ECOLI	MULTI-MSMS	EXPLO_YZ1_YD1_211124_NKA_c_02	control	1199.04	2	1198.53	2395.06	2.8158	0.0033748	-0.045453	-5.4477e-05	2.7703	0.0033203	1199.03	66.458	0.24198	66.458	66.377	66.619	0					10	4	3	0	0	0
AAQVPVVVAVNK	12	Unmodified	_AAQVPVVVAVNK_							0	0	0	0	0	0	0	sp|P0A705|IF2_ECOLI	sp|P0A705|IF2_ECOLI	sp|P0A705|IF2_ECOLI	MULTI-MSMS	EXPLO_YZ1_YD1_211124_NKA_c_02	control	597.866	2	597.864	1193.71	2.4797	0.0014826	-0.19666	-0.00011757	2.2831	0.001365	597.864	39.799	0.36753	39.799	39.544	39.911	0					28	10	3	0	0	0
AAQVPVVVAVNKIDKPEADPDR	22	Unmodified	_AAQVPVVVAVNKIDKPEADPDR_							0	0	0	0	0	0	2	sp|P0A705|IF2_ECOLI	sp|P0A705|IF2_ECOLI	sp|P0A705|IF2_ECOLI	MULTI-MSMS	EXPLO_YZ1_YD1_211124_NKA_c_02	control	584.018	4	583.572	2330.26	2.3701	0.0013831	0.31896	0.00018614	2.689	0.0015692	583.823	43.002	0.49382	43.002	42.711	43.205	0					34	12	4	0	0	0
AAQVPVVVAVNKIDKPEADPDRVK	24	Unmodified	_AAQVPVVVAVNKIDKPEADPDRVK_							0	0	0	0	0	0	3	sp|P0A705|IF2_ECOLI	sp|P0A705|IF2_ECOLI	sp|P0A705|IF2_ECOLI	MULTI-MSMS	EXPLO_YZ1_YD1_211124_NKA_c_02	control	512.493	5	512.492	2557.42	2.1459	0.0010998	0.074562	3.8212e-05	2.2205	0.001138	512.693	40.461	0.39787	40.461	40.157	40.555	0					29	10	4	0	0	0
AAQVPVVVAVNKIDKPEADPDRVK	24	Unmodified	_AAQVPVVVAVNKIDKPEADPDRVK_							0	0	0	0	0	0	3	sp|P0A705|IF2_ECOLI	sp|P0A705|IF2_ECOLI	sp|P0A705|IF2_ECOLI	MULTI-MSMS	EXPLO_YZ1_YD1_211124_NKA_c_02	control	640.364	4	640.363	2557.42	1.4612	0.00093572	1.6057	0.0010282	3.067	0.001964	640.615	40.445	0.28613	40.445	40.231	40.517	0					12	7	2	0	0	0
AAQYVASHPGEV	12	Amidated (C-term)	_AAQYVASHPGEV_(Amidated (C-term))							0	1	0	0	0	0	0	sp|P0AE08|AHPC_ECOLI	sp|P0AE08|AHPC_ECOLI	sp|P0AE08|AHPC_ECOLI	MULTI-MSMS	EXPLO_YZ1_YD1_211124_NKA_s_03	sample	614.311	2	614.309	1226.6	2.0046	0.0012315	0.75242	0.00046222	2.7571	0.0016937	614.31	24.389	0.66921	24.017	23.832	24.502	-0.37214					50	15	5	0	0	0
AAQYVASHPGEV	12	Amidated (C-term)	_AAQYVASHPGEV_(Amidated (C-term))							0	1	0	0	0	0	0	sp|P0AE08|AHPC_ECOLI	sp|P0AE08|AHPC_ECOLI	sp|P0AE08|AHPC_ECOLI	MULTI-MATCH-MSMS	EXPLO_YZ1_YD1_211124_NKA_c_02	control		2	614.309	1226.6	1.4401	0.00088467	0.80778	0.00049623	2.2479	0.0013809	614.31	24.045	0.18673	24.045	23.912	24.099	0	0.013901	6.1022e-05	NaN	66.435	10	5	2	NaN	NaN	NaN
AAQYVASHPGEVCPA	15	Carbamidomethyl (C)	_AAQYVASHPGEVC(Carbamidomethyl (C))PA_	AAQYVASHPGEVC(1)PA			AAQYVASHPGEVC(70)PA			0	0	1	0	0	0	0	sp|P0AE08|AHPC_ECOLI	sp|P0AE08|AHPC_ECOLI	sp|P0AE08|AHPC_ECOLI	MULTI-MSMS	EXPLO_YZ1_YD1_211124_NKA_s_03	sample	778.863	2	778.862	1555.71	1.2355	0.00096229	-0.49508	-0.0003856	0.74043	0.00057669	778.862	27.731	0.20839	27.276	27.148	27.356	-0.4552					7	4	2	0	0	0
AAQYVASHPGEVCPAK	16	Carbamidomethyl (C)	_AAQYVASHPGEVC(Carbamidomethyl (C))PAK_	AAQYVASHPGEVC(1)PAK			AAQYVASHPGEVC(70)PAK			0	0	1	0	0	0	0	sp|P0AE08|AHPC_ECOLI	sp|P0AE08|AHPC_ECOLI	sp|P0AE08|AHPC_ECOLI	MULTI-MSMS	EXPLO_YZ1_YD1_211124_NKA_c_02	control	562.61	3	562.275	1683.8	0.17835	0.00010028	-0.64498	-0.00036266	-0.46663	-0.00026237	562.275	22.293	0.60925	22.293	22.013	22.623	0					55	15	6	0	0	0
AAQYVASHPGEVCPAK	16	Carbamidomethyl (C)	_AAQYVASHPGEVC(Carbamidomethyl (C))PAK_	AAQYVASHPGEVC(1)PAK			AAQYVASHPGEVC(170)PAK			0	0	1	0	0	0	0	sp|P0AE08|AHPC_ECOLI	sp|P0AE08|AHPC_ECOLI	sp|P0AE08|AHPC_ECOLI	MULTI-MSMS	EXPLO_YZ1_YD1_211124_NKA_c_02	control	842.91	2	842.909	1683.8	-0.97404	-0.00082102	-0.37222	-0.00031375	-1.3463	-0.0011348	842.909	22.292	0.29822	22.292	22.124	22.422	0					24	7	4	0	0	0
AAQYVASHPGEVCPAK	16	Carbamidomethyl (C)	_AAQYVASHPGEVC(Carbamidomethyl (C))PAK_	AAQYVASHPGEVC(1)PAK			AAQYVASHPGEVC(78)PAK			0	0	1	0	0	0	0	sp|P0AE08|AHPC_ECOLI	sp|P0AE08|AHPC_ECOLI	sp|P0AE08|AHPC_ECOLI	MULTI-MSMS	EXPLO_YZ1_YD1_211124_NKA_s_03	sample	562.274	3	562.275	1683.8	0.62183	0.00034964	-0.30015	-0.00016877	0.32168	0.00018088	562.275	22.607	1.8825	22.291	22.007	23.889	-0.3153					148	44	7	0	0	0
AAQYVASHPGEVCPAK	16	Carbamidomethyl (C)	_AAQYVASHPGEVC(Carbamidomethyl (C))PAK_	AAQYVASHPGEVC(1)PAK			AAQYVASHPGEVC(180)PAK			0	0	1	0	0	0	0	sp|P0AE08|AHPC_ECOLI	sp|P0AE08|AHPC_ECOLI	sp|P0AE08|AHPC_ECOLI	MULTI-MSMS	EXPLO_YZ1_YD1_211124_NKA_s_03	sample	842.91	2	842.909	1683.8	-0.33855	-0.00028536	0.26888	0.00022664	-0.069664	-5.872e-05	842.91	22.623	0.83455	22.307	22.05	22.884	-0.3153					56	19	5	0	0	0
AAQYVASHPGEVCPAK	16	Cys -> Dha	_AAQYVASHPGEVC(Cys -> Dha)PAK_		AAQYVASHPGEVC(1)PAK			AAQYVASHPGEVC(150)PAK		0	0	0	1	0	0	0	sp|P0AE08|AHPC_ECOLI	sp|P0AE08|AHPC_ECOLI	sp|P0AE08|AHPC_ECOLI	MULTI-MSMS	EXPLO_YZ1_YD1_211124_NKA_c_02	control	797.404	2	797.405	1592.79	0.70862	0.00056506	-0.043245	-3.4484e-05	0.66538	0.00053057	797.405	25.454	0.63687	25.454	25.285	25.922	0					61	18	5	0	0	0
AAQYVASHPGEVCPAK	16	Cys -> Dha	_AAQYVASHPGEVC(Cys -> Dha)PAK_		AAQYVASHPGEVC(1)PAK			AAQYVASHPGEVC(53)PAK		0	0	0	1	0	0	0	sp|P0AE08|AHPC_ECOLI	sp|P0AE08|AHPC_ECOLI	sp|P0AE08|AHPC_ECOLI	MULTI-MSMS	EXPLO_YZ1_YD1_211124_NKA_s_03	sample	532.282	3	531.939	1592.79	1.7726	0.00094292	1.8563	0.00098746	3.6289	0.0019304	531.939	25.972	0.48884	25.549	25.385	25.874	-0.42303					33	11	5	0	0	0
AAQYVASHPGEVCPAK	16	Cys -> Dha	_AAQYVASHPGEVC(Cys -> Dha)PAK_		AAQYVASHPGEVC(1)PAK			AAQYVASHPGEVC(120)PAK		0	0	0	1	0	0	0	sp|P0AE08|AHPC_ECOLI	sp|P0AE08|AHPC_ECOLI	sp|P0AE08|AHPC_ECOLI	MULTI-MSMS	EXPLO_YZ1_YD1_211124_NKA_s_03	sample	797.908	2	797.405	1592.79	1.0424	0.00083124	0.67102	0.00053507	1.7134	0.0013663	797.906	25.975	0.28584	25.552	25.424	25.71	-0.42303					13	6	3	0	0	0
AAQYVASHPGEVCPAK	16	Cys -> Dha	_AAQYVASHPGEVC(Cys -> Dha)PAK_							0	0	0	1	0	0	0	sp|P0AE08|AHPC_ECOLI	sp|P0AE08|AHPC_ECOLI	sp|P0AE08|AHPC_ECOLI	MULTI-MATCH	EXPLO_YZ1_YD1_211124_NKA_c_02	control		3	531.939	1592.79	1.3299	0.00070744	3.3558	0.0017851	4.6858	0.0024925	531.942	24.927	0.11774	24.927	24.836	24.953	0	-0.31098	0.0022896	NaN	53.169	5	3	2	NaN	NaN	NaN
AASAAGLSIHVPFAPGR	17	Unmodified	_AASAAGLSIHVPFAPGR_							0	0	0	0	0	0	0	sp|P13029|KATG_ECOLI	sp|P13029|KATG_ECOLI	sp|P13029|KATG_ECOLI	MULTI-MSMS	EXPLO_YZ1_YD1_211124_NKA_c_02	control	541.299	3	541.298	1620.87	2.4868	0.0013461	-0.41425	-0.00022424	2.0725	0.0011218	541.298	54.126	0.54995	54.126	53.724	54.274	0					31	12	4	0	0	0
AASAAGLSIHVPFAPGR	17	Unmodified	_AASAAGLSIHVPFAPGR_							0	0	0	0	0	0	0	sp|P13029|KATG_ECOLI	sp|P13029|KATG_ECOLI	sp|P13029|KATG_ECOLI	MULTI-MSMS	EXPLO_YZ1_YD1_211124_NKA_c_02	control	811.445	2	811.444	1620.87	1.3906	0.0011284	-2.4738	-0.0020074	-1.0832	-0.00087899	811.945	54.126	0.24711	54.126	53.9	54.147	0					8	5	2	0	0	0
AASDLIFLGVK	11	Unmodified	_AASDLIFLGVK_							0	0	0	0	0	0	0	sp|P37330|MASZ_ECOLI	sp|P37330|MASZ_ECOLI	sp|P37330|MASZ_ECOLI	MULTI-MSMS	EXPLO_YZ1_YD1_211124_NKA_c_02	control	567.334	2	567.332	1132.65	2.8039	0.0015907	0.61275	0.00034763	3.4166	0.0019384	567.333	62.726	0.42293	62.726	62.531	62.954	0					15	8	2	0	0	0
AASEAVKDAALSCDQFFVN	19	Carbamidomethyl (C)	_AASEAVKDAALSC(Carbamidomethyl (C))DQFFVN_	AASEAVKDAALSC(1)DQFFVN			AASEAVKDAALSC(47)DQFFVN			0	0	1	0	0	0	1	sp|P0A7V0|RS2_ECOLI	sp|P0A7V0|RS2_ECOLI	sp|P0A7V0|RS2_ECOLI	MULTI-MSMS	EXPLO_YZ1_YD1_211124_NKA_c_02	control	1021.98	2	1021.98	2041.94	2.4543	0.0025082	-1.0801	-0.0011039	1.3741	0.0014043	1021.98	52.84	0.29742	52.84	52.672	52.97	0					10	6	2	0	0	0
AASEAVKDAALSCDQFFVN	19	Cys -> Dha	_AASEAVKDAALSC(Cys -> Dha)DQFFVN_		AASEAVKDAALSC(1)DQFFVN			AASEAVKDAALSC(95)DQFFVN		0	0	0	1	0	0	1	sp|P0A7V0|RS2_ECOLI	sp|P0A7V0|RS2_ECOLI	sp|P0A7V0|RS2_ECOLI	MULTI-MSMS	EXPLO_YZ1_YD1_211124_NKA_c_02	control	976.974	2	976.473	1950.93	2.4133	0.0023565	1.0007	0.00097719	3.414	0.0033337	976.474	57.076	0.45389	57.076	56.82	57.274	0					24	9	3	0	0	0
AASEAVKDAALSCDQFFVNHR	21	Cys -> Dha	_AASEAVKDAALSC(Cys -> Dha)DQFFVNHR_		AASEAVKDAALSC(1)DQFFVNHR			AASEAVKDAALSC(57)DQFFVNHR		0	0	0	1	0	0	1	sp|P0A7V0|RS2_ECOLI	sp|P0A7V0|RS2_ECOLI	sp|P0A7V0|RS2_ECOLI	MULTI-MSMS	EXPLO_YZ1_YD1_211124_NKA_c_02	control	562.282	4	562.03	2244.09	2.4984	0.0014042	1.0267	0.00057706	3.5251	0.0019812	562.282	41.225	0.71385	41.225	41.059	41.773	0					47	19	4	0	0	0
AASEAVKDAALSCDQFFVNHR	21	Cys -> Dha	_AASEAVKDAALSC(Cys -> Dha)DQFFVNHR_		AASEAVKDAALSC(1)DQFFVNHR			AASEAVKDAALSC(93)DQFFVNHR		0	0	0	1	0	0	1	sp|P0A7V0|RS2_ECOLI	sp|P0A7V0|RS2_ECOLI	sp|P0A7V0|RS2_ECOLI	MULTI-MSMS	EXPLO_YZ1_YD1_211124_NKA_c_02	control	749.372	3	749.038	2244.09	1.282	0.00096024	-0.56145	-0.00042055	0.72051	0.00053969	749.371	41.204	0.28193	41.204	41.094	41.376	0					24	7	4	0	0	0
AASEAVKDAALSCDQFFVNHR	21	Cys -> Dha	_AASEAVKDAALSC(Cys -> Dha)DQFFVNHR_		AASEAVKDAALSC(1)DQFFVNHR			AASEAVKDAALSC(70)DQFFVNHR		0	0	0	1	0	0	1	sp|P0A7V0|RS2_ECOLI	sp|P0A7V0|RS2_ECOLI	sp|P0A7V0|RS2_ECOLI	MULTI-MSMS	EXPLO_YZ1_YD1_211124_NKA_c_02	control	562.28	4	562.03	2244.09	2.7012	0.0015182	-0.3234	-0.00018176	2.3778	0.0013364	562.28	48.748	0.46939	48.748	48.541	49.011	0					48	11	6	0	0	0
AASEAVKDAALSCDQFFVNHR	21	Cys -> Dha	_AASEAVKDAALSC(Cys -> Dha)DQFFVNHR_		AASEAVKDAALSC(1)DQFFVNHR			AASEAVKDAALSC(130)DQFFVNHR		0	0	0	1	0	0	1	sp|P0A7V0|RS2_ECOLI	sp|P0A7V0|RS2_ECOLI	sp|P0A7V0|RS2_ECOLI	MULTI-MSMS	EXPLO_YZ1_YD1_211124_NKA_c_02	control	749.376	3	749.038	2244.09	1.5998	0.0011983	0.51079	0.0003826	2.1105	0.0015809	749.373	48.748	0.42529	48.748	48.586	49.011	0					38	10	4	0	0	0
AASEAVKDAALSCDQFFVNHR	21	Carbamidomethyl (C)	_AASEAVKDAALSC(Carbamidomethyl (C))DQFFVNHR_	AASEAVKDAALSC(1)DQFFVNHR			AASEAVKDAALSC(100)DQFFVNHR			0	0	1	0	0	0	1	sp|P0A7V0|RS2_ECOLI	sp|P0A7V0|RS2_ECOLI	sp|P0A7V0|RS2_ECOLI	MULTI-MSMS	EXPLO_YZ1_YD1_211124_NKA_c_02	control	585.035	4	584.783	2335.1	2.2242	0.0013007	-1.0558	-0.00061741	1.1684	0.00068326	585.033	43.505	0.56653	43.505	43.283	43.849	0					60	14	5	0	0	0
AASEAVKDAALSCDQFFVNHR	21	Carbamidomethyl (C)	_AASEAVKDAALSC(Carbamidomethyl (C))DQFFVNHR_	AASEAVKDAALSC(1)DQFFVNHR			AASEAVKDAALSC(210)DQFFVNHR			0	0	1	0	0	0	1	sp|P0A7V0|RS2_ECOLI	sp|P0A7V0|RS2_ECOLI	sp|P0A7V0|RS2_ECOLI	MULTI-MSMS	EXPLO_YZ1_YD1_211124_NKA_c_02	control	779.711	3	779.374	2335.1	1.789	0.0013943	-0.75681	-0.00058984	1.0322	0.00080445	779.708	43.515	0.56653	43.515	43.283	43.849	0					57	14	5	0	0	0
AASEAVKDAALSCDQFFVNHR	21	Carbamidomethyl (C)	_AASEAVKDAALSC(Carbamidomethyl (C))DQFFVNHR_	AASEAVKDAALSC(1)DQFFVNHR			AASEAVKDAALSC(58)DQFFVNHR			0	0	1	0	0	0	1	sp|P0A7V0|RS2_ECOLI	sp|P0A7V0|RS2_ECOLI	sp|P0A7V0|RS2_ECOLI	MULTI-MSMS	EXPLO_YZ1_YD1_211124_NKA_s_03	sample	584.785	4	584.783	2335.1	2.7056	0.0015822	-0.30761	-0.00017989	2.398	0.0014023	585.033	43.972	0.34328	43.554	43.362	43.706	-0.4184					21	7	4	0	0	0
AASEAVKDAALSCDQFFVNHR	21	Carbamidomethyl (C)	_AASEAVKDAALSC(Carbamidomethyl (C))DQFFVNHR_	AASEAVKDAALSC(1)DQFFVNHR			AASEAVKDAALSC(180)DQFFVNHR			0	0	1	0	0	0	1	sp|P0A7V0|RS2_ECOLI	sp|P0A7V0|RS2_ECOLI	sp|P0A7V0|RS2_ECOLI	MULTI-MSMS	EXPLO_YZ1_YD1_211124_NKA_s_03	sample	779.71	3	779.374	2335.1	1.8858	0.0014698	-1.0375	-0.00080856	0.84837	0.0006612	779.708	43.972	0.25765	43.554	43.405	43.662	-0.4184					8	5	2	0	0	0
AASFAESDGTVINNEGR	17	Unmodified	_AASFAESDGTVINNEGR_							0	0	0	0	0	0	0	sp|P33602|NUOG_ECOLI	sp|P33602|NUOG_ECOLI	sp|P33602|NUOG_ECOLI	MULTI-MSMS	EXPLO_YZ1_YD1_211124_NKA_c_02	control	869.405	2	869.406	1736.8	0.94553	0.00082205	-0.87805	-0.00076338	0.067484	5.8671e-05	869.405	32.536	0.29829	32.536	32.377	32.676	0					12	7	2	0	0	0
AASGIKDFR	9	Unmodified	_AASGIKDFR_							0	0	0	0	0	0	1	sp|P0AEK4|FABI_ECOLI	sp|P0AEK4|FABI_ECOLI	sp|P0AEK4|FABI_ECOLI	MULTI-MSMS	EXPLO_YZ1_YD1_211124_NKA_c_02	control	482.767	2	482.764	963.514	2.6792	0.0012934	1.7012	0.00082126	4.3803	0.0021147	482.765	33.062	0.34092	33.062	32.905	33.246	0					13	8	2	0	0	0
AASGQLQQSHLLK	13	Unmodified	_AASGQLQQSHLLK_							0	0	0	0	0	0	0	sp|P0A7M6|RL29_ECOLI	sp|P0A7M6|RL29_ECOLI	sp|P0A7M6|RL29_ECOLI	MULTI-MSMS	EXPLO_YZ1_YD1_211124_NKA_c_02	control	690.885	2	690.883	1379.75	1.4904	0.0010297	1.8617	0.0012862	3.3521	0.0023159	690.883	30.274	0.45226	30.274	30.046	30.498	0					29	12	3	0	0	0
AASGQLQQSHLLK	13	Unmodified	_AASGQLQQSHLLK_							0	0	0	0	0	0	0	sp|P0A7M6|RL29_ECOLI	sp|P0A7M6|RL29_ECOLI	sp|P0A7M6|RL29_ECOLI	MULTI-MSMS	EXPLO_YZ1_YD1_211124_NKA_s_03	sample	690.885	2	690.883	1379.75	1.4625	0.0010104	0.074573	5.1521e-05	1.5371	0.0010619	691.385	27.833	0.17264	27.37	27.265	27.438	-0.46334					5	3	2	0	0	0
AASIEALK	8	Unmodified	_AASIEALK_							0	0	0	0	0	0	0	sp|P0AFD1|NUOE_ECOLI	sp|P0AFD1|NUOE_ECOLI	sp|P0AFD1|NUOE_ECOLI	MULTI-MSMS	EXPLO_YZ1_YD1_211124_NKA_c_02	control	401.738	2	401.737	801.46	1.1834	0.00047543	-1.0846	-0.00043571	0.098862	3.9716e-05	401.737	29.912	1.0333	29.912	29.361	30.394	0					81	29	4	0	0	0
AASIEALK	8	Unmodified	_AASIEALK_							0	0	0	0	0	0	0	sp|P0AFD1|NUOE_ECOLI	sp|P0AFD1|NUOE_ECOLI	sp|P0AFD1|NUOE_ECOLI	MULTI-MATCH-MSMS	EXPLO_YZ1_YD1_211124_NKA_s_03	sample		2	401.737	801.46	2.0643	0.00082932	0.37597	0.00015104	2.4403	0.00098037	401.737	30.42	1.5714	29.93	29.615	31.187	-0.48978	0.0090212	0.000319	NaN	101.28	53	36	2	NaN	NaN	NaN
AASIEALKIVQK	12	Unmodified	_AASIEALKIVQK_							0	0	0	0	0	0	1	sp|P0AFD1|NUOE_ECOLI	sp|P0AFD1|NUOE_ECOLI	sp|P0AFD1|NUOE_ECOLI	MULTI-MSMS	EXPLO_YZ1_YD1_211124_NKA_c_02	control	424.264	3	424.262	1269.77	2.4935	0.0010579	-0.76496	-0.00032454	1.7285	0.00073334	424.262	40.914	0.36445	40.914	40.73	41.094	0					16	9	2	0	0	0
AASQSIIPVDTK	12	Unmodified	_AASQSIIPVDTK_							0	0	0	0	0	0	0	sp|P0A9B6|E4PD_ECOLI	sp|P0A9B6|E4PD_ECOLI	sp|P0A9B6|E4PD_ECOLI	MULTI-MSMS	EXPLO_YZ1_YD1_211124_NKA_c_02	control	615.341	2	615.34	1228.67	1.9505	0.0012002	1.4253	0.00087702	3.3757	0.0020772	615.342	37.545	0.20863	37.545	37.375	37.583	0					10	5	2	0	0	0
AASYAPTLISHGDQVLPYVR	20	Unmodified	_AASYAPTLISHGDQVLPYVR_							0	0	0	0	0	0	0	sp|P69228|BAER_ECOLI	sp|P69228|BAER_ECOLI	sp|P69228|BAER_ECOLI	MULTI-MSMS	EXPLO_YZ1_YD1_211124_NKA_c_02	control	720.386	3	720.048	2157.12	2.9913	0.0021539	1.6896	0.0012166	4.6809	0.0033705	720.383	54.466	0.30808	54.466	54.274	54.582	0					18	6	4	0	0	0
AATAGNGNEAAIEAQAAGVEQR	22	Unmodified	_AATAGNGNEAAIEAQAAGVEQR_							0	0	0	0	0	0	0	sp|P00363|FRDA_ECOLI	sp|P00363|FRDA_ECOLI	sp|P00363|FRDA_ECOLI	MULTI-MSMS	EXPLO_YZ1_YD1_211124_NKA_c_02	control	700.343	3	700.342	2098	1.1131	0.00077957	0.01367	9.5739e-06	1.1268	0.00078914	700.343	32.292	0.58986	32.292	32.086	32.676	0					42	16	4	0	0	0
AATAGNGNEAAIEAQAAGVEQR	22	Unmodified	_AATAGNGNEAAIEAQAAGVEQR_							0	0	0	0	0	0	0	sp|P00363|FRDA_ECOLI	sp|P00363|FRDA_ECOLI	sp|P00363|FRDA_ECOLI	MULTI-MSMS	EXPLO_YZ1_YD1_211124_NKA_c_02	control	1050.01	2	1050.01	2098	0.82936	0.00087083	0.28669	0.00030103	1.1161	0.0011719	1050.51	32.297	0.32588	32.297	32.086	32.412	0					26	9	4	0	0	0
AATALQLEQVLR	12	Unmodified	_AATALQLEQVLR_							0	0	0	0	0	0	0	sp|P60240|RAPA_ECOLI	sp|P60240|RAPA_ECOLI	sp|P60240|RAPA_ECOLI	MULTI-MSMS	EXPLO_YZ1_YD1_211124_NKA_c_02	control	656.886	2	656.883	1311.75	1.8244	0.0011984	0.23611	0.00015509	2.0605	0.0013535	656.883	56.217	0.23559	56.217	56.103	56.338	0					8	5	2	0	0	0
AATDGPMPQTR	11	Unmodified	_AATDGPMPQTR_							0	0	0	0	0	0	0	sp|P0CE48|EFTU2_ECOLI;sp|P0CE47|EFTU1_ECOLI	sp|P0CE48|EFTU2_ECOLI	sp|P0CE48|EFTU2_ECOLI	MULTI-MSMS	EXPLO_YZ1_YD1_211124_NKA_c_02	control	572.775	2	572.774	1143.53	-0.14261	-8.1685e-05	0.70544	0.00040406	0.56283	0.00032237	572.775	22.414	0.19443	22.414	22.309	22.504	0					6	4	2	0	0	0
AATEPAHRPAFFR	13	Unmodified	_AATEPAHRPAFFR_							0	0	0	0	0	0	1	sp|P0AFZ1|SSEB_ECOLI	sp|P0AFZ1|SSEB_ECOLI	sp|P0AFZ1|SSEB_ECOLI	MULTI-MSMS	EXPLO_YZ1_YD1_211124_NKA_c_02	control	490.927	3	490.925	1469.75	2.4034	0.0011799	0.63449	0.00031148	3.0379	0.0014914	490.925	28.235	0.33648	28.235	28.034	28.37	0					17	9	3	0	0	0
AATFAASLGLK	11	Unmodified	_AATFAASLGLK_							0	0	0	0	0	0	0	sp|P0A794|PDXJ_ECOLI	sp|P0A794|PDXJ_ECOLI	sp|P0A794|PDXJ_ECOLI	MULTI-MSMS	EXPLO_YZ1_YD1_211124_NKA_c_02	control	525.809	2	525.303	1048.59	3.9921	0.0020971	1.593	0.00083678	5.585	0.0029338	525.304	51.522	0.68003	51.522	51.28	51.96	0					23	15	2	0	0	0
AATHDVLAGLTAR	13	Unmodified	_AATHDVLAGLTAR_							0	0	0	0	0	0	0	sp|P00579|RPOD_ECOLI	sp|P00579|RPOD_ECOLI	sp|P00579|RPOD_ECOLI	MULTI-SECPEP	EXPLO_YZ1_YD1_211124_NKA_c_02	control	432.26	3	432.574	1294.7	2.0258	0.0008763	-0.12982	-5.6156e-05	1.896	0.00082015	432.574	40.302	0.56318	40.302	40.063	40.626	0					27	15	2	0	0	0
AATILAEQLEAFVDLRDVR	19	Unmodified	_AATILAEQLEAFVDLRDVR_							0	0	0	0	0	0	1	sp|P0A7Z4|RPOA_ECOLI	sp|P0A7Z4|RPOA_ECOLI	sp|P0A7Z4|RPOA_ECOLI	MULTI-MSMS	EXPLO_YZ1_YD1_211124_NKA_c_02	control	710.727	3	710.723	2129.15	1.9485	0.0013848	0.76576	0.00054424	2.7143	0.0019291	711.058	78.501	0.44527	78.501	78.343	78.788	0					24	9	3	0	0	0
AATLFNDAQR	10	Unmodified	_AATLFNDAQR_							0	0	0	0	0	0	0	sp|P27248|GCST_ECOLI	sp|P27248|GCST_ECOLI	sp|P27248|GCST_ECOLI	MULTI-MSMS	EXPLO_YZ1_YD1_211124_NKA_c_02	control	553.784	2	553.783	1105.55	1.2147	0.00067271	0.15123	8.375e-05	1.366	0.00075646	553.783	35.174	0.70128	35.174	34.983	35.684	0					59	22	4	0	0	0
AATLFNDAQR	10	Unmodified	_AATLFNDAQR_							0	0	0	0	0	0	0	sp|P27248|GCST_ECOLI	sp|P27248|GCST_ECOLI	sp|P27248|GCST_ECOLI	MULTI-MSMS	EXPLO_YZ1_YD1_211124_NKA_s_03	sample	553.786	2	553.783	1105.55	2.0138	0.0011152	1.6244	0.00089958	3.6382	0.0020148	553.784	35.747	0.4253	35.253	35.047	35.472	-0.4944					18	9	3	0	0	0
AATSVKDANFVEEVEEE	17	Unmodified	_AATSVKDANFVEEVEEE_							0	0	0	0	0	0	1	sp|P0AD49|YFIA_ECOLI	sp|P0AD49|YFIA_ECOLI	sp|P0AD49|YFIA_ECOLI	MULTI-MSMS	EXPLO_YZ1_YD1_211124_NKA_c_02	control	934.437	2	933.934	1865.85	2.3876	0.0022298	0.28266	0.00026399	2.6702	0.0024938	933.934	47.348	0.50647	47.348	47.148	47.654	0					49	12	5	0	0	0
AATSVKDANFVEEVEEE	17	Unmodified	_AATSVKDANFVEEVEEE_							0	0	0	0	0	0	1	sp|P0AD49|YFIA_ECOLI	sp|P0AD49|YFIA_ECOLI	sp|P0AD49|YFIA_ECOLI	MULTI-MSMS	EXPLO_YZ1_YD1_211124_NKA_s_03	sample	934.437	2	933.934	1865.85	2.0091	0.0018764	0.0030404	2.8395e-06	2.0121	0.0018792	933.934	47.653	0.50806	47.273	47.092	47.6	-0.38068					36	10	5	0	0	0
AATYEQIK	8	Unmodified	_AATYEQIK_							0	0	0	0	0	0	0	sp|P0A9B2|G3P1_ECOLI	sp|P0A9B2|G3P1_ECOLI	sp|P0A9B2|G3P1_ECOLI	MULTI-MSMS	EXPLO_YZ1_YD1_211124_NKA_c_02	control	462.246	2	462.245	922.476	1.3181	0.00060929	-0.47577	-0.00021992	0.84235	0.00038937	462.245	23.492	1.0867	23.492	23.319	24.405	0					83	32	3	0	0	0
AATYEQIK	8	Unmodified	_AATYEQIK_							0	0	0	0	0	0	0	sp|P0A9B2|G3P1_ECOLI	sp|P0A9B2|G3P1_ECOLI	sp|P0A9B2|G3P1_ECOLI	MULTI-MSMS	EXPLO_YZ1_YD1_211124_NKA_s_03	sample	462.246	2	462.245	922.476	1.7033	0.00078733	-0.2369	-0.0001095	1.4664	0.00067783	462.245	23.768	0.58894	23.424	23.227	23.816	-0.34405					48	13	5	0	0	0
AAVAFAPGKPLEIVEIDVAPPK	22	Unmodified	_AAVAFAPGKPLEIVEIDVAPPK_							0	0	0	0	0	0	1	sp|P25437|FRMA_ECOLI	sp|P25437|FRMA_ECOLI	sp|P25437|FRMA_ECOLI	MULTI-MSMS	EXPLO_YZ1_YD1_211124_NKA_c_02	control	744.763	3	744.759	2231.26	3.091	0.0023021	0.097665	7.2737e-05	3.1887	0.0023748	744.76	64.841	0.38691	64.841	64.691	65.078	0					18	7	4	0	0	0
AAVAGIAMGLVK	12	Unmodified	_AAVAGIAMGLVK_							0	0	0	0	0	0	0	sp|P05055|PNP_ECOLI	sp|P05055|PNP_ECOLI	sp|P05055|PNP_ECOLI	MULTI-MSMS	EXPLO_YZ1_YD1_211124_NKA_c_02	control	550.832	2	550.828	1099.64	3.3667	0.0018545	-1.0326	-0.00056881	2.334	0.0012856	550.828	54.685	0.37432	54.685	54.499	54.874	0					26	8	4	0	0	0
AAVAVAAGPVEAAEEK	16	Unmodified	_AAVAVAAGPVEAAEEK_							0	0	0	0	0	0	0	sp|P0A7K2|RL7_ECOLI	sp|P0A7K2|RL7_ECOLI	sp|P0A7K2|RL7_ECOLI	MULTI-MSMS	EXPLO_YZ1_YD1_211124_NKA_c_02	control	741.894	2	741.894	1481.77	-0.11801	-8.755e-05	-0.06218	-4.6131e-05	-0.18019	-0.00013368	742.396	34.689	0.40958	34.689	34.479	34.888	0					32	14	3	0	0	0
AAVAVAAGPVEAAEEK	16	Unmodified	_AAVAVAAGPVEAAEEK_							0	0	0	0	0	0	0	sp|P0A7K2|RL7_ECOLI	sp|P0A7K2|RL7_ECOLI	sp|P0A7K2|RL7_ECOLI	MULTI-MSMS	EXPLO_YZ1_YD1_211124_NKA_s_03	sample	742.397	2	741.894	1481.77	2.1768	0.0016149	0.024282	1.8015e-05	2.201	0.0016329	741.893	35.385	0.61007	34.89	34.564	35.174	-0.4944					47	13	4	0	0	0
AAVAVAAGPVEAAEEKTEFDVILK	24	Unmodified	_AAVAVAAGPVEAAEEKTEFDVILK_							0	0	0	0	0	0	1	sp|P0A7K2|RL7_ECOLI	sp|P0A7K2|RL7_ECOLI	sp|P0A7K2|RL7_ECOLI	MULTI-MSMS	EXPLO_YZ1_YD1_211124_NKA_c_02	control	810.443	3	810.104	2427.29	2.726	0.0022083	0.064625	5.2353e-05	2.7906	0.0022607	810.438	60.558	1.8228	60.558	60.202	62.025	0					142	39	7	0	0	0
AAVAVAAGPVEAAEEKTEFDVILK	24	Unmodified	_AAVAVAAGPVEAAEEKTEFDVILK_							0	0	0	0	0	0	1	sp|P0A7K2|RL7_ECOLI	sp|P0A7K2|RL7_ECOLI	sp|P0A7K2|RL7_ECOLI	MULTI-MSMS	EXPLO_YZ1_YD1_211124_NKA_c_02	control	1215.16	2	1214.65	2427.29	2.7369	0.0033244	0.38758	0.00047078	3.1245	0.0037952	1215.15	60.558	0.505	60.558	60.348	60.853	0					31	10	4	0	0	0
AAVAVAAGPVEAAEEKTEFDVILK	24	Unmodified	_AAVAVAAGPVEAAEEKTEFDVILK_							0	0	0	0	0	0	1	sp|P0A7K2|RL7_ECOLI	sp|P0A7K2|RL7_ECOLI	sp|P0A7K2|RL7_ECOLI	MULTI-MSMS	EXPLO_YZ1_YD1_211124_NKA_s_03	sample	810.445	3	810.104	2427.29	2.698	0.0021856	-0.12419	-0.00010061	2.5738	0.002085	810.438	60.819	1.7468	60.581	60.17	61.917	-0.2383					146	35	7	0	0	0
AAVAVAAGPVEAAEEKTEFDVILK	24	Unmodified	_AAVAVAAGPVEAAEEKTEFDVILK_							0	0	0	0	0	0	1	sp|P0A7K2|RL7_ECOLI	sp|P0A7K2|RL7_ECOLI	sp|P0A7K2|RL7_ECOLI	MULTI-MSMS	EXPLO_YZ1_YD1_211124_NKA_s_03	sample	1215.15	2	1214.65	2427.29	2.8582	0.0034718	-0.48261	-0.0005862	2.3756	0.0028856	1215.15	60.819	0.58177	60.581	60.272	60.853	-0.2383					35	11	4	0	0	0
AAVAVAAGPVEAAEEKTEFDVILK	24	Unmodified	_AAVAVAAGPVEAAEEKTEFDVILK_							0	0	0	0	0	0	1	sp|P0A7K2|RL7_ECOLI	sp|P0A7K2|RL7_ECOLI	sp|P0A7K2|RL7_ECOLI	MULTI-MSMS	EXPLO_YZ1_YD1_211124_NKA_s_03	sample	810.44	3	810.104	2427.29	2.2192	0.0017978	-1.9101	-0.0015474	0.30914	0.00025044	810.436	64.372	0.53475	64.151	63.676	64.211	-0.22112					13	10	2	0	0	0
AAVEEGVVAGGGVALIR	17	Unmodified	_AAVEEGVVAGGGVALIR_							0	0	0	0	0	0	0	sp|P0A6F5|CH60_ECOLI	sp|P0A6F5|CH60_ECOLI	sp|P0A6F5|CH60_ECOLI	MULTI-MSMS	EXPLO_YZ1_YD1_211124_NKA_c_02	control	523.3	3	523.298	1566.87	2.348	0.0012287	-0.55718	-0.00029157	1.7909	0.00093716	523.298	50.935	1.2744	50.935	50.685	51.96	0					76	30	5	0	0	0
AAVEEGVVAGGGVALIR	17	Unmodified	_AAVEEGVVAGGGVALIR_							0	0	0	0	0	0	0	sp|P0A6F5|CH60_ECOLI	sp|P0A6F5|CH60_ECOLI	sp|P0A6F5|CH60_ECOLI	MULTI-MSMS	EXPLO_YZ1_YD1_211124_NKA_c_02	control	784.446	2	784.444	1566.87	1.7771	0.001394	-0.74439	-0.00058393	1.0327	0.0008101	784.443	50.93	2.3282	50.93	50.475	52.803	0					150	55	5	0	0	0
AAVEEGVVAGGGVALIR	17	Unmodified	_AAVEEGVVAGGGVALIR_							0	0	0	0	0	0	0	sp|P0A6F5|CH60_ECOLI	sp|P0A6F5|CH60_ECOLI	sp|P0A6F5|CH60_ECOLI	MSMS	EXPLO_YZ1_YD1_211124_NKA_c_02	control	784.444	2	784.444	1566.87	NaN	NaN	NaN	NaN	NaN	NaN	NaN	77.752	1	77.752	77.252	78.252	0								0	0	0
AAVEEGVVAGGGVALIR	17	Unmodified	_AAVEEGVVAGGGVALIR_							0	0	0	0	0	0	0	sp|P0A6F5|CH60_ECOLI	sp|P0A6F5|CH60_ECOLI	sp|P0A6F5|CH60_ECOLI	MULTI-MSMS	EXPLO_YZ1_YD1_211124_NKA_s_03	sample	784.444	2	784.444	1566.87	0.74128	0.00058149	-0.3262	-0.00025589	0.41507	0.0003256	784.444	51.23	1.3955	50.887	50.465	51.861	-0.34306					85	31	4	0	0	0
AAVEEGVVAGGGVALIR	17	Unmodified	_AAVEEGVVAGGGVALIR_							0	0	0	0	0	0	0	sp|P0A6F5|CH60_ECOLI	sp|P0A6F5|CH60_ECOLI	sp|P0A6F5|CH60_ECOLI	MULTI-MSMS	EXPLO_YZ1_YD1_211124_NKA_s_03	sample	523.299	3	523.298	1566.87	1.488	0.00077867	-0.77925	-0.00040778	0.70875	0.00037089	523.298	51.23	0.6142	50.887	50.593	51.207	-0.34306					41	14	4	0	0	0
AAVELIQPGHR	11	Unmodified	_AAVELIQPGHR_							0	0	0	0	0	0	0	sp|P0ACK2|AGAR_ECOLI	sp|P0ACK2|AGAR_ECOLI	sp|P0ACK2|AGAR_ECOLI	MULTI-MSMS	EXPLO_YZ1_YD1_211124_NKA_c_02	control	397.562	3	397.56	1189.66	1.0203	0.00040563	0.92114	0.00036621	1.9414	0.00077184	397.56	31.761	0.15152	31.761	31.692	31.843	0					7	4	2	0	0	0
AAVKGNVINL	10	Unmodified	_AAVKGNVINL_							0	0	0	0	0	0	1	sp|P0AG55|RL6_ECOLI	sp|P0AG55|RL6_ECOLI	sp|P0AG55|RL6_ECOLI	MULTI-MSMS	EXPLO_YZ1_YD1_211124_NKA_c_02	control	499.805	2	499.803	997.592	2.7393	0.0013691	0.043931	2.1957e-05	2.7832	0.001391	499.803	43.19	0.33907	43.19	43.017	43.356	0					20	8	3	0	0	0
AAVLCFAAESVATDCQR	17	2 Carbamidomethyl (C)	_AAVLC(Carbamidomethyl (C))FAAESVATDC(Carbamidomethyl (C))QR_	AAVLC(1)FAAESVATDC(1)QR			AAVLC(110)FAAESVATDC(110)QR			0	0	2	0	0	0	0	sp|P0C8J8|GATZ_ECOLI	sp|P0C8J8|GATZ_ECOLI	sp|P0C8J8|GATZ_ECOLI	MULTI-MSMS	EXPLO_YZ1_YD1_211124_NKA_c_02	control	623.962	3	623.626	1867.86	3.1725	0.0019784	-1.5287	-0.00095335	1.6438	0.0010251	623.625	52.321	0.41354	52.321	52.088	52.502	0					28	9	4	0	0	0
AAVLCFAAESVATDCQR	17	Carbamidomethyl (C),Cys -> Dha	_AAVLC(Carbamidomethyl (C))FAAESVATDC(Cys -> Dha)QR_	AAVLC(1)FAAESVATDCQR	AAVLCFAAESVATDC(1)QR		AAVLC(76)FAAESVATDC(-76)QR	AAVLC(-76)FAAESVATDC(76)QR		0	0	1	1	0	0	0	sp|P0C8J8|GATZ_ECOLI	sp|P0C8J8|GATZ_ECOLI	sp|P0C8J8|GATZ_ECOLI	MULTI-MSMS	EXPLO_YZ1_YD1_211124_NKA_c_02	control	889.932	2	889.431	1776.85	1.3941	0.00124	0.84863	0.0007548	2.2427	0.0019948	889.431	54.059	0.23822	54.059	53.992	54.23	0					12	5	3	0	0	0
AAVLCFAAESVATDCQR	17	Carbamidomethyl (C),Cys -> Dha	_AAVLC(Cys -> Dha)FAAESVATDC(Carbamidomethyl (C))QR_	AAVLCFAAESVATDC(1)QR	AAVLC(1)FAAESVATDCQR		AAVLC(-110)FAAESVATDC(110)QR	AAVLC(110)FAAESVATDC(-110)QR		0	0	1	1	0	0	0	sp|P0C8J8|GATZ_ECOLI	sp|P0C8J8|GATZ_ECOLI	sp|P0C8J8|GATZ_ECOLI	MULTI-MSMS	EXPLO_YZ1_YD1_211124_NKA_c_02	control	889.432	2	889.431	1776.85	2.2509	0.002002	0.20643	0.00018361	2.4574	0.0021857	889.431	57.223	0.43668	57.223	57.01	57.447	0					27	9	4	0	0	0
AAVLCFAAESVATDCQR	17	Carbamidomethyl (C),Cys -> Dha	_AAVLC(Cys -> Dha)FAAESVATDC(Carbamidomethyl (C))QR_	AAVLCFAAESVATDC(1)QR	AAVLC(1)FAAESVATDCQR		AAVLC(-77)FAAESVATDC(77)QR	AAVLC(77)FAAESVATDC(-77)QR		0	0	1	1	0	0	0	sp|P0C8J8|GATZ_ECOLI	sp|P0C8J8|GATZ_ECOLI	sp|P0C8J8|GATZ_ECOLI	MULTI-MSMS	EXPLO_YZ1_YD1_211124_NKA_c_02	control	593.293	3	593.289	1776.85	3.2044	0.0019011	0.83096	0.000493	4.0353	0.0023941	593.29	57.208	0.43668	57.208	57.01	57.447	0					22	9	4	0	0	0
AAVLCFAAESVATDCQR	17	Carbamidomethyl (C),Cys -> Dha	_AAVLC(Carbamidomethyl (C))FAAESVATDC(Cys -> Dha)QR_	AAVLC(1)FAAESVATDCQR	AAVLCFAAESVATDC(1)QR		AAVLC(76)FAAESVATDC(-76)QR	AAVLC(-76)FAAESVATDC(76)QR		0	0	1	1	0	0	0	sp|P0C8J8|GATZ_ECOLI	sp|P0C8J8|GATZ_ECOLI	sp|P0C8J8|GATZ_ECOLI	MULTI-SECPEP	EXPLO_YZ1_YD1_211124_NKA_c_02	control	593.765	3	593.289	1776.85	2.2805	0.001353	-2.0128	-0.0011941	0.26772	0.00015883	593.289	54.088	0.19573	54.088	53.992	54.188	0					13	4	4	0	0	0
AAVLLADSFK	10	Unmodified	_AAVLLADSFK_							0	0	0	0	0	0	0	sp|P63224|GMHA_ECOLI	sp|P63224|GMHA_ECOLI	sp|P63224|GMHA_ECOLI	MULTI-MSMS	EXPLO_YZ1_YD1_211124_NKA_c_02	control	517.8	2	517.798	1033.58	2.4098	0.0012478	0.0085389	4.4214e-06	2.4183	0.0012522	517.798	50.934	1.2896	50.934	50.394	51.683	0					42	23	3	0	0	0
AAVLLADSFK	10	Unmodified	_AAVLLADSFK_							0	0	0	0	0	0	0	sp|P63224|GMHA_ECOLI	sp|P63224|GMHA_ECOLI	sp|P63224|GMHA_ECOLI	MULTI-MSMS	EXPLO_YZ1_YD1_211124_NKA_s_03	sample	517.798	2	517.798	1033.58	1.655	0.00085696	0.1168	6.0478e-05	1.7718	0.00091744	517.798	51.272	0.34495	50.929	50.818	51.163	-0.34306					18	8	3	0	0	0
AAVLPANLIQAQR	13	Unmodified	_AAVLPANLIQAQR_							0	0	0	0	0	0	0	sp|P00350|6PGD_ECOLI	sp|P00350|6PGD_ECOLI	sp|P00350|6PGD_ECOLI	MULTI-MSMS	EXPLO_YZ1_YD1_211124_NKA_c_02	control	682.837	2	682.904	1363.79	1.8865	0.0012883	-0.87917	-0.00060039	1.0073	0.00068788	682.904	50.412	0.48422	50.412	50.239	50.723	0					38	11	4	0	0	0
AAVLPANLIQAQR	13	Unmodified	_AAVLPANLIQAQR_							0	0	0	0	0	0	0	sp|P00350|6PGD_ECOLI	sp|P00350|6PGD_ECOLI	sp|P00350|6PGD_ECOLI	MULTI-MSMS	EXPLO_YZ1_YD1_211124_NKA_c_02	control	455.606	3	455.605	1363.79	2.2403	0.0010207	-0.53376	-0.00024318	1.7065	0.00077749	455.605	50.412	0.40244	50.412	50.283	50.685	0					18	9	2	0	0	0
AAVLPANLIQAQR	13	Unmodified	_AAVLPANLIQAQR_							0	0	0	0	0	0	0	sp|P00350|6PGD_ECOLI	sp|P00350|6PGD_ECOLI	sp|P00350|6PGD_ECOLI	MULTI-MATCH	EXPLO_YZ1_YD1_211124_NKA_s_03	sample		2	682.904	1363.79	0.98279	0.00067115	-0.79236	-0.0005411	0.19043	0.00013005	682.903	50.786	0.13719	50.443	50.328	50.465	-0.34306	0.015629	0.00011109	NaN	93.649	4	2	2	NaN	NaN	NaN
AAVTMPSSK	9	Unmodified	_AAVTMPSSK_							0	0	0	0	0	0	0	sp|P0A7W7|RS8_ECOLI	sp|P0A7W7|RS8_ECOLI	sp|P0A7W7|RS8_ECOLI	MULTI-MSMS	EXPLO_YZ1_YD1_211124_NKA_c_02	control	446.737	2	446.234	890.453	1.8184	0.00081145	-0.18124	-8.0875e-05	1.6372	0.00073057	446.234	23.79	1.0352	23.79	23.509	24.544	0					88	31	5	0	0	0
AAVTMPSSK	9	Unmodified	_AAVTMPSSK_							0	0	0	0	0	0	0	sp|P0A7W7|RS8_ECOLI	sp|P0A7W7|RS8_ECOLI	sp|P0A7W7|RS8_ECOLI	MULTI-MSMS	EXPLO_YZ1_YD1_211124_NKA_s_03	sample	446.236	2	446.234	890.453	2.1573	0.00096267	-0.34505	-0.00015397	1.8123	0.0008087	446.234	24.064	1.2011	23.72	23.405	24.606	-0.34405					86	28	5	0	0	0
AAVTMPSSK	9	Unmodified	_AAVTMPSSK_							0	0	0	0	0	0	0	sp|P0A7W7|RS8_ECOLI	sp|P0A7W7|RS8_ECOLI	sp|P0A7W7|RS8_ECOLI	MULTI-SECPEP	EXPLO_YZ1_YD1_211124_NKA_s_03	sample	890.865	1	891.46	890.453	1.0565	0.00094187	-0.18915	-0.00016862	0.8674	0.00077325	891.461	24.066	0.58179	23.722	23.534	24.115	-0.34405					25	13	3	0	0	0
AAVTMPSSK	9	Unmodified	_AAVTMPSSK_							0	0	0	0	0	0	0	sp|P0A7W7|RS8_ECOLI	sp|P0A7W7|RS8_ECOLI	sp|P0A7W7|RS8_ECOLI	MULTI-MATCH	EXPLO_YZ1_YD1_211124_NKA_c_02	control		1	891.46	890.453	0.74093	0.00066051	0.21851	0.00019479	0.95944	0.0008553	891.461	23.79	0.3041	23.79	23.671	23.975	0	0.034198	0.00025077	NaN	140.09	19	8	3	NaN	NaN	NaN
AAYAAANLLVSDYVNE	16	Unmodified	_AAYAAANLLVSDYVNE_							0	0	0	0	0	0	0	sp|P0A8K5|YAEP_ECOLI	sp|P0A8K5|YAEP_ECOLI	sp|P0A8K5|YAEP_ECOLI	MSMS	EXPLO_YZ1_YD1_211124_NKA_c_02	control	842.421	2	842.415	1682.82	NaN	NaN	NaN	NaN	NaN	NaN	NaN	64.076	1	64.076	63.576	64.576	0								0	0	0
AAYAAANLLVSDYVNE	16	Unmodified	_AAYAAANLLVSDYVNE_							0	0	0	0	0	0	0	sp|P0A8K5|YAEP_ECOLI	sp|P0A8K5|YAEP_ECOLI	sp|P0A8K5|YAEP_ECOLI	MULTI-MSMS	EXPLO_YZ1_YD1_211124_NKA_s_03	sample	842.918	2	842.415	1682.82	2.1845	0.0018402	1.7855	0.0015041	3.9699	0.0033443	842.417	64.337	0.39311	64.116	63.917	64.31	-0.22112					12	7	2	0	0	0
AAYAVVDDGKR	11	Unmodified	_AAYAVVDDGKR_							0	0	0	0	0	0	1	sp|P76558|MAO2_ECOLI	sp|P76558|MAO2_ECOLI	sp|P76558|MAO2_ECOLI	MULTI-MSMS	EXPLO_YZ1_YD1_211124_NKA_c_02	control	582.804	2	582.804	1163.59	-0.17301	-0.00010083	-0.13879	-8.0889e-05	-0.3118	-0.00018172	582.804	22.403	0.19443	22.403	22.309	22.504	0					7	4	2	0	0	0
AAYDLLALR	9	Unmodified	_AAYDLLALR_							0	0	0	0	0	0	0	sp|P0ABF1|PCNB_ECOLI	sp|P0ABF1|PCNB_ECOLI	sp|P0ABF1|PCNB_ECOLI	MULTI-MSMS	EXPLO_YZ1_YD1_211124_NKA_c_02	control	503.292	2	503.29	1004.57	2.6824	0.00135	-0.42585	-0.00021433	2.2566	0.0011357	503.29	57.567	0.3925	57.567	57.364	57.757	0					13	8	2	0	0	0
ACAEAGVFLISPFVGR	16	Carbamidomethyl (C)	_AC(Carbamidomethyl (C))AEAGVFLISPFVGR_	AC(1)AEAGVFLISPFVGR			AC(110)AEAGVFLISPFVGR			0	0	1	0	0	0	0	sp|P0A870|TALB_ECOLI;sp|P0A867|TALA_ECOLI	sp|P0A870|TALB_ECOLI;sp|P0A867|TALA_ECOLI	sp|P0A870|TALB_ECOLI	MULTI-MSMS	EXPLO_YZ1_YD1_211124_NKA_c_02	control	847.442	2	847.44	1692.87	1.7395	0.0014741	0.84748	0.00071818	2.587	0.0021923	847.441	73.598	0.44104	73.598	73.275	73.717	0					22	8	3	0	0	0
ACAEAGVFLISPFVGR	16	Carbamidomethyl (C)	_AC(Carbamidomethyl (C))AEAGVFLISPFVGR_	AC(1)AEAGVFLISPFVGR			AC(53)AEAGVFLISPFVGR			0	0	1	0	0	0	0	sp|P0A870|TALB_ECOLI;sp|P0A867|TALA_ECOLI	sp|P0A870|TALB_ECOLI;sp|P0A867|TALA_ECOLI	sp|P0A870|TALB_ECOLI	MULTI-MSMS	EXPLO_YZ1_YD1_211124_NKA_c_02	control	565.299	3	565.296	1692.87	2.8195	0.0015938	-0.41324	-0.0002336	2.4062	0.0013602	565.63	73.598	0.34598	73.598	73.322	73.668	0					20	6	4	0	0	0
ACAEAGVFLISPFVGR	16	Carbamidomethyl (C)	_AC(Carbamidomethyl (C))AEAGVFLISPFVGR_	AC(1)AEAGVFLISPFVGR			AC(95)AEAGVFLISPFVGR			0	0	1	0	0	0	0	sp|P0A870|TALB_ECOLI;sp|P0A867|TALA_ECOLI	sp|P0A870|TALB_ECOLI;sp|P0A867|TALA_ECOLI	sp|P0A870|TALB_ECOLI	MULTI-MSMS	EXPLO_YZ1_YD1_211124_NKA_s_03	sample	847.444	2	847.44	1692.87	1.5669	0.0013278	1.1222	0.000951	2.6891	0.0022788	847.443	73.657	0.19684	73.446	73.375	73.572	-0.21054					6	3	2	0	0	0
ACAEAGVFLISPFVGR	16	Cys -> Dha	_AC(Cys -> Dha)AEAGVFLISPFVGR_		AC(1)AEAGVFLISPFVGR			AC(110)AEAGVFLISPFVGR		0	0	0	1	0	0	0	sp|P0A870|TALB_ECOLI;sp|P0A867|TALA_ECOLI	sp|P0A870|TALB_ECOLI;sp|P0A867|TALA_ECOLI	sp|P0A870|TALB_ECOLI	MULTI-MSMS	EXPLO_YZ1_YD1_211124_NKA_c_02	control	801.939	2	801.936	1601.86	3.7328	0.0029934	2.2369	0.0017938	5.9696	0.0047873	801.937	75.274	0.56355	75.274	74.92	75.483	0					38	11	5	0	0	0
ACAEAGVFLISPFVGR	16	Cys -> Dha	_AC(Cys -> Dha)AEAGVFLISPFVGR_		AC(1)AEAGVFLISPFVGR			AC(59)AEAGVFLISPFVGR		0	0	0	1	0	0	0	sp|P0A870|TALB_ECOLI;sp|P0A867|TALA_ECOLI	sp|P0A870|TALB_ECOLI;sp|P0A867|TALA_ECOLI	sp|P0A870|TALB_ECOLI	MULTI-MSMS	EXPLO_YZ1_YD1_211124_NKA_c_02	control	534.962	3	534.959	1601.86	4.798	0.0025667	1.7356	0.0009285	6.5337	0.0034952	534.96	75.255	0.35765	75.255	74.971	75.329	0					26	7	4	0	0	0
ACAEAGVFLISPFVGR	16	Cys -> Dha	_AC(Cys -> Dha)AEAGVFLISPFVGR_		AC(1)AEAGVFLISPFVGR			AC(49)AEAGVFLISPFVGR		0	0	0	1	0	0	0	sp|P0A870|TALB_ECOLI;sp|P0A867|TALA_ECOLI	sp|P0A870|TALB_ECOLI;sp|P0A867|TALA_ECOLI	sp|P0A870|TALB_ECOLI	MSMS	EXPLO_YZ1_YD1_211124_NKA_c_02	control	801.938	2	801.936	1601.86	NaN	NaN	NaN	NaN	NaN	NaN	NaN	75.785	1	75.785	75.285	76.285	0								0	0	0
ACAQLVKPGGDVFFSTLNR	19	Carbamidomethyl (C)	_AC(Carbamidomethyl (C))AQLVKPGGDVFFSTLNR_	AC(1)AQLVKPGGDVFFSTLNR			AC(67)AQLVKPGGDVFFSTLNR			0	0	1	0	0	0	1	sp|P17993|UBIG_ECOLI	sp|P17993|UBIG_ECOLI	sp|P17993|UBIG_ECOLI	MULTI-MSMS	EXPLO_YZ1_YD1_211124_NKA_c_02	control	694.361	3	694.026	2079.06	2.5959	0.0018016	-0.70355	-0.00048828	1.8924	0.0013134	694.36	54.732	0.37691	54.732	54.542	54.919	0					11	8	2	0	0	0
ACFKPVEELL	10	Carbamidomethyl (C)	_AC(Carbamidomethyl (C))FKPVEELL_	AC(1)FKPVEELL			AC(61)FKPVEELL			0	0	1	0	0	0	1	sp|P76027|OPPD_ECOLI	sp|P76027|OPPD_ECOLI	sp|P76027|OPPD_ECOLI	MULTI-MSMS	EXPLO_YZ1_YD1_211124_NKA_c_02	control	603.32	2	603.315	1204.62	2.282	0.0013768	0.1008	6.0813e-05	2.3828	0.0014376	603.315	59.628	0.4492	59.628	59.38	59.829	0					19	9	3	0	0	0
ACIGIITNPVNTTVAIAAEVLKK	23	Cys -> Dha	_AC(Cys -> Dha)IGIITNPVNTTVAIAAEVLKK_		AC(1)IGIITNPVNTTVAIAAEVLKK			AC(63)IGIITNPVNTTVAIAAEVLKK		0	0	0	1	0	0	1	sp|P61889|MDH_ECOLI	sp|P61889|MDH_ECOLI	sp|P61889|MDH_ECOLI	MULTI-MSMS	EXPLO_YZ1_YD1_211124_NKA_c_02	control	769.121	3	769.121	2304.34	1.1969	0.00092054	-0.38573	-0.00029668	0.81114	0.00062386	769.121	79.908	0.17866	79.908	79.794	79.972	0					11	3	4	0	0	0
ACIGIITNPVNTTVAIAAEVLKK	23	Carbamidomethyl (C)	_AC(Carbamidomethyl (C))IGIITNPVNTTVAIAAEVLKK_	AC(1)IGIITNPVNTTVAIAAEVLKK			AC(150)IGIITNPVNTTVAIAAEVLKK			0	0	1	0	0	0	1	sp|P61889|MDH_ECOLI	sp|P61889|MDH_ECOLI	sp|P61889|MDH_ECOLI	MULTI-MSMS	EXPLO_YZ1_YD1_211124_NKA_s_03	sample	799.797	3	799.458	2395.35	5.8534	0.0046795	-1.1537	-0.00092237	4.6996	0.0037571	799.791	79.87	0.26918	79.693	79.546	79.816	-0.17783					17	5	6	0	0	0
ADAAPVSAQETYEQA	15	Unmodified	_ADAAPVSAQETYEQA_							0	0	0	0	0	0	0	sp|P0ADS6|YGGE_ECOLI	sp|P0ADS6|YGGE_ECOLI	sp|P0ADS6|YGGE_ECOLI	MULTI-MSMS	EXPLO_YZ1_YD1_211124_NKA_s_03	sample	775.853	2	775.852	1549.69	1.3927	0.0010806	1.0232	0.00079385	2.4159	0.0018744	775.852	30.729	0.3409	30.232	30.072	30.413	-0.49771					17	7	3	0	0	0
ADAFAVIVK	9	Unmodified	_ADAFAVIVK_							0	0	0	0	0	0	0	sp|P0A858|TPIS_ECOLI	sp|P0A858|TPIS_ECOLI	sp|P0A858|TPIS_ECOLI	MULTI-MSMS	EXPLO_YZ1_YD1_211124_NKA_c_02	control	467.275	2	467.274	932.533	2.2076	0.0010315	0.62099	0.00029017	2.8286	0.0013217	467.274	49.408	1.0344	49.408	48.765	49.8	0					53	25	3	0	0	0
ADAFGVLPPVSR	12	Unmodified	_ADAFGVLPPVSR_							0	0	0	0	0	0	0	sp|P22259|PCKA_ECOLI	sp|P22259|PCKA_ECOLI	sp|P22259|PCKA_ECOLI	MULTI-MSMS	EXPLO_YZ1_YD1_211124_NKA_c_02	control	614.84	2	614.838	1227.66	3.0341	0.0018655	2.5187	0.0015486	5.5528	0.003414	614.84	52.802	0.64779	52.802	52.583	53.231	0					31	14	3	0	0	0
ADAIFIEELR	10	Unmodified	_ADAIFIEELR_							0	0	0	0	0	0	0	sp|P04079|GUAA_ECOLI	sp|P04079|GUAA_ECOLI	sp|P04079|GUAA_ECOLI	MSMS	EXPLO_YZ1_YD1_211124_NKA_c_02	control	588.818	2	588.817	1175.62	NaN	NaN	NaN	NaN	NaN	NaN	NaN	58.721	1	58.721	58.221	59.221	0								0	0	0
ADAPVFFGGNSDAK	14	Unmodified	_ADAPVFFGGNSDAK_							0	0	0	0	0	0	0	sp|P0A927|TSX_ECOLI	sp|P0A927|TSX_ECOLI	sp|P0A927|TSX_ECOLI	MULTI-MSMS	EXPLO_YZ1_YD1_211124_NKA_c_02	control	698.328	2	698.331	1394.65	1.7633	0.0012313	-3.5488	-0.0024782	-1.7855	-0.0012469	698.328	45.253	0.51653	45.253	45.132	45.649	0					17	13	2	0	0	0
ADAVLHDTPNILY	13	Unmodified	_ADAVLHDTPNILY_							0	0	0	0	0	0	0	sp|P0AEQ3|GLNH_ECOLI	sp|P0AEQ3|GLNH_ECOLI	sp|P0AEQ3|GLNH_ECOLI	MULTI-MSMS	EXPLO_YZ1_YD1_211124_NKA_s_03	sample	721.872	2	721.37	1440.72	2.3563	0.0016998	0.45078	0.00032518	2.8071	0.002025	721.37	54.435	0.36929	54.138	54.021	54.391	-0.29712					13	7	2	0	0	0
ADAVLHDTPNILYF	14	Unmodified	_ADAVLHDTPNILYF_							0	0	0	0	0	0	0	sp|P0AEQ3|GLNH_ECOLI	sp|P0AEQ3|GLNH_ECOLI	sp|P0AEQ3|GLNH_ECOLI	MULTI-MSMS	EXPLO_YZ1_YD1_211124_NKA_s_03	sample	795.408	2	794.904	1587.79	4.4566	0.0035426	3.0129	0.002395	7.4695	0.0059375	794.906	70.18	0.46454	69.969	69.74	70.204	-0.2112					19	8	4	0	0	0
ADAVLHDTPNILYFIK	16	Unmodified	_ADAVLHDTPNILYFIK_							0	0	0	0	0	0	0	sp|P0AEQ3|GLNH_ECOLI	sp|P0AEQ3|GLNH_ECOLI	sp|P0AEQ3|GLNH_ECOLI	MULTI-MSMS	EXPLO_YZ1_YD1_211124_NKA_c_02	control	611.001	3	610.665	1828.97	2.368	0.001446	-0.38014	-0.00023214	1.9878	0.0012139	610.999	68.662	0.57352	68.662	68.458	69.031	0					42	11	5	0	0	0
ADAVLHDTPNILYFIK	16	Unmodified	_ADAVLHDTPNILYFIK_							0	0	0	0	0	0	0	sp|P0AEQ3|GLNH_ECOLI	sp|P0AEQ3|GLNH_ECOLI	sp|P0AEQ3|GLNH_ECOLI	MULTI-MSMS	EXPLO_YZ1_YD1_211124_NKA_s_03	sample	610.665	3	610.665	1828.97	2.5729	0.0015712	0.34082	0.00020813	2.9137	0.0017793	610.999	68.828	0.5034	68.616	68.439	68.942	-0.21153					46	9	6	0	0	0
ADAVLHDTPNILYFIK	16	Unmodified	_ADAVLHDTPNILYFIK_							0	0	0	0	0	0	0	sp|P0AEQ3|GLNH_ECOLI	sp|P0AEQ3|GLNH_ECOLI	sp|P0AEQ3|GLNH_ECOLI	MULTI-MSMS	EXPLO_YZ1_YD1_211124_NKA_s_03	sample	915.495	2	915.493	1828.97	2.0046	0.0018352	1.8237	0.0016695	3.8283	0.0035048	915.495	68.828	0.35449	68.616	68.49	68.845	-0.21153					23	6	4	0	0	0
ADAVLHDTPNILYFIK	16	Unmodified	_ADAVLHDTPNILYFIK_							0	0	0	0	0	0	0	sp|P0AEQ3|GLNH_ECOLI	sp|P0AEQ3|GLNH_ECOLI	sp|P0AEQ3|GLNH_ECOLI	MULTI-MATCH-MSMS	EXPLO_YZ1_YD1_211124_NKA_c_02	control		2	915.493	1828.97	1.8348	0.0016797	2.3408	0.002143	4.1755	0.0038227	915.494	68.707	0.29166	68.707	68.506	68.798	0	0.045125	0.00084236	NaN	159.64	8	5	2	NaN	NaN	NaN
ADAVTAAGVEVAK	13	Unmodified	_ADAVTAAGVEVAK_							0	0	0	0	0	0	0	sp|P0A7R1|RL9_ECOLI	sp|P0A7R1|RL9_ECOLI	sp|P0A7R1|RL9_ECOLI	MULTI-MSMS	EXPLO_YZ1_YD1_211124_NKA_s_03	sample	601.325	2	601.325	1200.64	2.0024	0.0012041	-1.353	-0.00081361	0.64934	0.00039046	601.325	30.674	0.2103	30.177	30.072	30.283	-0.49771					6	4	2	0	0	0
ADAVVVLENDLHR	13	Unmodified	_ADAVVVLENDLHR_							0	0	0	0	0	0	0	sp|P33602|NUOG_ECOLI	sp|P33602|NUOG_ECOLI	sp|P33602|NUOG_ECOLI	MULTI-MSMS	EXPLO_YZ1_YD1_211124_NKA_c_02	control	484.614	3	484.26	1449.76	3.971	0.001923	-2.7199	-0.0013171	1.2511	0.00060588	484.258	50.14	0.4105	50.14	49.947	50.358	0					26	9	4	0	0	0
ADDAISEQLAQLK	13	Unmodified	_ADDAISEQLAQLK_							0	0	0	0	0	0	0	sp|P0AFM6|PSPA_ECOLI	sp|P0AFM6|PSPA_ECOLI	sp|P0AFM6|PSPA_ECOLI	MULTI-MSMS	EXPLO_YZ1_YD1_211124_NKA_c_02	control	701.37	2	701.365	1400.71	2.2221	0.0015585	1.5175	0.0010643	3.7396	0.0026228	701.366	48.957	0.2857	48.957	48.803	49.088	0					14	6	3	0	0	0
ADDAISEQLAQLK	13	Unmodified	_ADDAISEQLAQLK_							0	0	0	0	0	0	0	sp|P0AFM6|PSPA_ECOLI	sp|P0AFM6|PSPA_ECOLI	sp|P0AFM6|PSPA_ECOLI	MULTI-MSMS	EXPLO_YZ1_YD1_211124_NKA_s_03	sample	701.365	2	701.365	1400.71	1.5635	0.0010966	0.078821	5.5282e-05	1.6423	0.0011519	701.364	49.356	0.51159	48.991	48.779	49.291	-0.36486					24	10	3	0	0	0
ADDAISEQLAQLK	13	Unmodified	_ADDAISEQLAQLK_							0	0	0	0	0	0	0	sp|P0AFM6|PSPA_ECOLI	sp|P0AFM6|PSPA_ECOLI	sp|P0AFM6|PSPA_ECOLI	MULTI-MSMS	EXPLO_YZ1_YD1_211124_NKA_s_03	sample	467.913	3	467.912	1400.71	2.2252	0.0010412	-0.47216	-0.00022093	1.753	0.00082026	467.912	49.35	0.5116	48.985	48.827	49.339	-0.36486					19	10	3	0	0	0
ADDAISEQLAQLK	13	Unmodified	_ADDAISEQLAQLK_							0	0	0	0	0	0	0	sp|P0AFM6|PSPA_ECOLI	sp|P0AFM6|PSPA_ECOLI	sp|P0AFM6|PSPA_ECOLI	MULTI-MATCH	EXPLO_YZ1_YD1_211124_NKA_c_02	control		3	467.912	1400.71	2.8376	0.0013277	1.5636	0.00073162	4.4012	0.0020594	467.912	49.012	0.35454	49.012	48.695	49.049	0	0.013794	0.0025418	NaN	82.362	10	8	2	NaN	NaN	NaN
ADDKLIAAAEACIAELNLNAVR	22	Cys -> Dha	_ADDKLIAAAEAC(Cys -> Dha)IAELNLNAVR_		ADDKLIAAAEAC(1)IAELNLNAVR			ADDKLIAAAEAC(51)IAELNLNAVR		0	0	0	1	0	0	1	sp|P0AF12|MTNN_ECOLI	sp|P0AF12|MTNN_ECOLI	sp|P0AF12|MTNN_ECOLI	MULTI-MSMS	EXPLO_YZ1_YD1_211124_NKA_c_02	control	751.076	3	750.741	2249.2	3.4451	0.0025864	-2.2388	-0.0016808	1.2063	0.00090558	750.74	76.162	0.40803	76.162	76.023	76.431	0					19	8	3	0	0	0
ADDPEAVAFVTR	12	Unmodified	_ADDPEAVAFVTR_							0	0	0	0	0	0	0	sp|P0AFG3|ODO1_ECOLI	sp|P0AFG3|ODO1_ECOLI	sp|P0AFG3|ODO1_ECOLI	MSMS	EXPLO_YZ1_YD1_211124_NKA_c_02	control	645.822	2	645.82	1289.63	NaN	NaN	NaN	NaN	NaN	NaN	NaN	43.468	1	43.468	42.968	43.968	0								0	0	0
ADEGYDVVGTVR	12	Unmodified	_ADEGYDVVGTVR_							0	0	0	0	0	0	0	sp|P77757|ARNC_ECOLI	sp|P77757|ARNC_ECOLI	sp|P77757|ARNC_ECOLI	MULTI-MSMS	EXPLO_YZ1_YD1_211124_NKA_c_02	control	640.81	2	640.809	1279.6	0.4335	0.00027779	0.16207	0.00010386	0.59557	0.00038165	640.81	35.12	0.22091	35.12	35.003	35.223	0					10	7	2	0	0	0
ADEPQAFHIEGVMFQIR	17	Unmodified	_ADEPQAFHIEGVMFQIR_							0	0	0	0	0	0	0	sp|P26648|FTSP_ECOLI	sp|P26648|FTSP_ECOLI	sp|P26648|FTSP_ECOLI	MULTI-MSMS	EXPLO_YZ1_YD1_211124_NKA_c_02	control	663.33	3	663.328	1986.96	3.234	0.0021452	0.62272	0.00041307	3.8567	0.0025582	663.328	64.169	0.33282	64.169	64.037	64.37	0					19	6	4	0	0	0
ADEQILDIGDASAQELAEILK	21	Unmodified	_ADEQILDIGDASAQELAEILK_							0	0	0	0	0	0	0	sp|P0A799|PGK_ECOLI	sp|P0A799|PGK_ECOLI	sp|P0A799|PGK_ECOLI	MULTI-MSMS	EXPLO_YZ1_YD1_211124_NKA_s_03	sample	747.331	3	748.053	2241.14	6.7204	0.0050272	2.3048	0.0017241	9.0253	0.0067514	748.389	79.27	1.159	79.084	78.379	79.538	-0.18609					15	10	2	0	0	0
ADEQILDIGDASAQELAEILK	21	Unmodified	_ADEQILDIGDASAQELAEILK_							0	0	0	0	0	0	0	sp|P0A799|PGK_ECOLI	sp|P0A799|PGK_ECOLI	sp|P0A799|PGK_ECOLI	MULTI-MATCH-MSMS	EXPLO_YZ1_YD1_211124_NKA_c_02	control		3	748.053	2241.14	1.28	0.00095754	5.4154	0.004051	6.6954	0.0050086	748.392	79.25	0.20515	79.25	79.137	79.342	0	0.082958	0.0026151	NaN	46.353	14	4	4	NaN	NaN	NaN
ADESPIQHLAR	11	Unmodified	_ADESPIQHLAR_							0	0	0	0	0	0	0	sp|P63389|YHES_ECOLI	sp|P63389|YHES_ECOLI	sp|P63389|YHES_ECOLI	MULTI-MSMS	EXPLO_YZ1_YD1_211124_NKA_c_02	control	412.883	3	412.883	1235.63	1.7422	0.00071931	-0.71012	-0.0002932	1.0321	0.00042612	412.882	29.72	0.41634	29.72	29.494	29.91	0					17	11	2	0	0	0
ADGAMDAGNMLKPALAR	17	Unmodified	_ADGAMDAGNMLKPALAR_							0	0	0	0	0	0	1	sp|P63284|CLPB_ECOLI;tr|A0A7H2C767|A0A7H2C767_ECOLI	sp|P63284|CLPB_ECOLI	sp|P63284|CLPB_ECOLI	MSMS	EXPLO_YZ1_YD1_211124_NKA_c_02	control	567.954	3	567.952	1700.83	NaN	NaN	NaN	NaN	NaN	NaN	NaN	44.175	1	44.175	43.675	44.675	0								0	0	0
ADGAYLYDVDGK	12	Unmodified	_ADGAYLYDVDGK_							0	0	0	0	0	0	0	sp|P23893|GSA_ECOLI	sp|P23893|GSA_ECOLI	sp|P23893|GSA_ECOLI	MULTI-MSMS	EXPLO_YZ1_YD1_211124_NKA_c_02	control	643.801	2	643.799	1285.58	2.3702	0.0015259	0.98629	0.00063497	3.3565	0.0021609	643.799	38.123	0.57119	38.123	37.845	38.417	0					37	15	4	0	0	0
ADGIGSLLPAAR	12	Unmodified	_ADGIGSLLPAAR_							0	0	0	0	0	0	0	sp|P21165|PEPQ_ECOLI	sp|P21165|PEPQ_ECOLI	sp|P21165|PEPQ_ECOLI	MULTI-MSMS	EXPLO_YZ1_YD1_211124_NKA_c_02	control	570.823	2	570.822	1139.63	3.0478	0.0017397	0.88409	0.00050466	3.9319	0.0022444	570.823	52.824	0.72922	52.824	52.502	53.231	0					28	16	2	0	0	0
ADGINPEELLGNSSAAAPR	19	Unmodified	_ADGINPEELLGNSSAAAPR_							0	0	0	0	0	0	0	sp|P0ACG1|STPA_ECOLI	sp|P0ACG1|STPA_ECOLI	sp|P0ACG1|STPA_ECOLI	MULTI-MSMS	EXPLO_YZ1_YD1_211124_NKA_c_02	control	941.468	2	941.469	1880.92	3.1168	0.0029344	-0.82192	-0.00077381	2.2949	0.0021606	941.468	54.255	0.63788	54.255	54.028	54.666	0					46	14	5	0	0	0
ADGLGTADHSALACYYEK	18	Cys -> Dha	_ADGLGTADHSALAC(Cys -> Dha)YYEK_		ADGLGTADHSALAC(1)YYEK			ADGLGTADHSALAC(78)YYEK		0	0	0	1	0	0	0	sp|P0ABQ2|GARR_ECOLI	sp|P0ABQ2|GARR_ECOLI	sp|P0ABQ2|GARR_ECOLI	MULTI-MSMS	EXPLO_YZ1_YD1_211124_NKA_c_02	control	617.623	3	617.623	1849.85	1.3679	0.00084484	-0.92991	-0.00057434	0.43798	0.00027051	617.622	39.19	0.2664	39.19	39.098	39.364	0					23	12	2	0	0	0
ADGLGTADHSALACYYEK	18	Carbamidomethyl (C)	_ADGLGTADHSALAC(Carbamidomethyl (C))YYEK_	ADGLGTADHSALAC(1)YYEK			ADGLGTADHSALAC(45)YYEK			0	0	1	0	0	0	0	sp|P0ABQ2|GARR_ECOLI	sp|P0ABQ2|GARR_ECOLI	sp|P0ABQ2|GARR_ECOLI	MULTI-MSMS	EXPLO_YZ1_YD1_211124_NKA_s_03	sample	647.963	3	647.96	1940.86	2.1139	0.0013698	-0.36588	-0.00023708	1.7481	0.0011327	647.96	38.353	0.35208	37.881	37.634	37.986	-0.4716					21	7	4	0	0	0
ADGLGTADHSALACYYEK	18	Carbamidomethyl (C)	_ADGLGTADHSALAC(Carbamidomethyl (C))YYEK_							0	0	1	0	0	0	0	sp|P0ABQ2|GARR_ECOLI	sp|P0ABQ2|GARR_ECOLI	sp|P0ABQ2|GARR_ECOLI	MULTI-MATCH-MSMS	EXPLO_YZ1_YD1_211124_NKA_c_02	control		3	647.96	1940.86	1.7796	0.0011531	-0.53919	-0.00034938	1.2404	0.0008037	647.96	37.896	0.39023	37.896	37.712	38.102	0	0.0074225	-9.3891e-05	NaN	45.221	31	10	4	NaN	NaN	NaN
ADGSQEVVPCR	11	Carbamidomethyl (C)	_ADGSQEVVPC(Carbamidomethyl (C))R_	ADGSQEVVPC(1)R			ADGSQEVVPC(81)R			0	0	1	0	0	0	0	sp|P25516|ACNA_ECOLI	sp|P25516|ACNA_ECOLI	sp|P25516|ACNA_ECOLI	MULTI-MSMS	EXPLO_YZ1_YD1_211124_NKA_c_02	control	609.283	2	609.283	1216.55	0.82799	0.00050448	0.15954	9.7207e-05	0.98753	0.00060168	609.282	22.76	0.19911	22.76	22.623	22.822	0					7	4	2	0	0	0
ADHDTFWFDTTR	12	Unmodified	_ADHDTFWFDTTR_							0	0	0	0	0	0	0	sp|P08312|SYFA_ECOLI	sp|P08312|SYFA_ECOLI	sp|P08312|SYFA_ECOLI	MULTI-MSMS	EXPLO_YZ1_YD1_211124_NKA_c_02	control	504.893	3	504.557	1510.65	4.0479	0.0020424	0.48207	0.00024323	4.5299	0.0022856	504.557	51.468	0.59891	51.468	51.239	51.837	0					41	13	5	0	0	0
ADHDTFWFDTTR	12	Unmodified	_ADHDTFWFDTTR_							0	0	0	0	0	0	0	sp|P08312|SYFA_ECOLI	sp|P08312|SYFA_ECOLI	sp|P08312|SYFA_ECOLI	MULTI-MSMS	EXPLO_YZ1_YD1_211124_NKA_c_02	control	756.333	2	756.331	1510.65	3.4463	0.0026066	0.012045	9.11e-06	3.4584	0.0026157	756.331	51.43	0.26587	51.43	51.323	51.589	0					13	5	3	0	0	0
ADHPKPDSLISEHPTAQEAMDAK	23	Oxidation (M)	_ADHPKPDSLISEHPTAQEAM(Oxidation (M))DAK_			ADHPKPDSLISEHPTAQEAM(1)DAK			ADHPKPDSLISEHPTAQEAM(49)DAK	0	0	0	0	0	1	1	sp|P0AAN5|YAIA_ECOLI	sp|P0AAN5|YAIA_ECOLI	sp|P0AAN5|YAIA_ECOLI	MULTI-MSMS	EXPLO_YZ1_YD1_211124_NKA_s_03	sample	627.05	4	626.799	2503.16	1.0717	0.00067172	-0.58662	-0.00036769	0.48505	0.00030403	627.049	24.983	0.39407	24.611	24.421	24.815	-0.37214					26	9	5	0	0	0
ADHPKPDSLISEHPTAQEAMDAK	23	Unmodified	_ADHPKPDSLISEHPTAQEAMDAK_							0	0	0	0	0	0	1	sp|P0AAN5|YAIA_ECOLI	sp|P0AAN5|YAIA_ECOLI	sp|P0AAN5|YAIA_ECOLI	MULTI-MSMS	EXPLO_YZ1_YD1_211124_NKA_s_03	sample	623.051	4	622.8	2487.17	1.2724	0.00079244	-0.066335	-4.1313e-05	1.2061	0.00075113	623.05	30.024	0.57347	29.535	29.294	29.868	-0.48978					43	13	5	0	0	0
ADHPKPDSLISEHPTAQEAMDAK	23	Unmodified	_ADHPKPDSLISEHPTAQEAMDAK_							0	0	0	0	0	0	1	sp|P0AAN5|YAIA_ECOLI	sp|P0AAN5|YAIA_ECOLI	sp|P0AAN5|YAIA_ECOLI	MULTI-MATCH-MSMS	EXPLO_YZ1_YD1_211124_NKA_c_02	control		4	622.8	2487.17	1.2783	0.0007961	-0.66696	-0.00041539	0.6113	0.00038072	623.051	29.259	0.17136	29.259	29.19	29.361	0	-0.13764	-0.001161	NaN	115.5	8	5	2	NaN	NaN	NaN
ADIAIIATAQNGNK	14	Unmodified	_ADIAIIATAQNGNK_							0	0	0	0	0	0	0	sp|P0ADA5|YAJG_ECOLI	sp|P0ADA5|YAJG_ECOLI	sp|P0ADA5|YAJG_ECOLI	MULTI-MSMS	EXPLO_YZ1_YD1_211124_NKA_c_02	control	700.38	2	700.381	1398.75	1.3727	0.0009614	-0.33953	-0.0002378	1.0332	0.0007236	700.38	40.875	0.28922	40.875	40.66	40.95	0					11	7	2	0	0	0
ADIDYNTSEAHTT	13	Unmodified	_ADIDYNTSEAHTT_							0	0	0	0	0	0	0	sp|P0A7V3|RS3_ECOLI	sp|P0A7V3|RS3_ECOLI	sp|P0A7V3|RS3_ECOLI	MULTI-MSMS	EXPLO_YZ1_YD1_211124_NKA_s_03	sample	719.311	2	719.31	1436.61	1.9362	0.0013927	1.6774	0.0012066	3.6136	0.0025993	719.311	24.265	0.29906	23.893	23.745	24.044	-0.37214					12	6	3	0	0	0
ADIDYNTSEAHTT	13	Unmodified	_ADIDYNTSEAHTT_							0	0	0	0	0	0	0	sp|P0A7V3|RS3_ECOLI	sp|P0A7V3|RS3_ECOLI	sp|P0A7V3|RS3_ECOLI	MULTI-MATCH	EXPLO_YZ1_YD1_211124_NKA_c_02	control		2	719.31	1436.61	1.0347	0.0007443	-0.016432	-1.182e-05	1.0183	0.00073248	719.31	23.929	0.236	23.929	23.771	24.007	0	0.018212	-0.0013626	NaN	174.41	9	6	2	NaN	NaN	NaN
ADIDYNTSEAHTTY	14	Unmodified	_ADIDYNTSEAHTTY_							0	0	0	0	0	0	0	sp|P0A7V3|RS3_ECOLI	sp|P0A7V3|RS3_ECOLI	sp|P0A7V3|RS3_ECOLI	MULTI-MSMS	EXPLO_YZ1_YD1_211124_NKA_c_02	control	800.842	2	800.842	1599.67	0.66076	0.00052917	0.20719	0.00016592	0.86795	0.00069509	800.842	29.834	0.44062	29.834	29.637	30.078	0					31	12	4	0	0	0
ADIDYNTSEAHTTY	14	Unmodified	_ADIDYNTSEAHTTY_							0	0	0	0	0	0	0	sp|P0A7V3|RS3_ECOLI	sp|P0A7V3|RS3_ECOLI	sp|P0A7V3|RS3_ECOLI	MULTI-MSMS	EXPLO_YZ1_YD1_211124_NKA_s_03	sample	801.341	2	800.842	1599.67	1.3467	0.0010785	-0.075629	-6.0567e-05	1.2711	0.0010179	800.842	30.461	0.46389	29.972	29.7	30.164	-0.48978					27	10	4	0	0	0
ADIDYNTSEAHTTYGVIGVK	20	Unmodified	_ADIDYNTSEAHTTYGVIGVK_							0	0	0	0	0	0	0	sp|P0A7V3|RS3_ECOLI	sp|P0A7V3|RS3_ECOLI	sp|P0A7V3|RS3_ECOLI	MULTI-MSMS	EXPLO_YZ1_YD1_211124_NKA_c_02	control	719.018	3	718.683	2153.03	1.4159	0.0010176	0.074533	5.3566e-05	1.4904	0.0010711	719.017	40.422	0.99786	40.422	40.127	41.125	0					105	27	7	0	0	0
ADIDYNTSEAHTTYGVIGVK	20	Unmodified	_ADIDYNTSEAHTTYGVIGVK_							0	0	0	0	0	0	0	sp|P0A7V3|RS3_ECOLI	sp|P0A7V3|RS3_ECOLI	sp|P0A7V3|RS3_ECOLI	MULTI-MSMS	EXPLO_YZ1_YD1_211124_NKA_c_02	control	1077.52	2	1077.52	2153.03	1.1527	0.001242	0.31378	0.0003381	1.4665	0.0015801	1078.02	40.404	0.42954	40.404	40.231	40.66	0					46	11	5	0	0	0
ADIDYNTSEAHTTYGVIGVK	20	Unmodified	_ADIDYNTSEAHTTYGVIGVK_							0	0	0	0	0	0	0	sp|P0A7V3|RS3_ECOLI	sp|P0A7V3|RS3_ECOLI	sp|P0A7V3|RS3_ECOLI	MULTI-MSMS	EXPLO_YZ1_YD1_211124_NKA_s_03	sample	719.019	3	718.683	2153.03	2.3721	0.0017048	-0.81333	-0.00058452	1.5588	0.0011203	719.017	40.887	0.96717	40.442	39.94	40.908	-0.4445					93	21	7	0	0	0
ADIDYNTSEAHTTYGVIGVK	20	Unmodified	_ADIDYNTSEAHTTYGVIGVK_							0	0	0	0	0	0	0	sp|P0A7V3|RS3_ECOLI	sp|P0A7V3|RS3_ECOLI	sp|P0A7V3|RS3_ECOLI	MULTI-MSMS	EXPLO_YZ1_YD1_211124_NKA_s_03	sample	1077.53	2	1077.52	2153.03	1.7362	0.0018708	-0.55168	-0.00059445	1.1845	0.0012763	1078.02	40.887	0.48362	40.442	40.201	40.685	-0.4445					38	10	5	0	0	0
ADILTFHTPLFK	12	Unmodified	_ADILTFHTPLFK_							0	0	0	0	0	0	0	sp|P05459|PDXB_ECOLI	sp|P05459|PDXB_ECOLI	sp|P05459|PDXB_ECOLI	MULTI-MSMS	EXPLO_YZ1_YD1_211124_NKA_c_02	control	468.267	3	468.262	1401.77	3.0642	0.0014349	0.88113	0.0004126	3.9454	0.0018475	468.263	62.831	0.41647	62.831	62.628	63.044	0					15	8	2	0	0	0
ADISSDQIAAIGITNQR	17	Unmodified	_ADISSDQIAAIGITNQR_							0	0	0	0	0	0	0	sp|P0A6F3|GLPK_ECOLI	sp|P0A6F3|GLPK_ECOLI	sp|P0A6F3|GLPK_ECOLI	MULTI-MSMS	EXPLO_YZ1_YD1_211124_NKA_c_02	control	886.963	2	886.96	1771.91	1.8475	0.0016387	-0.39235	-0.00034799	1.4552	0.0012907	886.96	46.576	0.43633	46.576	46.311	46.748	0					34	10	4	0	0	0
ADKEAELMQF	10	Oxidation (M)	_ADKEAELM(Oxidation (M))QF_			ADKEAELM(1)QF			ADKEAELM(99)QF	0	0	0	0	0	1	1	sp|P0A805|RRF_ECOLI	sp|P0A805|RRF_ECOLI	sp|P0A805|RRF_ECOLI	MULTI-MSMS	EXPLO_YZ1_YD1_211124_NKA_s_03	sample	599.278	2	599.276	1196.54	2.7796	0.0016657	-1.3263	-0.00079485	1.4532	0.00087088	599.276	37.144	0.58195	36.664	36.469	37.051	-0.48019					30	12	3	0	0	0
ADKEAELMQF	10	Unmodified	_ADKEAELMQF_							0	0	0	0	0	0	1	sp|P0A805|RRF_ECOLI	sp|P0A805|RRF_ECOLI	sp|P0A805|RRF_ECOLI	MULTI-MSMS	EXPLO_YZ1_YD1_211124_NKA_s_03	sample	591.28	2	591.279	1180.54	1.5446	0.00091329	0.19895	0.00011764	1.7436	0.0010309	591.279	51.435	0.62058	51.103	50.74	51.361	-0.33149					31	14	4	0	0	0
ADKFPYVGTTYR	12	Unmodified	_ADKFPYVGTTYR_							0	0	0	0	0	0	1	sp|P32176|FDOG_ECOLI	sp|P32176|FDOG_ECOLI	sp|P32176|FDOG_ECOLI	MULTI-MSMS	EXPLO_YZ1_YD1_211124_NKA_c_02	control	473.578	3	473.242	1416.7	1.783	0.0008438	-0.23379	-0.00011064	1.5492	0.00073316	473.241	38.413	0.55716	38.413	38.243	38.8	0					28	15	2	0	0	0
ADKIAIVNMGSLFQQVAQK	19	Oxidation (M)	_ADKIAIVNM(Oxidation (M))GSLFQQVAQK_			ADKIAIVNM(1)GSLFQQVAQK			ADKIAIVNM(94)GSLFQQVAQK	0	0	0	0	0	1	1	sp|P0AEU7|SKP_ECOLI	sp|P0AEU7|SKP_ECOLI	sp|P0AEU7|SKP_ECOLI	MULTI-MSMS	EXPLO_YZ1_YD1_211124_NKA_c_02	control	693.377	3	693.042	2076.1	1.7706	0.0012271	0.13839	9.591e-05	1.909	0.001323	693.376	50.948	0.43938	50.948	50.685	51.125	0					42	10	5	0	0	0
ADKIAIVNMGSLFQQVAQK	19	Oxidation (M)	_ADKIAIVNM(Oxidation (M))GSLFQQVAQK_			ADKIAIVNM(1)GSLFQQVAQK			ADKIAIVNM(91)GSLFQQVAQK	0	0	0	0	0	1	1	sp|P0AEU7|SKP_ECOLI	sp|P0AEU7|SKP_ECOLI	sp|P0AEU7|SKP_ECOLI	MULTI-MSMS	EXPLO_YZ1_YD1_211124_NKA_s_03	sample	693.377	3	693.042	2076.1	0.81127	0.00056225	0.38019	0.00026349	1.1915	0.00082574	693.377	51.184	0.43435	50.841	50.728	51.163	-0.34306					32	10	4	0	0	0
ADKIAIVNMGSLFQQVAQK	19	Oxidation (M)	_ADKIAIVNM(Oxidation (M))GSLFQQVAQK_			ADKIAIVNM(1)GSLFQQVAQK			ADKIAIVNM(92)GSLFQQVAQK	0	0	0	0	0	1	1	sp|P0AEU7|SKP_ECOLI	sp|P0AEU7|SKP_ECOLI	sp|P0AEU7|SKP_ECOLI	MULTI-SECPEP	EXPLO_YZ1_YD1_211124_NKA_s_03	sample	1039.56	2	1039.06	2076.1	0.65963	0.00068539	0.19349	0.00020104	0.85312	0.00088644	1039.56	51.22	0.20173	50.877	50.773	50.974	-0.34306					9	4	4	0	0	0
ADKIAIVNMGSLFQQVAQK	19	Oxidation (M)	_ADKIAIVNM(Oxidation (M))GSLFQQVAQK_							0	0	0	0	0	1	1	sp|P0AEU7|SKP_ECOLI	sp|P0AEU7|SKP_ECOLI	sp|P0AEU7|SKP_ECOLI	MULTI-MATCH	EXPLO_YZ1_YD1_211124_NKA_c_02	control		2	1039.06	2076.1	1.1624	0.0012078	0.52266	0.00054308	1.685	0.0017508	1039.56	50.984	0.17294	50.984	50.868	51.041	0	0.053668	0.00012305	NaN	92.457	6	3	2	NaN	NaN	NaN
ADKIAIVNMGSLFQQVAQK	19	Unmodified	_ADKIAIVNMGSLFQQVAQK_							0	0	0	0	0	0	1	sp|P0AEU7|SKP_ECOLI	sp|P0AEU7|SKP_ECOLI	sp|P0AEU7|SKP_ECOLI	MULTI-MSMS	EXPLO_YZ1_YD1_211124_NKA_c_02	control	687.714	3	687.71	2060.11	5.0536	0.0034754	-1.3633	-0.00093758	3.6903	0.0025378	688.044	65.965	0.9207	65.965	65.747	66.667	0					67	18	6	0	0	0
ADKIAIVNMGSLFQQVAQK	19	Unmodified	_ADKIAIVNMGSLFQQVAQK_							0	0	0	0	0	0	1	sp|P0AEU7|SKP_ECOLI	sp|P0AEU7|SKP_ECOLI	sp|P0AEU7|SKP_ECOLI	MULTI-MSMS	EXPLO_YZ1_YD1_211124_NKA_c_02	control	1031.57	2	1031.06	2060.11	4.392	0.0045284	-1.7511	-0.0018055	2.6409	0.0027229	1031.06	65.965	0.48871	65.965	65.842	66.33	0					25	9	4	0	0	0
ADKIAIVNMGSLFQQVAQK	19	Unmodified	_ADKIAIVNMGSLFQQVAQK_							0	0	0	0	0	0	1	sp|P0AEU7|SKP_ECOLI	sp|P0AEU7|SKP_ECOLI	sp|P0AEU7|SKP_ECOLI	MULTI-MSMS	EXPLO_YZ1_YD1_211124_NKA_s_03	sample	687.713	3	687.71	2060.11	4.5168	0.0031062	-0.51213	-0.0003522	4.0047	0.002754	688.044	66.227	0.71551	66.011	65.729	66.444	-0.21583					59	13	6	0	0	0
ADKQVIGQVAADLR	14	Unmodified	_ADKQVIGQVAADLR_							0	0	0	0	0	0	1	sp|P0AG55|RL6_ECOLI	sp|P0AG55|RL6_ECOLI	sp|P0AG55|RL6_ECOLI	MULTI-MSMS	EXPLO_YZ1_YD1_211124_NKA_s_03	sample	495.28	3	495.279	1482.82	2.4621	0.0012194	-0.90506	-0.00044826	1.5571	0.00077118	495.279	40.496	0.2607	40.051	39.94	40.201	-0.4445					7	5	2	0	0	0
ADKVLDAAVAGK	12	Unmodified	_ADKVLDAAVAGK_							0	0	0	0	0	0	1	sp|P0A6P1|EFTS_ECOLI	sp|P0A6P1|EFTS_ECOLI	sp|P0A6P1|EFTS_ECOLI	MULTI-MSMS	EXPLO_YZ1_YD1_211124_NKA_c_02	control	386.557	3	386.556	1156.65	3.0523	0.0011799	-0.14749	-5.7014e-05	2.9048	0.0011229	386.556	26.432	0.61823	26.432	26.211	26.829	0					31	17	2	0	0	0
ADKVLDAAVAGK	12	Unmodified	_ADKVLDAAVAGK_							0	0	0	0	0	0	1	sp|P0A6P1|EFTS_ECOLI	sp|P0A6P1|EFTS_ECOLI	sp|P0A6P1|EFTS_ECOLI	MULTI-MSMS	EXPLO_YZ1_YD1_211124_NKA_c_02	control	579.334	2	579.33	1156.65	2.9491	0.0017085	0.38621	0.00022375	3.3353	0.0019323	579.33	26.432	0.37416	26.432	26.28	26.654	0					24	10	3	0	0	0
ADKVLDAAVAGK	12	Unmodified	_ADKVLDAAVAGK_							0	0	0	0	0	0	1	sp|P0A6P1|EFTS_ECOLI	sp|P0A6P1|EFTS_ECOLI	sp|P0A6P1|EFTS_ECOLI	MULTI-MSMS	EXPLO_YZ1_YD1_211124_NKA_s_03	sample	386.557	3	386.556	1156.65	3.0118	0.0011642	0.63965	0.00024726	3.6514	0.0014115	386.556	26.896	0.6031	26.451	26.263	26.866	-0.44484					26	13	2	0	0	0
ADKVLDAAVAGK	12	Unmodified	_ADKVLDAAVAGK_							0	0	0	0	0	0	1	sp|P0A6P1|EFTS_ECOLI	sp|P0A6P1|EFTS_ECOLI	sp|P0A6P1|EFTS_ECOLI	MULTI-MSMS	EXPLO_YZ1_YD1_211124_NKA_s_03	sample	579.334	2	579.33	1156.65	2.899	0.0016795	1.6472	0.00095429	4.5463	0.0026338	579.331	26.896	0.51587	26.451	26.305	26.82	-0.44484					26	11	4	0	0	0
ADLEMQIESLTEELAYLKK	19	Unmodified	_ADLEMQIESLTEELAYLKK_							0	0	0	0	0	0	1	CON__P13645	CON__P13645	CON__P13645	MULTI-MSMS	EXPLO_YZ1_YD1_211124_NKA_s_03	sample	742.39	3	742.052	2223.13	6.8009	0.0050466	-1.8902	-0.0014026	4.9107	0.003644	742.385	79.177	0.19958	78.991	78.915	79.114	-0.18609					11	3	4	0	0	0
ADLNVPVKDGK	11	Unmodified	_ADLNVPVKDGK_							0	0	0	0	0	0	1	sp|P0A799|PGK_ECOLI	sp|P0A799|PGK_ECOLI	sp|P0A799|PGK_ECOLI	MULTI-MSMS	EXPLO_YZ1_YD1_211124_NKA_c_02	control	578.321	2	578.322	1154.63	0.80236	0.00046402	0.80753	0.00046701	1.6099	0.00093104	578.323	24.938	0.23109	24.938	24.8	25.031	0					24	7	4	0	0	0
ADLNVPVKDGK	11	Unmodified	_ADLNVPVKDGK_							0	0	0	0	0	0	1	sp|P0A799|PGK_ECOLI	sp|P0A799|PGK_ECOLI	sp|P0A799|PGK_ECOLI	MULTI-MSMS	EXPLO_YZ1_YD1_211124_NKA_s_03	sample	578.825	2	578.322	1154.63	2.1998	0.0012722	-2.3401	-0.0013533	-0.14027	-8.1122e-05	578.32	25.407	0.33587	25.008	24.871	25.207	-0.39857					18	7	3	0	0	0
ADLNVPVKDGKVTSDAR	17	Unmodified	_ADLNVPVKDGKVTSDAR_							0	0	0	0	0	0	2	sp|P0A799|PGK_ECOLI	sp|P0A799|PGK_ECOLI	sp|P0A799|PGK_ECOLI	MULTI-MSMS	EXPLO_YZ1_YD1_211124_NKA_c_02	control	595.656	3	595.655	1783.94	2.0983	0.0012499	-0.046339	-2.7602e-05	2.052	0.0012223	595.655	25.694	0.37427	25.694	25.581	25.955	0					18	10	2	0	0	0
ADLPFAQSR	9	Unmodified	_ADLPFAQSR_							0	0	0	0	0	0	0	sp|P0A862|TPX_ECOLI	sp|P0A862|TPX_ECOLI	sp|P0A862|TPX_ECOLI	MSMS	EXPLO_YZ1_YD1_211124_NKA_c_02	control	502.763	2	502.762	1003.51	NaN	NaN	NaN	NaN	NaN	NaN	NaN	39.971	1	39.971	39.471	40.471	0								0	0	0
ADLPFAQSR	9	Unmodified	_ADLPFAQSR_							0	0	0	0	0	0	0	sp|P0A862|TPX_ECOLI	sp|P0A862|TPX_ECOLI	sp|P0A862|TPX_ECOLI	MULTI-MSMS	EXPLO_YZ1_YD1_211124_NKA_s_03	sample	502.762	2	502.762	1003.51	2.5179	0.0012659	-0.34181	-0.00017185	2.176	0.001094	502.761	40.534	0.69823	40.09	39.765	40.463	-0.44451					47	15	4	0	0	0
ADLRGQNEDQNVGIK	15	Unmodified	_ADLRGQNEDQNVGIK_							0	0	0	0	0	0	1	sp|P0A6F5|CH60_ECOLI	sp|P0A6F5|CH60_ECOLI	sp|P0A6F5|CH60_ECOLI	MULTI-MSMS	EXPLO_YZ1_YD1_211124_NKA_c_02	control	828.923	2	828.919	1655.82	1.206	0.00099971	1.5512	0.0012858	2.7573	0.0022855	828.921	28.053	0.23315	28.053	27.866	28.099	0					14	6	3	0	0	0
ADLTDDILIYHLK	13	Unmodified	_ADLTDDILIYHLK_							0	0	0	0	0	0	0	sp|P0ADP9|YIHD_ECOLI	sp|P0ADP9|YIHD_ECOLI	sp|P0ADP9|YIHD_ECOLI	MULTI-MSMS	EXPLO_YZ1_YD1_211124_NKA_s_03	sample	510.666	3	510.612	1528.81	4.0501	0.0020681	-1.5023	-0.00076709	2.5478	0.001301	510.611	60.28	0.24341	60.035	59.818	60.061	-0.24425					12	4	4	0	0	0
ADLWLAEYYDQR	12	Unmodified	_ADLWLAEYYDQR_							0	0	0	0	0	0	0	sp|P00864|CAPP_ECOLI	sp|P00864|CAPP_ECOLI	sp|P00864|CAPP_ECOLI	MULTI-MSMS	EXPLO_YZ1_YD1_211124_NKA_c_02	control	771.865	2	771.865	1541.72	2.5931	0.0020015	-1.2058	-0.00093069	1.3873	0.0010708	771.864	60.689	0.45552	60.689	60.397	60.853	0					17	9	3	0	0	0
ADNDLVDMIK	10	Unmodified	_ADNDLVDMIK_							0	0	0	0	0	0	0	sp|P24215|UXUA_ECOLI	sp|P24215|UXUA_ECOLI	sp|P24215|UXUA_ECOLI	MULTI-SECPEP	EXPLO_YZ1_YD1_211124_NKA_c_02	control	567.812	2	567.279	1132.54	2.5226	0.001431	-1.0975	-0.00062259	1.4251	0.00080841	567.279	51.205	0.65861	51.205	50.795	51.453	0					28	15	3	0	0	0
ADNRLPENLKPK	12	Unmodified	_ADNRLPENLKPK_							0	0	0	0	0	0	2	sp|P0A6V8|GLK_ECOLI	sp|P0A6V8|GLK_ECOLI	sp|P0A6V8|GLK_ECOLI	MULTI-MSMS	EXPLO_YZ1_YD1_211124_NKA_c_02	control	465.93	3	465.597	1393.77	1.4561	0.00067797	-2.6459	-0.0012319	-1.1898	-0.00055396	465.596	23.239	0.38056	23.239	23.039	23.419	0					27	10	4	0	0	0
ADNSPVTAADIAAHTVIMDGLR	22	Unmodified	_ADNSPVTAADIAAHTVIMDGLR_							0	0	0	0	0	0	0	sp|P22255|CYSQ_ECOLI	sp|P22255|CYSQ_ECOLI	sp|P22255|CYSQ_ECOLI	MULTI-MSMS	EXPLO_YZ1_YD1_211124_NKA_c_02	control	747.047	3	746.711	2237.11	0.83152	0.0006209	0.50695	0.00037855	1.3385	0.00099945	747.046	66.963	0.91008	66.963	66.716	67.626	0					39	18	4	0	0	0
ADNSPVTAADIAAHTVIMDGLR	22	Unmodified	_ADNSPVTAADIAAHTVIMDGLR_							0	0	0	0	0	0	0	sp|P22255|CYSQ_ECOLI	sp|P22255|CYSQ_ECOLI	sp|P22255|CYSQ_ECOLI	MULTI-MATCH	EXPLO_YZ1_YD1_211124_NKA_s_03	sample		3	746.711	2237.11	2.6723	0.0019954	-4.3983	-0.0032843	-1.7261	-0.0012889	747.042	67.343	0.30268	67.129	66.899	67.201	-0.21384	0.082994	-0.010286	NaN	78.975	8	5	2	NaN	NaN	NaN
ADQEGWNPGFTEK	13	Unmodified	_ADQEGWNPGFTEK_							0	0	0	0	0	0	0	sp|P64490|YOAC_ECOLI	sp|P64490|YOAC_ECOLI	sp|P64490|YOAC_ECOLI	MULTI-MSMS	EXPLO_YZ1_YD1_211124_NKA_s_03	sample	739.831	2	739.831	1477.65	1.6393	0.0012128	-0.060568	-4.481e-05	1.5787	0.001168	739.831	39.652	0.34221	39.199	38.941	39.283	-0.45376					12	7	2	0	0	0
ADQIPVLK	8	Unmodified	_ADQIPVLK_							0	0	0	0	0	0	0	sp|P23865|PRC_ECOLI	sp|P23865|PRC_ECOLI	sp|P23865|PRC_ECOLI	MULTI-MSMS	EXPLO_YZ1_YD1_211124_NKA_s_03	sample	442.267	2	442.266	882.517	2.0267	0.00089633	0.97893	0.00043295	3.0056	0.0013293	442.267	39.252	0.35577	38.789	38.576	38.932	-0.46301					18	7	3	0	0	0
ADQIPVLKEETQHATVSER	19	Unmodified	_ADQIPVLKEETQHATVSER_							0	0	0	0	0	0	1	sp|P23865|PRC_ECOLI	sp|P23865|PRC_ECOLI	sp|P23865|PRC_ECOLI	MULTI-MSMS	EXPLO_YZ1_YD1_211124_NKA_c_02	control	718.042	3	717.706	2150.1	1.2951	0.0009295	0.4892	0.0003511	1.7843	0.0012806	717.706	32.562	0.30103	32.562	32.412	32.713	0					20	7	4	0	0	0
ADQIPVLKEETQHATVSER	19	Unmodified	_ADQIPVLKEETQHATVSER_							0	0	0	0	0	0	1	sp|P23865|PRC_ECOLI	sp|P23865|PRC_ECOLI	sp|P23865|PRC_ECOLI	MULTI-SECPEP	EXPLO_YZ1_YD1_211124_NKA_c_02	control	538.979	4	538.531	2150.1	2.0848	0.0011227	0.63983	0.00034457	2.7246	0.0014673	538.531	32.577	0.61702	32.577	32.25	32.867	0					42	16	4	0	0	0
ADQIPVLKEETQHATVSER	19	Unmodified	_ADQIPVLKEETQHATVSER_							0	0	0	0	0	0	1	sp|P23865|PRC_ECOLI	sp|P23865|PRC_ECOLI	sp|P23865|PRC_ECOLI	MULTI-MSMS	EXPLO_YZ1_YD1_211124_NKA_s_03	sample	538.532	4	538.531	2150.1	2.5473	0.0013718	1.4789	0.00079644	4.0262	0.0021682	538.784	33.2	1.4863	32.697	32.307	33.793	-0.50299					75	34	6	0	0	0
ADQIPVLKEETQHATVSER	19	Unmodified	_ADQIPVLKEETQHATVSER_							0	0	0	0	0	0	1	sp|P23865|PRC_ECOLI	sp|P23865|PRC_ECOLI	sp|P23865|PRC_ECOLI	MULTI-MSMS	EXPLO_YZ1_YD1_211124_NKA_s_03	sample	718.042	3	717.706	2150.1	2.1852	0.0015683	0.27082	0.00019437	2.456	0.0017627	718.04	33.2	0.46225	32.697	32.388	32.85	-0.50299					42	10	5	0	0	0
ADQIQWSAGIEPGDPR	16	Unmodified	_ADQIQWSAGIEPGDPR_							0	0	0	0	0	0	0	sp|P0A9G6|ACEA_ECOLI	sp|P0A9G6|ACEA_ECOLI	sp|P0A9G6|ACEA_ECOLI	MULTI-MSMS	EXPLO_YZ1_YD1_211124_NKA_c_02	control	870.424	2	870.421	1738.83	1.5937	0.0013872	0.24379	0.0002122	1.8375	0.0015994	870.421	46.448	0.32671	46.448	46.271	46.598	0					20	7	4	0	0	0
ADRQPEFTQIDVETSFMTAPQVR	23	Unmodified	_ADRQPEFTQIDVETSFMTAPQVR_							0	0	0	0	0	0	1	sp|P21889|SYD_ECOLI	sp|P21889|SYD_ECOLI	sp|P21889|SYD_ECOLI	MULTI-MSMS	EXPLO_YZ1_YD1_211124_NKA_c_02	control	890.432	3	889.434	2665.28	1.3877	0.0012342	-0.87597	-0.00077911	0.5117	0.00045512	889.768	58.724	0.27851	58.724	58.513	58.791	0					14	5	4	0	0	0
ADSADAEKVIK	11	Unmodified	_ADSADAEKVIK_							0	0	0	0	0	0	1	sp|P08200|IDH_ECOLI	sp|P08200|IDH_ECOLI	sp|P08200|IDH_ECOLI	MULTI-MSMS	EXPLO_YZ1_YD1_211124_NKA_c_02	control	382.871	3	382.872	1145.59	-0.79092	-0.00030282	0.32942	0.00012613	-0.46151	-0.0001767	382.872	21.779	0.25899	21.779	21.72	21.979	0					17	8	3	0	0	0
ADSADAEKVIK	11	Unmodified	_ADSADAEKVIK_							0	0	0	0	0	0	1	sp|P08200|IDH_ECOLI	sp|P08200|IDH_ECOLI	sp|P08200|IDH_ECOLI	MULTI-MSMS	EXPLO_YZ1_YD1_211124_NKA_c_02	control	573.804	2	573.804	1145.59	-1.0805	-0.00062	0.24389	0.00013995	-0.83662	-0.00048005	573.804	21.779	0.076607	21.779	21.743	21.819	0					4	2	2	0	0	0
ADSIETAVK	9	Unmodified	_ADSIETAVK_							0	0	0	0	0	0	0	sp|P0A850|TIG_ECOLI	sp|P0A850|TIG_ECOLI	sp|P0A850|TIG_ECOLI	MULTI-MSMS	EXPLO_YZ1_YD1_211124_NKA_s_03	sample	467.249	2	467.248	932.481	1.9525	0.00091229	-1.3057	-0.00061008	0.64679	0.00030221	467.247	25.904	0.9022	25.506	25.113	26.015	-0.39857					32	21	3	0	0	0
ADSIETAVK	9	Unmodified	_ADSIETAVK_							0	0	0	0	0	0	0	sp|P0A850|TIG_ECOLI	sp|P0A850|TIG_ECOLI	sp|P0A850|TIG_ECOLI	MULTI-MATCH	EXPLO_YZ1_YD1_211124_NKA_c_02	control		2	467.248	932.481	1.4697	0.00068672	-1.1114	-0.0005193	0.35831	0.00016742	467.247	25.381	0.50385	25.381	25.258	25.761	0	-0.062521	5.8026e-05	NaN	91.069	24	14	3	NaN	NaN	NaN
ADSITSQLER	10	Unmodified	_ADSITSQLER_							0	0	0	0	0	0	0	sp|P0A7V3|RS3_ECOLI	sp|P0A7V3|RS3_ECOLI	sp|P0A7V3|RS3_ECOLI	MULTI-MSMS	EXPLO_YZ1_YD1_211124_NKA_s_03	sample	560.287	2	560.286	1118.56	1.9336	0.0010834	2.0697	0.0011596	4.0034	0.002243	560.286	32.838	0.7122	32.335	32.008	32.72	-0.50299					32	16	3	0	0	0
ADSITSQLERR	11	Unmodified	_ADSITSQLERR_							0	0	0	0	0	0	1	sp|P0A7V3|RS3_ECOLI	sp|P0A7V3|RS3_ECOLI	sp|P0A7V3|RS3_ECOLI	MULTI-MSMS	EXPLO_YZ1_YD1_211124_NKA_c_02	control	638.338	2	638.336	1274.66	2.0391	0.0013017	0.78946	0.00050394	2.8286	0.0018056	638.336	41.768	0.30444	41.768	41.659	41.964	0					18	7	3	0	0	0
ADSVASALITQGVDASR	17	Unmodified	_ADSVASALITQGVDASR_							0	0	0	0	0	0	0	sp|P37665|YIAD_ECOLI	sp|P37665|YIAD_ECOLI	sp|P37665|YIAD_ECOLI	MULTI-MSMS	EXPLO_YZ1_YD1_211124_NKA_c_02	control	830.927	2	830.929	1659.84	1.9069	0.0015845	-0.15827	-0.00013151	1.7486	0.001453	830.928	51.218	0.32654	51.218	51.083	51.409	0					18	7	3	0	0	0
ADSVASALITQGVDASR	17	Unmodified	_ADSVASALITQGVDASR_							0	0	0	0	0	0	0	sp|P37665|YIAD_ECOLI	sp|P37665|YIAD_ECOLI	sp|P37665|YIAD_ECOLI	MULTI-MSMS	EXPLO_YZ1_YD1_211124_NKA_c_02	control	554.286	3	554.288	1659.84	2.8917	0.0016028	-1.7626	-0.00097697	1.1291	0.00062585	554.287	51.218	0.45754	51.218	51.041	51.499	0					17	10	2	0	0	0
ADSVASALITQGVDASR	17	Unmodified	_ADSVASALITQGVDASR_							0	0	0	0	0	0	0	sp|P37665|YIAD_ECOLI	sp|P37665|YIAD_ECOLI	sp|P37665|YIAD_ECOLI	MULTI-MSMS	EXPLO_YZ1_YD1_211124_NKA_s_03	sample	830.928	2	830.929	1659.84	1.8377	0.001527	-0.07227	-6.0052e-05	1.7654	0.0014669	831.43	51.568	0.68432	51.237	50.952	51.636	-0.33149					54	15	6	0	0	0
ADSVASALITQGVDASR	17	Unmodified	_ADSVASALITQGVDASR_							0	0	0	0	0	0	0	sp|P37665|YIAD_ECOLI	sp|P37665|YIAD_ECOLI	sp|P37665|YIAD_ECOLI	MULTI-MSMS	EXPLO_YZ1_YD1_211124_NKA_s_03	sample	554.289	3	554.288	1659.84	2.755	0.0015271	-0.45686	-0.00025323	2.2981	0.0012738	554.288	51.594	0.5853	51.262	51.051	51.636	-0.33149					29	12	3	0	0	0
ADTDILMGQR	10	Oxidation (M)	_ADTDILM(Oxidation (M))GQR_			ADTDILM(1)GQR			ADTDILM(58)GQR	0	0	0	0	0	1	0	sp|P37648|YHJJ_ECOLI	sp|P37648|YHJJ_ECOLI	sp|P37648|YHJJ_ECOLI	MULTI-MSMS	EXPLO_YZ1_YD1_211124_NKA_s_03	sample	568.278	2	568.274	1134.53	2.0199	0.0011479	-1.3749	-0.00078131	0.64501	0.00036654	568.275	30.416	0.80587	29.926	29.615	30.421	-0.48978					35	18	3	0	0	0
ADTDILMGQR	10	Oxidation (M)	_ADTDILM(Oxidation (M))GQR_							0	0	0	0	0	1	0	sp|P37648|YHJJ_ECOLI	sp|P37648|YHJJ_ECOLI	sp|P37648|YHJJ_ECOLI	MULTI-MATCH-MSMS	EXPLO_YZ1_YD1_211124_NKA_c_02	control		2	568.274	1134.53	1.526	0.0008672	-2.4579	-0.0013967	-0.93184	-0.00052954	568.273	29.936	0.82838	29.936	29.427	30.256	0	0.0050507	-0.00029617	NaN	57.59	41	23	3	NaN	NaN	NaN
ADTLAILR	8	Unmodified	_ADTLAILR_							0	0	0	0	0	0	0	sp|P0AFQ7|YCFH_ECOLI	sp|P0AFQ7|YCFH_ECOLI	sp|P0AFQ7|YCFH_ECOLI	MULTI-MSMS	EXPLO_YZ1_YD1_211124_NKA_c_02	control	436.763	2	436.764	871.513	2.6334	0.0011502	-1.5115	-0.00066017	1.1219	0.00049	436.763	47.759	0.36153	47.759	47.536	47.898	0					11	8	2	0	0	0
ADTLTDEINFLR	12	Unmodified	_ADTLTDEINFLR_							0	0	0	0	0	0	0	CON__P02538;CON__P04259;CON__P48668	CON__P02538;CON__P04259;CON__P48668	CON__P48668	MULTI-MSMS	EXPLO_YZ1_YD1_211124_NKA_s_03	sample	704.365	2	704.359	1406.7	3.6012	0.0025365	1.4257	0.0010042	5.0269	0.0035407	704.362	62.703	0.75259	62.474	61.972	62.724	-0.22872					27	15	3	0	0	0
ADVAPSNLAIVGR	13	Unmodified	_ADVAPSNLAIVGR_							0	0	0	0	0	0	0	sp|P0AEP3|GALU_ECOLI	sp|P0AEP3|GALU_ECOLI	sp|P0AEP3|GALU_ECOLI	MULTI-MSMS	EXPLO_YZ1_YD1_211124_NKA_c_02	control	641.858	2	641.859	1281.7	2.2669	0.001455	0.6547	0.00042023	2.9216	0.0018752	641.859	43.116	0.37895	43.116	42.904	43.283	0					29	9	4	0	0	0
ADVDKLPIPDPEDELGYVMNAVR	23	Unmodified	_ADVDKLPIPDPEDELGYVMNAVR_							0	0	0	0	0	0	1	sp|P29680|DCUP_ECOLI	sp|P29680|DCUP_ECOLI	sp|P29680|DCUP_ECOLI	MULTI-MSMS	EXPLO_YZ1_YD1_211124_NKA_c_02	control	853.095	3	852.76	2555.26	3.2528	0.0027738	-2.1013	-0.0017919	1.1515	0.00098196	853.093	75.963	0.4026	75.963	75.718	76.12	0					10	7	2	0	0	0
ADVLAKPAVEAVENGDIQFVPK	22	Unmodified	_ADVLAKPAVEAVENGDIQFVPK_							0	0	0	0	0	0	1	sp|P07118|SYV_ECOLI	sp|P07118|SYV_ECOLI	sp|P07118|SYV_ECOLI	MULTI-MSMS	EXPLO_YZ1_YD1_211124_NKA_c_02	control	770.751	3	770.75	2309.23	1.9753	0.0015225	-0.071173	-5.4856e-05	1.9042	0.0014676	771.083	55.262	0.30564	55.262	55.055	55.361	0					17	6	4	0	0	0
ADVLPLDSNHVNTEEAR	17	Unmodified	_ADVLPLDSNHVNTEEAR_							0	0	0	0	0	0	0	sp|P21889|SYD_ECOLI	sp|P21889|SYD_ECOLI	sp|P21889|SYD_ECOLI	MULTI-MSMS	EXPLO_YZ1_YD1_211124_NKA_c_02	control	627.645	3	627.31	1878.91	2.5344	0.0015899	0.12156	7.6256e-05	2.656	0.0016661	627.31	36.442	0.53807	36.442	36.153	36.691	0					41	13	4	0	0	0
ADVLPLDSNHVNTEEAR	17	Unmodified	_ADVLPLDSNHVNTEEAR_							0	0	0	0	0	0	0	sp|P21889|SYD_ECOLI	sp|P21889|SYD_ECOLI	sp|P21889|SYD_ECOLI	MULTI-MSMS	EXPLO_YZ1_YD1_211124_NKA_c_02	control	940.465	2	940.461	1878.91	1.8869	0.0017745	0.30927	0.00029085	2.1961	0.0020654	940.462	36.422	0.27503	36.422	36.229	36.504	0					8	6	2	0	0	0
ADVNQVVDGDALQLAGR	17	Unmodified	_ADVNQVVDGDALQLAGR_							0	0	0	0	0	0	0	sp|Q57261|TRUD_ECOLI	sp|Q57261|TRUD_ECOLI	sp|Q57261|TRUD_ECOLI	MULTI-MSMS	EXPLO_YZ1_YD1_211124_NKA_c_02	control	871.452	2	870.947	1739.88	2.0984	0.0018276	0.36543	0.00031827	2.4638	0.0021459	871.45	49.966	0.19036	49.966	49.874	50.064	0					7	4	2	0	0	0
ADVNQVVDGDALQLAGRGSW	20	Unmodified	_ADVNQVVDGDALQLAGRGSW_							0	0	0	0	0	0	1	sp|Q57261|TRUD_ECOLI	sp|Q57261|TRUD_ECOLI	sp|Q57261|TRUD_ECOLI	MULTI-MSMS	EXPLO_YZ1_YD1_211124_NKA_s_03	sample	1036.52	2	1036.01	2070.01	4.2749	0.0044288	1.0862	0.0011253	5.3611	0.0055542	1036.52	70.021	0.77235	69.81	69.588	70.361	-0.2112					58	14	6	0	0	0
ADVNQVVDGDALQLAGRGSW	20	Unmodified	_ADVNQVVDGDALQLAGRGSW_							0	0	0	0	0	0	1	sp|Q57261|TRUD_ECOLI	sp|Q57261|TRUD_ECOLI	sp|Q57261|TRUD_ECOLI	MULTI-MATCH-MSMS	EXPLO_YZ1_YD1_211124_NKA_c_02	control		2	1036.01	2070.01	5.7315	0.0059379	-0.29628	-0.00030695	5.4352	0.0056309	1036.51	69.827	0.68349	69.827	69.709	70.393	0	0.0087088	-0.0015614	NaN	65.563	26	13	3	NaN	NaN	NaN
ADVPAGVTLAEK	12	Unmodified	_ADVPAGVTLAEK_							0	0	0	0	0	0	0	sp|P23843|OPPA_ECOLI	sp|P23843|OPPA_ECOLI	sp|P23843|OPPA_ECOLI	MULTI-MSMS	EXPLO_YZ1_YD1_211124_NKA_c_02	control	585.823	2	585.822	1169.63	1.3839	0.0008107	0.61729	0.00036162	2.0012	0.0011723	585.822	35.268	0.54513	35.268	35.003	35.548	0					49	17	4	0	0	0
ADVPAGVTLAEK	12	Unmodified	_ADVPAGVTLAEK_							0	0	0	0	0	0	0	sp|P23843|OPPA_ECOLI	sp|P23843|OPPA_ECOLI	sp|P23843|OPPA_ECOLI	MULTI-MSMS	EXPLO_YZ1_YD1_211124_NKA_s_03	sample	586.864	2	585.822	1169.63	1.7077	0.0010004	0.12082	7.0778e-05	1.8285	0.0010712	585.822	35.816	0.79978	35.322	35.047	35.847	-0.4944					53	19	4	0	0	0
ADVQGSVEAISDSLLK	16	Unmodified	_ADVQGSVEAISDSLLK_							0	0	0	0	0	0	0	sp|P0A705|IF2_ECOLI	sp|P0A705|IF2_ECOLI	sp|P0A705|IF2_ECOLI	MULTI-MSMS	EXPLO_YZ1_YD1_211124_NKA_c_02	control	544.956	3	544.621	1630.84	2.9223	0.0015915	0.13843	7.5393e-05	3.0607	0.0016669	544.621	62.764	0.42293	62.764	62.531	62.954	0					14	8	2	0	0	0
ADVQGSVEAISDSLLK	16	Unmodified	_ADVQGSVEAISDSLLK_							0	0	0	0	0	0	0	sp|P0A705|IF2_ECOLI	sp|P0A705|IF2_ECOLI	sp|P0A705|IF2_ECOLI	MULTI-MSMS	EXPLO_YZ1_YD1_211124_NKA_c_02	control	816.433	2	816.428	1630.84	2.0107	0.0016416	1.8329	0.0014964	3.8436	0.003138	816.429	62.777	0.37405	62.777	62.58	62.954	0					24	7	5	0	0	0
ADVVTYNQVTDVQILHDK	18	Unmodified	_ADVVTYNQVTDVQILHDK_							0	0	0	0	0	0	0	sp|P16700|CYSP_ECOLI	sp|P16700|CYSP_ECOLI	sp|P16700|CYSP_ECOLI	MULTI-MSMS	EXPLO_YZ1_YD1_211124_NKA_s_03	sample	687.357	3	686.688	2057.04	2.1454	0.0014732	0.5749	0.00039478	2.7203	0.001868	687.023	47.037	0.45979	46.653	46.491	46.951	-0.38436					29	9	5	0	0	0
ADVVTYNQVTDVQILHDKGK	20	Unmodified	_ADVVTYNQVTDVQILHDKGK_							0	0	0	0	0	0	1	sp|P16700|CYSP_ECOLI	sp|P16700|CYSP_ECOLI	sp|P16700|CYSP_ECOLI	MULTI-MSMS	EXPLO_YZ1_YD1_211124_NKA_s_03	sample	561.549	4	561.547	2242.16	3.5086	0.0019703	0.69074	0.00038788	4.1994	0.0023581	561.798	41.772	0.35247	41.337	41.23	41.582	-0.43558					20	7	5	0	0	0
ADYADSLTENGTHGSDSVESAAR	23	Unmodified	_ADYADSLTENGTHGSDSVESAAR_							0	0	0	0	0	0	0	sp|P0A763|NDK_ECOLI	sp|P0A763|NDK_ECOLI	sp|P0A763|NDK_ECOLI	MULTI-MSMS	EXPLO_YZ1_YD1_211124_NKA_c_02	control	785.348	3	785.011	2352.01	1.3183	0.0010349	-0.15925	-0.00012502	1.159	0.00090985	785.345	29.477	0.65529	29.477	29.217	29.873	0					79	19	5	0	0	0
ADYADSLTENGTHGSDSVESAAR	23	Unmodified	_ADYADSLTENGTHGSDSVESAAR_							0	0	0	0	0	0	0	sp|P0A763|NDK_ECOLI	sp|P0A763|NDK_ECOLI	sp|P0A763|NDK_ECOLI	MULTI-MSMS	EXPLO_YZ1_YD1_211124_NKA_c_02	control	1177.51	2	1177.01	2352.01	1.0676	0.0012566	-0.37906	-0.00044616	0.68857	0.00081046	1177.01	29.5	0.33976	29.5	29.332	29.672	0					28	9	4	0	0	0
ADYADSLTENGTHGSDSVESAAR	23	Unmodified	_ADYADSLTENGTHGSDSVESAAR_							0	0	0	0	0	0	0	sp|P0A763|NDK_ECOLI	sp|P0A763|NDK_ECOLI	sp|P0A763|NDK_ECOLI	MULTI-MSMS	EXPLO_YZ1_YD1_211124_NKA_s_03	sample	785.344	3	785.011	2352.01	0.92812	0.00072859	-0.38998	-0.00030614	0.53815	0.00042245	785.345	30.048	0.78603	29.558	29.294	30.08	-0.48978					71	18	6	0	0	0
ADYADSLTENGTHGSDSVESAAR	23	Unmodified	_ADYADSLTENGTHGSDSVESAAR_							0	0	0	0	0	0	0	sp|P0A763|NDK_ECOLI	sp|P0A763|NDK_ECOLI	sp|P0A763|NDK_ECOLI	MULTI-MSMS	EXPLO_YZ1_YD1_211124_NKA_s_03	sample	1177.52	2	1177.01	2352.01	0.86233	0.001015	-0.31502	-0.00037078	0.54732	0.0006442	1177.51	30.046	0.40925	29.556	29.416	29.825	-0.48978					27	9	4	0	0	0
AEAAEINLR	9	Unmodified	_AEAAEINLR_							0	0	0	0	0	0	0	sp|P33195|GCSP_ECOLI	sp|P33195|GCSP_ECOLI	sp|P33195|GCSP_ECOLI	MULTI-MSMS	EXPLO_YZ1_YD1_211124_NKA_c_02	control	493.768	2	493.767	985.519	1.1285	0.00055723	0.33246	0.00016416	1.461	0.00072139	493.767	31.274	0.74253	31.274	30.67	31.412	0					43	23	3	0	0	0
AEAAPAATGGGIPGMLPWPK	20	Oxidation (M)	_AEAAPAATGGGIPGM(Oxidation (M))LPWPK_			AEAAPAATGGGIPGM(1)LPWPK			AEAAPAATGGGIPGM(83)LPWPK	0	0	0	0	0	1	0	sp|P06959|ODP2_ECOLI	sp|P06959|ODP2_ECOLI	sp|P06959|ODP2_ECOLI	MULTI-MSMS	EXPLO_YZ1_YD1_211124_NKA_c_02	control	954.99	2	954.488	1906.96	1.3566	0.0012949	-2.9224	-0.0027894	-1.5657	-0.0014945	954.485	56.292	0.45714	56.292	56.062	56.519	0					15	10	2	0	0	0
AEAAPAATGGGIPGMLPWPK	20	Unmodified	_AEAAPAATGGGIPGMLPWPK_							0	0	0	0	0	0	0	sp|P06959|ODP2_ECOLI	sp|P06959|ODP2_ECOLI	sp|P06959|ODP2_ECOLI	MULTI-MSMS	EXPLO_YZ1_YD1_211124_NKA_c_02	control	946.992	2	946.49	1890.97	3.7038	0.0035056	2.7865	0.0026374	6.4903	0.006143	946.994	64.953	0.76613	64.953	64.552	65.318	0					40	15	4	0	0	0
AEAEQTLAALTEK	13	Unmodified	_AEAEQTLAALTEK_							0	0	0	0	0	0	0	sp|P0AD33|YFCZ_ECOLI	sp|P0AD33|YFCZ_ECOLI	sp|P0AD33|YFCZ_ECOLI	MULTI-MSMS	EXPLO_YZ1_YD1_211124_NKA_c_02	control	687.861	2	687.859	1373.7	2.3656	0.0016272	-0.9844	-0.00067713	1.3812	0.0009501	687.858	44.958	0.70174	44.958	44.471	45.172	0					56	17	4	0	0	0
AEAEQTLAALTEK	13	Unmodified	_AEAEQTLAALTEK_							0	0	0	0	0	0	0	sp|P0AD33|YFCZ_ECOLI	sp|P0AD33|YFCZ_ECOLI	sp|P0AD33|YFCZ_ECOLI	MULTI-MSMS	EXPLO_YZ1_YD1_211124_NKA_s_03	sample	687.859	2	687.859	1373.7	1.5375	0.0010576	0.37775	0.00025984	1.9152	0.0013174	687.859	45.378	0.59505	44.976	44.61	45.205	-0.40187					39	12	4	0	0	0
AEAESLYQSK	10	Unmodified	_AEAESLYQSK_							0	0	0	0	0	0	0	CON__P04264	CON__P04264	CON__P04264	MULTI-MSMS	EXPLO_YZ1_YD1_211124_NKA_c_02	control	563.276	2	563.275	1124.53	1.1521	0.00064893	1.7298	0.00097437	2.8819	0.0016233	563.276	24.324	0.47504	24.324	24.069	24.544	0					22	13	3	0	0	0
AEAESLYQSK	10	Unmodified	_AEAESLYQSK_							0	0	0	0	0	0	0	CON__P04264	CON__P04264	CON__P04264	MULTI-MSMS	EXPLO_YZ1_YD1_211124_NKA_s_03	sample	563.276	2	563.275	1124.53	1.9189	0.0010809	-0.33353	-0.00018787	1.5853	0.00089299	563.274	24.73	0.68414	24.358	24.131	24.815	-0.37214					47	16	5	0	0	0
AEAESLYQSKYEELQITAGR	20	Unmodified	_AEAESLYQSKYEELQITAGR_							0	0	0	0	0	0	1	CON__P04264	CON__P04264	CON__P04264	MULTI-MSMS	EXPLO_YZ1_YD1_211124_NKA_c_02	control	763.05	3	762.713	2285.12	2.1935	0.001673	2.2921	0.0017482	4.4856	0.0034212	763.049	44.171	0.26089	44.171	44.121	44.382	0					9	6	2	0	0	0
AEAGDVANAILDGTDAVMLSGESAK	25	Oxidation (M)	_AEAGDVANAILDGTDAVM(Oxidation (M))LSGESAK_			AEAGDVANAILDGTDAVM(1)LSGESAK			AEAGDVANAILDGTDAVM(68)LSGESAK	0	0	0	0	0	1	0	sp|P0AD61|KPYK1_ECOLI	sp|P0AD61|KPYK1_ECOLI	sp|P0AD61|KPYK1_ECOLI	MULTI-MSMS	EXPLO_YZ1_YD1_211124_NKA_c_02	control	808.385	3	807.72	2420.14	2.441	0.0019717	-2.1807	-0.0017614	0.26037	0.00021031	808.053	60.633	0.36092	60.633	60.492	60.853	0					21	7	4	0	0	0
AEAGDVANAILDGTDAVMLSGESAK	25	Unmodified	_AEAGDVANAILDGTDAVMLSGESAK_							0	0	0	0	0	0	0	sp|P0AD61|KPYK1_ECOLI	sp|P0AD61|KPYK1_ECOLI	sp|P0AD61|KPYK1_ECOLI	MULTI-MSMS	EXPLO_YZ1_YD1_211124_NKA_c_02	control	802.392	3	802.388	2404.14	3.2381	0.0025983	-1.2607	-0.0010116	1.9774	0.0015866	802.722	70.475	0.70026	70.475	70.041	70.742	0					48	13	6	0	0	0
AEAGDVANAILDGTDAVMLSGESAK	25	Unmodified	_AEAGDVANAILDGTDAVMLSGESAK_							0	0	0	0	0	0	0	sp|P0AD61|KPYK1_ECOLI	sp|P0AD61|KPYK1_ECOLI	sp|P0AD61|KPYK1_ECOLI	MULTI-MSMS	EXPLO_YZ1_YD1_211124_NKA_c_02	control	1203.58	2	1203.08	2404.14	3.2216	0.0038758	-1.8054	-0.0021721	1.4161	0.0017037	1203.08	70.487	0.39586	70.487	70.244	70.64	0					23	7	4	0	0	0
AEAGDVANAILDGTDAVMLSGESAK	25	Unmodified	_AEAGDVANAILDGTDAVMLSGESAK_							0	0	0	0	0	0	0	sp|P0AD61|KPYK1_ECOLI	sp|P0AD61|KPYK1_ECOLI	sp|P0AD61|KPYK1_ECOLI	MULTI-MSMS	EXPLO_YZ1_YD1_211124_NKA_s_03	sample	802.394	3	802.388	2404.14	5.0547	0.0040558	-1.7674	-0.0014182	3.2872	0.0026376	802.721	70.704	0.15825	70.493	70.361	70.519	-0.2112					6	2	3	0	0	0
AEAGIVISASHNPFYDNGIK	20	Unmodified	_AEAGIVISASHNPFYDNGIK_							0	0	0	0	0	0	0	sp|P31120|GLMM_ECOLI	sp|P31120|GLMM_ECOLI	sp|P31120|GLMM_ECOLI	MULTI-MSMS	EXPLO_YZ1_YD1_211124_NKA_c_02	control	702.361	3	701.688	2102.04	3.0905	0.0021686	1.9502	0.0013684	5.0406	0.003537	702.024	51.859	0.36203	51.859	51.636	51.998	0					12	8	3	0	0	0
AEAIHYIGDLVQR	13	Unmodified	_AEAIHYIGDLVQR_							0	0	0	0	0	0	0	sp|P0A7Z4|RPOA_ECOLI	sp|P0A7Z4|RPOA_ECOLI	sp|P0A7Z4|RPOA_ECOLI	MULTI-MSMS	EXPLO_YZ1_YD1_211124_NKA_c_02	control	495.936	3	495.6	1483.78	2.5891	0.0012832	0.56745	0.00028123	3.1565	0.0015644	495.6	46.331	0.67155	46.331	46.005	46.676	0					58	16	6	0	0	0
AEAIHYIGDLVQR	13	Unmodified	_AEAIHYIGDLVQR_							0	0	0	0	0	0	0	sp|P0A7Z4|RPOA_ECOLI	sp|P0A7Z4|RPOA_ECOLI	sp|P0A7Z4|RPOA_ECOLI	MULTI-MSMS	EXPLO_YZ1_YD1_211124_NKA_c_02	control	742.898	2	742.896	1483.78	1.3507	0.0010034	1.5005	0.0011147	2.8512	0.0021181	742.897	46.33	0.47986	46.33	46.075	46.555	0					31	11	4	0	0	0
AEAIHYIGDLVQR	13	Unmodified	_AEAIHYIGDLVQR_							0	0	0	0	0	0	0	sp|P0A7Z4|RPOA_ECOLI	sp|P0A7Z4|RPOA_ECOLI	sp|P0A7Z4|RPOA_ECOLI	MULTI-MSMS	EXPLO_YZ1_YD1_211124_NKA_s_03	sample	495.602	3	495.6	1483.78	2.4992	0.0012386	1.7843	0.0008843	4.2835	0.0021229	495.6	46.668	0.36583	46.275	46.163	46.529	-0.39328					20	7	3	0	0	0
AEAIHYIGDLVQR	13	Unmodified	_AEAIHYIGDLVQR_							0	0	0	0	0	0	0	sp|P0A7Z4|RPOA_ECOLI	sp|P0A7Z4|RPOA_ECOLI	sp|P0A7Z4|RPOA_ECOLI	MSMS	EXPLO_YZ1_YD1_211124_NKA_s_03	sample	742.901	2	742.896	1483.78	NaN	NaN	NaN	NaN	NaN	NaN	NaN	46.741	1	46.348	45.848	46.848	-0.39328								0	0	0
AEAQVIIEQANK	12	Unmodified	_AEAQVIIEQANK_							0	0	0	0	0	0	0	sp|P0ABA0|ATPF_ECOLI	sp|P0ABA0|ATPF_ECOLI	sp|P0ABA0|ATPF_ECOLI	MULTI-MSMS	EXPLO_YZ1_YD1_211124_NKA_c_02	control	657.357	2	657.357	1312.7	1.891	0.0012431	1.8533	0.0012183	3.7443	0.0024613	657.357	32.898	0.76504	32.898	32.481	33.246	0					49	19	4	0	0	0
AEAQVIIEQANKR	13	Unmodified	_AEAQVIIEQANKR_							0	0	0	0	0	0	1	sp|P0ABA0|ATPF_ECOLI	sp|P0ABA0|ATPF_ECOLI	sp|P0ABA0|ATPF_ECOLI	MULTI-MSMS	EXPLO_YZ1_YD1_211124_NKA_c_02	control	490.609	3	490.607	1468.8	2.0082	0.00098524	-0.1859	-9.1202e-05	1.8223	0.00089404	490.607	29.69	0.30983	29.69	29.494	29.804	0					21	8	3	0	0	0
AEARPIYDIANKK	13	Unmodified	_AEARPIYDIANKK_							0	0	0	0	0	0	2	sp|P08331|CPDB_ECOLI	sp|P08331|CPDB_ECOLI	sp|P08331|CPDB_ECOLI	MSMS	EXPLO_YZ1_YD1_211124_NKA_s_03	sample	496.946	3	496.944	1487.81	NaN	NaN	NaN	NaN	NaN	NaN	NaN	27.319	1	26.874	26.374	27.374	-0.44484								0	0	0
AEATGLFLTDETAR	14	Unmodified	_AEATGLFLTDETAR_							0	0	0	0	0	0	0	sp|P0A9B2|G3P1_ECOLI	sp|P0A9B2|G3P1_ECOLI	sp|P0A9B2|G3P1_ECOLI	MULTI-MSMS	EXPLO_YZ1_YD1_211124_NKA_s_03	sample	747.876	2	747.875	1493.74	1.0686	0.0007992	0.34202	0.00025579	1.4107	0.001055	747.876	50.561	0.42042	50.218	49.954	50.374	-0.34306					23	8	3	0	0	0
AEATGLFLTDETARK	15	Unmodified	_AEATGLFLTDETARK_							0	0	0	0	0	0	1	sp|P0A9B2|G3P1_ECOLI	sp|P0A9B2|G3P1_ECOLI	sp|P0A9B2|G3P1_ECOLI	MSMS	EXPLO_YZ1_YD1_211124_NKA_s_03	sample	541.619	3	541.618	1621.83	NaN	NaN	NaN	NaN	NaN	NaN	NaN	43.155	1	42.733	42.233	43.233	-0.4216								0	0	0
AEAVCSQDAMDDIILASDVVMVAR	24	Cys -> Dha	_AEAVC(Cys -> Dha)SQDAMDDIILASDVVMVAR_		AEAVC(1)SQDAMDDIILASDVVMVAR			AEAVC(62)SQDAMDDIILASDVVMVAR		0	0	0	1	0	0	0	sp|P21599|KPYK2_ECOLI	sp|P21599|KPYK2_ECOLI	sp|P21599|KPYK2_ECOLI	MULTI-MSMS	EXPLO_YZ1_YD1_211124_NKA_c_02	control	830.415	3	830.073	2487.2	1.1107	0.00092198	1.7598	0.0014608	2.8705	0.0023828	830.411	79.626	0.25071	79.626	79.444	79.695	0					15	4	4	0	0	0
AEAVSIMTDAVR	12	Unmodified	_AEAVSIMTDAVR_							0	0	0	0	0	0	0	sp|P37648|YHJJ_ECOLI	sp|P37648|YHJJ_ECOLI	sp|P37648|YHJJ_ECOLI	MULTI-MSMS	EXPLO_YZ1_YD1_211124_NKA_s_03	sample	631.823	2	631.824	1261.63	1.6357	0.0010335	-2.5765	-0.0016279	-0.94078	-0.00059441	631.823	45.182	0.58703	44.78	44.48	45.067	-0.40188					23	12	4	0	0	0
AEAYLVGLFEDTNLAAIHAK	20	Unmodified	_AEAYLVGLFEDTNLAAIHAK_							0	0	0	0	0	0	0	eH3-NKA;eH3-VIP;eH3-K27C;eH3-K36C	eH3-NKA	eH3-NKA	MULTI-MSMS	EXPLO_YZ1_YD1_211124_NKA_c_02	control	716.381	3	716.044	2145.11	3.0532	0.0021862	0.11315	8.1021e-05	3.1663	0.0022672	716.378	71.859	0.74574	71.859	71.64	72.386	0					53	14	5	0	0	0
AEAYLVGLFEDTNLAAIHAK	20	Unmodified	_AEAYLVGLFEDTNLAAIHAK_							0	0	0	0	0	0	0	eH3-NKA;eH3-VIP;eH3-K27C;eH3-K36C	eH3-NKA	eH3-NKA	MULTI-MSMS	EXPLO_YZ1_YD1_211124_NKA_c_02	control	1074.07	2	1073.56	2145.11	2.7424	0.0029441	1.4654	0.0015732	4.2077	0.0045173	1073.56	71.859	0.30113	71.859	71.787	72.088	0					11	5	3	0	0	0
AECPTQTEIVLK	12	Cys -> Dha	_AEC(Cys -> Dha)PTQTEIVLK_		AEC(1)PTQTEIVLK			AEC(76)PTQTEIVLK		0	0	0	1	0	0	0	sp|P0AG55|RL6_ECOLI	sp|P0AG55|RL6_ECOLI	sp|P0AG55|RL6_ECOLI	MULTI-MSMS	EXPLO_YZ1_YD1_211124_NKA_c_02	control	649.354	2	649.354	1296.69	1.929	0.0012526	0.52891	0.00034345	2.4579	0.001596	649.354	39.734	0.55378	39.734	39.544	40.097	0					25	15	3	0	0	0
AECPTQTEIVLK	12	Carbamidomethyl (C)	_AEC(Carbamidomethyl (C))PTQTEIVLK_	AEC(1)PTQTEIVLK			AEC(62)PTQTEIVLK			0	0	1	0	0	0	0	sp|P0AG55|RL6_ECOLI	sp|P0AG55|RL6_ECOLI	sp|P0AG55|RL6_ECOLI	MSMS	EXPLO_YZ1_YD1_211124_NKA_c_02	control	694.86	2	694.858	1387.7	NaN	NaN	NaN	NaN	NaN	NaN	NaN	36.924	1	36.924	36.424	37.424	0								0	0	0
AECPTQTEIVLK	12	Carbamidomethyl (C)	_AEC(Carbamidomethyl (C))PTQTEIVLK_	AEC(1)PTQTEIVLK			AEC(110)PTQTEIVLK			0	0	1	0	0	0	0	sp|P0AG55|RL6_ECOLI	sp|P0AG55|RL6_ECOLI	sp|P0AG55|RL6_ECOLI	MULTI-MSMS	EXPLO_YZ1_YD1_211124_NKA_s_03	sample	694.86	2	694.858	1387.7	2.1894	0.0015213	-0.09509	-6.6074e-05	2.0943	0.0014553	694.858	37.488	0.66811	37.007	36.696	37.364	-0.48019					39	14	4	0	0	0
AEDFNGWLLNR	11	Unmodified	_AEDFNGWLLNR_							0	0	0	0	0	0	0	sp|P76472|ARND_ECOLI	sp|P76472|ARND_ECOLI	sp|P76472|ARND_ECOLI	MULTI-MSMS	EXPLO_YZ1_YD1_211124_NKA_c_02	control	667.829	2	667.828	1333.64	3.8433	0.0025667	-1.2761	-0.00085224	2.5672	0.0017144	667.828	59.195	0.36404	59.195	59.016	59.38	0					19	7	3	0	0	0
AEDNQSAVTIHVLQGER	17	Unmodified	_AEDNQSAVTIHVLQGER_							0	0	0	0	0	0	0	sp|P0A6Y8|DNAK_ECOLI	sp|P0A6Y8|DNAK_ECOLI	sp|P0A6Y8|DNAK_ECOLI	MULTI-MSMS	EXPLO_YZ1_YD1_211124_NKA_c_02	control	623.317	3	622.982	1865.92	1.8543	0.0011552	1.5334	0.00095528	3.3877	0.0021105	623.318	37.819	0.53775	37.819	37.482	38.02	0					26	15	3	0	0	0
AEDNQSAVTIHVLQGER	17	Unmodified	_AEDNQSAVTIHVLQGER_							0	0	0	0	0	0	0	sp|P0A6Y8|DNAK_ECOLI	sp|P0A6Y8|DNAK_ECOLI	sp|P0A6Y8|DNAK_ECOLI	MSMS	EXPLO_YZ1_YD1_211124_NKA_s_03	sample	622.982	3	622.982	1865.92	NaN	NaN	NaN	NaN	NaN	NaN	NaN	38.372	1	37.9	37.4	38.4	-0.4716								0	0	0
AEDPQKLVR	9	Unmodified	_AEDPQKLVR_							0	0	0	0	0	0	1	sp|P0AFM6|PSPA_ECOLI	sp|P0AFM6|PSPA_ECOLI	sp|P0AFM6|PSPA_ECOLI	MSMS	EXPLO_YZ1_YD1_211124_NKA_c_02	control	528.296	2	528.296	1054.58	NaN	NaN	NaN	NaN	NaN	NaN	NaN	22.509	1	22.509	22.009	23.009	0								0	0	0
AEEAAEMAISSPLLEDIDLSGAR	23	Unmodified	_AEEAAEMAISSPLLEDIDLSGAR_							0	0	0	0	0	0	0	sp|P0A9A6|FTSZ_ECOLI	sp|P0A9A6|FTSZ_ECOLI	sp|P0A9A6|FTSZ_ECOLI	MULTI-MSMS	EXPLO_YZ1_YD1_211124_NKA_c_02	control	797.062	3	796.725	2387.15	3.0818	0.0024553	-0.24748	-0.00019718	2.8343	0.0022581	797.059	72.054	0.4053	72.054	71.836	72.241	0					18	7	4	0	0	0
AEEAGVDLVEISPNAEPPV	19	Amidated (C-term)	_AEEAGVDLVEISPNAEPPV_(Amidated (C-term))							0	1	0	0	0	0	0	sp|P0A707|IF3_ECOLI	sp|P0A707|IF3_ECOLI	sp|P0A707|IF3_ECOLI	MULTI-MSMS	EXPLO_YZ1_YD1_211124_NKA_s_03	sample	968.494	2	967.989	1933.96	2.2895	0.0022162	0.52585	0.00050902	2.8153	0.0027252	967.989	59.404	0.38737	59.153	58.984	59.371	-0.25086					20	7	3	0	0	0
AEEAGVDLVEISPNAEPPVCR	21	Carbamidomethyl (C)	_AEEAGVDLVEISPNAEPPVC(Carbamidomethyl (C))R_	AEEAGVDLVEISPNAEPPVC(1)R			AEEAGVDLVEISPNAEPPVC(68)R			0	0	1	0	0	0	0	sp|P0A707|IF3_ECOLI	sp|P0A707|IF3_ECOLI	sp|P0A707|IF3_ECOLI	MULTI-MSMS	EXPLO_YZ1_YD1_211124_NKA_c_02	control	751.704	3	751.367	2251.08	2.2925	0.0017225	-0.29407	-0.00022095	1.9984	0.0015016	751.701	52.413	0.22802	52.413	52.312	52.54	0					12	5	4	0	0	0
AEEAGVDLVEISPNAEPPVCR	21	Carbamidomethyl (C)	_AEEAGVDLVEISPNAEPPVC(Carbamidomethyl (C))R_	AEEAGVDLVEISPNAEPPVC(1)R			AEEAGVDLVEISPNAEPPVC(110)R			0	0	1	0	0	0	0	sp|P0A707|IF3_ECOLI	sp|P0A707|IF3_ECOLI	sp|P0A707|IF3_ECOLI	MULTI-MSMS	EXPLO_YZ1_YD1_211124_NKA_s_03	sample	751.708	3	751.367	2251.08	3.7872	0.0028455	0.029245	2.1974e-05	3.8164	0.0028675	751.701	52.656	0.70348	52.336	52.122	52.825	-0.31992					41	14	5	0	0	0
AEEAGVDLVEISPNAEPPVCR	21	Carbamidomethyl (C)	_AEEAGVDLVEISPNAEPPVC(Carbamidomethyl (C))R_	AEEAGVDLVEISPNAEPPVC(1)R			AEEAGVDLVEISPNAEPPVC(260)R			0	0	1	0	0	0	0	sp|P0A707|IF3_ECOLI	sp|P0A707|IF3_ECOLI	sp|P0A707|IF3_ECOLI	MULTI-MSMS	EXPLO_YZ1_YD1_211124_NKA_s_03	sample	1127.05	2	1126.55	2251.08	3.6805	0.0041462	-1.2435	-0.0014009	2.437	0.0027454	1127.05	52.656	0.42218	52.336	52.122	52.544	-0.31992					34	8	5	0	0	0
AEEAGVDLVEISPNAEPPVCR	21	Carbamidomethyl (C)	_AEEAGVDLVEISPNAEPPVC(Carbamidomethyl (C))R_							0	0	1	0	0	0	0	sp|P0A707|IF3_ECOLI	sp|P0A707|IF3_ECOLI	sp|P0A707|IF3_ECOLI	MULTI-MATCH	EXPLO_YZ1_YD1_211124_NKA_c_02	control		2	1126.55	2251.08	1.8136	0.0020431	0.6017	0.00067784	2.4153	0.0027209	1126.55	52.413	0.15456	52.413	52.312	52.467	0	0.038651	0.0035308	NaN	260.85	9	3	3	NaN	NaN	NaN
AEEAGVDLVEISPNAEPPVCR	21	Cys -> Dha	_AEEAGVDLVEISPNAEPPVC(Cys -> Dha)R_		AEEAGVDLVEISPNAEPPVC(1)R			AEEAGVDLVEISPNAEPPVC(81)R		0	0	0	1	0	0	0	sp|P0A707|IF3_ECOLI	sp|P0A707|IF3_ECOLI	sp|P0A707|IF3_ECOLI	MULTI-MSMS	EXPLO_YZ1_YD1_211124_NKA_c_02	control	721.368	3	721.031	2160.07	2.5692	0.0018525	0.025244	1.8201e-05	2.5944	0.0018707	721.366	54.583	0.37267	54.583	54.454	54.826	0					24	8	4	0	0	0
AEEAGVDLVEISPNAEPPVCR	21	Cys -> Dha	_AEEAGVDLVEISPNAEPPVC(Cys -> Dha)R_		AEEAGVDLVEISPNAEPPVC(1)R			AEEAGVDLVEISPNAEPPVC(180)R		0	0	0	1	0	0	0	sp|P0A707|IF3_ECOLI	sp|P0A707|IF3_ECOLI	sp|P0A707|IF3_ECOLI	MULTI-MSMS	EXPLO_YZ1_YD1_211124_NKA_c_02	control	1081.05	2	1081.04	2160.07	2.3316	0.0025206	-0.14809	-0.00016009	2.1836	0.0023605	1081.04	54.586	0.3284	54.586	54.454	54.782	0					20	7	4	0	0	0
AEEGIWMTDVPVPELGHNDLLIK	23	Unmodified	_AEEGIWMTDVPVPELGHNDLLIK_							0	0	0	0	0	0	0	sp|P07913|TDH_ECOLI	sp|P07913|TDH_ECOLI	sp|P07913|TDH_ECOLI	MULTI-MSMS	EXPLO_YZ1_YD1_211124_NKA_c_02	control	859.778	3	859.44	2575.3	3.1422	0.0027005	1.4076	0.0012098	4.5498	0.0039103	859.775	71.538	0.44599	71.538	71.291	71.737	0					18	8	4	0	0	0
AEEHISSSHGDVDYAQASAELAK	23	Unmodified	_AEEHISSSHGDVDYAQASAELAK_							0	0	0	0	0	0	0	sp|P0A6E6|ATPE_ECOLI	sp|P0A6E6|ATPE_ECOLI	sp|P0A6E6|ATPE_ECOLI	MULTI-MSMS	EXPLO_YZ1_YD1_211124_NKA_c_02	control	604.533	4	604.532	2414.1	1.8268	0.0011044	0.029232	1.7672e-05	1.856	0.001122	604.783	29.502	0.43733	29.502	29.332	29.769	0					44	12	5	0	0	0
AEEHISSSHGDVDYAQASAELAK	23	Unmodified	_AEEHISSSHGDVDYAQASAELAK_							0	0	0	0	0	0	0	sp|P0A6E6|ATPE_ECOLI	sp|P0A6E6|ATPE_ECOLI	sp|P0A6E6|ATPE_ECOLI	MULTI-MSMS	EXPLO_YZ1_YD1_211124_NKA_c_02	control	806.041	3	805.707	2414.1	1.0378	0.00083618	-0.22311	-0.00017976	0.81471	0.00065642	806.375	29.523	0.34221	29.523	29.427	29.769	0					27	9	4	0	0	0
AEEHISSSHGDVDYAQASAELAK	23	Unmodified	_AEEHISSSHGDVDYAQASAELAK_							0	0	0	0	0	0	0	sp|P0A6E6|ATPE_ECOLI	sp|P0A6E6|ATPE_ECOLI	sp|P0A6E6|ATPE_ECOLI	MULTI-MSMS	EXPLO_YZ1_YD1_211124_NKA_s_03	sample	806.04	3	805.707	2414.1	1.3887	0.0011189	0.013861	1.1168e-05	1.4026	0.0011301	806.041	30.255	0.45464	29.765	29.539	29.993	-0.48978					32	10	4	0	0	0
AEEHISSSHGDVDYAQASAELAK	23	Unmodified	_AEEHISSSHGDVDYAQASAELAK_							0	0	0	0	0	0	0	sp|P0A6E6|ATPE_ECOLI	sp|P0A6E6|ATPE_ECOLI	sp|P0A6E6|ATPE_ECOLI	MULTI-MATCH-MSMS	EXPLO_YZ1_YD1_211124_NKA_s_03	sample		4	604.532	2414.1	2.132	0.0012888	-0.047804	-2.8899e-05	2.0842	0.00126	604.783	30.255	0.79101	29.765	29.5	30.291	-0.48978	0.13138	-3.4385e-05	NaN	84.946	61	18	7	NaN	NaN	NaN
AEEIVASNPEK	11	Unmodified	_AEEIVASNPEK_							0	0	0	0	0	0	0	sp|P0ABK5|CYSK_ECOLI	sp|P0ABK5|CYSK_ECOLI	sp|P0ABK5|CYSK_ECOLI	MULTI-MSMS	EXPLO_YZ1_YD1_211124_NKA_c_02	control	593.802	2	593.801	1185.59	1.7346	0.00103	-0.22438	-0.00013324	1.5103	0.00089679	593.801	23.867	0.72766	23.867	23.641	24.368	0					73	21	6	0	0	0
AEEIVASNPEK	11	Unmodified	_AEEIVASNPEK_							0	0	0	0	0	0	0	sp|P0ABK5|CYSK_ECOLI	sp|P0ABK5|CYSK_ECOLI	sp|P0ABK5|CYSK_ECOLI	MULTI-MSMS	EXPLO_YZ1_YD1_211124_NKA_c_02	control	594.303	2	593.801	1185.59	0.89999	0.00053441	-0.016849	-1.0005e-05	0.88314	0.00052441	593.801	24.559	0.29854	24.559	24.297	24.595	0					19	9	3	0	0	0
AEEIVASNPEK	11	Unmodified	_AEEIVASNPEK_							0	0	0	0	0	0	0	sp|P0ABK5|CYSK_ECOLI	sp|P0ABK5|CYSK_ECOLI	sp|P0ABK5|CYSK_ECOLI	MULTI-MSMS	EXPLO_YZ1_YD1_211124_NKA_s_03	sample	593.804	2	593.801	1185.59	2.0522	0.0012186	-0.3237	-0.00019221	1.7285	0.0010264	593.801	24.138	1.2732	23.766	23.506	24.779	-0.37186					89	30	5	0	0	0
AEEIVASNPEKY	12	Unmodified	_AEEIVASNPEKY_							0	0	0	0	0	0	1	sp|P0ABK5|CYSK_ECOLI	sp|P0ABK5|CYSK_ECOLI	sp|P0ABK5|CYSK_ECOLI	MULTI-MSMS	EXPLO_YZ1_YD1_211124_NKA_c_02	control	675.836	2	675.333	1348.65	1.2457	0.00084127	0.34764	0.00023477	1.5934	0.001076	675.333	30.916	0.26421	30.916	30.775	31.039	0					11	7	2	0	0	0
AEEKGTLIVNKPQSLR	16	Unmodified	_AEEKGTLIVNKPQSLR_							0	0	0	0	0	0	2	sp|P04425|GSHB_ECOLI	sp|P04425|GSHB_ECOLI	sp|P04425|GSHB_ECOLI	MULTI-MSMS	EXPLO_YZ1_YD1_211124_NKA_c_02	control	595.01	3	595.007	1782	2.8951	0.0017226	0.38255	0.00022762	3.2776	0.0019502	595.007	26.538	0.2727	26.538	26.415	26.688	0					16	7	3	0	0	0
AEEKIDNAVVR	11	Unmodified	_AEEKIDNAVVR_							0	0	0	0	0	0	1	sp|P23827|ECOT_ECOLI	sp|P23827|ECOT_ECOLI	sp|P23827|ECOT_ECOLI	MULTI-MSMS	EXPLO_YZ1_YD1_211124_NKA_c_02	control	415.227	3	415.226	1242.66	0.73523	0.00030529	0.0055932	2.3224e-06	0.74082	0.00030761	415.226	23.023	0.25295	23.023	22.891	23.144	0					15	6	3	0	0	0
AEEKIDNAVVR	11	Unmodified	_AEEKIDNAVVR_							0	0	0	0	0	0	1	sp|P23827|ECOT_ECOLI	sp|P23827|ECOT_ECOLI	sp|P23827|ECOT_ECOLI	MULTI-MSMS	EXPLO_YZ1_YD1_211124_NKA_s_03	sample	415.227	3	415.226	1242.66	1.6367	0.0006796	-0.55944	-0.00023229	1.0773	0.00044731	415.226	23.367	0.46378	23.023	22.855	23.319	-0.34405					28	10	3	0	0	0
AEEKIDNAVVR	11	Unmodified	_AEEKIDNAVVR_							0	0	0	0	0	0	1	sp|P23827|ECOT_ECOLI	sp|P23827|ECOT_ECOLI	sp|P23827|ECOT_ECOLI	MULTI-MSMS	EXPLO_YZ1_YD1_211124_NKA_s_03	sample	622.333	2	622.336	1242.66	1.2161	0.00075683	-0.54916	-0.00034176	0.66696	0.00041507	622.335	23.354	0.20433	23.01	22.898	23.103	-0.34405					9	4	3	0	0	0
AEETIFSK	8	Unmodified	_AEETIFSK_							0	0	0	0	0	0	0	sp|P0ACE7|HINT_ECOLI	sp|P0ACE7|HINT_ECOLI	sp|P0ACE7|HINT_ECOLI	MULTI-MSMS	EXPLO_YZ1_YD1_211124_NKA_s_03	sample	462.738	2	462.737	923.46	0.90887	0.00042057	0.10603	4.9063e-05	1.0149	0.00046963	462.737	34.398	1.2821	33.899	33.632	34.914	-0.49969					114	55	3	0	0	0
AEETPHLIHK	10	Unmodified	_AEETPHLIHK_							0	0	0	0	0	0	0	sp|P0A836|SUCC_ECOLI	sp|P0A836|SUCC_ECOLI	sp|P0A836|SUCC_ECOLI	MULTI-SECPEP	EXPLO_YZ1_YD1_211124_NKA_c_02	control	587.323	2	587.814	1173.61	0.80629	0.00047395	1.019	0.00059901	1.8253	0.001073	587.814	22.76	0.30892	22.76	22.582	22.891	0					15	7	3	0	0	0
AEEYDDEFLSLDLNVK	16	Unmodified	_AEEYDDEFLSLDLNVK_							0	0	0	0	0	0	0	sp|P07004|PROA_ECOLI	sp|P07004|PROA_ECOLI	sp|P07004|PROA_ECOLI	MULTI-MSMS	EXPLO_YZ1_YD1_211124_NKA_c_02	control	950.449	2	950.447	1898.88	3.2096	0.0030505	-0.43673	-0.00041508	2.7728	0.0026354	950.446	65.387	0.28104	65.387	65.272	65.553	0					12	5	3	0	0	0
AEFEKVESQYEK	12	Unmodified	_AEFEKVESQYEK_							0	0	0	0	0	0	1	sp|P75694|YAHO_ECOLI	sp|P75694|YAHO_ECOLI	sp|P75694|YAHO_ECOLI	MULTI-MSMS	EXPLO_YZ1_YD1_211124_NKA_s_03	sample	496.574	3	496.24	1485.7	1.1335	0.00056247	-0.57461	-0.00028514	0.55886	0.00027733	496.24	26.466	0.4528	26.043	25.874	26.326	-0.42303					27	11	4	0	0	0
AEFEKVESQYEK	12	Unmodified	_AEFEKVESQYEK_							0	0	0	0	0	0	1	sp|P75694|YAHO_ECOLI	sp|P75694|YAHO_ECOLI	sp|P75694|YAHO_ECOLI	MULTI-MATCH-MSMS	EXPLO_YZ1_YD1_211124_NKA_c_02	control		3	496.24	1485.7	2.0503	0.0010174	0.39264	0.00019484	2.4429	0.0012123	496.24	25.891	0.19325	25.891	25.795	25.988	0	-0.07592	0.0010269	NaN	78.324	13	5	3	NaN	NaN	NaN
AEFETTFADLGLK	13	Unmodified	_AEFETTFADLGLK_							0	0	0	0	0	0	0	sp|P0A9P6|DEAD_ECOLI	sp|P0A9P6|DEAD_ECOLI	sp|P0A9P6|DEAD_ECOLI	MULTI-MSMS	EXPLO_YZ1_YD1_211124_NKA_c_02	control	721.868	2	721.364	1440.71	2.8224	0.0020359	0.27413	0.00019775	3.0965	0.0022337	721.364	63.444	0.32738	63.444	63.227	63.555	0					12	6	3	0	0	0
AEFFGKEPR	9	Unmodified	_AEFFGKEPR_							0	0	0	0	0	0	1	sp|P0A6Y8|DNAK_ECOLI	sp|P0A6Y8|DNAK_ECOLI	sp|P0A6Y8|DNAK_ECOLI	MULTI-MSMS	EXPLO_YZ1_YD1_211124_NKA_c_02	control	540.811	2	540.777	1079.54	2.1178	0.0011452	0.013545	7.3246e-06	2.1313	0.0011526	540.777	33.489	1.1671	33.489	32.825	33.992	0					61	32	4	0	0	0
AEFFGKEPR	9	Unmodified	_AEFFGKEPR_							0	0	0	0	0	0	1	sp|P0A6Y8|DNAK_ECOLI	sp|P0A6Y8|DNAK_ECOLI	sp|P0A6Y8|DNAK_ECOLI	MULTI-MSMS	EXPLO_YZ1_YD1_211124_NKA_s_03	sample	540.778	2	540.777	1079.54	2.6047	0.0014086	-0.55709	-0.00030126	2.0476	0.0011073	540.777	34.092	0.45998	33.591	33.335	33.795	-0.5011					18	10	2	0	0	0
AEFGEVDILVNNAGITR	17	Unmodified	_AEFGEVDILVNNAGITR_							0	0	0	0	0	0	0	sp|P0AEK2|FABG_ECOLI	sp|P0AEK2|FABG_ECOLI	sp|P0AEK2|FABG_ECOLI	MULTI-MSMS	EXPLO_YZ1_YD1_211124_NKA_c_02	control	909.476	2	909.473	1816.93	1.8518	0.0016842	1.6533	0.0015036	3.5051	0.0031878	909.473	62.293	0.46003	62.293	62.071	62.531	0					34	9	5	0	0	0
AEFGEVDILVNNAGITR	17	Unmodified	_AEFGEVDILVNNAGITR_							0	0	0	0	0	0	0	sp|P0AEK2|FABG_ECOLI	sp|P0AEK2|FABG_ECOLI	sp|P0AEK2|FABG_ECOLI	MULTI-MSMS	EXPLO_YZ1_YD1_211124_NKA_c_02	control	606.987	3	606.651	1816.93	2.4801	0.0015046	-0.15169	-9.2023e-05	2.3284	0.0014125	606.651	62.298	0.50891	62.298	62.071	62.58	0					40	10	5	0	0	0
AEFGEVDILVNNAGITR	17	Unmodified	_AEFGEVDILVNNAGITR_							0	0	0	0	0	0	0	sp|P0AEK2|FABG_ECOLI	sp|P0AEK2|FABG_ECOLI	sp|P0AEK2|FABG_ECOLI	MULTI-MSMS	EXPLO_YZ1_YD1_211124_NKA_s_03	sample	606.988	3	606.651	1816.93	3.7667	0.0022851	-0.65546	-0.00039764	3.1112	0.0018874	606.985	62.405	0.51606	62.177	62.016	62.532	-0.22872					39	10	5	0	0	0
AEFGEVDILVNNAGITR	17	Unmodified	_AEFGEVDILVNNAGITR_							0	0	0	0	0	0	0	sp|P0AEK2|FABG_ECOLI	sp|P0AEK2|FABG_ECOLI	sp|P0AEK2|FABG_ECOLI	MULTI-MSMS	EXPLO_YZ1_YD1_211124_NKA_s_03	sample	909.977	2	909.473	1816.93	2.9302	0.0026649	1.6293	0.0014818	4.5594	0.0041467	909.975	62.396	0.47163	62.168	62.06	62.532	-0.22872					36	9	5	0	0	0
AEFGVDELQPWDIAYYSEK	19	Unmodified	_AEFGVDELQPWDIAYYSEK_							0	0	0	0	0	0	0	sp|P27298|OPDA_ECOLI	sp|P27298|OPDA_ECOLI	sp|P27298|OPDA_ECOLI	MULTI-MSMS	EXPLO_YZ1_YD1_211124_NKA_c_02	control	1131.02	2	1130.53	2259.04	3.2445	0.0036679	-4.3074	-0.0048696	-1.0629	-0.0012017	1131.02	71.354	0.25523	71.354	71.24	71.495	0					11	4	3	0	0	0
AEFGVDELQPWDIAYYSEK	19	Unmodified	_AEFGVDELQPWDIAYYSEK_							0	0	0	0	0	0	0	sp|P27298|OPDA_ECOLI	sp|P27298|OPDA_ECOLI	sp|P27298|OPDA_ECOLI	MULTI-MSMS	EXPLO_YZ1_YD1_211124_NKA_c_02	control	754.024	3	754.02	2259.04	3.8769	0.0029233	1.6043	0.0012096	5.4812	0.0041329	754.021	71.316	0.45995	71.316	71.086	71.546	0					20	8	4	0	0	0
AEFYSEVLTIVVDGK	15	Unmodified	_AEFYSEVLTIVVDGK_							0	0	0	0	0	0	0	sp|P68919|RL25_ECOLI	sp|P68919|RL25_ECOLI	sp|P68919|RL25_ECOLI	MULTI-MSMS	EXPLO_YZ1_YD1_211124_NKA_c_02	control	835.439	2	835.438	1668.86	2.0264	0.0016929	-0.1052	-8.7892e-05	1.9212	0.001605	835.438	77.586	0.39523	77.586	77.443	77.838	0					12	8	2	0	0	0
AEFYSEVLTIVVDGK	15	Unmodified	_AEFYSEVLTIVVDGK_							0	0	0	0	0	0	0	sp|P68919|RL25_ECOLI	sp|P68919|RL25_ECOLI	sp|P68919|RL25_ECOLI	MULTI-MSMS	EXPLO_YZ1_YD1_211124_NKA_c_02	control	835.438	2	835.438	1668.86	1.1059	0.0009239	0.88324	0.00073789	1.9891	0.0016618	835.438	79.421	0.30103	79.421	79.342	79.643	0					8	5	2	0	0	0
AEFYSEVLTIVVDGK	15	Unmodified	_AEFYSEVLTIVVDGK_							0	0	0	0	0	0	0	sp|P68919|RL25_ECOLI	sp|P68919|RL25_ECOLI	sp|P68919|RL25_ECOLI	MSMS	EXPLO_YZ1_YD1_211124_NKA_c_02	control	835.44	2	835.438	1668.86	NaN	NaN	NaN	NaN	NaN	NaN	NaN	77.071	1	77.071	76.571	77.571	0								0	0	0
AEFYSEVLTIVVDGK	15	Unmodified	_AEFYSEVLTIVVDGK_							0	0	0	0	0	0	0	sp|P68919|RL25_ECOLI	sp|P68919|RL25_ECOLI	sp|P68919|RL25_ECOLI	MSMS	EXPLO_YZ1_YD1_211124_NKA_c_02	control	835.449	2	835.438	1668.86	NaN	NaN	NaN	NaN	NaN	NaN	NaN	77.127	1	77.127	76.627	77.627	0								0	0	0
AEFYSEVLTIVVDGK	15	Unmodified	_AEFYSEVLTIVVDGK_							0	0	0	0	0	0	0	sp|P68919|RL25_ECOLI	sp|P68919|RL25_ECOLI	sp|P68919|RL25_ECOLI	MSMS	EXPLO_YZ1_YD1_211124_NKA_c_02	control	835.44	2	835.438	1668.86	NaN	NaN	NaN	NaN	NaN	NaN	NaN	77.422	1	77.422	76.922	77.922	0								0	0	0
AEFYSEVLTIVVDGK	15	Unmodified	_AEFYSEVLTIVVDGK_							0	0	0	0	0	0	0	sp|P68919|RL25_ECOLI	sp|P68919|RL25_ECOLI	sp|P68919|RL25_ECOLI	MULTI-MSMS	EXPLO_YZ1_YD1_211124_NKA_s_03	sample	557.302	3	557.294	1668.86	7.0162	0.0039101	3.8764	0.0021603	10.893	0.0060704	557.296	77.106	0.36034	76.907	76.899	77.259	-0.19931					24	8	4	0	0	0
AEFYSEVLTIVVDGK	15	Unmodified	_AEFYSEVLTIVVDGK_							0	0	0	0	0	0	0	sp|P68919|RL25_ECOLI	sp|P68919|RL25_ECOLI	sp|P68919|RL25_ECOLI	MULTI-MSMS	EXPLO_YZ1_YD1_211124_NKA_s_03	sample	835.45	2	835.438	1668.86	6.1289	0.0051203	3.4003	0.0028407	9.5292	0.0079611	835.441	77.106	0.36034	76.907	76.899	77.259	-0.19931					33	8	6	0	0	0
AEFYSEVLTIVVDGK	15	Unmodified	_AEFYSEVLTIVVDGK_							0	0	0	0	0	0	0	sp|P68919|RL25_ECOLI	sp|P68919|RL25_ECOLI	sp|P68919|RL25_ECOLI	MULTI-MSMS	EXPLO_YZ1_YD1_211124_NKA_s_03	sample	835.448	2	835.438	1668.86	7.7512	0.0064757	0.91937	0.00076808	8.6706	0.0072438	835.94	78.354	0.52584	78.161	77.959	78.485	-0.19336					68	30	3	0	0	0
AEFYSEVLTIVVDGK	15	Unmodified	_AEFYSEVLTIVVDGK_							0	0	0	0	0	0	0	sp|P68919|RL25_ECOLI	sp|P68919|RL25_ECOLI	sp|P68919|RL25_ECOLI	MULTI-MSMS	EXPLO_YZ1_YD1_211124_NKA_s_03	sample	835.443	2	835.438	1668.86	6.0784	0.0050781	3.1114	0.0025994	9.1898	0.0076775	835.44	79.713	0.38945	79.535	79.327	79.716	-0.17783					28	8	4	0	0	0
AEFYSEVLTIVVDGK	15	Unmodified	_AEFYSEVLTIVVDGK_							0	0	0	0	0	0	0	sp|P68919|RL25_ECOLI	sp|P68919|RL25_ECOLI	sp|P68919|RL25_ECOLI	MULTI-MSMS	EXPLO_YZ1_YD1_211124_NKA_s_03	sample	557.299	3	557.294	1668.86	7.0152	0.0039095	1.9528	0.0010883	8.968	0.0049978	557.295	79.672	0.38945	79.494	79.327	79.716	-0.17783					20	8	3	0	0	0
AEFYSEVLTIVVDGK	15	Unmodified	_AEFYSEVLTIVVDGK_							0	0	0	0	0	0	0	sp|P68919|RL25_ECOLI	sp|P68919|RL25_ECOLI	sp|P68919|RL25_ECOLI	MSMS	EXPLO_YZ1_YD1_211124_NKA_s_03	sample	835.448	2	835.438	1668.86	NaN	NaN	NaN	NaN	NaN	NaN	NaN	76.944	1	76.745	76.245	77.245	-0.19931								0	0	0
AEFYSEVLTIVVDGK	15	Unmodified	_AEFYSEVLTIVVDGK_							0	0	0	0	0	0	0	sp|P68919|RL25_ECOLI	sp|P68919|RL25_ECOLI	sp|P68919|RL25_ECOLI	MSMS	EXPLO_YZ1_YD1_211124_NKA_s_03	sample	835.439	2	835.438	1668.86	NaN	NaN	NaN	NaN	NaN	NaN	NaN	76.971	1	76.772	76.272	77.272	-0.19931								0	0	0
AEFYSEVLTIVVDGK	15	Unmodified	_AEFYSEVLTIVVDGK_							0	0	0	0	0	0	0	sp|P68919|RL25_ECOLI	sp|P68919|RL25_ECOLI	sp|P68919|RL25_ECOLI	MSMS	EXPLO_YZ1_YD1_211124_NKA_s_03	sample	835.44	2	835.438	1668.86	NaN	NaN	NaN	NaN	NaN	NaN	NaN	77.891	1	77.698	77.198	78.198	-0.19336								0	0	0
AEFYSEVLTIVVDGK	15	Unmodified	_AEFYSEVLTIVVDGK_							0	0	0	0	0	0	0	sp|P68919|RL25_ECOLI	sp|P68919|RL25_ECOLI	sp|P68919|RL25_ECOLI	MULTI-MATCH	EXPLO_YZ1_YD1_211124_NKA_c_02	control		3	557.294	1668.86	2.2247	0.0012398	-0.49561	-0.0002762	1.7291	0.0009636	557.629	79.421	0.24998	79.421	79.342	79.592	0	-0.036696	-0.0019919	NaN	44.601	6	4	2	NaN	NaN	NaN
AEFYSEVLTIVVDGKEIK	18	Unmodified	_AEFYSEVLTIVVDGKEIK_							0	0	0	0	0	0	1	sp|P68919|RL25_ECOLI	sp|P68919|RL25_ECOLI	sp|P68919|RL25_ECOLI	MULTI-MSMS	EXPLO_YZ1_YD1_211124_NKA_c_02	control	681.039	3	680.702	2039.08	3.4818	0.00237	-0.065767	-4.4768e-05	3.416	0.0023253	681.036	72.167	0.70076	72.167	71.836	72.536	0					50	13	6	0	0	0
AEFYSEVLTIVVDGKEIK	18	Unmodified	_AEFYSEVLTIVVDGKEIK_							0	0	0	0	0	0	1	sp|P68919|RL25_ECOLI	sp|P68919|RL25_ECOLI	sp|P68919|RL25_ECOLI	MULTI-MSMS	EXPLO_YZ1_YD1_211124_NKA_c_02	control	1020.55	2	1020.55	2039.08	3.035	0.0030974	0.066781	6.8153e-05	3.1018	0.0031655	1021.05	72.164	0.30157	72.164	71.99	72.291	0					15	5	4	0	0	0
AEFYSEVLTIVVDGKEIK	18	Unmodified	_AEFYSEVLTIVVDGKEIK_							0	0	0	0	0	0	1	sp|P68919|RL25_ECOLI	sp|P68919|RL25_ECOLI	sp|P68919|RL25_ECOLI	MULTI-MSMS	EXPLO_YZ1_YD1_211124_NKA_s_03	sample	681.037	3	680.702	2039.08	3.1094	0.0021166	0.60753	0.00041355	3.717	0.0025301	681.036	72.353	0.82334	72.142	71.971	72.794	-0.2112					36	15	4	0	0	0
AEGASKVDGAEVVVK	15	Unmodified	_AEGASKVDGAEVVVK_							0	0	0	0	0	0	1	sp|P0A8G6|NQOR_ECOLI	sp|P0A8G6|NQOR_ECOLI	sp|P0A8G6|NQOR_ECOLI	MULTI-MSMS	EXPLO_YZ1_YD1_211124_NKA_c_02	control	729.893	2	729.894	1457.77	0.53818	0.00039282	0.25526	0.00018631	0.79344	0.00057913	730.396	27.493	0.16507	27.493	27.402	27.568	0					9	5	2	0	0	0
AEGEDEQKAVEHLVK	15	Unmodified	_AEGEDEQKAVEHLVK_							0	0	0	0	0	0	1	sp|P0AA04|PTHP_ECOLI	sp|P0AA04|PTHP_ECOLI	sp|P0AA04|PTHP_ECOLI	MULTI-MSMS	EXPLO_YZ1_YD1_211124_NKA_c_02	control	561.62	3	561.285	1680.83	2.3056	0.0012941	-1.2078	-0.00067793	1.0977	0.00061615	561.284	28.079	0.60857	28.079	27.831	28.439	0					34	17	3	0	0	0
AEGEDEQKAVEHLVK	15	Unmodified	_AEGEDEQKAVEHLVK_							0	0	0	0	0	0	1	sp|P0AA04|PTHP_ECOLI	sp|P0AA04|PTHP_ECOLI	sp|P0AA04|PTHP_ECOLI	MULTI-MSMS	EXPLO_YZ1_YD1_211124_NKA_s_03	sample	561.621	3	561.285	1680.83	3.7993	0.0021325	0.48894	0.00027443	4.2882	0.0024069	561.285	28.737	0.80876	28.259	27.985	28.794	-0.47821					59	18	5	0	0	0
AEGEDEQKAVEHLVK	15	Unmodified	_AEGEDEQKAVEHLVK_							0	0	0	0	0	0	1	sp|P0AA04|PTHP_ECOLI	sp|P0AA04|PTHP_ECOLI	sp|P0AA04|PTHP_ECOLI	MULTI-MSMS	EXPLO_YZ1_YD1_211124_NKA_s_03	sample	841.425	2	841.423	1680.83	2.859	0.0024056	-0.046421	-3.9059e-05	2.8126	0.0023666	841.423	28.732	0.33949	28.253	28.067	28.406	-0.47821					16	7	3	0	0	0
AEGEDEQKAVEHLVK	15	Unmodified	_AEGEDEQKAVEHLVK_							0	0	0	0	0	0	1	sp|P0AA04|PTHP_ECOLI	sp|P0AA04|PTHP_ECOLI	sp|P0AA04|PTHP_ECOLI	MULTI-MATCH	EXPLO_YZ1_YD1_211124_NKA_c_02	control		2	841.423	1680.83	1.1191	0.00094166	0.60645	0.00051028	1.7256	0.0014519	841.926	28.097	0.20031	28.097	27.931	28.132	0	-0.07845	0.00088918	NaN	129.71	7	5	2	NaN	NaN	NaN
AEGEILLDGDNILTNSQDIALLR	23	Unmodified	_AEGEILLDGDNILTNSQDIALLR_							0	0	0	0	0	0	0	sp|P0AAH0|PSTB_ECOLI	sp|P0AAH0|PSTB_ECOLI	sp|P0AAH0|PSTB_ECOLI	MULTI-MSMS	EXPLO_YZ1_YD1_211124_NKA_c_02	control	828.777	3	828.438	2482.29	4.2375	0.0035105	-0.85595	-0.00070911	3.3816	0.0028014	828.772	74.742	0.54079	74.742	74.609	75.15	0					28	11	4	0	0	0
AEGFVVKDIHFEGLQR	16	Unmodified	_AEGFVVKDIHFEGLQR_							0	0	0	0	0	0	1	sp|P0A940|BAMA_ECOLI	sp|P0A940|BAMA_ECOLI	sp|P0A940|BAMA_ECOLI	MULTI-MSMS	EXPLO_YZ1_YD1_211124_NKA_c_02	control	462.248	4	461.997	1843.96	2.0905	0.0009658	0.9716	0.00044888	3.0621	0.0014147	462.248	49.286	0.26041	49.286	49.088	49.349	0					22	6	4	0	0	0
AEGGVVAVFANNAPAFYAVTPAR	23	Unmodified	_AEGGVVAVFANNAPAFYAVTPAR_							0	0	0	0	0	0	0	sp|P0A8J2|DNAT_ECOLI	sp|P0A8J2|DNAT_ECOLI	sp|P0A8J2|DNAT_ECOLI	MULTI-MSMS	EXPLO_YZ1_YD1_211124_NKA_c_02	control	765.403	3	764.731	2291.17	3.2142	0.002458	0.69807	0.00053384	3.9123	0.0029919	765.401	67.953	0.29064	67.953	67.828	68.118	0					12	5	3	0	0	0
AEGGVVAVFANNAPAFYAVTPAR	23	Unmodified	_AEGGVVAVFANNAPAFYAVTPAR_							0	0	0	0	0	0	0	sp|P0A8J2|DNAT_ECOLI	sp|P0A8J2|DNAT_ECOLI	sp|P0A8J2|DNAT_ECOLI	MULTI-MSMS	EXPLO_YZ1_YD1_211124_NKA_s_03	sample	765.408	3	764.731	2291.17	4.6865	0.0035839	2.4421	0.0018676	7.1286	0.0054515	765.066	68.182	0.6767	67.97	67.46	68.136	-0.2122					42	12	6	0	0	0
AEGHFAEAR	9	Unmodified	_AEGHFAEAR_							0	0	0	0	0	0	0	sp|P0A6L2|DAPA_ECOLI	sp|P0A6L2|DAPA_ECOLI	sp|P0A6L2|DAPA_ECOLI	MULTI-MSMS	EXPLO_YZ1_YD1_211124_NKA_c_02	control	494.234	2	494.236	986.457	1.109	0.0005481	1.2506	0.00061808	2.3596	0.0011662	494.236	23.526	0.25166	23.526	23.419	23.671	0					10	7	2	0	0	0
AEGKSEFAENDAYVHATPLIR	21	Unmodified	_AEGKSEFAENDAYVHATPLIR_							0	0	0	0	0	0	1	sp|P06959|ODP2_ECOLI	sp|P06959|ODP2_ECOLI	sp|P06959|ODP2_ECOLI	MSMS	EXPLO_YZ1_YD1_211124_NKA_c_02	control	773.385	3	773.385	2317.13	NaN	NaN	NaN	NaN	NaN	NaN	NaN	40.975	1	40.975	40.475	41.475	0								0	0	0
AEGKSEFAENDAYVHATPLIRR	22	Unmodified	_AEGKSEFAENDAYVHATPLIRR_							0	0	0	0	0	0	2	sp|P06959|ODP2_ECOLI	sp|P06959|ODP2_ECOLI	sp|P06959|ODP2_ECOLI	MULTI-MSMS	EXPLO_YZ1_YD1_211124_NKA_c_02	control	496.056	5	495.654	2473.23	1.5731	0.00077972	0.0036811	1.8246e-06	1.5768	0.00078154	495.855	35.251	0.33459	35.251	35.048	35.383	0					29	10	4	0	0	0
AEGKSEFAENDAYVHATPLIRR	22	Unmodified	_AEGKSEFAENDAYVHATPLIRR_							0	0	0	0	0	0	2	sp|P06959|ODP2_ECOLI	sp|P06959|ODP2_ECOLI	sp|P06959|ODP2_ECOLI	MULTI-MSMS	EXPLO_YZ1_YD1_211124_NKA_c_02	control	619.566	4	619.316	2473.23	1.3437	0.00083216	-0.52677	-0.00032624	0.81691	0.00050592	619.316	35.27	0.40027	35.27	35.048	35.448	0					32	12	4	0	0	0
AEGLFKEER	9	Unmodified	_AEGLFKEER_							0	0	0	0	0	0	1	sp|P0AB77|KBL_ECOLI	sp|P0AB77|KBL_ECOLI	sp|P0AB77|KBL_ECOLI	MULTI-MSMS	EXPLO_YZ1_YD1_211124_NKA_c_02	control	540.284	2	539.78	1077.55	1.7921	0.00096736	1.1767	0.00063515	2.9688	0.0016025	539.782	27.092	0.45705	27.092	26.968	27.425	0					36	15	4	0	0	0
AEGLFKEER	9	Unmodified	_AEGLFKEER_							0	0	0	0	0	0	1	sp|P0AB77|KBL_ECOLI	sp|P0AB77|KBL_ECOLI	sp|P0AB77|KBL_ECOLI	MULTI-SECPEP	EXPLO_YZ1_YD1_211124_NKA_c_02	control	360.214	3	360.189	1077.55	1.2229	0.00044046	0.80705	0.00029069	2.0299	0.00073115	360.189	27.082	1.0661	27.082	26.935	28.002	0					72	34	5	0	0	0
AEGLFKEER	9	Unmodified	_AEGLFKEER_							0	0	0	0	0	0	1	sp|P0AB77|KBL_ECOLI	sp|P0AB77|KBL_ECOLI	sp|P0AB77|KBL_ECOLI	MULTI-MATCH-MSMS	EXPLO_YZ1_YD1_211124_NKA_s_03	sample		3	360.189	1077.55	2.0864	0.00075151	0.13674	4.9251e-05	2.2232	0.00080076	360.189	27.79	0.29829	27.326	27.14	27.438	-0.46334	0.12237	-0.00063725	NaN	79.974	13	6	3	NaN	NaN	NaN
AEGQDMYAAIDGLIDK	16	Oxidation (M)	_AEGQDM(Oxidation (M))YAAIDGLIDK_			AEGQDM(1)YAAIDGLIDK			AEGQDM(98)YAAIDGLIDK	0	0	0	0	0	1	0	sp|P0AFX0|HPF_ECOLI	sp|P0AFX0|HPF_ECOLI	sp|P0AFX0|HPF_ECOLI	MULTI-MSMS	EXPLO_YZ1_YD1_211124_NKA_s_03	sample	863.907	2	863.404	1724.79	1.704	0.0014712	-0.46362	-0.00040029	1.2403	0.0010709	863.904	53.675	0.50737	53.367	53.028	53.535	-0.30836					32	10	4	0	0	0
AEGQDMYAAIDGLIDK	16	Unmodified	_AEGQDMYAAIDGLIDK_							0	0	0	0	0	0	0	sp|P0AFX0|HPF_ECOLI	sp|P0AFX0|HPF_ECOLI	sp|P0AFX0|HPF_ECOLI	MULTI-MSMS	EXPLO_YZ1_YD1_211124_NKA_s_03	sample	855.407	2	855.406	1708.8	3.2506	0.0027806	-1.1051	-0.0009453	2.1455	0.0018353	855.405	64.904	1.2597	64.685	64.466	65.726	-0.21839					45	24	4	0	0	0
AEGQNVEFEIQDGQK	15	Unmodified	_AEGQNVEFEIQDGQK_							0	0	0	0	0	0	0	sp|P0A9Y6|CSPC_ECOLI	sp|P0A9Y6|CSPC_ECOLI	sp|P0A9Y6|CSPC_ECOLI	MULTI-MSMS	EXPLO_YZ1_YD1_211124_NKA_c_02	control	846.396	2	846.397	1690.78	1.5584	0.001319	-0.08435	-7.1394e-05	1.4741	0.0012476	846.397	35.801	0.43656	35.801	35.583	36.019	0					30	12	3	0	0	0
AEGQNVEFEIQDGQK	15	Unmodified	_AEGQNVEFEIQDGQK_							0	0	0	0	0	0	0	sp|P0A9Y6|CSPC_ECOLI	sp|P0A9Y6|CSPC_ECOLI	sp|P0A9Y6|CSPC_ECOLI	MULTI-MSMS	EXPLO_YZ1_YD1_211124_NKA_s_03	sample	846.874	2	846.397	1690.78	1.5003	0.0012698	-0.049211	-4.1652e-05	1.4511	0.0012282	846.397	36.237	0.67262	35.749	35.533	36.206	-0.48779					50	15	5	0	0	0
AEGQNVEFEIQDGQK	15	Unmodified	_AEGQNVEFEIQDGQK_							0	0	0	0	0	0	0	sp|P0A9Y6|CSPC_ECOLI	sp|P0A9Y6|CSPC_ECOLI	sp|P0A9Y6|CSPC_ECOLI	MULTI-MSMS	EXPLO_YZ1_YD1_211124_NKA_s_03	sample	846.398	2	846.397	1690.78	1.0929	0.00092502	-0.44109	-0.00037334	0.65181	0.00055169	846.397	42.183	0.35431	41.748	41.628	41.982	-0.43558					14	7	3	0	0	0
AEGQNVEFEIQDGQKGPAAVNVTAI	25	Unmodified	_AEGQNVEFEIQDGQKGPAAVNVTAI_							0	0	0	0	0	0	1	sp|P0A9Y6|CSPC_ECOLI	sp|P0A9Y6|CSPC_ECOLI	sp|P0A9Y6|CSPC_ECOLI	MULTI-MSMS	EXPLO_YZ1_YD1_211124_NKA_c_02	control	862.768	3	862.433	2584.28	2.1706	0.001872	0.72002	0.00062097	2.8906	0.0024929	862.768	55.339	0.36076	55.339	55.225	55.586	0					28	7	4	0	0	0
AEGQNVEFEIQDGQKGPAAVNVTAI	25	Unmodified	_AEGQNVEFEIQDGQKGPAAVNVTAI_							0	0	0	0	0	0	1	sp|P0A9Y6|CSPC_ECOLI	sp|P0A9Y6|CSPC_ECOLI	sp|P0A9Y6|CSPC_ECOLI	MULTI-MATCH-MSMS	EXPLO_YZ1_YD1_211124_NKA_s_03	sample		3	862.433	2584.28	1.6687	0.0014391	0.44966	0.0003878	2.1183	0.0018269	862.768	55.607	0.28786	55.32	55.198	55.486	-0.28622	-0.0094969	-0.00029229	NaN	56.72	13	5	4	NaN	NaN	NaN
AEGVQEIDYK	10	Unmodified	_AEGVQEIDYK_							0	0	0	0	0	0	0	sp|P0A7T7|RS18_ECOLI	sp|P0A7T7|RS18_ECOLI	sp|P0A7T7|RS18_ECOLI	MSMS	EXPLO_YZ1_YD1_211124_NKA_s_03	sample	576.284	2	576.283	1150.55	NaN	NaN	NaN	NaN	NaN	NaN	NaN	28.708	1	28.23	27.73	28.73	-0.47821								0	0	0
AEHGIVFGEPK	11	Unmodified	_AEHGIVFGEPK_							0	0	0	0	0	0	0	sp|P0A9P0|DLDH_ECOLI	sp|P0A9P0|DLDH_ECOLI	sp|P0A9P0|DLDH_ECOLI	MULTI-MSMS	EXPLO_YZ1_YD1_211124_NKA_c_02	control	592.309	2	592.309	1182.6	2.3299	0.00138	0.31768	0.00018816	2.6475	0.0015682	592.309	40.112	0.55875	40.112	39.811	40.37	0					35	15	3	0	0	0
AEHNDGADIDDLKVTK	16	Unmodified	_AEHNDGADIDDLKVTK_							0	0	0	0	0	0	1	sp|P61175|RL22_ECOLI	sp|P61175|RL22_ECOLI	sp|P61175|RL22_ECOLI	MULTI-MSMS	EXPLO_YZ1_YD1_211124_NKA_c_02	control	580.951	3	580.951	1739.83	1.3009	0.00075577	-0.50868	-0.00029552	0.79223	0.00046025	580.951	27.199	0.27049	27.199	27.001	27.271	0					18	8	3	0	0	0
AEHNDGADIDDLKVTK	16	Unmodified	_AEHNDGADIDDLKVTK_							0	0	0	0	0	0	1	sp|P61175|RL22_ECOLI	sp|P61175|RL22_ECOLI	sp|P61175|RL22_ECOLI	MULTI-MATCH-MSMS	EXPLO_YZ1_YD1_211124_NKA_s_03	sample		3	580.951	1739.83	2.0016	0.0011628	-0.28123	-0.00016338	1.7204	0.00099946	580.951	27.771	0.25462	27.308	27.183	27.438	-0.46334	0.054164	0.000167	NaN	46.337	11	5	3	NaN	NaN	NaN
AEHNLDASAIK	11	Unmodified	_AEHNLDASAIK_							0	0	0	0	0	0	0	sp|P0AFG6|ODO2_ECOLI	sp|P0AFG6|ODO2_ECOLI	sp|P0AFG6|ODO2_ECOLI	MULTI-MSMS	EXPLO_YZ1_YD1_211124_NKA_c_02	control	585.278	2	584.801	1167.59	1.449	0.00084739	3.2673	0.0019107	4.7163	0.0027581	584.804	33.736	0.51346	33.736	33.38	33.893	0					21	14	2	0	0	0
AEHNLDASAIK	11	Unmodified	_AEHNLDASAIK_							0	0	0	0	0	0	0	sp|P0AFG6|ODO2_ECOLI	sp|P0AFG6|ODO2_ECOLI	sp|P0AFG6|ODO2_ECOLI	MULTI-MSMS	EXPLO_YZ1_YD1_211124_NKA_s_03	sample	584.804	2	584.801	1167.59	1.4678	0.00085835	-2.6861	-0.0015708	-1.2183	-0.00071247	585.301	34.328	0.31588	33.828	33.59	33.905	-0.49969					12	8	2	0	0	0
AEHWIDVR	8	Unmodified	_AEHWIDVR_							0	0	0	0	0	0	0	sp|P23857|PSPE_ECOLI	sp|P23857|PSPE_ECOLI	sp|P23857|PSPE_ECOLI	MULTI-MSMS	EXPLO_YZ1_YD1_211124_NKA_s_03	sample	513.763	2	513.262	1024.51	2.0014	0.0010272	0.41079	0.00021084	2.4122	0.0012381	513.263	34.75	0.3412	34.25	34.13	34.471	-0.49969					39	15	3	0	0	0
AEIEGEIGDSHMGLAAR	17	Unmodified	_AEIEGEIGDSHMGLAAR_							0	0	0	0	0	0	0	sp|P0A7G6|RECA_ECOLI	sp|P0A7G6|RECA_ECOLI	sp|P0A7G6|RECA_ECOLI	MULTI-MSMS	EXPLO_YZ1_YD1_211124_NKA_c_02	control	585.948	3	585.949	1754.83	1.96	0.0011484	-3.2426	-0.0019	-1.2826	-0.00075155	585.948	37.864	0.83347	37.864	37.517	38.351	0					48	23	3	0	0	0
AEITASLVK	9	Unmodified	_AEITASLVK_							0	0	0	0	0	0	0	sp|P0A6P1|EFTS_ECOLI	sp|P0A6P1|EFTS_ECOLI	sp|P0A6P1|EFTS_ECOLI	MULTI-MSMS	EXPLO_YZ1_YD1_211124_NKA_c_02	control	466.278	2	466.277	930.539	3.3534	0.0015636	-0.32698	-0.00015246	3.0264	0.0014111	466.276	36.517	1.1119	36.517	36.19	37.302	0					67	28	5	0	0	0
AEITASLVK	9	Unmodified	_AEITASLVK_							0	0	0	0	0	0	0	sp|P0A6P1|EFTS_ECOLI	sp|P0A6P1|EFTS_ECOLI	sp|P0A6P1|EFTS_ECOLI	MULTI-SECPEP	EXPLO_YZ1_YD1_211124_NKA_c_02	control	931.399	1	931.546	930.539	2.3316	0.002172	-0.31296	-0.00029154	2.0186	0.0018804	931.546	36.51	0.31602	36.51	36.339	36.655	0					18	7	3	0	0	0
AEITASLVK	9	Unmodified	_AEITASLVK_							0	0	0	0	0	0	0	sp|P0A6P1|EFTS_ECOLI	sp|P0A6P1|EFTS_ECOLI	sp|P0A6P1|EFTS_ECOLI	MULTI-MSMS	EXPLO_YZ1_YD1_211124_NKA_s_03	sample	466.278	2	466.277	930.539	2.7026	0.0012601	-0.62373	-0.00029083	2.0788	0.00096931	466.276	37.065	0.65743	36.585	36.303	36.96	-0.48019					53	14	5	0	0	0
AEITASLVK	9	Unmodified	_AEITASLVK_							0	0	0	0	0	0	0	sp|P0A6P1|EFTS_ECOLI	sp|P0A6P1|EFTS_ECOLI	sp|P0A6P1|EFTS_ECOLI	MULTI-MATCH	EXPLO_YZ1_YD1_211124_NKA_s_03	sample		1	931.546	930.539	1.1781	0.0010975	-0.088691	-8.262e-05	1.0894	0.0010148	931.546	37.106	0.5288	36.626	36.346	36.874	-0.48019	0.058155	0.00011039	NaN	101.43	22	11	3	NaN	NaN	NaN
AEITLDYQLK	10	Unmodified	_AEITLDYQLK_							0	0	0	0	0	0	0	sp|P0C0L2|OSMC_ECOLI	sp|P0C0L2|OSMC_ECOLI	sp|P0C0L2|OSMC_ECOLI	MULTI-SECPEP	EXPLO_YZ1_YD1_211124_NKA_c_02	control	596.802	2	597.324	1192.63	3.2158	0.0019209	-0.49646	-0.00029655	2.7193	0.0016243	597.325	48.2	0.39048	48.2	48.021	48.411	0					21	9	3	0	0	0
AEITLDYQLK	10	Unmodified	_AEITLDYQLK_							0	0	0	0	0	0	0	sp|P0C0L2|OSMC_ECOLI	sp|P0C0L2|OSMC_ECOLI	sp|P0C0L2|OSMC_ECOLI	MULTI-MSMS	EXPLO_YZ1_YD1_211124_NKA_s_03	sample	597.326	2	597.324	1192.63	2.6016	0.001554	-0.47868	-0.00028593	2.123	0.0012681	597.324	48.691	0.79519	48.326	47.705	48.5	-0.36486					34	16	3	0	0	0
AEITLDYQLKS	11	Unmodified	_AEITLDYQLKS_							0	0	0	0	0	0	1	sp|P0C0L2|OSMC_ECOLI	sp|P0C0L2|OSMC_ECOLI	sp|P0C0L2|OSMC_ECOLI	MULTI-MSMS	EXPLO_YZ1_YD1_211124_NKA_c_02	control	640.841	2	640.84	1279.67	2.2828	0.0014629	-0.39425	-0.00025265	1.8886	0.0012103	640.839	47.017	0.42354	47.017	46.866	47.289	0					29	10	4	0	0	0
AEITLDYQLKS	11	Unmodified	_AEITLDYQLKS_							0	0	0	0	0	0	1	sp|P0C0L2|OSMC_ECOLI	sp|P0C0L2|OSMC_ECOLI	sp|P0C0L2|OSMC_ECOLI	MULTI-MATCH	EXPLO_YZ1_YD1_211124_NKA_s_03	sample		2	640.84	1279.67	2.6075	0.001671	-2.1595	-0.0013839	0.44797	0.00028708	640.837	47.363	0.59745	46.979	46.723	47.32	-0.38436	-0.019146	-0.0018715	NaN	83.862	26	12	4	NaN	NaN	NaN
AEITPANADTVTR	13	Unmodified	_AEITPANADTVTR_							0	0	0	0	0	0	0	sp|P0A9D8|DAPD_ECOLI	sp|P0A9D8|DAPD_ECOLI	sp|P0A9D8|DAPD_ECOLI	MULTI-MSMS	EXPLO_YZ1_YD1_211124_NKA_c_02	control	679.853	2	679.849	1357.68	1.2664	0.00086097	1.0922	0.00074251	2.3586	0.0016035	679.85	27.081	0.35897	27.081	26.935	27.294	0					28	11	4	0	0	0
AEITPDKAFQDK	12	Unmodified	_AEITPDKAFQDK_							0	0	0	0	0	0	1	sp|P0AEX9|MALE_ECOLI	sp|P0AEX9|MALE_ECOLI	sp|P0AEX9|MALE_ECOLI	MULTI-MSMS	EXPLO_YZ1_YD1_211124_NKA_s_03	sample	455.238	3	454.902	1361.68	3.315	0.001508	0.42469	0.00019319	3.7397	0.0017012	454.901	28.977	0.38409	28.498	28.277	28.662	-0.47821					14	8	2	0	0	0
AEIVASFER	9	Unmodified	_AEIVASFER_							0	0	0	0	0	0	0	sp|P0A7A9|IPYR_ECOLI	sp|P0A7A9|IPYR_ECOLI	sp|P0A7A9|IPYR_ECOLI	MULTI-MSMS	EXPLO_YZ1_YD1_211124_NKA_c_02	control	511.271	2	511.269	1020.52	2.5104	0.0012835	-0.27375	-0.00013996	2.2367	0.0011435	511.269	39.684	0.80649	39.684	39.424	40.231	0					66	23	4	0	0	0
AEIVASFER	9	Unmodified	_AEIVASFER_							0	0	0	0	0	0	0	sp|P0A7A9|IPYR_ECOLI	sp|P0A7A9|IPYR_ECOLI	sp|P0A7A9|IPYR_ECOLI	MULTI-MSMS	EXPLO_YZ1_YD1_211124_NKA_s_03	sample	511.27	2	511.269	1020.52	2.4827	0.0012693	-0.54389	-0.00027807	1.9388	0.00099126	511.269	40.183	0.60725	39.729	39.456	40.063	-0.45375					40	13	4	0	0	0
AEIYNKDGNKVDLYGK	16	Unmodified	_AEIYNKDGNKVDLYGK_							0	0	0	0	0	0	2	sp|P02931|OMPF_ECOLI	sp|P02931|OMPF_ECOLI	sp|P02931|OMPF_ECOLI	MULTI-MSMS	EXPLO_YZ1_YD1_211124_NKA_c_02	control	457.489	4	457.488	1825.92	2.721	0.0012448	-0.55544	-0.00025411	2.1656	0.00099074	457.487	26.194	0.66597	26.194	25.988	26.654	0					56	19	6	0	0	0
AEIYNKDGNKVDLYGK	16	Unmodified	_AEIYNKDGNKVDLYGK_							0	0	0	0	0	0	2	sp|P02931|OMPF_ECOLI	sp|P02931|OMPF_ECOLI	sp|P02931|OMPF_ECOLI	MULTI-MSMS	EXPLO_YZ1_YD1_211124_NKA_c_02	control	609.984	3	609.648	1825.92	2.5191	0.0015358	-0.6202	-0.0003781	1.8989	0.0011577	609.647	26.194	0.63444	26.194	26.02	26.654	0					61	18	5	0	0	0
AEIYNKDGNKVDLYGK	16	Unmodified	_AEIYNKDGNKVDLYGK_							0	0	0	0	0	0	2	sp|P02931|OMPF_ECOLI	sp|P02931|OMPF_ECOLI	sp|P02931|OMPF_ECOLI	MULTI-MSMS	EXPLO_YZ1_YD1_211124_NKA_c_02	control	914.47	2	913.968	1825.92	1.886	0.0017237	-0.95712	-0.00087478	0.92888	0.00084896	914.468	26.193	0.26937	26.193	26.08	26.349	0					20	7	4	0	0	0
AEIYNKDGNKVDLYGK	16	Unmodified	_AEIYNKDGNKVDLYGK_							0	0	0	0	0	0	2	sp|P02931|OMPF_ECOLI	sp|P02931|OMPF_ECOLI	sp|P02931|OMPF_ECOLI	MULTI-MATCH-MSMS	EXPLO_YZ1_YD1_211124_NKA_s_03	sample		4	457.488	1825.92	3.3902	0.001551	0.63702	0.00029143	4.0272	0.0018424	457.488	26.833	0.2942	26.398	26.229	26.523	-0.43495	0.10171	0.0020225	NaN	80.632	8	6	2	NaN	NaN	NaN
AEKEVVDWETR	11	Unmodified	_AEKEVVDWETR_							0	0	0	0	0	0	1	sp|P68206|YJBJ_ECOLI	sp|P68206|YJBJ_ECOLI	sp|P68206|YJBJ_ECOLI	MULTI-MSMS	EXPLO_YZ1_YD1_211124_NKA_s_03	sample	681.338	2	681.338	1360.66	1.3449	0.00091631	-0.85277	-0.00058103	0.49209	0.00033528	681.338	36.809	0.43861	36.322	36.071	36.51	-0.48699					22	9	3	0	0	0
AEKINALETVTIA	13	Unmodified	_AEKINALETVTIA_							0	0	0	0	0	0	1	sp|P0A7R1|RL9_ECOLI	sp|P0A7R1|RL9_ECOLI	sp|P0A7R1|RL9_ECOLI	MULTI-MSMS	EXPLO_YZ1_YD1_211124_NKA_c_02	control	686.891	2	686.888	1371.76	1.9651	0.0013498	0.59115	0.00040605	2.5562	0.0017559	686.888	51.109	0.32072	51.109	50.959	51.28	0					18	7	3	0	0	0
AEKINALETVTIA	13	Unmodified	_AEKINALETVTIA_							0	0	0	0	0	0	1	sp|P0A7R1|RL9_ECOLI	sp|P0A7R1|RL9_ECOLI	sp|P0A7R1|RL9_ECOLI	MULTI-MATCH-MSMS	EXPLO_YZ1_YD1_211124_NKA_s_03	sample		2	686.888	1371.76	1.1591	0.00079618	1.2511	0.00085937	2.4102	0.0016556	686.889	51.484	0.36082	51.153	50.952	51.313	-0.33149	0.021713	0.00040981	NaN	130.41	14	8	2	NaN	NaN	NaN
AEKINALETVTIASK	15	Unmodified	_AEKINALETVTIASK_							0	0	0	0	0	0	1	sp|P0A7R1|RL9_ECOLI	sp|P0A7R1|RL9_ECOLI	sp|P0A7R1|RL9_ECOLI	MULTI-MSMS	EXPLO_YZ1_YD1_211124_NKA_c_02	control	530.307	3	529.97	1586.89	2.9075	0.0015409	-0.016963	-8.9896e-06	2.8906	0.0015319	529.97	41.503	0.88214	41.503	41.267	42.149	0					77	23	5	0	0	0
AEKINALETVTIASK	15	Unmodified	_AEKINALETVTIASK_							0	0	0	0	0	0	1	sp|P0A7R1|RL9_ECOLI	sp|P0A7R1|RL9_ECOLI	sp|P0A7R1|RL9_ECOLI	MULTI-MSMS	EXPLO_YZ1_YD1_211124_NKA_c_02	control	794.953	2	794.451	1586.89	2.1095	0.0016759	-0.35881	-0.00028505	1.7507	0.0013908	794.451	41.502	0.43396	41.502	41.304	41.738	0					34	11	4	0	0	0
AEKINALETVTIASK	15	Unmodified	_AEKINALETVTIASK_							0	0	0	0	0	0	1	sp|P0A7R1|RL9_ECOLI	sp|P0A7R1|RL9_ECOLI	sp|P0A7R1|RL9_ECOLI	MULTI-MSMS	EXPLO_YZ1_YD1_211124_NKA_s_03	sample	794.45	2	794.451	1586.89	2.5187	0.002001	-2.7069	-0.0021505	-0.18819	-0.00014951	794.449	41.867	0.17787	41.432	41.36	41.538	-0.43558					5	3	2	0	0	0
AEKINALETVTIASK	15	Unmodified	_AEKINALETVTIASK_							0	0	0	0	0	0	1	sp|P0A7R1|RL9_ECOLI	sp|P0A7R1|RL9_ECOLI	sp|P0A7R1|RL9_ECOLI	MULTI-MATCH-MSMS	EXPLO_YZ1_YD1_211124_NKA_s_03	sample		3	529.97	1586.89	2.9919	0.0015856	-0.36787	-0.00019496	2.624	0.0013907	529.97	41.873	0.6151	41.438	41.098	41.713	-0.43559	-0.032817	-0.00044326	NaN	42.314	33	13	5	NaN	NaN	NaN
AEKLPQVASPLTFATEEEIR	20	Unmodified	_AEKLPQVASPLTFATEEEIR_							0	0	0	0	0	0	1	sp|P16659|SYP_ECOLI	sp|P16659|SYP_ECOLI	sp|P16659|SYP_ECOLI	MULTI-MSMS	EXPLO_YZ1_YD1_211124_NKA_c_02	control	744.065	3	743.73	2228.17	0.90472	0.00067287	-2.2498	-0.0016732	-1.345	-0.0010003	744.063	58.462	0.44635	58.462	58.345	58.791	0					29	9	4	0	0	0
AELALLKEREDLAR	14	Unmodified	_AELALLKEREDLAR_							0	0	0	0	0	0	2	sp|P0AFM6|PSPA_ECOLI	sp|P0AFM6|PSPA_ECOLI	sp|P0AFM6|PSPA_ECOLI	MULTI-MSMS	EXPLO_YZ1_YD1_211124_NKA_c_02	control	542.826	3	542.977	1625.91	1.5967	0.00086696	0.16188	8.7898e-05	1.7586	0.00095486	542.977	39.177	0.2664	39.177	39.098	39.364	0					23	12	2	0	0	0
AELLLGVNIDHIATLR	16	Unmodified	_AELLLGVNIDHIATLR_							0	0	0	0	0	0	0	sp|P0A794|PDXJ_ECOLI	sp|P0A794|PDXJ_ECOLI	sp|P0A794|PDXJ_ECOLI	MULTI-MSMS	EXPLO_YZ1_YD1_211124_NKA_c_02	control	583.679	3	583.34	1747	4.16	0.0024267	0.19433	0.00011336	4.3544	0.0025401	583.341	66.389	0.5351	66.389	66.23	66.765	0					33	10	5	0	0	0
AELLYGVIDNSDFYR	15	Unmodified	_AELLYGVIDNSDFYR_							0	0	0	0	0	0	0	sp|P23721|SERC_ECOLI	sp|P23721|SERC_ECOLI	sp|P23721|SERC_ECOLI	MULTI-MSMS	EXPLO_YZ1_YD1_211124_NKA_c_02	control	887.939	2	887.936	1773.86	4.2893	0.0038086	-2.2274	-0.0019778	2.0619	0.0018308	888.434	65.97	0.48132	65.97	65.699	66.18	0					34	9	4	0	0	0
AELLYGVIDNSDFYR	15	Unmodified	_AELLYGVIDNSDFYR_							0	0	0	0	0	0	0	sp|P23721|SERC_ECOLI	sp|P23721|SERC_ECOLI	sp|P23721|SERC_ECOLI	MULTI-MSMS	EXPLO_YZ1_YD1_211124_NKA_c_02	control	592.629	3	592.293	1773.86	5.1448	0.0030472	-2.1146	-0.0012525	3.0302	0.0017948	592.291	65.979	0.38194	65.979	65.699	66.081	0					25	7	5	0	0	0
AELLYGVIDNSDFYRNDVAK	20	Unmodified	_AELLYGVIDNSDFYRNDVAK_							0	0	0	0	0	0	1	sp|P23721|SERC_ECOLI	sp|P23721|SERC_ECOLI	sp|P23721|SERC_ECOLI	MULTI-MSMS	EXPLO_YZ1_YD1_211124_NKA_c_02	control	768.386	3	768.05	2301.13	3.3662	0.0025854	-1.831	-0.0014063	1.5352	0.0011791	768.383	60.466	0.5207	60.466	60.058	60.579	0					31	10	5	0	0	0
AEMSEYLFDK	10	Unmodified	_AEMSEYLFDK_							0	0	0	0	0	0	0	sp|P0A6X7|IHFA_ECOLI	sp|P0A6X7|IHFA_ECOLI	sp|P0A6X7|IHFA_ECOLI	MULTI-MSMS	EXPLO_YZ1_YD1_211124_NKA_c_02	control	616.781	2	616.779	1231.54	2.6784	0.001652	-0.020531	-1.2663e-05	2.6579	0.0016393	616.779	48.869	0.42984	48.869	48.658	49.088	0					32	10	4	0	0	0
AEMSEYLFDK	10	Unmodified	_AEMSEYLFDK_							0	0	0	0	0	0	0	sp|P0A6X7|IHFA_ECOLI	sp|P0A6X7|IHFA_ECOLI	sp|P0A6X7|IHFA_ECOLI	MULTI-MSMS	EXPLO_YZ1_YD1_211124_NKA_s_03	sample	616.78	2	616.779	1231.54	1.7875	0.0011025	-0.54109	-0.00033373	1.2464	0.00076875	616.779	49.309	0.91702	48.944	48.641	49.558	-0.36486					60	19	5	0	0	0
AEMSEYLFDK	10	Oxidation (M)	_AEM(Oxidation (M))SEYLFDK_			AEM(1)SEYLFDK			AEM(120)SEYLFDK	0	0	0	0	0	1	0	sp|P0A6X7|IHFA_ECOLI	sp|P0A6X7|IHFA_ECOLI	sp|P0A6X7|IHFA_ECOLI	MULTI-MSMS	EXPLO_YZ1_YD1_211124_NKA_s_03	sample	624.778	2	624.776	1247.54	2.1432	0.001339	-0.28259	-0.00017656	1.8606	0.0011625	624.776	39.809	0.90393	39.355	39.072	39.976	-0.45376					58	20	5	0	0	0
AEMSEYLFDK	10	Oxidation (M)	_AEM(Oxidation (M))SEYLFDK_			AEM(1)SEYLFDK			AEM(120)SEYLFDK	0	0	0	0	0	1	0	sp|P0A6X7|IHFA_ECOLI	sp|P0A6X7|IHFA_ECOLI	sp|P0A6X7|IHFA_ECOLI	MULTI-MSMS	EXPLO_YZ1_YD1_211124_NKA_s_03	sample	624.778	2	624.776	1247.54	2.063	0.0012889	0.0074637	4.6632e-06	2.0705	0.0012936	624.777	42.169	3.2573	41.734	41.143	44.4	-0.43558					169	72	3	0	0	0
AEMSEYLFDK	10	Oxidation (M)	_AEM(Oxidation (M))SEYLFDK_							0	0	0	0	0	1	0	sp|P0A6X7|IHFA_ECOLI	sp|P0A6X7|IHFA_ECOLI	sp|P0A6X7|IHFA_ECOLI	MULTI-MATCH-MSMS	EXPLO_YZ1_YD1_211124_NKA_c_02	control		2	624.776	1247.54	1.2542	0.00078357	-0.74965	-0.00046836	0.50451	0.00031521	625.278	39.207	0.3189	39.207	39.075	39.393	0	-0.073951	-0.00043453	NaN	122.13	24	14	2	NaN	NaN	NaN
AEMSEYLFDKL	11	Oxidation (M)	_AEM(Oxidation (M))SEYLFDKL_			AEM(1)SEYLFDKL			AEM(62)SEYLFDKL	0	0	0	0	0	1	1	sp|P0A6X7|IHFA_ECOLI	sp|P0A6X7|IHFA_ECOLI	sp|P0A6X7|IHFA_ECOLI	MULTI-MSMS	EXPLO_YZ1_YD1_211124_NKA_s_03	sample	681.32	2	681.318	1360.62	3.0733	0.0020939	0.89416	0.0006092	3.9675	0.0027031	681.318	57.978	0.42756	57.72	57.538	57.966	-0.25846					14	8	2	0	0	0
AEMSEYLFDKL	11	Unmodified	_AEMSEYLFDKL_							0	0	0	0	0	0	1	sp|P0A6X7|IHFA_ECOLI	sp|P0A6X7|IHFA_ECOLI	sp|P0A6X7|IHFA_ECOLI	MULTI-MSMS	EXPLO_YZ1_YD1_211124_NKA_s_03	sample	673.322	2	673.321	1344.63	3.429	0.0023088	-1.0403	-0.00070048	2.3887	0.0016084	673.32	64.908	0.30238	64.69	64.467	64.769	-0.21815					14	5	3	0	0	0
AEMSEYLFDKLGLSK	15	Unmodified	_AEMSEYLFDKLGLSK_							0	0	0	0	0	0	1	sp|P0A6X7|IHFA_ECOLI	sp|P0A6X7|IHFA_ECOLI	sp|P0A6X7|IHFA_ECOLI	MSMS	EXPLO_YZ1_YD1_211124_NKA_c_02	control	577.629	3	577.627	1729.86	NaN	NaN	NaN	NaN	NaN	NaN	NaN	62.183	1	62.183	61.683	62.683	0								0	0	0
AEMSEYLFDKLGLSK	15	Oxidation (M)	_AEM(Oxidation (M))SEYLFDKLGLSK_			AEM(1)SEYLFDKLGLSK			AEM(54)SEYLFDKLGLSK	0	0	0	0	0	1	1	sp|P0A6X7|IHFA_ECOLI	sp|P0A6X7|IHFA_ECOLI	sp|P0A6X7|IHFA_ECOLI	MSMS	EXPLO_YZ1_YD1_211124_NKA_s_03	sample	582.961	3	582.959	1745.85	NaN	NaN	NaN	NaN	NaN	NaN	NaN	55.089	1	54.802	54.302	55.302	-0.28622								0	0	0
AEMSEYLFDKLGLSKR	16	Unmodified	_AEMSEYLFDKLGLSKR_							0	0	0	0	0	0	2	sp|P0A6X7|IHFA_ECOLI	sp|P0A6X7|IHFA_ECOLI	sp|P0A6X7|IHFA_ECOLI	MULTI-MSMS	EXPLO_YZ1_YD1_211124_NKA_c_02	control	472.499	4	472.497	1885.96	3.2981	0.0015583	-0.40593	-0.0001918	2.8922	0.0013665	472.748	57.113	0.59096	57.113	56.773	57.364	0					36	12	5	0	0	0
AENAYFIK	8	Unmodified	_AENAYFIK_							0	0	0	0	0	0	0	sp|P0A853|TNAA_ECOLI	sp|P0A853|TNAA_ECOLI	sp|P0A853|TNAA_ECOLI	MULTI-MSMS	EXPLO_YZ1_YD1_211124_NKA_c_02	control	955.488	1	955.488	954.481	1.3527	0.0012925	-0.63752	-0.00060914	0.71515	0.00068332	955.488	46.383	0.28255	46.383	46.23	46.512	0					9	6	2	0	0	0
AENEFVTLKK	10	Unmodified	_AENEFVTLKK_							0	0	0	0	0	0	1	CON__P02538;CON__P04259;CON__P48668	CON__P02538;CON__P04259;CON__P48668	CON__P48668	MULTI-MSMS	EXPLO_YZ1_YD1_211124_NKA_s_03	sample	589.824	2	589.824	1177.63	2.4565	0.0014489	-0.32323	-0.00019065	2.1333	0.0012582	589.824	30.764	0.25706	30.267	30.156	30.413	-0.49771					10	5	3	0	0	0
AENGEEPIKEHLLLTR	16	Unmodified	_AENGEEPIKEHLLLTR_							0	0	0	0	0	0	1	sp|P0AEZ3|MIND_ECOLI	sp|P0AEZ3|MIND_ECOLI	sp|P0AEZ3|MIND_ECOLI	MULTI-MSMS	EXPLO_YZ1_YD1_211124_NKA_c_02	control	463.757	4	463.001	1847.97	2.2508	0.0010421	0.95196	0.00044076	3.2027	0.0014829	463.001	37.619	0.62344	37.619	37.222	37.845	0					48	17	4	0	0	0
AENITAQPFDAVIFHGDSDQLR	22	Unmodified	_AENITAQPFDAVIFHGDSDQLR_							0	0	0	0	0	0	0	sp|P09546|PUTA_ECOLI	sp|P09546|PUTA_ECOLI	sp|P09546|PUTA_ECOLI	MULTI-MSMS	EXPLO_YZ1_YD1_211124_NKA_c_02	control	815.406	3	815.4	2443.18	2.8642	0.0023355	-0.013307	-1.0851e-05	2.8509	0.0023246	815.734	60.558	0.60397	60.558	60.202	60.806	0					40	12	5	0	0	0
AENQYYGTGR	10	Unmodified	_AENQYYGTGR_							0	0	0	0	0	0	0	sp|P0A7X3|RS9_ECOLI	sp|P0A7X3|RS9_ECOLI	sp|P0A7X3|RS9_ECOLI	MULTI-MSMS	EXPLO_YZ1_YD1_211124_NKA_c_02	control	579.762	2	579.762	1157.51	-1.2438	-0.00072109	0.11162	6.4712e-05	-1.1322	-0.00065638	579.762	21.689	0.59614	21.689	21.64	22.236	0					32	19	4	0	0	0
AENWLGKR	8	Unmodified	_AENWLGKR_							0	0	0	0	0	0	1	sp|P0A836|SUCC_ECOLI	sp|P0A836|SUCC_ECOLI	sp|P0A836|SUCC_ECOLI	MSMS	EXPLO_YZ1_YD1_211124_NKA_c_02	control	487.265	2	487.264	972.514	NaN	NaN	NaN	NaN	NaN	NaN	NaN	42.439	1	42.439	41.939	42.939	0								0	0	0
AEPLISEMEAVINK	14	Unmodified	_AEPLISEMEAVINK_							0	0	0	0	0	0	0	sp|P0A8W2|SLYA_ECOLI	sp|P0A8W2|SLYA_ECOLI	sp|P0A8W2|SLYA_ECOLI	MULTI-MSMS	EXPLO_YZ1_YD1_211124_NKA_c_02	control	772.399	2	772.405	1542.8	3.7634	0.0029069	-0.25188	-0.00019456	3.5115	0.0027123	772.907	71.308	0.84747	71.308	70.793	71.64	0					38	16	3	0	0	0
AEPLISEMEAVINK	14	Unmodified	_AEPLISEMEAVINK_							0	0	0	0	0	0	0	sp|P0A8W2|SLYA_ECOLI	sp|P0A8W2|SLYA_ECOLI	sp|P0A8W2|SLYA_ECOLI	MULTI-MSMS	EXPLO_YZ1_YD1_211124_NKA_s_03	sample	772.409	2	772.405	1542.8	3.7374	0.0028868	-0.45388	-0.00035058	3.2836	0.0025362	772.404	71.583	0.98632	71.372	70.78	71.767	-0.2112					42	18	3	0	0	0
AEQGKLDPVIGRDEEIRR	18	Unmodified	_AEQGKLDPVIGRDEEIRR_							0	0	0	0	0	0	3	sp|P63284|CLPB_ECOLI;tr|A0A7H2C767|A0A7H2C767_ECOLI	sp|P63284|CLPB_ECOLI	sp|P63284|CLPB_ECOLI	MULTI-MSMS	EXPLO_YZ1_YD1_211124_NKA_c_02	control	521.285	4	521.033	2080.1	3.1392	0.0016356	-0.063997	-3.3345e-05	3.0752	0.0016023	521.284	26.504	0.58469	26.504	26.245	26.829	0					55	16	5	0	0	0
AEQGKLDPVIGRDEEIRR	18	Unmodified	_AEQGKLDPVIGRDEEIRR_							0	0	0	0	0	0	3	sp|P63284|CLPB_ECOLI;tr|A0A7H2C767|A0A7H2C767_ECOLI	sp|P63284|CLPB_ECOLI	sp|P63284|CLPB_ECOLI	MULTI-MSMS	EXPLO_YZ1_YD1_211124_NKA_c_02	control	694.711	3	694.375	2080.1	2.4747	0.0017184	0.81301	0.00056453	3.2877	0.0022829	694.376	26.505	0.44395	26.505	26.28	26.724	0					34	12	4	0	0	0
AEQGKLDPVIGRDEEIRR	18	Unmodified	_AEQGKLDPVIGRDEEIRR_							0	0	0	0	0	0	3	sp|P63284|CLPB_ECOLI;tr|A0A7H2C767|A0A7H2C767_ECOLI	sp|P63284|CLPB_ECOLI	sp|P63284|CLPB_ECOLI	MULTI-MATCH-MSMS	EXPLO_YZ1_YD1_211124_NKA_s_03	sample		4	521.033	2080.1	3.1759	0.0016547	-1.1353	-0.00059151	2.0406	0.0010632	521.031	27.156	0.31269	26.711	26.597	26.91	-0.44484	0.10366	-0.0021789	NaN	107.34	14	6	3	NaN	NaN	NaN
AEQLEAFVDLRDVR	14	Unmodified	_AEQLEAFVDLRDVR_							0	0	0	0	0	0	1	sp|P0A7Z4|RPOA_ECOLI	sp|P0A7Z4|RPOA_ECOLI	sp|P0A7Z4|RPOA_ECOLI	MULTI-MSMS	EXPLO_YZ1_YD1_211124_NKA_c_02	control	554.628	3	554.293	1659.86	2.2002	0.0012196	-1.0915	-0.00060503	1.1087	0.00061454	554.293	55.129	0.66368	55.129	54.782	55.446	0					25	14	3	0	0	0
AEQLEENVQALNNLTFSTK	19	Unmodified	_AEQLEENVQALNNLTFSTK_							0	0	0	0	0	0	0	sp|Q46851|GPR_ECOLI	sp|Q46851|GPR_ECOLI	sp|Q46851|GPR_ECOLI	MULTI-MSMS	EXPLO_YZ1_YD1_211124_NKA_c_02	control	717.367	3	717.031	2148.07	2.5034	0.001795	1.1526	0.00082645	3.656	0.0026215	717.367	57.208	0.21906	57.208	57.055	57.274	0					14	4	4	0	0	0
AEQQGINAEKLTK	13	Unmodified	_AEQQGINAEKLTK_							0	0	0	0	0	0	1	sp|P00490|PHSM_ECOLI	sp|P00490|PHSM_ECOLI	sp|P00490|PHSM_ECOLI	MULTI-MSMS	EXPLO_YZ1_YD1_211124_NKA_c_02	control	477.595	3	477.26	1428.76	1.3835	0.00066028	1.4673	0.0007003	2.8508	0.0013606	477.261	23.275	0.30395	23.275	23.144	23.448	0					23	8	4	0	0	0
AEQQLDKDSAIVPV	14	Unmodified	_AEQQLDKDSAIVPV_							0	0	0	0	0	0	1	sp|P23843|OPPA_ECOLI	sp|P23843|OPPA_ECOLI	sp|P23843|OPPA_ECOLI	MSMS	EXPLO_YZ1_YD1_211124_NKA_s_03	sample	756.901	2	756.899	1511.78	NaN	NaN	NaN	NaN	NaN	NaN	NaN	44.902	1	44.491	43.991	44.991	-0.41014								0	0	0
AEQQLDKDSAIVPVYY	16	Unmodified	_AEQQLDKDSAIVPVYY_							0	0	0	0	0	0	1	sp|P23843|OPPA_ECOLI	sp|P23843|OPPA_ECOLI	sp|P23843|OPPA_ECOLI	MULTI-MSMS	EXPLO_YZ1_YD1_211124_NKA_c_02	control	920.47	2	919.962	1837.91	2.6855	0.0024706	0.35637	0.00032785	3.0419	0.0027984	919.962	53.607	0.32	53.607	53.404	53.724	0					18	7	3	0	0	0
AEQQLDKDSAIVPVYY	16	Unmodified	_AEQQLDKDSAIVPVYY_							0	0	0	0	0	0	1	sp|P23843|OPPA_ECOLI	sp|P23843|OPPA_ECOLI	sp|P23843|OPPA_ECOLI	MULTI-MSMS	EXPLO_YZ1_YD1_211124_NKA_s_03	sample	919.964	2	919.962	1837.91	1.891	0.0017397	0.1613	0.00014839	2.0523	0.0018881	919.962	53.865	0.56462	53.557	53.304	53.869	-0.30836					30	11	3	0	0	0
AEQQLDKDSAIVPVYYYVN	19	Unmodified	_AEQQLDKDSAIVPVYYYVN_							0	0	0	0	0	0	1	sp|P23843|OPPA_ECOLI	sp|P23843|OPPA_ECOLI	sp|P23843|OPPA_ECOLI	MULTI-MSMS	EXPLO_YZ1_YD1_211124_NKA_c_02	control	1108.55	2	1108.05	2214.08	2.8297	0.0031354	-0.21878	-0.00024242	2.6109	0.002893	1108.55	59.262	0.17912	59.262	59.201	59.38	0					10	3	4	0	0	0
AEQQLDKDSAIVPVYYYVN	19	Unmodified	_AEQQLDKDSAIVPVYYYVN_							0	0	0	0	0	0	1	sp|P23843|OPPA_ECOLI	sp|P23843|OPPA_ECOLI	sp|P23843|OPPA_ECOLI	MULTI-MSMS	EXPLO_YZ1_YD1_211124_NKA_s_03	sample	1108.55	2	1108.05	2214.08	2.4545	0.0027197	-0.028103	-3.114e-05	2.4264	0.0026885	1108.55	59.535	0.38806	59.291	59.087	59.475	-0.24425					24	7	4	0	0	0
AEQQLDKDSAIVPVYYYVNAR	21	Unmodified	_AEQQLDKDSAIVPVYYYVNAR_							0	0	0	0	0	0	1	sp|P23843|OPPA_ECOLI	sp|P23843|OPPA_ECOLI	sp|P23843|OPPA_ECOLI	MULTI-MSMS	EXPLO_YZ1_YD1_211124_NKA_c_02	control	815.085	3	814.748	2441.22	1.4356	0.0011696	0.63781	0.00051965	2.0734	0.0016893	815.083	55.606	0.45764	55.606	55.316	55.774	0					41	10	5	0	0	0
AEQQLDKDSAIVPVYYYVNAR	21	Unmodified	_AEQQLDKDSAIVPVYYYVNAR_							0	0	0	0	0	0	1	sp|P23843|OPPA_ECOLI	sp|P23843|OPPA_ECOLI	sp|P23843|OPPA_ECOLI	MULTI-MSMS	EXPLO_YZ1_YD1_211124_NKA_s_03	sample	815.085	3	814.748	2441.22	1.7115	0.0013945	0.071688	5.8408e-05	1.7832	0.0014529	815.082	55.796	0.47006	55.51	55.296	55.766	-0.28622					39	9	5	0	0	0
AEQTVEAPSVDAR	13	Unmodified	_AEQTVEAPSVDAR_							0	0	0	0	0	0	0	sp|P08506|DACC_ECOLI	sp|P08506|DACC_ECOLI	sp|P08506|DACC_ECOLI	MULTI-MSMS	EXPLO_YZ1_YD1_211124_NKA_c_02	control	686.84	2	686.839	1371.66	1.7154	0.0011782	0.59503	0.00040869	2.3105	0.0015869	686.839	25.9	0.51795	25.9	25.693	26.211	0					53	15	5	0	0	0
AEQTVEAPSVDAR	13	Unmodified	_AEQTVEAPSVDAR_							0	0	0	0	0	0	0	sp|P08506|DACC_ECOLI	sp|P08506|DACC_ECOLI	sp|P08506|DACC_ECOLI	MSMS	EXPLO_YZ1_YD1_211124_NKA_c_02	control	686.841	2	686.839	1371.66	NaN	NaN	NaN	NaN	NaN	NaN	NaN	26.194	1	26.194	25.694	26.694	0								0	0	0
AEQTVEAPSVDAR	13	Unmodified	_AEQTVEAPSVDAR_							0	0	0	0	0	0	0	sp|P08506|DACC_ECOLI	sp|P08506|DACC_ECOLI	sp|P08506|DACC_ECOLI	MULTI-MATCH	EXPLO_YZ1_YD1_211124_NKA_s_03	sample		2	686.839	1371.66	0.85239	0.00058545	0.77322	0.00053108	1.6256	0.0011165	686.839	26.339	0.24867	25.916	25.71	25.958	-0.42303	0.0081799	0.00021739	NaN	134.98	7	5	2	NaN	NaN	NaN
AEQWATGLKYDANNIYLAANYGETR	25	Unmodified	_AEQWATGLKYDANNIYLAANYGETR_							0	0	0	0	0	0	1	sp|P02931|OMPF_ECOLI	sp|P02931|OMPF_ECOLI	sp|P02931|OMPF_ECOLI	MULTI-MSMS	EXPLO_YZ1_YD1_211124_NKA_c_02	control	945.127	3	944.791	2831.35	2.2656	0.0021405	0.10152	9.5918e-05	2.3671	0.0022364	945.125	56.53	0.31033	56.53	56.293	56.603	0					23	6	4	0	0	0
AEQYLLENETTK	12	Unmodified	_AEQYLLENETTK_							0	0	0	0	0	0	0	sp|P00509|AAT_ECOLI	sp|P00509|AAT_ECOLI	sp|P00509|AAT_ECOLI	MULTI-MSMS	EXPLO_YZ1_YD1_211124_NKA_c_02	control	719.855	2	719.857	1437.7	1.0602	0.0007632	0.39021	0.00028089	1.4504	0.0010441	719.857	35.276	0.2827	35.276	35.134	35.416	0					23	8	3	0	0	0
AESFQAVADATLAYHK	16	Unmodified	_AESFQAVADATLAYHK_							0	0	0	0	0	0	0	sp|P67910|HLDD_ECOLI	sp|P67910|HLDD_ECOLI	sp|P67910|HLDD_ECOLI	MULTI-MSMS	EXPLO_YZ1_YD1_211124_NKA_c_02	control	574.956	3	574.621	1720.84	1.7585	0.0010105	0.97112	0.00055802	2.7297	0.0015685	574.621	49.489	0.52769	49.489	49.272	49.8	0					34	12	4	0	0	0
AESFQAVADATLAYHK	16	Unmodified	_AESFQAVADATLAYHK_							0	0	0	0	0	0	0	sp|P67910|HLDD_ECOLI	sp|P67910|HLDD_ECOLI	sp|P67910|HLDD_ECOLI	MSMS	EXPLO_YZ1_YD1_211124_NKA_c_02	control	861.429	2	861.428	1720.84	NaN	NaN	NaN	NaN	NaN	NaN	NaN	49.484	1	49.484	48.984	49.984	0								0	0	0
AESFQAVADATLAYHKK	17	Unmodified	_AESFQAVADATLAYHKK_							0	0	0	0	0	0	1	sp|P67910|HLDD_ECOLI	sp|P67910|HLDD_ECOLI	sp|P67910|HLDD_ECOLI	MULTI-MSMS	EXPLO_YZ1_YD1_211124_NKA_c_02	control	463.243	4	463.242	1848.94	4.3648	0.0020219	-0.45293	-0.00020981	3.9118	0.0018121	463.492	43.827	0.76443	43.827	43.533	44.298	0					62	19	5	0	0	0
AESFQAVADATLAYHKK	17	Unmodified	_AESFQAVADATLAYHKK_							0	0	0	0	0	0	1	sp|P67910|HLDD_ECOLI	sp|P67910|HLDD_ECOLI	sp|P67910|HLDD_ECOLI	MULTI-MSMS	EXPLO_YZ1_YD1_211124_NKA_c_02	control	617.659	3	617.32	1848.94	4.1427	0.0025574	-0.49299	-0.00030433	3.6497	0.0022531	617.655	43.842	0.30867	43.842	43.652	43.961	0					19	7	4	0	0	0
AESFQAVADATLAYHKK	17	Unmodified	_AESFQAVADATLAYHKK_							0	0	0	0	0	0	1	sp|P67910|HLDD_ECOLI	sp|P67910|HLDD_ECOLI	sp|P67910|HLDD_ECOLI	MULTI-MATCH-MSMS	EXPLO_YZ1_YD1_211124_NKA_s_03	sample		4	463.242	1848.94	3.2724	0.0015159	-0.53207	-0.00024648	2.7403	0.0012694	463.241	44.327	0.39408	43.917	43.671	44.065	-0.41014	0.044915	-0.00012986	NaN	77.746	12	8	3	NaN	NaN	NaN
AESFTTTNR	9	Unmodified	_AESFTTTNR_							0	0	0	0	0	0	0	sp|P0ADN2|YIFE_ECOLI	sp|P0ADN2|YIFE_ECOLI	sp|P0ADN2|YIFE_ECOLI	MULTI-MSMS	EXPLO_YZ1_YD1_211124_NKA_c_02	control	513.746	2	513.746	1025.48	0.17984	9.2392e-05	-0.70979	-0.00036465	-0.52995	-0.00027226	513.746	22.289	0.5387	22.289	22.124	22.663	0					35	13	4	0	0	0
AESFTTTNR	9	Unmodified	_AESFTTTNR_							0	0	0	0	0	0	0	sp|P0ADN2|YIFE_ECOLI	sp|P0ADN2|YIFE_ECOLI	sp|P0ADN2|YIFE_ECOLI	MULTI-MSMS	EXPLO_YZ1_YD1_211124_NKA_s_03	sample	513.747	2	513.746	1025.48	0.52266	0.00026852	-0.76344	-0.00039221	-0.24077	-0.0001237	513.746	22.517	0.83727	22.201	21.918	22.755	-0.3153					48	19	4	0	0	0
AESIGIHVEK	10	Unmodified	_AESIGIHVEK_							0	0	0	0	0	0	0	sp|P0A8N3|SYK1_ECOLI	sp|P0A8N3|SYK1_ECOLI	sp|P0A8N3|SYK1_ECOLI	MULTI-MSMS	EXPLO_YZ1_YD1_211124_NKA_c_02	control	541.797	2	541.796	1081.58	3.134	0.001698	0.8977	0.00048637	4.0317	0.0021844	541.796	36.447	0.54032	36.447	36.229	36.769	0					20	13	2	0	0	0
AESINQEPGFLWK	13	Unmodified	_AESINQEPGFLWK_							0	0	0	0	0	0	0	sp|P0ACX3|YDHR_ECOLI	sp|P0ACX3|YDHR_ECOLI	sp|P0ACX3|YDHR_ECOLI	MULTI-MSMS	EXPLO_YZ1_YD1_211124_NKA_s_03	sample	759.887	2	759.883	1517.75	0.58951	0.00044796	-1.342	-0.0010198	-0.75252	-0.00057183	760.383	56.45	0.53938	56.173	55.819	56.358	-0.27631					28	11	4	0	0	0
AESIVYSALETLAQR	15	Unmodified	_AESIVYSALETLAQR_							0	0	0	0	0	0	0	sp|P02359|RS7_ECOLI	sp|P02359|RS7_ECOLI	sp|P02359|RS7_ECOLI	MULTI-MSMS	EXPLO_YZ1_YD1_211124_NKA_s_03	sample	551.296	3	550.961	1649.86	3.3243	0.0018316	0.29958	0.00016506	3.6239	0.0019966	550.962	74.709	0.28233	74.499	74.372	74.654	-0.20955					11	5	3	0	0	0
AESVQPLEK	9	Unmodified	_AESVQPLEK_							0	0	0	0	0	0	0	sp|P23827|ECOT_ECOLI	sp|P23827|ECOT_ECOLI	sp|P23827|ECOT_ECOLI	MULTI-MSMS	EXPLO_YZ1_YD1_211124_NKA_c_02	control	500.769	2	500.769	999.524	1.0805	0.00054109	-0.041289	-2.0676e-05	1.0392	0.00052041	500.769	24.476	0.40357	24.476	24.192	24.595	0					25	12	3	0	0	0
AESVQPLEK	9	Unmodified	_AESVQPLEK_							0	0	0	0	0	0	0	sp|P23827|ECOT_ECOLI	sp|P23827|ECOT_ECOLI	sp|P23827|ECOT_ECOLI	MULTI-MSMS	EXPLO_YZ1_YD1_211124_NKA_s_03	sample	500.77	2	500.769	999.524	1.6152	0.00080884	0.20287	0.00010159	1.8181	0.00091043	500.769	24.776	0.59892	24.404	24.256	24.855	-0.37214					35	14	3	0	0	0
AETAEKYGDEQVKQWR	16	Unmodified	_AETAEKYGDEQVKQWR_							0	0	0	0	0	0	2	sp|P62707|GPMA_ECOLI	sp|P62707|GPMA_ECOLI	sp|P62707|GPMA_ECOLI	MULTI-MSMS	EXPLO_YZ1_YD1_211124_NKA_c_02	control	485.491	4	485.239	1936.93	1.1411	0.00055371	-0.64269	-0.00031186	0.49842	0.00024185	485.238	24.717	0.38411	24.717	24.595	24.979	0					41	14	4	0	0	0
AETAEKYGDEQVKQWR	16	Unmodified	_AETAEKYGDEQVKQWR_							0	0	0	0	0	0	2	sp|P62707|GPMA_ECOLI	sp|P62707|GPMA_ECOLI	sp|P62707|GPMA_ECOLI	MULTI-MSMS	EXPLO_YZ1_YD1_211124_NKA_c_02	control	646.648	3	646.65	1936.93	0.24204	0.00015651	-0.9721	-0.00062861	-0.73007	-0.0004721	646.983	24.701	0.35813	24.701	24.595	24.953	0					34	13	3	0	0	0
AETAEKYGDEQVKQWR	16	Unmodified	_AETAEKYGDEQVKQWR_							0	0	0	0	0	0	2	sp|P62707|GPMA_ECOLI	sp|P62707|GPMA_ECOLI	sp|P62707|GPMA_ECOLI	MULTI-MATCH	EXPLO_YZ1_YD1_211124_NKA_s_03	sample		4	485.239	1936.93	2.5829	0.0012533	0.80041	0.00038839	3.3833	0.0016417	485.49	25.43	0.20843	25.032	24.951	25.16	-0.39857	0.15714	0.0019137	NaN	90.444	6	4	2	NaN	NaN	NaN
AETFGFEVIVDDAQK	15	Unmodified	_AETFGFEVIVDDAQK_							0	0	0	0	0	0	0	sp|P33195|GCSP_ECOLI	sp|P33195|GCSP_ECOLI	sp|P33195|GCSP_ECOLI	MULTI-MSMS	EXPLO_YZ1_YD1_211124_NKA_c_02	control	835.466	2	834.909	1667.8	1.9133	0.0015974	0.081735	6.8242e-05	1.995	0.0016656	834.909	63.506	0.18407	63.506	63.419	63.603	0					5	3	2	0	0	0
AETFGFEVIVDDAQK	15	Unmodified	_AETFGFEVIVDDAQK_							0	0	0	0	0	0	0	sp|P33195|GCSP_ECOLI	sp|P33195|GCSP_ECOLI	sp|P33195|GCSP_ECOLI	MSMS	EXPLO_YZ1_YD1_211124_NKA_c_02	control	834.91	2	834.909	1667.8	NaN	NaN	NaN	NaN	NaN	NaN	NaN	63.56	1	63.56	63.06	64.06	0								0	0	0
AETLYYIVK	9	Unmodified	_AETLYYIVK_							0	0	0	0	0	0	0	sp|P0ACJ8|CRP_ECOLI	sp|P0ACJ8|CRP_ECOLI	sp|P0ACJ8|CRP_ECOLI	MULTI-MSMS	EXPLO_YZ1_YD1_211124_NKA_c_02	control	550.307	2	550.305	1098.6	2.8007	0.0015413	-2.2907	-0.0012606	0.51005	0.00028068	550.303	48.64	0.3915	48.64	48.411	48.803	0					18	9	2	0	0	0
AETNIQYEGR	10	Unmodified	_AETNIQYEGR_							0	0	0	0	0	0	0	sp|P0A6J5|DADA_ECOLI	sp|P0A6J5|DADA_ECOLI	sp|P0A6J5|DADA_ECOLI	MULTI-MSMS	EXPLO_YZ1_YD1_211124_NKA_c_02	control	591.285	2	590.783	1179.55	0.92569	0.00054688	-1.194	-0.00070537	-0.26826	-0.00015848	590.782	22.801	0.26717	22.801	22.663	22.93	0					15	6	3	0	0	0
AETSSATTAQQMPSLAPMLEK	21	Unmodified	_AETSSATTAQQMPSLAPMLEK_							0	0	0	0	0	0	0	sp|P0C0V0|DEGP_ECOLI	sp|P0C0V0|DEGP_ECOLI	sp|P0C0V0|DEGP_ECOLI	MULTI-MSMS	EXPLO_YZ1_YD1_211124_NKA_c_02	control	1097.04	2	1096.53	2191.05	1.7039	0.0018683	-0.16413	-0.00017997	1.5397	0.0016884	1096.53	54.879	0.38922	54.879	54.666	55.055	0					29	8	4	0	0	0
AETSSATTAQQMPSLAPMLEK	21	Unmodified	_AETSSATTAQQMPSLAPMLEK_							0	0	0	0	0	0	0	sp|P0C0V0|DEGP_ECOLI	sp|P0C0V0|DEGP_ECOLI	sp|P0C0V0|DEGP_ECOLI	MULTI-MSMS	EXPLO_YZ1_YD1_211124_NKA_c_02	control	731.692	3	731.357	2191.05	2.0151	0.0014738	-0.060164	-4.4002e-05	1.955	0.0014298	731.692	54.864	0.65082	54.864	54.454	55.104	0					48	14	5	0	0	0
AETSSATTAQQMPSLAPMLEK	21	Unmodified	_AETSSATTAQQMPSLAPMLEK_							0	0	0	0	0	0	0	sp|P0C0V0|DEGP_ECOLI	sp|P0C0V0|DEGP_ECOLI	sp|P0C0V0|DEGP_ECOLI	MULTI-MSMS	EXPLO_YZ1_YD1_211124_NKA_s_03	sample	1096.54	2	1096.53	2191.05	3.529	0.0038697	-0.33408	-0.00036633	3.195	0.0035034	1096.53	55.135	0.47363	54.848	54.581	55.055	-0.28622					31	9	4	0	0	0
AETSSATTAQQMPSLAPMLEK	21	2 Oxidation (M)	_AETSSATTAQQM(Oxidation (M))PSLAPM(Oxidation (M))LEK_			AETSSATTAQQM(1)PSLAPM(1)LEK			AETSSATTAQQM(58)PSLAPM(58)LEK	0	0	0	0	0	2	0	sp|P0C0V0|DEGP_ECOLI	sp|P0C0V0|DEGP_ECOLI	sp|P0C0V0|DEGP_ECOLI	MULTI-MSMS	EXPLO_YZ1_YD1_211124_NKA_s_03	sample	1112.53	2	1112.53	2223.04	1.03	0.0011459	-0.20921	-0.00023275	0.82082	0.00091318	1112.53	36.033	0.71675	35.545	35.137	35.853	-0.48779					25	17	3	0	0	0
AETSSATTAQQMPSLAPMLEK	21	Oxidation (M)	_AETSSATTAQQMPSLAPM(Oxidation (M))LEK_			AETSSATTAQQMPSLAPM(1)LEK			AETSSATTAQQM(-34)PSLAPM(34)LEK	0	0	0	0	0	1	0	sp|P0C0V0|DEGP_ECOLI	sp|P0C0V0|DEGP_ECOLI	sp|P0C0V0|DEGP_ECOLI	MULTI-MSMS	EXPLO_YZ1_YD1_211124_NKA_s_03	sample	736.689	3	736.689	2207.04	1.4578	0.001074	-0.097721	-7.199e-05	1.3601	0.001002	736.689	45.374	0.63546	44.972	44.61	45.245	-0.40188					53	13	5	0	0	0
AETSSATTAQQMPSLAPMLEK	21	Oxidation (M)	_AETSSATTAQQM(Oxidation (M))PSLAPMLEK_			AETSSATTAQQM(0.999)PSLAPM(0.001)LEK			AETSSATTAQQM(30)PSLAPM(-30)LEK	0	0	0	0	0	1	0	sp|P0C0V0|DEGP_ECOLI	sp|P0C0V0|DEGP_ECOLI	sp|P0C0V0|DEGP_ECOLI	MULTI-MSMS	EXPLO_YZ1_YD1_211124_NKA_s_03	sample	737.024	3	736.689	2207.04	1.5147	0.0011159	0.57582	0.0004242	2.0905	0.0015401	736.69	46.127	0.64405	45.734	45.336	45.98	-0.39328					26	14	2	0	0	0
AETSSATTAQQMPSLAPMLEK	21	Oxidation (M)	_AETSSATTAQQMPSLAPM(Oxidation (M))LEK_							0	0	0	0	0	1	0	sp|P0C0V0|DEGP_ECOLI	sp|P0C0V0|DEGP_ECOLI	sp|P0C0V0|DEGP_ECOLI	MULTI-MATCH-MSMS	EXPLO_YZ1_YD1_211124_NKA_c_02	control		3	736.689	2207.04	2.0975	0.0015452	-0.39799	-0.0002932	1.6995	0.001252	736.689	44.977	0.3444	44.977	44.788	45.132	0	0.0022734	-0.00059326	NaN	48.053	13	8	2	NaN	NaN	NaN
AETTQLVTDTK	11	Unmodified	_AETTQLVTDTK_							0	0	0	0	0	0	0	sp|P0AB24|EFEO_ECOLI	sp|P0AB24|EFEO_ECOLI	sp|P0AB24|EFEO_ECOLI	MULTI-MSMS	EXPLO_YZ1_YD1_211124_NKA_s_03	sample	603.815	2	603.814	1205.61	1.6824	0.0010159	-4.2948	-0.0025933	-2.6123	-0.0015774	604.312	26.162	0.40711	25.739	25.424	25.831	-0.42303					12	9	2	0	0	0
AEVEIDKLHALR	12	Unmodified	_AEVEIDKLHALR_							0	0	0	0	0	0	1	sp|P0AC19|FOLX_ECOLI	sp|P0AC19|FOLX_ECOLI	sp|P0AC19|FOLX_ECOLI	MULTI-MSMS	EXPLO_YZ1_YD1_211124_NKA_s_03	sample	465.601	3	465.265	1392.77	3.0196	0.0014049	1.0671	0.00049647	4.0867	0.0019014	465.266	35.221	0.39867	34.726	34.521	34.919	-0.4944					15	8	3	0	0	0
AEVPSGTVLAEK	12	Unmodified	_AEVPSGTVLAEK_							0	0	0	0	0	0	0	sp|P77348|MPPA_ECOLI	sp|P77348|MPPA_ECOLI	sp|P77348|MPPA_ECOLI	MSMS	EXPLO_YZ1_YD1_211124_NKA_s_03	sample	600.828	2	600.827	1199.64	NaN	NaN	NaN	NaN	NaN	NaN	NaN	32.72	1	32.217	31.717	32.717	-0.50299								0	0	0
AEVVDGMDVVDK	12	Oxidation (M)	_AEVVDGM(Oxidation (M))DVVDK_			AEVVDGM(1)DVVDK			AEVVDGM(76)DVVDK	0	0	0	0	0	1	0	sp|P23869|PPIB_ECOLI	sp|P23869|PPIB_ECOLI	sp|P23869|PPIB_ECOLI	MULTI-MSMS	EXPLO_YZ1_YD1_211124_NKA_s_03	sample	646.807	2	646.806	1291.6	2.6903	0.0017401	-2.0427	-0.0013212	0.6476	0.00041887	646.806	26.896	0.43202	26.451	26.343	26.775	-0.44484					15	9	2	0	0	0
AEWSGEYISPYAEHGKK	17	Unmodified	_AEWSGEYISPYAEHGKK_							0	0	0	0	0	0	1	sp|P0A8U6|METJ_ECOLI	sp|P0A8U6|METJ_ECOLI	sp|P0A8U6|METJ_ECOLI	MULTI-MSMS	EXPLO_YZ1_YD1_211124_NKA_c_02	control	651.647	3	651.311	1950.91	1.1064	0.00072063	-2.7144	-0.0017679	-1.6079	-0.0010473	651.308	34.034	0.45703	34.034	33.893	34.35	0					23	13	3	0	0	0
AEYLLSLHGFDLASEQHTVR	20	Unmodified	_AEYLLSLHGFDLASEQHTVR_							0	0	0	0	0	0	0	sp|P0A6L9|HSCB_ECOLI	sp|P0A6L9|HSCB_ECOLI	sp|P0A6L9|HSCB_ECOLI	MULTI-MSMS	EXPLO_YZ1_YD1_211124_NKA_s_03	sample	572.547	4	572.293	2285.14	4.6816	0.0026793	-0.23571	-0.0001349	4.4459	0.0025444	572.544	58.319	0.86851	58.061	57.674	58.543	-0.25846					53	17	5	0	0	0
AEYTPHVDTGDYIIV	15	Unmodified	_AEYTPHVDTGDYIIV_							0	0	0	0	0	0	0	sp|P0AA10|RL13_ECOLI	sp|P0AA10|RL13_ECOLI	sp|P0AA10|RL13_ECOLI	MULTI-MSMS	EXPLO_YZ1_YD1_211124_NKA_s_03	sample	847.414	2	846.909	1691.8	4.3991	0.0037256	-0.36141	-0.00030608	4.0377	0.0034196	846.909	58.529	0.72094	58.27	57.822	58.543	-0.25846					35	14	3	0	0	0
AEYTPHVDTGDYIIVL	16	Unmodified	_AEYTPHVDTGDYIIVL_							0	0	0	0	0	0	0	sp|P0AA10|RL13_ECOLI	sp|P0AA10|RL13_ECOLI	sp|P0AA10|RL13_ECOLI	MULTI-MSMS	EXPLO_YZ1_YD1_211124_NKA_c_02	control	903.954	2	903.451	1804.89	2.7493	0.0024838	1.0356	0.00093557	3.7848	0.0034194	903.452	69.381	0.39795	69.381	69.206	69.604	0					17	8	3	0	0	0
AEYTPHVDTGDYIIVL	16	Unmodified	_AEYTPHVDTGDYIIVL_							0	0	0	0	0	0	0	sp|P0AA10|RL13_ECOLI	sp|P0AA10|RL13_ECOLI	sp|P0AA10|RL13_ECOLI	MULTI-MSMS	EXPLO_YZ1_YD1_211124_NKA_s_03	sample	903.952	2	903.451	1804.89	2.5258	0.0022819	0.82389	0.00074434	3.3497	0.0030263	903.452	69.673	0.64015	69.462	69.1	69.74	-0.2112					55	14	5	0	0	0
AEYTPHVDTGDYIIVLN	17	Unmodified	_AEYTPHVDTGDYIIVLN_							0	0	0	0	0	0	0	sp|P0AA10|RL13_ECOLI	sp|P0AA10|RL13_ECOLI	sp|P0AA10|RL13_ECOLI	MULTI-MSMS	EXPLO_YZ1_YD1_211124_NKA_s_03	sample	960.476	2	960.473	1918.93	2.1202	0.0020364	0.36472	0.00035031	2.4849	0.0023867	960.474	61.309	0.42623	61.076	60.859	61.285	-0.23301					26	8	4	0	0	0
AEYTPHVDTGDYIIVLNADK	20	Unmodified	_AEYTPHVDTGDYIIVLNADK_							0	0	0	0	0	0	0	sp|P0AA10|RL13_ECOLI	sp|P0AA10|RL13_ECOLI	sp|P0AA10|RL13_ECOLI	MULTI-MSMS	EXPLO_YZ1_YD1_211124_NKA_c_02	control	745.371	3	745.371	2233.09	0.88642	0.00066071	1.5329	0.0011426	2.4193	0.0018033	745.707	54.979	0.73395	54.979	54.454	55.188	0					42	16	5	0	0	0
AEYTPHVDTGDYIIVLNADK	20	Unmodified	_AEYTPHVDTGDYIIVLNADK_							0	0	0	0	0	0	0	sp|P0AA10|RL13_ECOLI	sp|P0AA10|RL13_ECOLI	sp|P0AA10|RL13_ECOLI	MULTI-MSMS	EXPLO_YZ1_YD1_211124_NKA_c_02	control	1118.05	2	1117.55	2233.09	0.85742	0.00095821	0.66649	0.00074483	1.5239	0.001703	1117.55	55.012	0.36128	55.012	54.826	55.188	0					17	7	3	0	0	0
AEYTPHVDTGDYIIVLNADK	20	Unmodified	_AEYTPHVDTGDYIIVLNADK_							0	0	0	0	0	0	0	sp|P0AA10|RL13_ECOLI	sp|P0AA10|RL13_ECOLI	sp|P0AA10|RL13_ECOLI	MULTI-MSMS	EXPLO_YZ1_YD1_211124_NKA_s_03	sample	745.71	3	745.371	2233.09	3.5514	0.0026471	0.81848	0.00061007	4.3698	0.0032572	745.706	55.223	1.3628	54.937	54.173	55.536	-0.28622					93	28	7	0	0	0
AEYTPHVDTGDYIIVLNADK	20	Unmodified	_AEYTPHVDTGDYIIVLNADK_							0	0	0	0	0	0	0	sp|P0AA10|RL13_ECOLI	sp|P0AA10|RL13_ECOLI	sp|P0AA10|RL13_ECOLI	MULTI-MSMS	EXPLO_YZ1_YD1_211124_NKA_s_03	sample	1117.56	2	1117.55	2233.09	3.5008	0.0039123	0.025802	2.8835e-05	3.5266	0.0039412	1118.05	55.312	0.42625	55.026	54.772	55.198	-0.28622					34	8	5	0	0	0
AEYTPHVDTGDYIIVLNADKV	21	Unmodified	_AEYTPHVDTGDYIIVLNADKV_							0	0	0	0	0	0	1	sp|P0AA10|RL13_ECOLI	sp|P0AA10|RL13_ECOLI	sp|P0AA10|RL13_ECOLI	MULTI-MSMS	EXPLO_YZ1_YD1_211124_NKA_s_03	sample	778.728	3	778.394	2332.16	2.5598	0.0019925	1.1576	0.00090103	3.7173	0.0028935	778.727	59.986	0.34605	59.741	59.572	59.918	-0.24425					17	6	4	0	0	0
AEYVEAFTKGEVK	13	Unmodified	_AEYVEAFTKGEVK_							0	0	0	0	0	0	1	sp|P0ABB0|ATPA_ECOLI	sp|P0ABB0|ATPA_ECOLI	sp|P0ABB0|ATPA_ECOLI	MULTI-MSMS	EXPLO_YZ1_YD1_211124_NKA_c_02	control	736.378	2	735.877	1469.74	2.0988	0.0015444	0.093261	6.8629e-05	2.192	0.0016131	736.379	44.786	0.30906	44.786	44.557	44.866	0					11	7	2	0	0	0
AFAEATESLHGR	12	Unmodified	_AFAEATESLHGR_							0	0	0	0	0	0	0	sp|P0AFY8|SEQA_ECOLI	sp|P0AFY8|SEQA_ECOLI	sp|P0AFY8|SEQA_ECOLI	MULTI-MSMS	EXPLO_YZ1_YD1_211124_NKA_s_03	sample	645.321	2	644.818	1287.62	2.6376	0.0017008	0.68539	0.00044195	3.323	0.0021427	644.818	26.896	0.33867	26.451	26.305	26.643	-0.44484					20	7	4	0	0	0
AFAENWLGK	9	Unmodified	_AFAENWLGK_							0	0	0	0	0	0	0	sp|P0A836|SUCC_ECOLI	sp|P0A836|SUCC_ECOLI	sp|P0A836|SUCC_ECOLI	MULTI-MSMS	EXPLO_YZ1_YD1_211124_NKA_c_02	control	518.769	2	518.267	1034.52	3.2288	0.0016734	0.57507	0.00029804	3.8039	0.0019714	518.267	49.98	0.63305	49.98	49.8	50.433	0					25	15	2	0	0	0
AFAENWLGK	9	Unmodified	_AFAENWLGK_							0	0	0	0	0	0	0	sp|P0A836|SUCC_ECOLI	sp|P0A836|SUCC_ECOLI	sp|P0A836|SUCC_ECOLI	MULTI-MSMS	EXPLO_YZ1_YD1_211124_NKA_s_03	sample	518.268	2	518.267	1034.52	2.0481	0.0010615	1.7006	0.00088136	3.7487	0.0019428	518.266	50.379	0.55734	50.027	49.808	50.365	-0.35164					39	11	5	0	0	0
AFAENWLGKR	10	Unmodified	_AFAENWLGKR_							0	0	0	0	0	0	1	sp|P0A836|SUCC_ECOLI	sp|P0A836|SUCC_ECOLI	sp|P0A836|SUCC_ECOLI	MULTI-MSMS	EXPLO_YZ1_YD1_211124_NKA_c_02	control	397.88	3	397.88	1190.62	1.4197	0.00056486	0.082321	3.2754e-05	1.502	0.00059762	397.88	42.516	0.75913	42.516	42.22	42.979	0					68	19	5	0	0	0
AFAENWLGKR	10	Unmodified	_AFAENWLGKR_							0	0	0	0	0	0	1	sp|P0A836|SUCC_ECOLI	sp|P0A836|SUCC_ECOLI	sp|P0A836|SUCC_ECOLI	MULTI-MSMS	EXPLO_YZ1_YD1_211124_NKA_c_02	control	596.82	2	596.317	1190.62	1.7072	0.001018	-0.092365	-5.5079e-05	1.6148	0.00096293	596.317	42.503	0.5693	42.503	42.184	42.754	0					34	14	3	0	0	0
AFAENWLGKR	10	Unmodified	_AFAENWLGKR_							0	0	0	0	0	0	1	sp|P0A836|SUCC_ECOLI	sp|P0A836|SUCC_ECOLI	sp|P0A836|SUCC_ECOLI	MULTI-MATCH	EXPLO_YZ1_YD1_211124_NKA_s_03	sample		3	397.88	1190.62	2.3106	0.00091935	2.0835	0.00082898	4.3941	0.0017483	397.881	43.029	0.90849	42.602	42.308	43.216	-0.42699	0.042817	0.0023486	NaN	72.325	25	19	2	NaN	NaN	NaN
AFAIVITGER	10	Unmodified	_AFAIVITGER_							0	0	0	0	0	0	0	sp|P0AEN8|FUCM_ECOLI	sp|P0AEN8|FUCM_ECOLI	sp|P0AEN8|FUCM_ECOLI	MULTI-MSMS	EXPLO_YZ1_YD1_211124_NKA_c_02	control	538.811	2	538.809	1075.6	4.0939	0.0022058	-0.21493	-0.00011581	3.879	0.00209	538.809	51.798	0.54487	51.798	51.543	52.088	0					34	12	4	0	0	0
AFAIVITGER	10	Unmodified	_AFAIVITGER_							0	0	0	0	0	0	0	sp|P0AEN8|FUCM_ECOLI	sp|P0AEN8|FUCM_ECOLI	sp|P0AEN8|FUCM_ECOLI	MULTI-MSMS	EXPLO_YZ1_YD1_211124_NKA_s_03	sample	538.809	2	538.809	1075.6	3.6415	0.0019621	0.84393	0.00045472	4.4854	0.0024168	538.809	52.115	0.41866	51.784	51.546	51.964	-0.33149					17	8	3	0	0	0
AFASDNATVVIGTSLDPDMNDELR	24	Unmodified	_AFASDNATVVIGTSLDPDMNDELR_							0	0	0	0	0	0	0	sp|P0A9A6|FTSZ_ECOLI	sp|P0A9A6|FTSZ_ECOLI	sp|P0A9A6|FTSZ_ECOLI	MULTI-MSMS	EXPLO_YZ1_YD1_211124_NKA_c_02	control	851.407	3	851.071	2550.19	1.6304	0.0013876	1.9462	0.0016564	3.5766	0.003044	851.406	61.73	0.36517	61.73	61.48	61.845	0					22	7	5	0	0	0
AFDDVMAGK	9	Unmodified	_AFDDVMAGK_							0	0	0	0	0	0	0	sp|P0AEG6|DSBC_ECOLI	sp|P0AEG6|DSBC_ECOLI	sp|P0AEG6|DSBC_ECOLI	MULTI-MSMS	EXPLO_YZ1_YD1_211124_NKA_s_03	sample	477.223	2	477.223	952.432	2.0697	0.00098773	0.06756	3.2241e-05	2.1373	0.00102	477.223	36.146	0.45883	35.658	35.437	35.896	-0.48779					29	11	4	0	0	0
AFDDVMAGK	9	Unmodified	_AFDDVMAGK_							0	0	0	0	0	0	0	sp|P0AEG6|DSBC_ECOLI	sp|P0AEG6|DSBC_ECOLI	sp|P0AEG6|DSBC_ECOLI	MULTI-MATCH-MSMS	EXPLO_YZ1_YD1_211124_NKA_c_02	control		2	477.223	952.432	1.6586	0.00079151	0.16332	7.794e-05	1.8219	0.00086945	477.224	35.544	0.30258	35.544	35.416	35.719	0	-0.05714	8.6101e-05	NaN	73.248	11	8	2	NaN	NaN	NaN
AFDSLIPSLK	10	Unmodified	_AFDSLIPSLK_							0	0	0	0	0	0	0	sp|P30859|ARTI_ECOLI;sp|P30860|ARTJ_ECOLI	sp|P30859|ARTI_ECOLI;sp|P30860|ARTJ_ECOLI	sp|P30859|ARTI_ECOLI	MULTI-MSMS	EXPLO_YZ1_YD1_211124_NKA_s_03	sample	546.314	2	545.811	1089.61	2.8202	0.0015393	0.96571	0.00052709	3.7859	0.0020664	545.811	61.837	0.77575	61.604	61.147	61.923	-0.23301					38	15	4	0	0	0
AFDSLIPSLK	10	Unmodified	_AFDSLIPSLK_							0	0	0	0	0	0	0	sp|P30859|ARTI_ECOLI;sp|P30860|ARTJ_ECOLI	sp|P30859|ARTI_ECOLI;sp|P30860|ARTJ_ECOLI	sp|P30859|ARTI_ECOLI	MULTI-MATCH-MSMS	EXPLO_YZ1_YD1_211124_NKA_c_02	control		2	545.811	1089.61	2.7554	0.0015039	0.30948	0.00016892	3.0648	0.0016728	545.811	61.597	0.40591	61.597	61.48	61.886	0	-0.0035955	-0.00052507	NaN	95.358	19	8	3	NaN	NaN	NaN
AFEGVVIAIR	10	Unmodified	_AFEGVVIAIR_							0	0	0	0	0	0	0	sp|P0A7K6|RL19_ECOLI	sp|P0A7K6|RL19_ECOLI	sp|P0A7K6|RL19_ECOLI	MULTI-MSMS	EXPLO_YZ1_YD1_211124_NKA_s_03	sample	537.821	2	537.819	1073.62	4.241	0.0022809	-1.0799	-0.0005808	3.1611	0.0017001	537.819	57.227	0.47195	56.96	56.799	57.271	-0.26705					15	9	3	0	0	0
AFEQCAGFLRI	11	Unmodified	_AFEQCAGFLRI_							0	0	0	0	0	0	1	sp|P46837|YHGF_ECOLI	sp|P46837|YHGF_ECOLI	sp|P46837|YHGF_ECOLI	MULTI-MSMS	EXPLO_YZ1_YD1_211124_NKA_c_02	control	627.821	2	627.819	1253.62	2.4082	0.0015119	-0.95087	-0.00059698	1.4573	0.00091492	627.819	73.129	0.29393	73.129	72.935	73.229	0					7	5	2	0	0	0
AFFANPVLTGAVDK	14	Unmodified	_AFFANPVLTGAVDK_							0	0	0	0	0	0	0	sp|P37689|GPMI_ECOLI	sp|P37689|GPMI_ECOLI	sp|P37689|GPMI_ECOLI	MULTI-MSMS	EXPLO_YZ1_YD1_211124_NKA_c_02	control	725.394	2	725.39	1448.77	2.549	0.001849	0.68395	0.00049613	3.2329	0.0023451	725.392	59.763	0.49051	59.763	59.38	59.871	0					18	10	3	0	0	0
AFFANPVLTGAVDK	14	Unmodified	_AFFANPVLTGAVDK_							0	0	0	0	0	0	0	sp|P37689|GPMI_ECOLI	sp|P37689|GPMI_ECOLI	sp|P37689|GPMI_ECOLI	MULTI-MSMS	EXPLO_YZ1_YD1_211124_NKA_s_03	sample	725.893	2	725.39	1448.77	2.9432	0.002135	-0.17077	-0.00012387	2.7724	0.0020111	725.892	59.929	0.29598	59.685	59.572	59.868	-0.24425					12	5	3	0	0	0
AFFANPVLTGAVDKAK	16	Unmodified	_AFFANPVLTGAVDKAK_							0	0	0	0	0	0	1	sp|P37689|GPMI_ECOLI	sp|P37689|GPMI_ECOLI	sp|P37689|GPMI_ECOLI	MULTI-MSMS	EXPLO_YZ1_YD1_211124_NKA_c_02	control	550.642	3	550.307	1647.9	2.6293	0.0014469	-0.77882	-0.00042859	1.8505	0.0010184	550.306	53.959	0.34559	53.959	53.682	54.028	0					18	7	3	0	0	0
AFFTEHNATFPAR	13	Unmodified	_AFFTEHNATFPAR_							0	0	0	0	0	0	0	sp|P0AF93|RIDA_ECOLI	sp|P0AF93|RIDA_ECOLI	sp|P0AF93|RIDA_ECOLI	MULTI-MSMS	EXPLO_YZ1_YD1_211124_NKA_s_03	sample	503.582	3	503.581	1507.72	1.8842	0.00094886	-0.17531	-8.8284e-05	1.7089	0.00086058	503.581	42.214	0.7561	41.779	41.497	42.253	-0.43558					29	16	2	0	0	0
AFGRPLDFVFYR	12	Unmodified	_AFGRPLDFVFYR_							0	0	0	0	0	0	1	sp|P0A8U2|YAFD_ECOLI	sp|P0A8U2|YAFD_ECOLI	sp|P0A8U2|YAFD_ECOLI	MULTI-MSMS	EXPLO_YZ1_YD1_211124_NKA_c_02	control	496.6	3	496.598	1486.77	2.857	0.0014188	1.605	0.00079704	4.462	0.0022158	497.268	64.449	0.51463	64.449	64.129	64.644	0					24	10	4	0	0	0
AFIDFLSEHVK	11	Unmodified	_AFIDFLSEHVK_							0	0	0	0	0	0	0	sp|P30864|YAFC_ECOLI	sp|P30864|YAFC_ECOLI	sp|P30864|YAFC_ECOLI	MULTI-MSMS	EXPLO_YZ1_YD1_211124_NKA_c_02	control	435.901	3	435.899	1304.68	3.7698	0.0016432	0.114	4.9692e-05	3.8838	0.0016929	435.899	61.233	0.49973	61.233	61.023	61.522	0					24	10	3	0	0	0
AFIGIDGWQPETGFTGR	17	Unmodified	_AFIGIDGWQPETGFTGR_							0	0	0	0	0	0	0	sp|P76034|YCIT_ECOLI	sp|P76034|YCIT_ECOLI	sp|P76034|YCIT_ECOLI	MULTI-MSMS	EXPLO_YZ1_YD1_211124_NKA_c_02	control	926.451	2	926.455	1850.9	5.1259	0.004749	-0.065732	-6.0898e-05	5.0602	0.0046881	926.455	66.155	0.57876	66.155	65.941	66.52	0					29	11	4	0	0	0
AFINGQEVDVNR	12	Unmodified	_AFINGQEVDVNR_							0	0	0	0	0	0	0	sp|P39176|ERFK_ECOLI	sp|P39176|ERFK_ECOLI	sp|P39176|ERFK_ECOLI	MSMS	EXPLO_YZ1_YD1_211124_NKA_s_03	sample	681.346	2	681.344	1360.67	NaN	NaN	NaN	NaN	NaN	NaN	NaN	35.653	1	35.159	34.659	35.659	-0.4944								0	0	0
AFLEAENPQR	10	Unmodified	_AFLEAENPQR_							0	0	0	0	0	0	0	sp|P0AGJ7|TRML_ECOLI	sp|P0AGJ7|TRML_ECOLI	sp|P0AGJ7|TRML_ECOLI	MULTI-MSMS	EXPLO_YZ1_YD1_211124_NKA_c_02	control	587.796	2	587.796	1173.58	2.144	0.0012602	0.68374	0.0004019	2.8277	0.0016621	587.796	33.348	0.27854	33.348	33.206	33.484	0					16	7	3	0	0	0
AFLEFAAEDLGADYIATGHYVR	22	Unmodified	_AFLEFAAEDLGADYIATGHYVR_							0	0	0	0	0	0	0	sp|P25745|MNMA_ECOLI	sp|P25745|MNMA_ECOLI	sp|P25745|MNMA_ECOLI	MULTI-MSMS	EXPLO_YZ1_YD1_211124_NKA_c_02	control	810.734	3	810.397	2428.17	3.8185	0.0030945	-1.846	-0.001496	1.9725	0.0015985	810.731	70.367	0.4501	70.367	70.142	70.592	0					30	8	4	0	0	0
AFLIDDAKDIQEEWVK	16	Unmodified	_AFLIDDAKDIQEEWVK_							0	0	0	0	0	0	1	sp|P62623|ISPH_ECOLI	sp|P62623|ISPH_ECOLI	sp|P62623|ISPH_ECOLI	MULTI-MSMS	EXPLO_YZ1_YD1_211124_NKA_c_02	control	640.999	3	640.663	1918.97	2.0819	0.0013338	-0.90848	-0.00058203	1.1735	0.0007518	640.997	62.685	0.47015	62.685	62.386	62.856	0					22	9	4	0	0	0
AFLIDDAKDIQEEWVK	16	Unmodified	_AFLIDDAKDIQEEWVK_							0	0	0	0	0	0	1	sp|P62623|ISPH_ECOLI	sp|P62623|ISPH_ECOLI	sp|P62623|ISPH_ECOLI	MULTI-MATCH	EXPLO_YZ1_YD1_211124_NKA_s_03	sample		3	640.663	1918.97	3.3513	0.0021471	-1.0817	-0.00069303	2.2696	0.0014541	640.663	62.785	0.24076	62.556	62.434	62.675	-0.22872	-0.06429	-0.00023155	NaN	142.1	5	4	2	NaN	NaN	NaN
AFLPGSLVDVRPVR	14	Unmodified	_AFLPGSLVDVRPVR_							0	0	0	0	0	0	1	sp|P0AG67|RS1_ECOLI	sp|P0AG67|RS1_ECOLI	sp|P0AG67|RS1_ECOLI	MULTI-MSMS	EXPLO_YZ1_YD1_211124_NKA_c_02	control	509.301	3	509.3	1524.88	3.1464	0.0016025	-0.12907	-6.5735e-05	3.0173	0.0015367	509.3	56.494	1.3441	56.494	56.103	57.447	0					104	30	7	0	0	0
AFLPGSLVDVRPVR	14	Unmodified	_AFLPGSLVDVRPVR_							0	0	0	0	0	0	1	sp|P0AG67|RS1_ECOLI	sp|P0AG67|RS1_ECOLI	sp|P0AG67|RS1_ECOLI	MULTI-MSMS	EXPLO_YZ1_YD1_211124_NKA_c_02	control	763.447	2	763.446	1524.88	2.2983	0.0017546	-0.43577	-0.00033269	1.8625	0.0014219	763.446	56.491	0.43164	56.491	56.253	56.685	0					27	9	3	0	0	0
AFLPGSLVDVRPVR	14	Unmodified	_AFLPGSLVDVRPVR_							0	0	0	0	0	0	1	sp|P0AG67|RS1_ECOLI	sp|P0AG67|RS1_ECOLI	sp|P0AG67|RS1_ECOLI	MULTI-MSMS	EXPLO_YZ1_YD1_211124_NKA_s_03	sample	509.301	3	509.3	1524.88	2.3368	0.0011901	0.90259	0.00045969	3.2394	0.0016498	509.3	56.774	1.2117	56.507	56.148	57.36	-0.26705					56	25	4	0	0	0
AFLPGSLVDVRPVR	14	Unmodified	_AFLPGSLVDVRPVR_							0	0	0	0	0	0	1	sp|P0AG67|RS1_ECOLI	sp|P0AG67|RS1_ECOLI	sp|P0AG67|RS1_ECOLI	MULTI-MSMS	EXPLO_YZ1_YD1_211124_NKA_s_03	sample	763.949	2	763.446	1524.88	0.98026	0.00074838	-3.0105	-0.0022984	-2.0303	-0.00155	763.441	56.765	0.54907	56.498	56.053	56.602	-0.26705					19	11	3	0	0	0
AFLPGSLVDVRPVRDTLHLEGK	22	Unmodified	_AFLPGSLVDVRPVRDTLHLEGK_							0	0	0	0	0	0	2	sp|P0AG67|RS1_ECOLI	sp|P0AG67|RS1_ECOLI	sp|P0AG67|RS1_ECOLI	MULTI-MSMS	EXPLO_YZ1_YD1_211124_NKA_c_02	control	605.844	4	605.592	2418.34	2.646	0.0016024	-0.12709	-7.6964e-05	2.5189	0.0015254	605.842	57.526	0.9319	57.526	57.14	58.072	0					84	20	5	0	0	0
AFLPGSLVDVRPVRDTLHLEGK	22	Unmodified	_AFLPGSLVDVRPVRDTLHLEGK_							0	0	0	0	0	0	2	sp|P0AG67|RS1_ECOLI	sp|P0AG67|RS1_ECOLI	sp|P0AG67|RS1_ECOLI	MULTI-MSMS	EXPLO_YZ1_YD1_211124_NKA_c_02	control	807.456	3	807.12	2418.34	1.8856	0.0015219	1.1397	0.00091987	3.0253	0.0024418	807.457	57.417	0.61517	57.417	57.185	57.8	0					48	13	4	0	0	0
AFLPGSLVDVRPVRDTLHLEGK	22	Unmodified	_AFLPGSLVDVRPVRDTLHLEGK_							0	0	0	0	0	0	2	sp|P0AG67|RS1_ECOLI	sp|P0AG67|RS1_ECOLI	sp|P0AG67|RS1_ECOLI	MULTI-MSMS	EXPLO_YZ1_YD1_211124_NKA_c_02	control	484.876	5	484.675	2418.34	3.0204	0.0014639	-0.40812	-0.0001978	2.6123	0.0012661	484.875	57.434	0.97475	57.434	57.097	58.072	0					102	21	6	0	0	0
AFLSMEQAIADAGLSPEAYQNNPR	24	Unmodified	_AFLSMEQAIADAGLSPEAYQNNPR_							0	0	0	0	0	0	0	sp|P0A953|FABB_ECOLI	sp|P0A953|FABB_ECOLI	sp|P0A953|FABB_ECOLI	MULTI-MSMS	EXPLO_YZ1_YD1_211124_NKA_c_02	control	865.419	3	865.083	2592.23	6.1151	0.0052901	-2.5462	-0.0022027	3.5689	0.0030874	865.415	69.817	0.38245	69.817	69.709	70.092	0					29	7	5	0	0	0
AFNEALPLTGVVLTK	15	Unmodified	_AFNEALPLTGVVLTK_							0	0	0	0	0	0	0	sp|P0AGD7|SRP54_ECOLI	sp|P0AGD7|SRP54_ECOLI	sp|P0AGD7|SRP54_ECOLI	MULTI-MSMS	EXPLO_YZ1_YD1_211124_NKA_c_02	control	786.958	2	786.953	1571.89	3.5726	0.0028115	0.0011842	9.3191e-07	3.5738	0.0028124	786.954	65.341	0.32687	65.341	65.177	65.503	0					13	6	3	0	0	0
AFNEALPLTGVVLTK	15	Unmodified	_AFNEALPLTGVVLTK_							0	0	0	0	0	0	0	sp|P0AGD7|SRP54_ECOLI	sp|P0AGD7|SRP54_ECOLI	sp|P0AGD7|SRP54_ECOLI	MSMS	EXPLO_YZ1_YD1_211124_NKA_s_03	sample	786.958	2	786.953	1571.89	NaN	NaN	NaN	NaN	NaN	NaN	NaN	65.474	1	65.255	64.755	65.755	-0.21815								0	0	0
AFNEMQPIVDR	11	Oxidation (M)	_AFNEM(Oxidation (M))QPIVDR_			AFNEM(1)QPIVDR			AFNEM(140)QPIVDR	0	0	0	0	0	1	0	sp|P0A7U7|RS20_ECOLI	sp|P0A7U7|RS20_ECOLI	sp|P0A7U7|RS20_ECOLI	MULTI-MSMS	EXPLO_YZ1_YD1_211124_NKA_c_02	control	668.321	2	668.322	1334.63	0.45379	0.00030328	-0.91152	-0.00060919	-0.45773	-0.00030591	668.321	31.274	0.97442	31.274	30.901	31.876	0					99	38	4	0	0	0
AFNEMQPIVDR	11	Oxidation (M)	_AFNEM(Oxidation (M))QPIVDR_			AFNEM(1)QPIVDR			AFNEM(140)QPIVDR	0	0	0	0	0	1	0	sp|P0A7U7|RS20_ECOLI	sp|P0A7U7|RS20_ECOLI	sp|P0A7U7|RS20_ECOLI	MULTI-MSMS	EXPLO_YZ1_YD1_211124_NKA_c_02	control	668.322	2	668.322	1334.63	1.1939	0.00079792	-0.35056	-0.00023429	0.84335	0.00056363	668.322	33.921	2.4016	33.921	32.25	34.651	0					160	68	3	0	0	0
AFNEMQPIVDR	11	Oxidation (M)	_AFNEM(Oxidation (M))QPIVDR_			AFNEM(1)QPIVDR			AFNEM(110)QPIVDR	0	0	0	0	0	1	0	sp|P0A7U7|RS20_ECOLI	sp|P0A7U7|RS20_ECOLI	sp|P0A7U7|RS20_ECOLI	MSMS	EXPLO_YZ1_YD1_211124_NKA_c_02	control	668.323	2	668.322	1334.63	NaN	NaN	NaN	NaN	NaN	NaN	NaN	31.713	1	31.713	31.213	32.213	0								0	0	0
AFNEMQPIVDR	11	Oxidation (M)	_AFNEM(Oxidation (M))QPIVDR_			AFNEM(1)QPIVDR			AFNEM(130)QPIVDR	0	0	0	0	0	1	0	sp|P0A7U7|RS20_ECOLI	sp|P0A7U7|RS20_ECOLI	sp|P0A7U7|RS20_ECOLI	MULTI-MSMS	EXPLO_YZ1_YD1_211124_NKA_s_03	sample	668.322	2	668.322	1334.63	1.419	0.00094834	-0.62648	-0.00041869	0.79251	0.00052965	668.322	31.836	1.9676	31.333	30.883	32.851	-0.50266					144	45	6	0	0	0
AFNEMQPIVDR	11	Oxidation (M)	_AFNEM(Oxidation (M))QPIVDR_			AFNEM(1)QPIVDR			AFNEM(140)QPIVDR	0	0	0	0	0	1	0	sp|P0A7U7|RS20_ECOLI	sp|P0A7U7|RS20_ECOLI	sp|P0A7U7|RS20_ECOLI	MULTI-MSMS	EXPLO_YZ1_YD1_211124_NKA_s_03	sample	668.321	2	668.322	1334.63	1.8153	0.0012132	-0.47627	-0.0003183	1.3391	0.00089493	668.322	39.512	1.0443	39.051	38.449	39.493	-0.46133					34	23	2	0	0	0
AFNEMQPIVDR	11	Oxidation (M)	_AFNEM(Oxidation (M))QPIVDR_			AFNEM(1)QPIVDR			AFNEM(120)QPIVDR	0	0	0	0	0	1	0	sp|P0A7U7|RS20_ECOLI	sp|P0A7U7|RS20_ECOLI	sp|P0A7U7|RS20_ECOLI	MULTI-MSMS	EXPLO_YZ1_YD1_211124_NKA_s_03	sample	668.321	2	668.322	1334.63	2.2777	0.0015222	0.50312	0.00033624	2.7808	0.0018585	668.323	40.988	1.3707	40.543	40.117	41.488	-0.4445					51	30	2	0	0	0
AFNEMQPIVDR	11	Oxidation (M)	_AFNEM(Oxidation (M))QPIVDR_			AFNEM(1)QPIVDR			AFNEM(69)QPIVDR	0	0	0	0	0	1	0	sp|P0A7U7|RS20_ECOLI	sp|P0A7U7|RS20_ECOLI	sp|P0A7U7|RS20_ECOLI	MULTI-MSMS	EXPLO_YZ1_YD1_211124_NKA_s_03	sample	668.37	2	668.322	1334.63	2.0356	0.0013604	0.20309	0.00013573	2.2387	0.0014962	668.32	42.375	1.1147	41.948	41.416	42.531	-0.42699					41	24	3	0	0	0
AFNEMQPIVDR	11	Oxidation (M)	_AFNEM(Oxidation (M))QPIVDR_			AFNEM(1)QPIVDR			AFNEM(130)QPIVDR	0	0	0	0	0	1	0	sp|P0A7U7|RS20_ECOLI	sp|P0A7U7|RS20_ECOLI	sp|P0A7U7|RS20_ECOLI	MSMS	EXPLO_YZ1_YD1_211124_NKA_s_03	sample	668.323	2	668.322	1334.63	NaN	NaN	NaN	NaN	NaN	NaN	NaN	33.687	1	33.184	32.684	33.684	-0.50299								0	0	0
AFNEMQPIVDR	11	Oxidation (M)	_AFNEM(Oxidation (M))QPIVDR_			AFNEM(1)QPIVDR			AFNEM(140)QPIVDR	0	0	0	0	0	1	0	sp|P0A7U7|RS20_ECOLI	sp|P0A7U7|RS20_ECOLI	sp|P0A7U7|RS20_ECOLI	MSMS	EXPLO_YZ1_YD1_211124_NKA_s_03	sample	668.323	2	668.322	1334.63	NaN	NaN	NaN	NaN	NaN	NaN	NaN	34.07	1	33.567	33.067	34.067	-0.50282								0	0	0
AFNEMQPIVDR	11	Oxidation (M)	_AFNEM(Oxidation (M))QPIVDR_			AFNEM(1)QPIVDR			AFNEM(130)QPIVDR	0	0	0	0	0	1	0	sp|P0A7U7|RS20_ECOLI	sp|P0A7U7|RS20_ECOLI	sp|P0A7U7|RS20_ECOLI	MSMS	EXPLO_YZ1_YD1_211124_NKA_s_03	sample	668.322	2	668.322	1334.63	NaN	NaN	NaN	NaN	NaN	NaN	NaN	34.413	1	33.913	33.413	34.413	-0.49969								0	0	0
AFNEMQPIVDR	11	Oxidation (M)	_AFNEM(Oxidation (M))QPIVDR_			AFNEM(1)QPIVDR			AFNEM(130)QPIVDR	0	0	0	0	0	1	0	sp|P0A7U7|RS20_ECOLI	sp|P0A7U7|RS20_ECOLI	sp|P0A7U7|RS20_ECOLI	MSMS	EXPLO_YZ1_YD1_211124_NKA_s_03	sample	668.322	2	668.322	1334.63	NaN	NaN	NaN	NaN	NaN	NaN	NaN	34.755	1	34.255	33.755	34.755	-0.49969								0	0	0
AFNEMQPIVDR	11	Oxidation (M)	_AFNEM(Oxidation (M))QPIVDR_			AFNEM(1)QPIVDR			AFNEM(120)QPIVDR	0	0	0	0	0	1	0	sp|P0A7U7|RS20_ECOLI	sp|P0A7U7|RS20_ECOLI	sp|P0A7U7|RS20_ECOLI	MSMS	EXPLO_YZ1_YD1_211124_NKA_s_03	sample	668.324	2	668.322	1334.63	NaN	NaN	NaN	NaN	NaN	NaN	NaN	35.131	1	34.637	34.137	35.137	-0.4944								0	0	0
AFNEMQPIVDR	11	Oxidation (M)	_AFNEM(Oxidation (M))QPIVDR_			AFNEM(1)QPIVDR			AFNEM(120)QPIVDR	0	0	0	0	0	1	0	sp|P0A7U7|RS20_ECOLI	sp|P0A7U7|RS20_ECOLI	sp|P0A7U7|RS20_ECOLI	MSMS	EXPLO_YZ1_YD1_211124_NKA_s_03	sample	668.323	2	668.322	1334.63	NaN	NaN	NaN	NaN	NaN	NaN	NaN	35.48	1	34.985	34.485	35.485	-0.4944								0	0	0
AFNEMQPIVDR	11	Oxidation (M)	_AFNEM(Oxidation (M))QPIVDR_			AFNEM(1)QPIVDR			AFNEM(84)QPIVDR	0	0	0	0	0	1	0	sp|P0A7U7|RS20_ECOLI	sp|P0A7U7|RS20_ECOLI	sp|P0A7U7|RS20_ECOLI	MSMS	EXPLO_YZ1_YD1_211124_NKA_s_03	sample	668.322	2	668.322	1334.63	NaN	NaN	NaN	NaN	NaN	NaN	NaN	35.818	1	35.324	34.824	35.824	-0.4944								0	0	0
AFNEMQPIVDR	11	Oxidation (M)	_AFNEM(Oxidation (M))QPIVDR_			AFNEM(1)QPIVDR			AFNEM(140)QPIVDR	0	0	0	0	0	1	0	sp|P0A7U7|RS20_ECOLI	sp|P0A7U7|RS20_ECOLI	sp|P0A7U7|RS20_ECOLI	MSMS	EXPLO_YZ1_YD1_211124_NKA_s_03	sample	668.322	2	668.322	1334.63	NaN	NaN	NaN	NaN	NaN	NaN	NaN	36.157	1	35.67	35.17	36.17	-0.48779								0	0	0
AFNEMQPIVDR	11	Oxidation (M)	_AFNEM(Oxidation (M))QPIVDR_			AFNEM(1)QPIVDR			AFNEM(140)QPIVDR	0	0	0	0	0	1	0	sp|P0A7U7|RS20_ECOLI	sp|P0A7U7|RS20_ECOLI	sp|P0A7U7|RS20_ECOLI	MSMS	EXPLO_YZ1_YD1_211124_NKA_s_03	sample	668.323	2	668.322	1334.63	NaN	NaN	NaN	NaN	NaN	NaN	NaN	36.496	1	36.008	35.508	36.508	-0.48779								0	0	0
AFNEMQPIVDR	11	Oxidation (M)	_AFNEM(Oxidation (M))QPIVDR_			AFNEM(1)QPIVDR			AFNEM(140)QPIVDR	0	0	0	0	0	1	0	sp|P0A7U7|RS20_ECOLI	sp|P0A7U7|RS20_ECOLI	sp|P0A7U7|RS20_ECOLI	MSMS	EXPLO_YZ1_YD1_211124_NKA_s_03	sample	668.322	2	668.322	1334.63	NaN	NaN	NaN	NaN	NaN	NaN	NaN	36.852	1	36.372	35.872	36.872	-0.48019								0	0	0
AFNEMQPIVDR	11	Oxidation (M)	_AFNEM(Oxidation (M))QPIVDR_			AFNEM(1)QPIVDR			AFNEM(100)QPIVDR	0	0	0	0	0	1	0	sp|P0A7U7|RS20_ECOLI	sp|P0A7U7|RS20_ECOLI	sp|P0A7U7|RS20_ECOLI	MSMS	EXPLO_YZ1_YD1_211124_NKA_s_03	sample	668.324	2	668.322	1334.63	NaN	NaN	NaN	NaN	NaN	NaN	NaN	37.79	1	37.319	36.819	37.819	-0.4716								0	0	0
AFNEMQPIVDR	11	Oxidation (M)	_AFNEM(Oxidation (M))QPIVDR_			AFNEM(1)QPIVDR			AFNEM(69)QPIVDR	0	0	0	0	0	1	0	sp|P0A7U7|RS20_ECOLI	sp|P0A7U7|RS20_ECOLI	sp|P0A7U7|RS20_ECOLI	MSMS	EXPLO_YZ1_YD1_211124_NKA_s_03	sample	668.325	2	668.322	1334.63	NaN	NaN	NaN	NaN	NaN	NaN	NaN	38.138	1	37.666	37.166	38.166	-0.4716								0	0	0
AFNEMQPIVDR	11	Oxidation (M)	_AFNEM(Oxidation (M))QPIVDR_			AFNEM(1)QPIVDR			AFNEM(85)QPIVDR	0	0	0	0	0	1	0	sp|P0A7U7|RS20_ECOLI	sp|P0A7U7|RS20_ECOLI	sp|P0A7U7|RS20_ECOLI	MSMS	EXPLO_YZ1_YD1_211124_NKA_s_03	sample	668.324	2	668.322	1334.63	NaN	NaN	NaN	NaN	NaN	NaN	NaN	38.486	1	38.015	37.515	38.515	-0.4716								0	0	0
AFNEMQPIVDR	11	Oxidation (M)	_AFNEM(Oxidation (M))QPIVDR_			AFNEM(1)QPIVDR			AFNEM(85)QPIVDR	0	0	0	0	0	1	0	sp|P0A7U7|RS20_ECOLI	sp|P0A7U7|RS20_ECOLI	sp|P0A7U7|RS20_ECOLI	MSMS	EXPLO_YZ1_YD1_211124_NKA_s_03	sample	668.321	2	668.322	1334.63	NaN	NaN	NaN	NaN	NaN	NaN	NaN	38.85	1	38.387	37.887	38.887	-0.46301								0	0	0
AFNEMQPIVDR	11	Unmodified	_AFNEMQPIVDR_							0	0	0	0	0	0	0	sp|P0A7U7|RS20_ECOLI	sp|P0A7U7|RS20_ECOLI	sp|P0A7U7|RS20_ECOLI	MULTI-MSMS	EXPLO_YZ1_YD1_211124_NKA_c_02	control	660.326	2	660.324	1318.63	1.5888	0.0010491	-0.11636	-7.6833e-05	1.4724	0.00097229	660.324	42.88	0.79592	42.88	42.629	43.425	0					65	20	6	0	0	0
AFNEMQPIVDR	11	Unmodified	_AFNEMQPIVDR_							0	0	0	0	0	0	0	sp|P0A7U7|RS20_ECOLI	sp|P0A7U7|RS20_ECOLI	sp|P0A7U7|RS20_ECOLI	MULTI-MSMS	EXPLO_YZ1_YD1_211124_NKA_s_03	sample	660.326	2	660.324	1318.63	2.0236	0.0013363	-0.32526	-0.00021478	1.6984	0.0011215	660.324	43.261	1.0358	42.843	42.539	43.575	-0.4184					80	22	6	0	0	0
AFNEMQPIVDR	11	Unmodified	_AFNEMQPIVDR_							0	0	0	0	0	0	0	sp|P0A7U7|RS20_ECOLI	sp|P0A7U7|RS20_ECOLI	sp|P0A7U7|RS20_ECOLI	MULTI-MSMS	EXPLO_YZ1_YD1_211124_NKA_s_03	sample	660.325	2	660.324	1318.63	2.5687	0.0016962	-0.76684	-0.00050637	1.8019	0.0011898	660.323	44.295	0.87868	43.885	43.457	44.335	-0.41014					35	19	3	0	0	0
AFNEMQPIVDR	11	Acetyl (N-term)	_(Acetyl (N-term))AFNEMQPIVDR_							1	0	0	0	0	0	0	sp|P0A7U7|RS20_ECOLI	sp|P0A7U7|RS20_ECOLI	sp|P0A7U7|RS20_ECOLI	MULTI-MSMS	EXPLO_YZ1_YD1_211124_NKA_s_03	sample	682.033	2	681.33	1360.64	1.3029	0.00088773	-0.33624	-0.00022909	0.96669	0.00065864	681.329	37.846	0.44301	37.375	37.103	37.546	-0.4716					33	9	5	0	0	0
AFNLDVQR	8	Unmodified	_AFNLDVQR_							0	0	0	0	0	0	0	sp|P39099|DEGQ_ECOLI	sp|P39099|DEGQ_ECOLI	sp|P39099|DEGQ_ECOLI	MULTI-MSMS	EXPLO_YZ1_YD1_211124_NKA_c_02	control	481.756	2	481.756	961.498	2.0164	0.00097143	-0.30845	-0.0001486	1.708	0.00082284	481.756	39.377	0.40734	39.377	39.167	39.575	0					32	16	3	0	0	0
AFNLDVQR	8	Unmodified	_AFNLDVQR_							0	0	0	0	0	0	0	sp|P39099|DEGQ_ECOLI	sp|P39099|DEGQ_ECOLI	sp|P39099|DEGQ_ECOLI	MULTI-MSMS	EXPLO_YZ1_YD1_211124_NKA_s_03	sample	481.758	2	481.756	961.498	2.6672	0.0012849	-0.50844	-0.00024494	2.1588	0.00104	481.756	39.885	0.99066	39.431	39.072	40.063	-0.45376					49	22	5	0	0	0
AFNLLVVR	8	Unmodified	_AFNLLVVR_							0	0	0	0	0	0	0	sp|P0AGB6|RPOE_ECOLI	sp|P0AGB6|RPOE_ECOLI	sp|P0AGB6|RPOE_ECOLI	MULTI-MSMS	EXPLO_YZ1_YD1_211124_NKA_c_02	control	466.291	2	466.29	930.565	4.1756	0.0019471	0.36113	0.00016839	4.5368	0.0021154	466.29	59.897	0.40488	59.897	59.751	60.156	0					17	8	3	0	0	0
AFNLLVVR	8	Unmodified	_AFNLLVVR_							0	0	0	0	0	0	0	sp|P0AGB6|RPOE_ECOLI	sp|P0AGB6|RPOE_ECOLI	sp|P0AGB6|RPOE_ECOLI	MULTI-MSMS	EXPLO_YZ1_YD1_211124_NKA_s_03	sample	466.291	2	466.29	930.565	4.1027	0.001913	-0.47127	-0.00021975	3.6314	0.0016933	466.289	60.187	0.39423	59.943	59.719	60.113	-0.24425					18	7	3	0	0	0
AFNPSHLEIVSPVVIGSVR	19	Unmodified	_AFNPSHLEIVSPVVIGSVR_							0	0	0	0	0	0	0	sp|P0AFG3|ODO1_ECOLI	sp|P0AFG3|ODO1_ECOLI	sp|P0AFG3|ODO1_ECOLI	MULTI-MSMS	EXPLO_YZ1_YD1_211124_NKA_c_02	control	674.713	3	674.377	2020.11	1.7369	0.0011713	-0.41121	-0.00027731	1.3257	0.000894	674.711	62.049	0.31762	62.049	61.886	62.203	0					18	6	4	0	0	0
AFQDKLYPFTWDAVR	15	Unmodified	_AFQDKLYPFTWDAVR_							0	0	0	0	0	0	1	sp|P0AEX9|MALE_ECOLI	sp|P0AEX9|MALE_ECOLI	sp|P0AEX9|MALE_ECOLI	MULTI-MSMS	EXPLO_YZ1_YD1_211124_NKA_c_02	control	619.986	3	619.649	1855.93	3.5751	0.0022153	0.98154	0.00060821	4.5567	0.0028235	619.983	63.282	0.37497	63.282	63.044	63.419	0					30	7	5	0	0	0
AFQDKLYPFTWDAVR	15	Unmodified	_AFQDKLYPFTWDAVR_							0	0	0	0	0	0	1	sp|P0AEX9|MALE_ECOLI	sp|P0AEX9|MALE_ECOLI	sp|P0AEX9|MALE_ECOLI	MULTI-MATCH-MSMS	EXPLO_YZ1_YD1_211124_NKA_s_03	sample		3	619.649	1855.93	3.2319	0.0020026	2.4664	0.0015283	5.6982	0.0035309	619.651	63.597	0.45082	63.372	63.071	63.522	-0.22475	0.044906	0.0011312	NaN	123.29	14	8	3	NaN	NaN	NaN
AFQELNAIDVL	11	Unmodified	_AFQELNAIDVL_							0	0	0	0	0	0	0	sp|P0AB71|ALF_ECOLI	sp|P0AB71|ALF_ECOLI	sp|P0AB71|ALF_ECOLI	MULTI-MSMS	EXPLO_YZ1_YD1_211124_NKA_c_02	control	616.833	2	616.83	1231.64	2.5653	0.0015823	-0.6306	-0.00038897	1.9347	0.0011934	616.829	73.105	0.63046	73.105	72.691	73.322	0					44	12	5	0	0	0
AFQELNAIDVL	11	Unmodified	_AFQELNAIDVL_							0	0	0	0	0	0	0	sp|P0AB71|ALF_ECOLI	sp|P0AB71|ALF_ECOLI	sp|P0AB71|ALF_ECOLI	MULTI-MSMS	EXPLO_YZ1_YD1_211124_NKA_s_03	sample	617.333	2	616.83	1231.64	2.6768	0.0016512	-1.2479	-0.00076972	1.429	0.00088143	616.829	73.302	0.5313	73.091	72.743	73.275	-0.21054					21	12	2	0	0	0
AFQIGGYEPCTVTDFEVCKR	20	2 Carbamidomethyl (C)	_AFQIGGYEPC(Carbamidomethyl (C))TVTDFEVC(Carbamidomethyl (C))KR_	AFQIGGYEPC(1)TVTDFEVC(1)KR			AFQIGGYEPC(100)TVTDFEVC(100)KR			0	0	2	0	0	0	1	sp|P06720|AGAL_ECOLI	sp|P06720|AGAL_ECOLI	sp|P06720|AGAL_ECOLI	MULTI-MSMS	EXPLO_YZ1_YD1_211124_NKA_c_02	control	793.371	3	793.037	2376.09	2.1414	0.0016982	-1.3475	-0.0010686	0.79395	0.00062963	793.369	54.126	0.24648	54.126	54.028	54.274	0					13	5	3	0	0	0
AFRVPTPNVSVVDLTVR	17	Unmodified	_AFRVPTPNVSVVDLTVR_							0	0	0	0	0	0	1	sp|P0A9B2|G3P1_ECOLI	sp|P0A9B2|G3P1_ECOLI	sp|P0A9B2|G3P1_ECOLI	MULTI-MSMS	EXPLO_YZ1_YD1_211124_NKA_c_02	control	624.361	3	624.023	1869.05	3.9527	0.0024666	0.25228	0.00015743	4.205	0.002624	624.357	60.083	0.69446	60.083	59.751	60.445	0					53	14	4	0	0	0
AFRVPTPNVSVVDLTVR	17	Unmodified	_AFRVPTPNVSVVDLTVR_							0	0	0	0	0	0	1	sp|P0A9B2|G3P1_ECOLI	sp|P0A9B2|G3P1_ECOLI	sp|P0A9B2|G3P1_ECOLI	MULTI-MSMS	EXPLO_YZ1_YD1_211124_NKA_c_02	control	935.534	2	935.531	1869.05	3.2752	0.003064	0.18452	0.00017263	3.4597	0.0032367	935.531	60.092	0.2849	60.092	59.871	60.156	0					12	5	3	0	0	0
AFSGIVAGNVK	11	Unmodified	_AFSGIVAGNVK_							0	0	0	0	0	0	0	sp|P0ADR8|PPNN_ECOLI	sp|P0ADR8|PPNN_ECOLI	sp|P0ADR8|PPNN_ECOLI	MULTI-MSMS	EXPLO_YZ1_YD1_211124_NKA_c_02	control	531.804	2	531.801	1061.59	2.2188	0.0011799	1.864	0.00099128	4.0828	0.0021712	531.802	38.475	0.3244	38.475	38.317	38.641	0					13	8	2	0	0	0
AFSILLKEEVK	11	Unmodified	_AFSILLKEEVK_							0	0	0	0	0	0	1	sp|P0AC38|ASPA_ECOLI	sp|P0AC38|ASPA_ECOLI	sp|P0AC38|ASPA_ECOLI	MULTI-MSMS	EXPLO_YZ1_YD1_211124_NKA_c_02	control	638.88	2	638.879	1275.74	1.5604	0.00099692	1.0778	0.00068861	2.6383	0.0016855	638.88	49.344	0.3828	49.344	49.128	49.511	0					14	9	2	0	0	0
AFSQFLNLANTAEQYHSISPK	21	Unmodified	_AFSQFLNLANTAEQYHSISPK_							0	0	0	0	0	0	0	sp|P00864|CAPP_ECOLI	sp|P00864|CAPP_ECOLI	sp|P00864|CAPP_ECOLI	MULTI-MSMS	EXPLO_YZ1_YD1_211124_NKA_c_02	control	789.735	3	789.397	2365.17	2.4375	0.0019241	-0.26164	-0.00020653	2.1758	0.0017176	789.731	61.501	0.54182	61.501	61.303	61.845	0					35	11	4	0	0	0
AFTDFFAR	8	Unmodified	_AFTDFFAR_							0	0	0	0	0	0	0	sp|P0A722|LPXA_ECOLI	sp|P0A722|LPXA_ECOLI	sp|P0A722|LPXA_ECOLI	MULTI-MSMS	EXPLO_YZ1_YD1_211124_NKA_c_02	control	487.741	2	487.74	973.466	2.125	0.0010365	0.20041	9.7746e-05	2.3254	0.0011342	487.74	58.532	0.67315	58.532	58.297	58.97	0					34	14	3	0	0	0
AFTDFFAR	8	Unmodified	_AFTDFFAR_							0	0	0	0	0	0	0	sp|P0A722|LPXA_ECOLI	sp|P0A722|LPXA_ECOLI	sp|P0A722|LPXA_ECOLI	MSMS	EXPLO_YZ1_YD1_211124_NKA_s_03	sample	487.742	2	487.74	973.466	NaN	NaN	NaN	NaN	NaN	NaN	NaN	58.822	1	58.571	58.071	59.071	-0.25086								0	0	0
AFTGVGGTPLFIEK	14	Unmodified	_AFTGVGGTPLFIEK_							0	0	0	0	0	0	0	sp|P23893|GSA_ECOLI	sp|P23893|GSA_ECOLI	sp|P23893|GSA_ECOLI	MULTI-MSMS	EXPLO_YZ1_YD1_211124_NKA_c_02	control	718.896	2	718.893	1435.77	3.6065	0.0025927	1.18	0.00084832	4.7865	0.003441	718.894	59.032	0.6353	59.032	58.65	59.285	0					37	13	4	0	0	0
AFTPFPPR	8	Unmodified	_AFTPFPPR_							0	0	0	0	0	0	0	sp|P0ADE8|YGFZ_ECOLI	sp|P0ADE8|YGFZ_ECOLI	sp|P0ADE8|YGFZ_ECOLI	MULTI-MSMS	EXPLO_YZ1_YD1_211124_NKA_s_03	sample	466.754	2	466.753	931.492	2.5274	0.0011797	0.61198	0.00028564	3.1394	0.0014653	466.753	45.972	2.0078	45.579	44.888	46.896	-0.39328					75	44	2	0	0	0
AFTSEEFTHF	10	Unmodified	_AFTSEEFTHF_							0	0	0	0	0	0	0	sp|P0A6P9|ENO_ECOLI	sp|P0A6P9|ENO_ECOLI	sp|P0A6P9|ENO_ECOLI	MULTI-MSMS	EXPLO_YZ1_YD1_211124_NKA_c_02	control	608.268	2	608.269	1214.52	2.9282	0.0017811	-0.22012	-0.00013389	2.7081	0.0016472	608.268	53.514	0.9164	53.514	53.231	54.147	0					42	21	3	0	0	0
AFTSEEFTHF	10	Unmodified	_AFTSEEFTHF_							0	0	0	0	0	0	0	sp|P0A6P9|ENO_ECOLI	sp|P0A6P9|ENO_ECOLI	sp|P0A6P9|ENO_ECOLI	MULTI-MSMS	EXPLO_YZ1_YD1_211124_NKA_s_03	sample	608.271	2	608.269	1214.52	2.8156	0.0017126	0.3018	0.00018357	3.1174	0.0018962	608.269	53.82	0.56191	53.512	53.21	53.772	-0.30836					34	11	4	0	0	0
AFTSEEFTHFL	11	Unmodified	_AFTSEEFTHFL_							0	0	0	0	0	0	0	sp|P0A6P9|ENO_ECOLI	sp|P0A6P9|ENO_ECOLI	sp|P0A6P9|ENO_ECOLI	MULTI-MSMS	EXPLO_YZ1_YD1_211124_NKA_s_03	sample	664.814	2	664.812	1327.61	3.0648	0.0020375	-0.65707	-0.00043683	2.4077	0.0016007	664.811	67.343	0.25053	67.129	66.951	67.201	-0.21384					9	4	3	0	0	0
AFTSEEFTHFLEELTK	16	Unmodified	_AFTSEEFTHFLEELTK_							0	0	0	0	0	0	0	sp|P0A6P9|ENO_ECOLI	sp|P0A6P9|ENO_ECOLI	sp|P0A6P9|ENO_ECOLI	MULTI-MSMS	EXPLO_YZ1_YD1_211124_NKA_c_02	control	965.469	2	964.967	1927.92	1.376	0.0013278	-1.7144	-0.0016543	-0.33837	-0.00032651	965.467	79.209	0.40498	79.209	79.137	79.542	0					9	8	2	0	0	0
AFTSEEFTHFLEELTK	16	Unmodified	_AFTSEEFTHFLEELTK_							0	0	0	0	0	0	0	sp|P0A6P9|ENO_ECOLI	sp|P0A6P9|ENO_ECOLI	sp|P0A6P9|ENO_ECOLI	MULTI-SECPEP	EXPLO_YZ1_YD1_211124_NKA_s_03	sample	643.621	3	643.647	1927.92	6.3774	0.0041048	0.58429	0.00037608	6.9617	0.0044809	643.982	79.614	0.38945	79.436	79.327	79.716	-0.17783					19	8	3	0	0	0
AFTSEEFTHFLEELTK	16	Unmodified	_AFTSEEFTHFLEELTK_							0	0	0	0	0	0	0	sp|P0A6P9|ENO_ECOLI	sp|P0A6P9|ENO_ECOLI	sp|P0A6P9|ENO_ECOLI	MULTI-MATCH	EXPLO_YZ1_YD1_211124_NKA_c_02	control		3	643.647	1927.92	1.5538	0.0010001	-0.71223	-0.00045842	0.84161	0.0005417	643.647	79.367	0.44379	79.367	79.302	79.746	0	-0.034428	-0.0020891	NaN	60.209	19	8	3	NaN	NaN	NaN
AFVNADFDGFAR	12	Unmodified	_AFVNADFDGFAR_							0	0	0	0	0	0	0	sp|P37689|GPMI_ECOLI	sp|P37689|GPMI_ECOLI	sp|P37689|GPMI_ECOLI	MULTI-MSMS	EXPLO_YZ1_YD1_211124_NKA_c_02	control	665.318	2	665.315	1328.61	1.9714	0.0013116	0.047309	3.1476e-05	2.0187	0.0013431	665.314	55.176	0.5266	55.176	54.919	55.446	0					16	11	3	0	0	0
AFVNADFDGFAR	12	Unmodified	_AFVNADFDGFAR_							0	0	0	0	0	0	0	sp|P37689|GPMI_ECOLI	sp|P37689|GPMI_ECOLI	sp|P37689|GPMI_ECOLI	MULTI-MATCH	EXPLO_YZ1_YD1_211124_NKA_s_03	sample		2	665.315	1328.61	3.6217	0.0024096	1.5529	0.0010331	5.1746	0.0034427	665.316	55.414	0.3338	55.128	54.913	55.246	-0.28622	-0.024239	0.0012974	NaN	72.006	9	6	2	NaN	NaN	NaN
AFYLELER	8	Unmodified	_AFYLELER_							0	0	0	0	0	0	0	sp|P06720|AGAL_ECOLI	sp|P06720|AGAL_ECOLI	sp|P06720|AGAL_ECOLI	MULTI-MSMS	EXPLO_YZ1_YD1_211124_NKA_c_02	control	520.776	2	520.774	1039.53	3.3051	0.0017212	0.37755	0.00019662	3.6827	0.0019178	520.774	54.601	0.73273	54.601	54.274	55.007	0					51	16	4	0	0	0
AFYLELER	8	Unmodified	_AFYLELER_							0	0	0	0	0	0	0	sp|P06720|AGAL_ECOLI	sp|P06720|AGAL_ECOLI	sp|P06720|AGAL_ECOLI	MULTI-MATCH-MSMS	EXPLO_YZ1_YD1_211124_NKA_s_03	sample		2	520.774	1039.53	3.1942	0.0016635	0.82854	0.00043148	4.0228	0.002095	520.775	54.876	0.27115	54.579	54.391	54.662	-0.29712	-0.011194	0.00035641	NaN	98.997	8	5	2	NaN	NaN	NaN
AFYLELERK	9	Unmodified	_AFYLELERK_							0	0	0	0	0	0	1	sp|P06720|AGAL_ECOLI	sp|P06720|AGAL_ECOLI	sp|P06720|AGAL_ECOLI	MULTI-MSMS	EXPLO_YZ1_YD1_211124_NKA_c_02	control	585.324	2	584.822	1167.63	2.1574	0.0012617	-0.030814	-1.802e-05	2.1266	0.0012437	584.822	45.139	0.41481	45.139	44.945	45.36	0					24	10	3	0	0	0
AGAANAALLAAQILATHDKELHQR	24	Unmodified	_AGAANAALLAAQILATHDKELHQR_							0	0	0	0	0	0	1	sp|P0AG18|PURE_ECOLI	sp|P0AG18|PURE_ECOLI	sp|P0AG18|PURE_ECOLI	MULTI-MSMS	EXPLO_YZ1_YD1_211124_NKA_c_02	control	497.476	5	497.475	2482.34	2.1445	0.0010668	0.33063	0.00016448	2.4751	0.0012313	497.476	57.874	0.41414	57.874	57.618	58.032	0					27	8	5	0	0	0
AGAANAALLAAQILATHDKELHQR	24	Unmodified	_AGAANAALLAAQILATHDKELHQR_							0	0	0	0	0	0	1	sp|P0AG18|PURE_ECOLI	sp|P0AG18|PURE_ECOLI	sp|P0AG18|PURE_ECOLI	MULTI-MATCH-MSMS	EXPLO_YZ1_YD1_211124_NKA_s_03	sample		5	497.475	2482.34	4.4699	0.0022237	-0.0012256	-6.0968e-07	4.4687	0.002223	497.675	58.165	0.38954	57.907	57.822	58.211	-0.25846	0.016401	-0.00067999	NaN	68.676	24	7	4	NaN	NaN	NaN
AGANKVAVIK	10	Unmodified	_AGANKVAVIK_							0	0	0	0	0	0	1	sp|P0A7K2|RL7_ECOLI	sp|P0A7K2|RL7_ECOLI	sp|P0A7K2|RL7_ECOLI	MULTI-MSMS	EXPLO_YZ1_YD1_211124_NKA_c_02	control	485.806	2	485.806	969.597	0.24952	0.00012122	-0.24615	-0.00011958	0.0033743	1.6392e-06	485.806	22.251	0.29468	22.251	22.089	22.384	0					18	7	3	0	0	0
AGAPFGPGANPMHGR	15	Unmodified	_AGAPFGPGANPMHGR_							0	0	0	0	0	0	0	sp|P09373|PFLB_ECOLI	sp|P09373|PFLB_ECOLI	sp|P09373|PFLB_ECOLI	MULTI-MSMS	EXPLO_YZ1_YD1_211124_NKA_c_02	control	479.567	3	479.567	1435.68	1.4817	0.00071059	-0.66542	-0.00031911	0.81632	0.00039148	479.566	31.911	0.35485	31.911	31.692	32.047	0					30	10	4	0	0	0
AGAWQVINYREEDLVER	17	Amidated (C-term)	_AGAWQVINYREEDLVER_(Amidated (C-term))							0	1	0	0	0	0	1	sp|P28304|QOR1_ECOLI	sp|P28304|QOR1_ECOLI	sp|P28304|QOR1_ECOLI	MULTI-MSMS	EXPLO_YZ1_YD1_211124_NKA_c_02	control	683.351	3	683.017	2046.03	1.7455	0.0011922	-0.61873	-0.00042261	1.1268	0.0007696	683.017	49.82	0.67535	49.82	49.272	49.947	0					23	16	2	0	0	0
AGAWYSYKGEK	11	Unmodified	_AGAWYSYKGEK_							0	0	0	0	0	0	1	sp|P0A7G6|RECA_ECOLI	sp|P0A7G6|RECA_ECOLI	sp|P0A7G6|RECA_ECOLI	MULTI-MSMS	EXPLO_YZ1_YD1_211124_NKA_c_02	control	630.305	2	630.306	1258.6	0.90481	0.0005703	-1.4147	-0.0008917	-0.5099	-0.0003214	630.808	28.781	0.20707	28.781	28.728	28.935	0					17	11	2	0	0	0
AGCPVSQVLK	10	Cys -> Dha	_AGC(Cys -> Dha)PVSQVLK_		AGC(1)PVSQVLK			AGC(88)PVSQVLK		0	0	0	1	0	0	0	sp|P0C0L2|OSMC_ECOLI	sp|P0C0L2|OSMC_ECOLI	sp|P0C0L2|OSMC_ECOLI	MULTI-MSMS	EXPLO_YZ1_YD1_211124_NKA_c_02	control	484.283	2	484.282	966.55	2.2782	0.0011033	-2.4257	-0.0011747	-0.14754	-7.1449e-05	484.281	37.603	0.83592	37.603	37.109	37.945	0					57	23	3	0	0	0
AGCPVSQVLK	10	Cys -> Dha	_AGC(Cys -> Dha)PVSQVLK_							0	0	0	1	0	0	0	sp|P0C0L2|OSMC_ECOLI	sp|P0C0L2|OSMC_ECOLI	sp|P0C0L2|OSMC_ECOLI	MULTI-MATCH	EXPLO_YZ1_YD1_211124_NKA_s_03	sample		2	484.282	966.55	3.3448	0.0016198	2.1819	0.0010567	5.5267	0.0026765	484.282	38.658	0.44669	38.195	37.953	38.4	-0.46301	0.29622	0.0040279	NaN	87.696	13	9	2	NaN	NaN	NaN
AGCPVSQVLK	10	Carbamidomethyl (C)	_AGC(Carbamidomethyl (C))PVSQVLK_	AGC(1)PVSQVLK			AGC(96)PVSQVLK			0	0	1	0	0	0	0	sp|P0C0L2|OSMC_ECOLI	sp|P0C0L2|OSMC_ECOLI	sp|P0C0L2|OSMC_ECOLI	MULTI-SECPEP	EXPLO_YZ1_YD1_211124_NKA_s_03	sample	529.833	2	529.787	1057.56	1.289	0.00068291	-0.47203	-0.00025007	0.817	0.00043283	529.787	34.343	0.49038	33.843	33.501	33.992	-0.49969					47	19	4	0	0	0
AGDDAARPEWLEPEFGVR	18	Unmodified	_AGDDAARPEWLEPEFGVR_							0	0	0	0	0	0	1	sp|P0AES4|GYRA_ECOLI	sp|P0AES4|GYRA_ECOLI	sp|P0AES4|GYRA_ECOLI	MULTI-MSMS	EXPLO_YZ1_YD1_211124_NKA_c_02	control	672.662	3	672.325	2013.95	1.6904	0.0011365	-1.898	-0.0012761	-0.20755	-0.00013954	672.323	55.915	0.62979	55.915	55.623	56.253	0					25	15	2	0	0	0
AGDEGKLFGSIGTR	14	Unmodified	_AGDEGKLFGSIGTR_							0	0	0	0	0	0	1	sp|P0A7R1|RL9_ECOLI	sp|P0A7R1|RL9_ECOLI	sp|P0A7R1|RL9_ECOLI	MULTI-MSMS	EXPLO_YZ1_YD1_211124_NKA_c_02	control	704.368	2	704.365	1406.72	1.6119	0.0011353	-0.096865	-6.8228e-05	1.515	0.0010671	704.365	39.557	0.7259	39.557	39.297	40.023	0					70	22	5	0	0	0
AGDEGKLFGSIGTR	14	Unmodified	_AGDEGKLFGSIGTR_							0	0	0	0	0	0	1	sp|P0A7R1|RL9_ECOLI	sp|P0A7R1|RL9_ECOLI	sp|P0A7R1|RL9_ECOLI	MULTI-MSMS	EXPLO_YZ1_YD1_211124_NKA_c_02	control	469.913	3	469.912	1406.72	2.1096	0.00099135	-0.16123	-7.5766e-05	1.9484	0.00091558	469.912	39.575	1.2496	39.575	39.267	40.517	0					108	38	6	0	0	0
AGDEGKLFGSIGTR	14	Unmodified	_AGDEGKLFGSIGTR_							0	0	0	0	0	0	1	sp|P0A7R1|RL9_ECOLI	sp|P0A7R1|RL9_ECOLI	sp|P0A7R1|RL9_ECOLI	MULTI-MSMS	EXPLO_YZ1_YD1_211124_NKA_s_03	sample	469.914	3	469.912	1406.72	2.5548	0.0012005	-0.51205	-0.00024062	2.0428	0.00095992	469.912	40.056	1.0376	39.602	39.328	40.365	-0.45376					84	23	6	0	0	0
AGDEGKLFGSIGTR	14	Unmodified	_AGDEGKLFGSIGTR_							0	0	0	0	0	0	1	sp|P0A7R1|RL9_ECOLI	sp|P0A7R1|RL9_ECOLI	sp|P0A7R1|RL9_ECOLI	MULTI-MSMS	EXPLO_YZ1_YD1_211124_NKA_s_03	sample	704.866	2	704.365	1406.72	1.8155	0.0012787	-0.41871	-0.00029493	1.3967	0.00098381	704.365	40.056	0.56251	39.603	39.369	39.931	-0.45376					37	12	4	0	0	0
AGDIAAAIGLK	11	Unmodified	_AGDIAAAIGLK_							0	0	0	0	0	0	0	sp|P0A6M8|EFG_ECOLI	sp|P0A6M8|EFG_ECOLI	sp|P0A6M8|EFG_ECOLI	MULTI-MSMS	EXPLO_YZ1_YD1_211124_NKA_c_02	control	500.297	2	500.295	998.576	2.8075	0.0014046	0.16046	8.0278e-05	2.968	0.0014849	500.295	50.315	0.65898	50.315	50.064	50.723	0					38	15	4	0	0	0
AGDIITSLNGKPLNSFAELR	20	Unmodified	_AGDIITSLNGKPLNSFAELR_							0	0	0	0	0	0	1	sp|P39099|DEGQ_ECOLI	sp|P39099|DEGQ_ECOLI	sp|P39099|DEGQ_ECOLI	MULTI-MSMS	EXPLO_YZ1_YD1_211124_NKA_c_02	control	706.054	3	706.051	2115.13	2.2713	0.0016037	-1.2776	-0.00090203	0.99377	0.00070165	706.386	59.547	0.59433	59.547	59.157	59.751	0					35	12	4	0	0	0
AGDIITSLNGKPLNSFAELR	20	Unmodified	_AGDIITSLNGKPLNSFAELR_							0	0	0	0	0	0	1	sp|P39099|DEGQ_ECOLI	sp|P39099|DEGQ_ECOLI	sp|P39099|DEGQ_ECOLI	MULTI-MSMS	EXPLO_YZ1_YD1_211124_NKA_s_03	sample	706.388	3	706.051	2115.13	2.6326	0.0018588	-0.87386	-0.00061699	1.7588	0.0012418	706.385	59.744	0.58342	59.5	59.136	59.719	-0.24425					37	11	4	0	0	0
AGDIVGEHTAMFADIGER	18	Unmodified	_AGDIVGEHTAMFADIGER_							0	0	0	0	0	0	0	sp|P04036|DAPB_ECOLI	sp|P04036|DAPB_ECOLI	sp|P04036|DAPB_ECOLI	MULTI-MSMS	EXPLO_YZ1_YD1_211124_NKA_c_02	control	630.635	3	630.3	1887.88	1.8252	0.0011504	-2.4809	-0.0015637	-0.6557	-0.00041329	630.299	49.491	0.28262	49.491	49.307	49.59	0					13	6	3	0	0	0
AGDMVIDGSVR	11	Oxidation (M)	_AGDM(Oxidation (M))VIDGSVR_			AGDM(1)VIDGSVR			AGDM(86)VIDGSVR	0	0	0	0	0	1	0	sp|P0ABA4|ATPD_ECOLI	sp|P0ABA4|ATPD_ECOLI	sp|P0ABA4|ATPD_ECOLI	MULTI-MSMS	EXPLO_YZ1_YD1_211124_NKA_c_02	control	568.273	2	568.274	1134.53	2.6427	0.0015018	1.9541	0.0011105	4.5968	0.0026122	568.779	26.137	0.59934	26.137	25.922	26.521	0					47	17	4	0	0	0
AGDMVIDGSVR	11	Oxidation (M)	_AGDM(Oxidation (M))VIDGSVR_			AGDM(1)VIDGSVR			AGDM(73)VIDGSVR	0	0	0	0	0	1	0	sp|P0ABA4|ATPD_ECOLI	sp|P0ABA4|ATPD_ECOLI	sp|P0ABA4|ATPD_ECOLI	MULTI-MSMS	EXPLO_YZ1_YD1_211124_NKA_c_02	control	568.276	2	568.274	1134.53	1.828	0.0010388	-0.76161	-0.0004328	1.0664	0.00060601	568.274	26.918	0.81926	26.918	26.452	27.271	0					55	24	3	0	0	0
AGDMVIDGSVR	11	Oxidation (M)	_AGDM(Oxidation (M))VIDGSVR_			AGDM(1)VIDGSVR			AGDM(67)VIDGSVR	0	0	0	0	0	1	0	sp|P0ABA4|ATPD_ECOLI	sp|P0ABA4|ATPD_ECOLI	sp|P0ABA4|ATPD_ECOLI	MULTI-MSMS	EXPLO_YZ1_YD1_211124_NKA_c_02	control	568.275	2	568.274	1134.53	1.6255	0.00092376	-0.31356	-0.00017819	1.312	0.00074557	568.275	27.462	1.5142	27.462	27.123	28.637	0					92	47	3	0	0	0
AGDMVIDGSVR	11	Oxidation (M)	_AGDM(Oxidation (M))VIDGSVR_			AGDM(1)VIDGSVR			AGDM(67)VIDGSVR	0	0	0	0	0	1	0	sp|P0ABA4|ATPD_ECOLI	sp|P0ABA4|ATPD_ECOLI	sp|P0ABA4|ATPD_ECOLI	MULTI-MSMS	EXPLO_YZ1_YD1_211124_NKA_s_03	sample	568.272	2	568.274	1134.53	1.8656	0.0010602	-1.8924	-0.0010754	-0.026802	-1.5231e-05	568.273	26.644	0.70671	26.221	25.958	26.665	-0.42303					25	17	2	0	0	0
AGDMVIDGSVR	11	Unmodified	_AGDMVIDGSVR_							0	0	0	0	0	0	0	sp|P0ABA4|ATPD_ECOLI	sp|P0ABA4|ATPD_ECOLI	sp|P0ABA4|ATPD_ECOLI	MULTI-MSMS	EXPLO_YZ1_YD1_211124_NKA_c_02	control	560.279	2	560.277	1118.54	1.8606	0.0010424	0.38559	0.00021604	2.2462	0.0012585	560.277	33.64	0.57579	33.64	33.416	33.992	0					38	16	3	0	0	0
AGDMVIDGSVR	11	Unmodified	_AGDMVIDGSVR_							0	0	0	0	0	0	0	sp|P0ABA4|ATPD_ECOLI	sp|P0ABA4|ATPD_ECOLI	sp|P0ABA4|ATPD_ECOLI	MULTI-MSMS	EXPLO_YZ1_YD1_211124_NKA_s_03	sample	560.278	2	560.277	1118.54	2.7368	0.0015334	-0.72816	-0.00040797	2.0086	0.0011254	560.277	34.067	0.34216	33.564	33.371	33.713	-0.50299					15	7	3	0	0	0
AGDNAPMAYIELVDR	15	Oxidation (M)	_AGDNAPM(Oxidation (M))AYIELVDR_			AGDNAPM(1)AYIELVDR			AGDNAPM(79)AYIELVDR	0	0	0	0	0	1	0	sp|P0AG44|RL17_ECOLI	sp|P0AG44|RL17_ECOLI	sp|P0AG44|RL17_ECOLI	MULTI-MSMS	EXPLO_YZ1_YD1_211124_NKA_c_02	control	826.4	2	825.893	1649.77	2.3002	0.0018997	-0.27374	-0.00022608	2.0265	0.0016737	826.395	52.434	0.66008	52.434	51.923	52.583	0					36	15	4	0	0	0
AGDNAPMAYIELVDR	15	Oxidation (M)	_AGDNAPM(Oxidation (M))AYIELVDR_			AGDNAPM(1)AYIELVDR			AGDNAPM(83)AYIELVDR	0	0	0	0	0	1	0	sp|P0AG44|RL17_ECOLI	sp|P0AG44|RL17_ECOLI	sp|P0AG44|RL17_ECOLI	MULTI-MSMS	EXPLO_YZ1_YD1_211124_NKA_c_02	control	825.894	2	825.893	1649.77	2.1389	0.0017665	-1.1077	-0.00091488	1.0311	0.0008516	825.893	52.893	0.46341	52.893	52.627	53.09	0					25	10	3	0	0	0
AGDNAPMAYIELVDR	15	Oxidation (M)	_AGDNAPM(Oxidation (M))AYIELVDR_			AGDNAPM(1)AYIELVDR			AGDNAPM(55)AYIELVDR	0	0	0	0	0	1	0	sp|P0AG44|RL17_ECOLI	sp|P0AG44|RL17_ECOLI	sp|P0AG44|RL17_ECOLI	MSMS	EXPLO_YZ1_YD1_211124_NKA_c_02	control	825.892	2	825.893	1649.77	NaN	NaN	NaN	NaN	NaN	NaN	NaN	54.245	1	54.245	53.745	54.745	0								0	0	0
AGDNAPMAYIELVDR	15	Oxidation (M)	_AGDNAPM(Oxidation (M))AYIELVDR_			AGDNAPM(1)AYIELVDR			AGDNAPM(72)AYIELVDR	0	0	0	0	0	1	0	sp|P0AG44|RL17_ECOLI	sp|P0AG44|RL17_ECOLI	sp|P0AG44|RL17_ECOLI	MSMS	EXPLO_YZ1_YD1_211124_NKA_c_02	control	825.893	2	825.893	1649.77	NaN	NaN	NaN	NaN	NaN	NaN	NaN	55.041	1	55.041	54.541	55.541	0								0	0	0
AGDNAPMAYIELVDR	15	Oxidation (M)	_AGDNAPM(Oxidation (M))AYIELVDR_			AGDNAPM(1)AYIELVDR			AGDNAPM(83)AYIELVDR	0	0	0	0	0	1	0	sp|P0AG44|RL17_ECOLI	sp|P0AG44|RL17_ECOLI	sp|P0AG44|RL17_ECOLI	MULTI-MSMS	EXPLO_YZ1_YD1_211124_NKA_s_03	sample	825.896	2	825.893	1649.77	3.7073	0.0030618	-1.3912	-0.001149	2.3161	0.0019128	825.892	52.666	0.56872	52.346	52.022	52.591	-0.31992					37	11	4	0	0	0
AGDNAPMAYIELVDR	15	Oxidation (M)	_AGDNAPM(Oxidation (M))AYIELVDR_			AGDNAPM(1)AYIELVDR			AGDNAPM(90)AYIELVDR	0	0	0	0	0	1	0	sp|P0AG44|RL17_ECOLI	sp|P0AG44|RL17_ECOLI	sp|P0AG44|RL17_ECOLI	MULTI-MSMS	EXPLO_YZ1_YD1_211124_NKA_s_03	sample	825.894	2	825.893	1649.77	3.2666	0.0026978	-1.0878	-0.00089839	2.1788	0.0017995	825.893	53.217	0.51365	52.909	52.603	53.116	-0.30836					36	10	5	0	0	0
AGDNAPMAYIELVDR	15	Unmodified	_AGDNAPMAYIELVDR_							0	0	0	0	0	0	0	sp|P0AG44|RL17_ECOLI	sp|P0AG44|RL17_ECOLI	sp|P0AG44|RL17_ECOLI	MULTI-MSMS	EXPLO_YZ1_YD1_211124_NKA_c_02	control	817.896	2	817.896	1633.78	1.5859	0.0012971	-0.25903	-0.00021186	1.3269	0.0010853	817.896	61.867	0.81303	61.867	61.436	62.249	0					78	17	6	0	0	0
AGDNAPMAYIELVDR	15	Unmodified	_AGDNAPMAYIELVDR_							0	0	0	0	0	0	0	sp|P0AG44|RL17_ECOLI	sp|P0AG44|RL17_ECOLI	sp|P0AG44|RL17_ECOLI	MULTI-MSMS	EXPLO_YZ1_YD1_211124_NKA_c_02	control	545.602	3	545.6	1633.78	2.5212	0.0013756	0.09846	5.372e-05	2.6197	0.0014293	545.6	61.867	0.81527	61.867	61.48	62.295	0					63	17	5	0	0	0
AGDNAPMAYIELVDR	15	Unmodified	_AGDNAPMAYIELVDR_							0	0	0	0	0	0	0	sp|P0AG44|RL17_ECOLI	sp|P0AG44|RL17_ECOLI	sp|P0AG44|RL17_ECOLI	MULTI-MSMS	EXPLO_YZ1_YD1_211124_NKA_s_03	sample	817.899	2	817.896	1633.78	2.0976	0.0017156	-0.79111	-0.00064705	1.3065	0.0010686	817.896	62.044	0.66343	61.811	61.435	62.099	-0.23302					43	13	4	0	0	0
AGDNAPMAYIELVDR	15	Unmodified	_AGDNAPMAYIELVDR_							0	0	0	0	0	0	0	sp|P0AG44|RL17_ECOLI	sp|P0AG44|RL17_ECOLI	sp|P0AG44|RL17_ECOLI	MULTI-MATCH-MSMS	EXPLO_YZ1_YD1_211124_NKA_s_03	sample		3	545.6	1633.78	2.9419	0.0016051	-0.35621	-0.00019435	2.5857	0.0014108	545.601	62.028	0.52826	61.795	61.483	62.011	-0.23301	-0.035693	-0.00058481	NaN	68.944	31	10	4	NaN	NaN	NaN
AGDNAPMAYIELVDRSEK	18	Oxidation (M)	_AGDNAPM(Oxidation (M))AYIELVDRSEK_			AGDNAPM(1)AYIELVDRSEK			AGDNAPM(51)AYIELVDRSEK	0	0	0	0	0	1	1	sp|P0AG44|RL17_ECOLI	sp|P0AG44|RL17_ECOLI	sp|P0AG44|RL17_ECOLI	MULTI-MSMS	EXPLO_YZ1_YD1_211124_NKA_c_02	control	665.659	3	665.654	1993.94	2.8028	0.0018657	1.8522	0.0012329	4.655	0.0030986	665.656	47.389	0.32474	47.389	47.253	47.577	0					18	7	3	0	0	0
AGDNAPMAYIELVDRSEK	18	Unmodified	_AGDNAPMAYIELVDRSEK_							0	0	0	0	0	0	1	sp|P0AG44|RL17_ECOLI	sp|P0AG44|RL17_ECOLI	sp|P0AG44|RL17_ECOLI	MULTI-SECPEP	EXPLO_YZ1_YD1_211124_NKA_c_02	control	660.354	3	660.323	1977.95	1.9147	0.0012643	-0.11989	-7.9164e-05	1.7948	0.0011851	660.657	55.606	0.63206	55.606	55.225	55.858	0					37	14	3	0	0	0
AGDNAPMAYIELVDRSEK	18	Unmodified	_AGDNAPMAYIELVDRSEK_							0	0	0	0	0	0	1	sp|P0AG44|RL17_ECOLI	sp|P0AG44|RL17_ECOLI	sp|P0AG44|RL17_ECOLI	MULTI-MSMS	EXPLO_YZ1_YD1_211124_NKA_s_03	sample	660.325	3	660.323	1977.95	2.2556	0.0014894	0.23805	0.00015719	2.4936	0.0016466	660.323	55.796	0.42226	55.51	55.344	55.766	-0.28622					19	8	3	0	0	0
AGDNAPMAYIELVDRSEKAEAAAE	24	Unmodified	_AGDNAPMAYIELVDRSEKAEAAAE_							0	0	0	0	0	0	2	sp|P0AG44|RL17_ECOLI	sp|P0AG44|RL17_ECOLI	sp|P0AG44|RL17_ECOLI	MULTI-MSMS	EXPLO_YZ1_YD1_211124_NKA_c_02	control	841.402	3	841.067	2520.18	1.0733	0.00090268	-0.40382	-0.00033964	0.66943	0.00056303	841.401	57.823	0.58237	57.823	57.618	58.2	0					52	12	6	0	0	0
AGDNAPMAYIELVDRSEKAEAAAE	24	Unmodified	_AGDNAPMAYIELVDRSEKAEAAAE_							0	0	0	0	0	0	2	sp|P0AG44|RL17_ECOLI	sp|P0AG44|RL17_ECOLI	sp|P0AG44|RL17_ECOLI	MULTI-MSMS	EXPLO_YZ1_YD1_211124_NKA_s_03	sample	841.405	3	841.067	2520.18	3.1239	0.0026274	0.81247	0.00068334	3.9364	0.0033108	841.403	58.153	0.34028	57.894	57.625	57.966	-0.25846					20	6	4	0	0	0
AGDQIQSGVDAAIK	14	Unmodified	_AGDQIQSGVDAAIK_							0	0	0	0	0	0	0	sp|P60422|RL2_ECOLI	sp|P60422|RL2_ECOLI	sp|P60422|RL2_ECOLI	MULTI-MSMS	EXPLO_YZ1_YD1_211124_NKA_s_03	sample	687.36	2	686.857	1371.7	1.3765	0.00094544	0.89492	0.00061468	2.2714	0.0015601	687.359	34.251	0.16468	33.751	33.632	33.797	-0.49969					6	3	2	0	0	0
AGDQIQSGVDAAIKPG	16	Amidated (C-term)	_AGDQIQSGVDAAIKPG_(Amidated (C-term))							0	1	0	0	0	0	1	sp|P60422|RL2_ECOLI	sp|P60422|RL2_ECOLI	sp|P60422|RL2_ECOLI	MULTI-MSMS	EXPLO_YZ1_YD1_211124_NKA_s_03	sample	763.404	2	763.402	1524.79	1.5282	0.0011667	-1.0606	-0.00080966	0.46765	0.000357	763.401	35.564	0.29782	35.07	34.876	35.174	-0.4944					11	6	2	0	0	0
AGDQIQSGVDAAIKPGNTLPMR	22	Oxidation (M)	_AGDQIQSGVDAAIKPGNTLPM(Oxidation (M))R_			AGDQIQSGVDAAIKPGNTLPM(1)R			AGDQIQSGVDAAIKPGNTLPM(87)R	0	0	0	0	0	1	1	sp|P60422|RL2_ECOLI	sp|P60422|RL2_ECOLI	sp|P60422|RL2_ECOLI	MULTI-MSMS	EXPLO_YZ1_YD1_211124_NKA_c_02	control	752.722	3	752.386	2254.14	1.6769	0.0012617	-0.6095	-0.00045858	1.0674	0.00080312	752.72	37.828	0.83348	37.828	37.583	38.417	0					94	23	6	0	0	0
AGDQIQSGVDAAIKPGNTLPMR	22	Oxidation (M)	_AGDQIQSGVDAAIKPGNTLPM(Oxidation (M))R_			AGDQIQSGVDAAIKPGNTLPM(1)R			AGDQIQSGVDAAIKPGNTLPM(100)R	0	0	0	0	0	1	1	sp|P60422|RL2_ECOLI	sp|P60422|RL2_ECOLI	sp|P60422|RL2_ECOLI	MULTI-MSMS	EXPLO_YZ1_YD1_211124_NKA_c_02	control	1128.08	2	1128.08	2254.14	1.0308	0.0011628	0.95481	0.0010771	1.9856	0.0022399	1128.58	37.84	0.35711	37.84	37.745	38.102	0					22	9	3	0	0	0
AGDQIQSGVDAAIKPGNTLPMR	22	Oxidation (M)	_AGDQIQSGVDAAIKPGNTLPM(Oxidation (M))R_			AGDQIQSGVDAAIKPGNTLPM(1)R			AGDQIQSGVDAAIKPGNTLPM(85)R	0	0	0	0	0	1	1	sp|P60422|RL2_ECOLI	sp|P60422|RL2_ECOLI	sp|P60422|RL2_ECOLI	MULTI-MSMS	EXPLO_YZ1_YD1_211124_NKA_c_02	control	752.723	3	752.386	2254.14	0.39352	0.00029608	0.48998	0.00036865	0.8835	0.00066473	752.72	38.995	0.72963	38.995	38.417	39.146	0					61	32	3	0	0	0
AGDQIQSGVDAAIKPGNTLPMR	22	Oxidation (M)	_AGDQIQSGVDAAIKPGNTLPM(Oxidation (M))R_			AGDQIQSGVDAAIKPGNTLPM(1)R			AGDQIQSGVDAAIKPGNTLPM(65)R	0	0	0	0	0	1	1	sp|P60422|RL2_ECOLI	sp|P60422|RL2_ECOLI	sp|P60422|RL2_ECOLI	MULTI-MSMS	EXPLO_YZ1_YD1_211124_NKA_c_02	control	752.719	3	752.386	2254.14	0.93857	0.00070617	-0.70863	-0.00053316	0.22994	0.000173	752.72	39.306	0.32664	39.306	39.098	39.424	0					45	14	5	0	0	0
AGDQIQSGVDAAIKPGNTLPMR	22	Oxidation (M)	_AGDQIQSGVDAAIKPGNTLPM(Oxidation (M))R_			AGDQIQSGVDAAIKPGNTLPM(1)R			AGDQIQSGVDAAIKPGNTLPM(55)R	0	0	0	0	0	1	1	sp|P60422|RL2_ECOLI	sp|P60422|RL2_ECOLI	sp|P60422|RL2_ECOLI	MULTI-MSMS	EXPLO_YZ1_YD1_211124_NKA_c_02	control	752.721	3	752.386	2254.14	1.5056	0.0011328	-0.23723	-0.00017849	1.2683	0.00095429	752.388	39.705	1.367	39.705	39.393	40.76	0					70	39	4	0	0	0
AGDQIQSGVDAAIKPGNTLPMR	22	Oxidation (M)	_AGDQIQSGVDAAIKPGNTLPM(Oxidation (M))R_			AGDQIQSGVDAAIKPGNTLPM(1)R			AGDQIQSGVDAAIKPGNTLPM(64)R	0	0	0	0	0	1	1	sp|P60422|RL2_ECOLI	sp|P60422|RL2_ECOLI	sp|P60422|RL2_ECOLI	MULTI-MSMS	EXPLO_YZ1_YD1_211124_NKA_s_03	sample	752.722	3	752.386	2254.14	1.7465	0.0013141	-0.41309	-0.0003108	1.3334	0.0010033	752.721	38.264	0.92476	37.793	37.467	38.391	-0.4716					82	20	6	0	0	0
AGDQIQSGVDAAIKPGNTLPMR	22	Oxidation (M)	_AGDQIQSGVDAAIKPGNTLPM(Oxidation (M))R_			AGDQIQSGVDAAIKPGNTLPM(1)R			AGDQIQSGVDAAIKPGNTLPM(80)R	0	0	0	0	0	1	1	sp|P60422|RL2_ECOLI	sp|P60422|RL2_ECOLI	sp|P60422|RL2_ECOLI	MULTI-MSMS	EXPLO_YZ1_YD1_211124_NKA_s_03	sample	752.721	3	752.386	2254.14	1.5857	0.0011931	-1.4233	-0.0010709	0.16239	0.00012218	752.386	39.452	2.4043	38.989	38.131	40.535	-0.46301					156	54	5	0	0	0
AGDQIQSGVDAAIKPGNTLPMR	22	Oxidation (M)	_AGDQIQSGVDAAIKPGNTLPM(Oxidation (M))R_							0	0	0	0	0	1	1	sp|P60422|RL2_ECOLI	sp|P60422|RL2_ECOLI	sp|P60422|RL2_ECOLI	MULTI-MATCH	EXPLO_YZ1_YD1_211124_NKA_s_03	sample		2	1128.08	2254.14	1.6867	0.0019027	-0.65484	-0.00073871	1.0318	0.001164	1129.08	38.371	0.30659	37.9	37.68	37.986	-0.4716	0.030112	-0.0023986	NaN	101.05	16	6	4	NaN	NaN	NaN
AGDQIQSGVDAAIKPGNTLPMR	22	Unmodified	_AGDQIQSGVDAAIKPGNTLPMR_							0	0	0	0	0	0	1	sp|P60422|RL2_ECOLI	sp|P60422|RL2_ECOLI	sp|P60422|RL2_ECOLI	MULTI-MSMS	EXPLO_YZ1_YD1_211124_NKA_c_02	control	747.394	3	747.055	2238.14	3.097	0.0023136	-0.46105	-0.00034443	2.636	0.0019692	747.389	43.829	0.57868	43.829	43.609	44.188	0					64	14	5	0	0	0
AGDQIQSGVDAAIKPGNTLPMR	22	Unmodified	_AGDQIQSGVDAAIKPGNTLPMR_							0	0	0	0	0	0	1	sp|P60422|RL2_ECOLI	sp|P60422|RL2_ECOLI	sp|P60422|RL2_ECOLI	MULTI-MSMS	EXPLO_YZ1_YD1_211124_NKA_c_02	control	1120.58	2	1120.08	2238.14	2.9375	0.0032903	-0.22521	-0.00025226	2.7123	0.003038	1120.58	43.828	0.42981	43.828	43.652	44.082	0					33	10	5	0	0	0
AGDQIQSGVDAAIKPGNTLPMR	22	Unmodified	_AGDQIQSGVDAAIKPGNTLPMR_							0	0	0	0	0	0	1	sp|P60422|RL2_ECOLI	sp|P60422|RL2_ECOLI	sp|P60422|RL2_ECOLI	MULTI-MSMS	EXPLO_YZ1_YD1_211124_NKA_c_02	control	560.797	4	560.543	2238.14	4.3537	0.0024405	1.3563	0.00076025	5.71	0.0032007	560.795	43.816	0.38767	43.816	43.694	44.082	0					18	9	3	0	0	0
AGDQIQSGVDAAIKPGNTLPMR	22	Unmodified	_AGDQIQSGVDAAIKPGNTLPMR_							0	0	0	0	0	0	1	sp|P60422|RL2_ECOLI	sp|P60422|RL2_ECOLI	sp|P60422|RL2_ECOLI	MULTI-MSMS	EXPLO_YZ1_YD1_211124_NKA_s_03	sample	747.722	3	747.055	2238.14	2.2536	0.0016836	0.04842	3.6173e-05	2.302	0.0017198	747.389	44.282	0.56834	43.872	43.542	44.11	-0.41014					41	12	5	0	0	0
AGDQIQSGVDAAIKPGNTLPMR	22	Unmodified	_AGDQIQSGVDAAIKPGNTLPMR_							0	0	0	0	0	0	1	sp|P60422|RL2_ECOLI	sp|P60422|RL2_ECOLI	sp|P60422|RL2_ECOLI	MULTI-MSMS	EXPLO_YZ1_YD1_211124_NKA_s_03	sample	1120.08	2	1120.08	2238.14	2.1727	0.0024336	0.50599	0.00056675	2.6787	0.0030004	1120.58	44.282	0.18056	43.872	43.714	43.894	-0.41014					9	3	3	0	0	0
AGDQIQSGVDAAIKPGNTLPMR	22	Unmodified	_AGDQIQSGVDAAIKPGNTLPMR_							0	0	0	0	0	0	1	sp|P60422|RL2_ECOLI	sp|P60422|RL2_ECOLI	sp|P60422|RL2_ECOLI	MULTI-MATCH	EXPLO_YZ1_YD1_211124_NKA_s_03	sample		4	560.543	2238.14	3.0301	0.0016985	1.8681	0.0010472	4.8982	0.0027457	560.796	44.282	0.22379	43.872	43.671	43.894	-0.41014	0.027675	0.00074431	NaN	43.611	8	4	3	NaN	NaN	NaN
AGDVITSLNGKPISS	15	Unmodified	_AGDVITSLNGKPISS_							0	0	0	0	0	0	1	sp|P0C0V0|DEGP_ECOLI	sp|P0C0V0|DEGP_ECOLI	sp|P0C0V0|DEGP_ECOLI	MULTI-MSMS	EXPLO_YZ1_YD1_211124_NKA_s_03	sample	729.893	2	729.894	1457.77	1.6143	0.0011783	1.665	0.0012153	3.2793	0.0023935	729.895	41.375	0.22718	40.94	40.824	41.051	-0.43558					7	4	2	0	0	0
AGDVITSLNGKPISSF	16	Unmodified	_AGDVITSLNGKPISSF_							0	0	0	0	0	0	1	sp|P0C0V0|DEGP_ECOLI	sp|P0C0V0|DEGP_ECOLI	sp|P0C0V0|DEGP_ECOLI	MULTI-MSMS	EXPLO_YZ1_YD1_211124_NKA_c_02	control	803.924	2	803.428	1604.84	1.927	0.0015482	-0.62248	-0.00050012	1.3045	0.0010481	803.427	55.575	0.4734	55.575	55.15	55.623	0					20	10	3	0	0	0
AGDVITSLNGKPISSF	16	Unmodified	_AGDVITSLNGKPISSF_							0	0	0	0	0	0	1	sp|P0C0V0|DEGP_ECOLI	sp|P0C0V0|DEGP_ECOLI	sp|P0C0V0|DEGP_ECOLI	MULTI-MSMS	EXPLO_YZ1_YD1_211124_NKA_s_03	sample	803.43	2	803.428	1604.84	2.2221	0.0017853	-0.90883	-0.00073018	1.3133	0.0010551	803.428	55.654	0.75906	55.368	55.007	55.766	-0.28622					51	15	5	0	0	0
AGDVITSLNGKPISSFAALR	20	Unmodified	_AGDVITSLNGKPISSFAALR_							0	0	0	0	0	0	1	sp|P0C0V0|DEGP_ECOLI	sp|P0C0V0|DEGP_ECOLI	sp|P0C0V0|DEGP_ECOLI	MULTI-MSMS	EXPLO_YZ1_YD1_211124_NKA_c_02	control	673.378	3	673.041	2016.1	2.723	0.0018327	-1.0543	-0.00070957	1.6687	0.0011231	673.374	56.624	0.66906	56.624	56.386	57.055	0					73	14	6	0	0	0
AGDVITSLNGKPISSFAALR	20	Unmodified	_AGDVITSLNGKPISSFAALR_							0	0	0	0	0	0	1	sp|P0C0V0|DEGP_ECOLI	sp|P0C0V0|DEGP_ECOLI	sp|P0C0V0|DEGP_ECOLI	MULTI-MSMS	EXPLO_YZ1_YD1_211124_NKA_c_02	control	1009.56	2	1009.06	2016.1	2.3966	0.0024183	-0.17451	-0.00017609	2.2221	0.0022422	1009.56	56.625	0.39264	56.625	56.476	56.869	0					20	8	3	0	0	0
AGDVITSLNGKPISSFAALR	20	Unmodified	_AGDVITSLNGKPISSFAALR_							0	0	0	0	0	0	1	sp|P0C0V0|DEGP_ECOLI	sp|P0C0V0|DEGP_ECOLI	sp|P0C0V0|DEGP_ECOLI	MULTI-MSMS	EXPLO_YZ1_YD1_211124_NKA_s_03	sample	673.378	3	673.041	2016.1	2.5651	0.0017264	-1.246	-0.00083861	1.3191	0.0008878	673.374	56.945	0.74482	56.678	56.281	57.026	-0.26705					70	15	6	0	0	0
AGDVITSLNGKPISSFAALR	20	Unmodified	_AGDVITSLNGKPISSFAALR_							0	0	0	0	0	0	1	sp|P0C0V0|DEGP_ECOLI	sp|P0C0V0|DEGP_ECOLI	sp|P0C0V0|DEGP_ECOLI	MULTI-MSMS	EXPLO_YZ1_YD1_211124_NKA_s_03	sample	1009.06	2	1009.06	2016.1	2.1074	0.0021265	-1.587	-0.0016014	0.52038	0.0005251	1009.56	56.855	0.52387	56.588	56.415	56.939	-0.26705					35	10	4	0	0	0
AGEEFTIDVTFPEEYHAENLK	21	Unmodified	_AGEEFTIDVTFPEEYHAENLK_							0	0	0	0	0	0	0	sp|P0A850|TIG_ECOLI	sp|P0A850|TIG_ECOLI	sp|P0A850|TIG_ECOLI	MULTI-MSMS	EXPLO_YZ1_YD1_211124_NKA_c_02	control	814.05	3	813.717	2438.13	2.3495	0.0019119	-0.83302	-0.00067784	1.5165	0.001234	814.05	59.771	0.44294	59.771	59.615	60.058	0					25	9	3	0	0	0
AGEEFTIDVTFPEEYHAENLK	21	Unmodified	_AGEEFTIDVTFPEEYHAENLK_							0	0	0	0	0	0	0	sp|P0A850|TIG_ECOLI	sp|P0A850|TIG_ECOLI	sp|P0A850|TIG_ECOLI	MULTI-MSMS	EXPLO_YZ1_YD1_211124_NKA_c_02	control	1220.57	2	1220.07	2438.13	2.2011	0.0026855	0.016699	2.0373e-05	2.2178	0.0027059	1220.57	59.765	0.16824	59.765	59.661	59.829	0					10	3	4	0	0	0
AGEEFTIDVTFPEEYHAENLK	21	Unmodified	_AGEEFTIDVTFPEEYHAENLK_							0	0	0	0	0	0	0	sp|P0A850|TIG_ECOLI	sp|P0A850|TIG_ECOLI	sp|P0A850|TIG_ECOLI	MULTI-MSMS	EXPLO_YZ1_YD1_211124_NKA_s_03	sample	813.718	3	813.717	2438.13	2.589	0.0021067	-0.10665	-8.6786e-05	2.4823	0.0020199	814.051	59.999	0.93609	59.755	59.475	60.411	-0.24425					70	18	6	0	0	0
AGEEFTIDVTFPEEYHAENLK	21	Unmodified	_AGEEFTIDVTFPEEYHAENLK_							0	0	0	0	0	0	0	sp|P0A850|TIG_ECOLI	sp|P0A850|TIG_ECOLI	sp|P0A850|TIG_ECOLI	MULTI-MSMS	EXPLO_YZ1_YD1_211124_NKA_s_03	sample	1220.57	2	1220.07	2438.13	2.6486	0.0032315	0.18103	0.00022087	2.8296	0.0034524	1220.57	59.938	0.44316	59.694	59.524	59.967	-0.24425					24	8	4	0	0	0
AGEEFTIDVTFPEEYHAENLKGK	23	Unmodified	_AGEEFTIDVTFPEEYHAENLKGK_							0	0	0	0	0	0	1	sp|P0A850|TIG_ECOLI	sp|P0A850|TIG_ECOLI	sp|P0A850|TIG_ECOLI	MULTI-MSMS	EXPLO_YZ1_YD1_211124_NKA_c_02	control	657.07	4	656.818	2623.24	2.7235	0.0017889	-0.29293	-0.0001924	2.4306	0.0015965	657.069	54.722	0.8168	54.722	54.499	55.316	0					75	18	7	0	0	0
AGEEFTIDVTFPEEYHAENLKGK	23	Unmodified	_AGEEFTIDVTFPEEYHAENLKGK_							0	0	0	0	0	0	1	sp|P0A850|TIG_ECOLI	sp|P0A850|TIG_ECOLI	sp|P0A850|TIG_ECOLI	MULTI-MSMS	EXPLO_YZ1_YD1_211124_NKA_c_02	control	875.424	3	875.422	2623.24	1.936	0.0016949	0.30157	0.000264	2.2376	0.0019589	875.756	54.716	1.2419	54.716	54.028	55.27	0					59	28	5	0	0	0
AGEEFTIDVTFPEEYHAENLKGK	23	Unmodified	_AGEEFTIDVTFPEEYHAENLKGK_							0	0	0	0	0	0	1	sp|P0A850|TIG_ECOLI	sp|P0A850|TIG_ECOLI	sp|P0A850|TIG_ECOLI	MULTI-MSMS	EXPLO_YZ1_YD1_211124_NKA_s_03	sample	657.071	4	656.818	2623.24	3.799	0.0024953	0.0068032	4.4685e-06	3.8058	0.0024997	657.069	55.168	0.84928	54.882	54.447	55.296	-0.28622					67	17	7	0	0	0
AGEEFTIDVTFPEEYHAENLKGK	23	Unmodified	_AGEEFTIDVTFPEEYHAENLKGK_							0	0	0	0	0	0	1	sp|P0A850|TIG_ECOLI	sp|P0A850|TIG_ECOLI	sp|P0A850|TIG_ECOLI	MULTI-MSMS	EXPLO_YZ1_YD1_211124_NKA_s_03	sample	875.759	3	875.422	2623.24	3.3587	0.0029403	0.41519	0.00036346	3.7739	0.0033038	875.756	55.171	1.5975	54.884	54.077	55.674	-0.28622					62	33	5	0	0	0
AGEIHPAADNNWR	13	Unmodified	_AGEIHPAADNNWR_							0	0	0	0	0	0	0	sp|P08331|CPDB_ECOLI	sp|P08331|CPDB_ECOLI	sp|P08331|CPDB_ECOLI	MULTI-MSMS	EXPLO_YZ1_YD1_211124_NKA_c_02	control	484.233	3	484.232	1449.67	1.7631	0.00085374	-1.7868	-0.00086521	-0.023701	-1.1477e-05	484.233	25.499	0.89941	25.499	25.312	26.211	0					48	26	3	0	0	0
AGEITAMAHTR	11	Unmodified	_AGEITAMAHTR_							0	0	0	0	0	0	0	sp|P15034|AMPP_ECOLI	sp|P15034|AMPP_ECOLI	sp|P15034|AMPP_ECOLI	MULTI-MSMS	EXPLO_YZ1_YD1_211124_NKA_c_02	control	386.529	3	386.529	1156.57	1.2482	0.00048246	-0.86585	-0.00033468	0.38234	0.00014778	386.529	24.142	0.3166	24.142	23.912	24.229	0					14	9	2	0	0	0
AGELIGMVAQQVGGK	15	Oxidation (M)	_AGELIGM(Oxidation (M))VAQQVGGK_			AGELIGM(1)VAQQVGGK			AGELIGM(82)VAQQVGGK	0	0	0	0	0	1	0	sp|P00957|SYA_ECOLI	sp|P00957|SYA_ECOLI	sp|P00957|SYA_ECOLI	MULTI-MSMS	EXPLO_YZ1_YD1_211124_NKA_c_02	control	737.893	2	737.39	1472.77	2.2557	0.0016633	0.58302	0.00042991	2.8387	0.0020932	737.39	44.579	0.21609	44.579	44.424	44.64	0					7	4	2	0	0	0
AGELIGMVAQQVGGK	15	Unmodified	_AGELIGMVAQQVGGK_							0	0	0	0	0	0	0	sp|P00957|SYA_ECOLI	sp|P00957|SYA_ECOLI	sp|P00957|SYA_ECOLI	MULTI-MSMS	EXPLO_YZ1_YD1_211124_NKA_c_02	control	729.401	2	729.393	1456.77	2.6986	0.0019683	2.503	0.0018257	5.2016	0.003794	729.395	54.523	0.25609	54.523	54.41	54.666	0					9	5	2	0	0	0
AGENVGVLLR	10	Unmodified	_AGENVGVLLR_							0	0	0	0	0	0	0	sp|P0CE48|EFTU2_ECOLI;sp|P0CE47|EFTU1_ECOLI	sp|P0CE48|EFTU2_ECOLI	sp|P0CE48|EFTU2_ECOLI	MULTI-MSMS	EXPLO_YZ1_YD1_211124_NKA_c_02	control	514.3	2	514.298	1026.58	2.5148	0.0012934	-1.0694	-0.00054997	1.4454	0.00074338	514.298	43.44	2.6897	43.44	42.483	45.172	0					217	69	7	0	0	0
AGENVGVLLR	10	Unmodified	_AGENVGVLLR_							0	0	0	0	0	0	0	sp|P0CE48|EFTU2_ECOLI;sp|P0CE47|EFTU1_ECOLI	sp|P0CE48|EFTU2_ECOLI	sp|P0CE48|EFTU2_ECOLI	MULTI-MSMS	EXPLO_YZ1_YD1_211124_NKA_c_02	control	514.299	2	514.298	1026.58	2.415	0.0012421	-0.1213	-6.2382e-05	2.2937	0.0011797	514.298	45.522	0.71977	45.522	45.172	45.892	0					44	18	4	0	0	0
AGENVGVLLR	10	Unmodified	_AGENVGVLLR_							0	0	0	0	0	0	0	sp|P0CE48|EFTU2_ECOLI;sp|P0CE47|EFTU1_ECOLI	sp|P0CE48|EFTU2_ECOLI	sp|P0CE48|EFTU2_ECOLI	MULTI-MSMS	EXPLO_YZ1_YD1_211124_NKA_c_02	control	514.301	2	514.298	1026.58	3.0532	0.0015702	1.0192	0.00052418	4.0724	0.0020944	514.299	77.725	0.58631	77.725	77.347	77.933	0					22	12	3	0	0	0
AGENVGVLLR	10	Unmodified	_AGENVGVLLR_							0	0	0	0	0	0	0	sp|P0CE48|EFTU2_ECOLI;sp|P0CE47|EFTU1_ECOLI	sp|P0CE48|EFTU2_ECOLI	sp|P0CE48|EFTU2_ECOLI	MULTI-MSMS	EXPLO_YZ1_YD1_211124_NKA_c_02	control	514.302	2	514.298	1026.58	2.5999	0.0013371	1.0891	0.00056015	3.689	0.0018973	514.299	78.219	0.85535	78.219	77.933	78.788	0					32	18	2	0	0	0
AGENVGVLLR	10	Unmodified	_AGENVGVLLR_							0	0	0	0	0	0	0	sp|P0CE48|EFTU2_ECOLI;sp|P0CE47|EFTU1_ECOLI	sp|P0CE48|EFTU2_ECOLI	sp|P0CE48|EFTU2_ECOLI	MULTI-MSMS	EXPLO_YZ1_YD1_211124_NKA_s_03	sample	514.301	2	514.298	1026.58	2.9494	0.0015169	0.28608	0.00014713	3.2354	0.001664	514.298	43.997	1.0984	43.578	42.914	44.012	-0.4184					72	24	5	0	0	0
AGFAQVFVLK	10	Unmodified	_AGFAQVFVLK_							0	0	0	0	0	0	0	sp|P0AG27|YIBN_ECOLI	sp|P0AG27|YIBN_ECOLI	sp|P0AG27|YIBN_ECOLI	MULTI-MSMS	EXPLO_YZ1_YD1_211124_NKA_c_02	control	540.32	2	540.316	1078.62	2.7839	0.0015042	2.0547	0.0011102	4.8385	0.0026143	540.318	62.638	0.37913	62.638	62.386	62.765	0					15	7	3	0	0	0
AGFLAAIAK	9	Unmodified	_AGFLAAIAK_							0	0	0	0	0	0	0	sp|P36683|ACNB_ECOLI	sp|P36683|ACNB_ECOLI	sp|P36683|ACNB_ECOLI	MULTI-MSMS	EXPLO_YZ1_YD1_211124_NKA_c_02	control	431.265	2	431.263	860.512	3.4944	0.001507	0.89993	0.00038811	4.3943	0.0018951	431.264	52.332	0.83072	52.332	51.796	52.627	0					46	19	3	0	0	0
AGFLAAIAK	9	Unmodified	_AGFLAAIAK_							0	0	0	0	0	0	0	sp|P36683|ACNB_ECOLI	sp|P36683|ACNB_ECOLI	sp|P36683|ACNB_ECOLI	MULTI-MATCH	EXPLO_YZ1_YD1_211124_NKA_s_03	sample		2	431.263	860.512	4.3594	0.00188	0.32014	0.00013806	4.6795	0.0020181	431.264	52.639	0.42013	52.319	52.171	52.591	-0.31992	-0.006455	-0.00018771	NaN	94.262	13	8	2	NaN	NaN	NaN
AGFLAAIAKGEAK	13	Unmodified	_AGFLAAIAKGEAK_							0	0	0	0	0	0	1	sp|P36683|ACNB_ECOLI	sp|P36683|ACNB_ECOLI	sp|P36683|ACNB_ECOLI	MSMS	EXPLO_YZ1_YD1_211124_NKA_c_02	control	623.86	2	623.861	1245.71	NaN	NaN	NaN	NaN	NaN	NaN	NaN	46.418	1	46.418	45.918	46.918	0								0	0	0
AGFQLNEFSSSGLGR	15	Unmodified	_AGFQLNEFSSSGLGR_							0	0	0	0	0	0	0	sp|P10384|FADL_ECOLI	sp|P10384|FADL_ECOLI	sp|P10384|FADL_ECOLI	MULTI-MSMS	EXPLO_YZ1_YD1_211124_NKA_c_02	control	785.391	2	785.386	1568.76	2.6524	0.0020831	1.2549	0.00098555	3.9072	0.0030687	785.386	54.735	0.29135	54.735	54.582	54.874	0					31	6	6	0	0	0
AGGASSFLADRVEEEGEVR	19	Unmodified	_AGGASSFLADRVEEEGEVR_							0	0	0	0	0	0	1	sp|P38038|CYSJ_ECOLI	sp|P38038|CYSJ_ECOLI	sp|P38038|CYSJ_ECOLI	MULTI-MSMS	EXPLO_YZ1_YD1_211124_NKA_c_02	control	660.655	3	660.32	1977.94	2.2842	0.0015083	-0.70527	-0.0004657	1.5789	0.0010426	660.319	41.718	0.50856	41.718	41.412	41.921	0					30	13	3	0	0	0
AGGDYKDDDDKSAAGGYP	18	Unmodified	_AGGDYKDDDDKSAAGGYP_							0	0	0	0	0	0	2	eH3-NKA;eH3-VIP;eH3-K27C;eH3-K36C	eH3-NKA	eH3-NKA	MULTI-MSMS	EXPLO_YZ1_YD1_211124_NKA_c_02	control	901.878	2	901.379	1800.74	-0.51129	-0.00046087	-1.1798	-0.0010635	-1.6911	-0.0015243	901.88	21.963	0.17577	21.963	21.913	22.089	0					7	4	2	0	0	0
AGGDYKDDDDKSAAGGYPY	19	Unmodified	_AGGDYKDDDDKSAAGGYPY_							0	0	0	0	0	0	2	eH3-NKA;eH3-VIP;eH3-K27C;eH3-K36C	eH3-NKA	eH3-NKA	MULTI-MSMS	EXPLO_YZ1_YD1_211124_NKA_c_02	control	655.61	3	655.61	1963.81	2.5482	0.0016706	-0.56371	-0.00036958	1.9845	0.001301	655.609	26.313	0.50657	26.313	26.05	26.556	0					42	14	4	0	0	0
AGGDYKDDDDKSAAGGYPY	19	Unmodified	_AGGDYKDDDDKSAAGGYPY_							0	0	0	0	0	0	2	eH3-NKA;eH3-VIP;eH3-K27C;eH3-K36C	eH3-NKA	eH3-NKA	MULTI-MSMS	EXPLO_YZ1_YD1_211124_NKA_c_02	control	982.912	2	982.911	1963.81	1.9146	0.0018819	0.00036447	3.5824e-07	1.915	0.0018822	982.91	26.299	0.27287	26.299	26.179	26.452	0					13	7	2	0	0	0
AGGDYKDDDDKSAAGGYPY	19	Unmodified	_AGGDYKDDDDKSAAGGYPY_							0	0	0	0	0	0	2	eH3-NKA;eH3-VIP;eH3-K27C;eH3-K36C	eH3-NKA	eH3-NKA	MULTI-MATCH-MSMS	EXPLO_YZ1_YD1_211124_NKA_s_03	sample		3	655.61	1963.81	2.7791	0.001822	0.49586	0.00032509	3.2749	0.0021471	655.944	26.761	0.33529	26.338	26.241	26.576	-0.42303	0.01221	0.0010186	NaN	46.663	12	7	2	NaN	NaN	NaN
AGGDYKDDDDKSAAGGYPYD	20	Amidated (C-term)	_AGGDYKDDDDKSAAGGYPYD_(Amidated (C-term))							0	1	0	0	0	0	2	eH3-NKA;eH3-VIP;eH3-K27C;eH3-K36C	eH3-NKA	eH3-NKA	MULTI-MSMS	EXPLO_YZ1_YD1_211124_NKA_c_02	control	693.624	3	693.624	2077.85	1.0925	0.00075776	-0.16093	-0.00011163	0.93154	0.00064614	693.958	23.938	0.328	23.938	23.771	24.099	0					21	9	4	0	0	0
AGGDYKDDDDKSAAGGYPYD	20	Amidated (C-term)	_AGGDYKDDDDKSAAGGYPYD_(Amidated (C-term))							0	1	0	0	0	0	2	eH3-NKA;eH3-VIP;eH3-K27C;eH3-K36C	eH3-NKA	eH3-NKA	MULTI-MATCH-MSMS	EXPLO_YZ1_YD1_211124_NKA_s_03	sample		3	693.624	2077.85	1.5751	0.0010925	2.9104	0.0020187	4.4854	0.0031112	693.96	24.395	0.20989	24.022	23.877	24.087	-0.37214	0.042306	0.0059644	NaN	64.249	10	4	3	NaN	NaN	NaN
AGGDYKDDDDKSAAGGYPYD	20	Unmodified	_AGGDYKDDDDKSAAGGYPYD_							0	0	0	0	0	0	2	eH3-NKA;eH3-VIP;eH3-K27C;eH3-K36C	eH3-NKA	eH3-NKA	MULTI-MSMS	EXPLO_YZ1_YD1_211124_NKA_c_02	control	694.287	3	693.952	2078.83	0.25142	0.00017447	0.18582	0.00012895	0.43725	0.00030343	693.952	24.518	0.18053	24.518	24.435	24.615	0					10	6	2	0	0	0
AGGDYKDDDDKSAAGGYPYD	20	Unmodified	_AGGDYKDDDDKSAAGGYPYD_							0	0	0	0	0	0	2	eH3-NKA;eH3-VIP;eH3-K27C;eH3-K36C	eH3-NKA	eH3-NKA	MULTI-MATCH	EXPLO_YZ1_YD1_211124_NKA_s_03	sample		3	693.952	2078.83	0.85938	0.00059637	0.83879	0.00058208	1.6982	0.0011784	693.953	25.12	0.16184	24.722	24.591	24.752	-0.39857	0.10185	0.00099782	NaN	74.793	5	3	2	NaN	NaN	NaN
AGGDYKDDDDKSAAGGYPYDV	21	Unmodified	_AGGDYKDDDDKSAAGGYPYDV_							0	0	0	0	0	0	2	eH3-NKA;eH3-VIP;eH3-K27C;eH3-K36C	eH3-NKA	eH3-NKA	MULTI-MSMS	EXPLO_YZ1_YD1_211124_NKA_c_02	control	727.308	3	726.975	2177.9	1.6635	0.0012093	-0.81387	-0.00059166	0.84967	0.00061769	727.308	33.375	0.48347	33.375	33.129	33.613	0					44	13	4	0	0	0
AGGDYKDDDDKSAAGGYPYDVP	22	Amidated (C-term)	_AGGDYKDDDDKSAAGGYPYDVP_(Amidated (C-term))							0	1	0	0	0	0	2	eH3-NKA;eH3-VIP;eH3-K27C;eH3-K36C	eH3-NKA	eH3-NKA	MULTI-MSMS	EXPLO_YZ1_YD1_211124_NKA_c_02	control	758.999	3	758.998	2273.97	0.43234	0.00032815	0.23236	0.00017636	0.6647	0.00050451	759.331	31.532	0.57577	31.532	31.365	31.941	0					78	25	4	0	0	0
AGGDYKDDDDKSAAGGYPYDVP	22	Amidated (C-term)	_AGGDYKDDDDKSAAGGYPYDVP_(Amidated (C-term))							0	1	0	0	0	0	2	eH3-NKA;eH3-VIP;eH3-K27C;eH3-K36C	eH3-NKA	eH3-NKA	MULTI-MSMS	EXPLO_YZ1_YD1_211124_NKA_c_02	control	1138.5	2	1137.99	2273.97	-0.16466	-0.00018738	1.6116	0.001834	1.4469	0.0016466	1138.5	31.503	0.19637	31.503	31.452	31.649	0					16	11	2	0	0	0
AGGDYKDDDDKSAAGGYPYDVP	22	Amidated (C-term)	_AGGDYKDDDDKSAAGGYPYDVP_(Amidated (C-term))							0	1	0	0	0	0	2	eH3-NKA;eH3-VIP;eH3-K27C;eH3-K36C	eH3-NKA	eH3-NKA	MULTI-MATCH-MSMS	EXPLO_YZ1_YD1_211124_NKA_s_03	sample		3	758.998	2273.97	1.1038	0.00083776	0.15931	0.00012092	1.2631	0.00095867	759.332	32.141	0.48174	31.638	31.399	31.881	-0.50266	0.052967	-0.00013192	NaN	52.03	18	10	3	NaN	NaN	NaN
AGGDYKDDDDKSAAGGYPYDVP	22	Unmodified	_AGGDYKDDDDKSAAGGYPYDVP_							0	0	0	0	0	0	2	eH3-NKA;eH3-VIP;eH3-K27C;eH3-K36C	eH3-NKA	eH3-NKA	MULTI-MSMS	EXPLO_YZ1_YD1_211124_NKA_c_02	control	1138.99	2	1138.48	2274.96	2.1805	0.0024825	0.41597	0.00047358	2.5965	0.0029561	1138.99	36.604	0.64204	36.604	36.467	37.109	0					47	16	4	0	0	0
AGGDYKDDDDKSAAGGYPYDVP	22	Unmodified	_AGGDYKDDDDKSAAGGYPYDVP_							0	0	0	0	0	0	2	eH3-NKA;eH3-VIP;eH3-K27C;eH3-K36C	eH3-NKA	eH3-NKA	MULTI-MSMS	EXPLO_YZ1_YD1_211124_NKA_c_02	control	759.662	3	759.326	2274.96	2.6215	0.0019905	-0.32826	-0.00024925	2.2932	0.0017413	759.66	36.666	1.0354	36.666	36.302	37.337	0					99	26	5	0	0	0
AGGDYKDDDDKSAAGGYPYDVP	22	Unmodified	_AGGDYKDDDDKSAAGGYPYDVP_							0	0	0	0	0	0	2	eH3-NKA;eH3-VIP;eH3-K27C;eH3-K36C	eH3-NKA	eH3-NKA	MULTI-MATCH-MSMS	EXPLO_YZ1_YD1_211124_NKA_s_03	sample		3	759.326	2274.96	2.0382	0.0015477	0.1335	0.00010137	2.1717	0.001649	759.326	37.178	0.44379	36.698	36.516	36.96	-0.48019	0.015777	0.00094455	NaN	47.808	24	9	4	NaN	NaN	NaN
AGGDYKDDDDKSAAGGYPYDVPD	23	Unmodified	_AGGDYKDDDDKSAAGGYPYDVPD_							0	0	0	0	0	0	2	eH3-NKA;eH3-VIP;eH3-K27C;eH3-K36C	eH3-NKA	eH3-NKA	MULTI-MSMS	EXPLO_YZ1_YD1_211124_NKA_c_02	control	798.003	3	797.668	2389.98	1.602	0.0012778	-0.3776	-0.0003012	1.2244	0.00097664	798.002	33.294	0.52984	33.294	33.014	33.544	0					65	14	6	0	0	0
AGGDYKDDDDKSAAGGYPYDVPD	23	Unmodified	_AGGDYKDDDDKSAAGGYPYDVPD_							0	0	0	0	0	0	2	eH3-NKA;eH3-VIP;eH3-K27C;eH3-K36C	eH3-NKA	eH3-NKA	MULTI-MSMS	EXPLO_YZ1_YD1_211124_NKA_c_02	control	1196.5	2	1196	2389.98	1.5509	0.0018548	0.2628	0.00031431	1.8137	0.0021691	1196.5	33.298	0.36102	33.298	33.055	33.416	0					23	9	3	0	0	0
AGGDYKDDDDKSAAGGYPYDVPD	23	Unmodified	_AGGDYKDDDDKSAAGGYPYDVPD_							0	0	0	0	0	0	2	eH3-NKA;eH3-VIP;eH3-K27C;eH3-K36C	eH3-NKA	eH3-NKA	MULTI-MATCH-MSMS	EXPLO_YZ1_YD1_211124_NKA_s_03	sample		3	797.668	2389.98	1.7194	0.0013715	-1.1057	-0.00088201	0.61367	0.00048951	798.002	33.792	0.42333	33.289	33.075	33.498	-0.50299	-0.0026355	-0.0014211	NaN	66.871	21	9	3	NaN	NaN	NaN
AGGDYKDDDDKSAAGGYPYDVPDY	24	Amidated (C-term)	_AGGDYKDDDDKSAAGGYPYDVPDY_(Amidated (C-term))							0	1	0	0	0	0	2	eH3-NKA;eH3-VIP;eH3-K27C;eH3-K36C	eH3-NKA	eH3-NKA	MULTI-MSMS	EXPLO_YZ1_YD1_211124_NKA_c_02	control	852.028	3	851.694	2552.06	2.1468	0.0018284	-0.15371	-0.00013092	1.9931	0.0016975	852.029	38.157	0.47057	38.157	37.912	38.383	0					55	12	6	0	0	0
AGGDYKDDDDKSAAGGYPYDVPDY	24	Amidated (C-term)	_AGGDYKDDDDKSAAGGYPYDVPDY_(Amidated (C-term))							0	1	0	0	0	0	2	eH3-NKA;eH3-VIP;eH3-K27C;eH3-K36C	eH3-NKA	eH3-NKA	MULTI-MSMS	EXPLO_YZ1_YD1_211124_NKA_s_03	sample	852.03	3	851.694	2552.06	3.0104	0.002564	-0.48341	-0.00041171	2.527	0.0021523	852.028	38.606	0.35239	38.135	37.903	38.255	-0.4716					22	7	4	0	0	0
AGGDYKDDDDKSAAGGYPYDVPDY	24	Unmodified	_AGGDYKDDDDKSAAGGYPYDVPDY_							0	0	0	0	0	0	2	eH3-NKA;eH3-VIP;eH3-K27C;eH3-K36C	eH3-NKA	eH3-NKA	MULTI-MSMS	EXPLO_YZ1_YD1_211124_NKA_c_02	control	852.357	3	852.022	2553.05	1.2689	0.0010811	-0.16552	-0.00014103	1.1033	0.00094006	852.356	40.431	0.4315	40.431	40.265	40.696	0					37	11	4	0	0	0
AGGDYKDDDDKSAAGGYPYDVPDYA	25	Amidated (C-term)	_AGGDYKDDDDKSAAGGYPYDVPDYA_(Amidated (C-term))							0	1	0	0	0	0	2	eH3-NKA;eH3-VIP;eH3-K27C;eH3-K36C	eH3-NKA	eH3-NKA	MULTI-MSMS	EXPLO_YZ1_YD1_211124_NKA_c_02	control	875.708	3	875.374	2623.1	0.46253	0.00040488	0.19705	0.00017249	0.65957	0.00057737	875.708	39.322	0.46912	39.322	39.075	39.544	0					68	19	5	0	0	0
AGGDYKDDDDKSAAGGYPYDVPDYA	25	Amidated (C-term)	_AGGDYKDDDDKSAAGGYPYDVPDYA_(Amidated (C-term))							0	1	0	0	0	0	2	eH3-NKA;eH3-VIP;eH3-K27C;eH3-K36C	eH3-NKA	eH3-NKA	MULTI-MSMS	EXPLO_YZ1_YD1_211124_NKA_s_03	sample	875.71	3	875.374	2623.1	1.8772	0.0016432	-0.57453	-0.00050293	1.3027	0.0011403	875.707	39.773	0.42939	39.319	39.111	39.54	-0.45375					24	9	4	0	0	0
AGGDYKDDDDKSAAGGYPYDVPDYA	25	Unmodified	_AGGDYKDDDDKSAAGGYPYDVPDYA_							0	0	0	0	0	0	2	eH3-NKA;eH3-VIP;eH3-K27C;eH3-K36C	eH3-NKA	eH3-NKA	MULTI-MSMS	EXPLO_YZ1_YD1_211124_NKA_c_02	control	876.037	3	875.702	2624.08	1.0862	0.00095118	-0.0075808	-6.6385e-06	1.0786	0.00094454	876.036	41.219	0.46334	41.219	40.986	41.449	0					51	12	6	0	0	0
AGGDYKDDDDKSAAGGYPYDVPDYA	25	Unmodified	_AGGDYKDDDDKSAAGGYPYDVPDYA_							0	0	0	0	0	0	2	eH3-NKA;eH3-VIP;eH3-K27C;eH3-K36C	eH3-NKA	eH3-NKA	MULTI-MSMS	EXPLO_YZ1_YD1_211124_NKA_s_03	sample	876.038	3	875.702	2624.08	2.4691	0.0021622	-0.1426	-0.00012488	2.3265	0.0020373	876.036	41.643	0.53576	41.207	40.961	41.497	-0.43558					55	11	6	0	0	0
AGGGSATLSMGQAAAR	16	Oxidation (M)	_AGGGSATLSM(Oxidation (M))GQAAAR_			AGGGSATLSM(1)GQAAAR			AGGGSATLSM(160)GQAAAR	0	0	0	0	0	1	0	sp|P61889|MDH_ECOLI	sp|P61889|MDH_ECOLI	sp|P61889|MDH_ECOLI	MULTI-MSMS	EXPLO_YZ1_YD1_211124_NKA_c_02	control	711.343	2	711.344	1420.67	-1.5493	-0.0011021	-0.12382	-8.8082e-05	-1.6731	-0.0011902	711.344	21.613	1.7466	21.613	21.572	23.319	0					96	52	3	0	0	0
AGGGSATLSMGQAAAR	16	Oxidation (M)	_AGGGSATLSM(Oxidation (M))GQAAAR_			AGGGSATLSM(1)GQAAAR			AGGGSATLSM(77)GQAAAR	0	0	0	0	0	1	0	sp|P61889|MDH_ECOLI	sp|P61889|MDH_ECOLI	sp|P61889|MDH_ECOLI	MULTI-MSMS	EXPLO_YZ1_YD1_211124_NKA_s_03	sample	711.345	2	711.344	1420.67	0.42632	0.00030326	-1.0965	-0.00077995	-0.67013	-0.00047669	711.343	21.958	1.6339	21.672	21.452	23.086	-0.28622					57	38	3	0	0	0
AGGGSATLSMGQAAAR	16	Oxidation (M)	_AGGGSATLSM(Oxidation (M))GQAAAR_							0	0	0	0	0	1	0	sp|P61889|MDH_ECOLI	sp|P61889|MDH_ECOLI	sp|P61889|MDH_ECOLI	MULTI-MATCH-MSMS	EXPLO_YZ1_YD1_211124_NKA_s_03	sample		2	711.344	1420.67	-1.5713	-0.0011177	0.6478	0.00046081	-0.92351	-0.00065693	711.344	21.613	0.11079	21.327	21.278	21.389	-0.28622	-0.14294	0.00022247	NaN	158.05	6	4	2	NaN	NaN	NaN
AGGGSATLSMGQAAAR	16	Unmodified	_AGGGSATLSMGQAAAR_							0	0	0	0	0	0	0	sp|P61889|MDH_ECOLI	sp|P61889|MDH_ECOLI	sp|P61889|MDH_ECOLI	MULTI-MSMS	EXPLO_YZ1_YD1_211124_NKA_c_02	control	703.346	2	703.346	1404.68	1.7222	0.0012113	-0.56263	-0.00039572	1.1596	0.00081562	703.346	28.115	0.80623	28.115	27.831	28.637	0					71	23	4	0	0	0
AGGGSATLSMGQAAAR	16	Unmodified	_AGGGSATLSMGQAAAR_							0	0	0	0	0	0	0	sp|P61889|MDH_ECOLI	sp|P61889|MDH_ECOLI	sp|P61889|MDH_ECOLI	MULTI-MSMS	EXPLO_YZ1_YD1_211124_NKA_s_03	sample	703.349	2	703.346	1404.68	3.0143	0.0021201	-0.15102	-0.00010622	2.8633	0.0020139	703.346	28.609	1.1018	28.145	27.956	29.058	-0.46334					59	25	4	0	0	0
AGGIVLTGSAAAK	13	Unmodified	_AGGIVLTGSAAAK_							0	0	0	0	0	0	0	sp|P0A6F9|CH10_ECOLI	sp|P0A6F9|CH10_ECOLI	sp|P0A6F9|CH10_ECOLI	MULTI-MSMS	EXPLO_YZ1_YD1_211124_NKA_s_03	sample	558.325	2	558.325	1114.63	2.7299	0.0015242	1.9923	0.0011124	4.7222	0.0026365	558.326	33.114	0.38568	32.611	32.465	32.85	-0.50299					13	8	2	0	0	0
AGGKHNDLENVGYTAR	16	Unmodified	_AGGKHNDLENVGYTAR_							0	0	0	0	0	0	1	sp|P00957|SYA_ECOLI	sp|P00957|SYA_ECOLI	sp|P00957|SYA_ECOLI	MULTI-MSMS	EXPLO_YZ1_YD1_211124_NKA_c_02	control	426.212	4	426.213	1700.82	0.2386	0.00010169	-0.75426	-0.00032147	-0.51565	-0.00021978	426.212	22.472	0.27716	22.472	22.346	22.623	0					13	6	3	0	0	0
AGGKHNDLENVGYTAR	16	Unmodified	_AGGKHNDLENVGYTAR_							0	0	0	0	0	0	1	sp|P00957|SYA_ECOLI	sp|P00957|SYA_ECOLI	sp|P00957|SYA_ECOLI	MULTI-MSMS	EXPLO_YZ1_YD1_211124_NKA_c_02	control	568.283	3	567.948	1700.82	0.13116	7.4491e-05	0.19432	0.00011036	0.32548	0.00018485	567.948	22.485	0.23622	22.485	22.346	22.582	0					13	5	3	0	0	0
AGGMGLILGR	10	Unmodified	_AGGMGLILGR_							0	0	0	0	0	0	0	sp|P0A991|ALF1_ECOLI	sp|P0A991|ALF1_ECOLI	sp|P0A991|ALF1_ECOLI	MULTI-MSMS	EXPLO_YZ1_YD1_211124_NKA_c_02	control	472.772	2	472.771	943.527	2.1372	0.0010104	0.14317	6.7685e-05	2.2803	0.0010781	472.771	50.814	0.47945	50.814	50.562	51.041	0					21	11	3	0	0	0
AGGMGLILGR	10	Unmodified	_AGGMGLILGR_							0	0	0	0	0	0	0	sp|P0A991|ALF1_ECOLI	sp|P0A991|ALF1_ECOLI	sp|P0A991|ALF1_ECOLI	MULTI-MATCH-MSMS	EXPLO_YZ1_YD1_211124_NKA_s_03	sample		2	472.771	943.527	1.6862	0.00079717	3.6735	0.0017367	5.3596	0.0025339	472.771	50.765	0.62909	50.422	50.235	50.864	-0.34306	-0.19646	0.0031425	NaN	75.213	15	13	2	NaN	NaN	NaN
AGGNYLSSLLVGSEAR	16	Unmodified	_AGGNYLSSLLVGSEAR_							0	0	0	0	0	0	0	sp|P0AB80|ILVE_ECOLI	sp|P0AB80|ILVE_ECOLI	sp|P0AB80|ILVE_ECOLI	MULTI-MSMS	EXPLO_YZ1_YD1_211124_NKA_c_02	control	797.918	2	797.415	1592.82	1.5571	0.0012417	-0.73579	-0.00058673	0.8213	0.00065492	797.414	61.864	0.5031	61.864	61.568	62.071	0					20	10	3	0	0	0
AGGPLYLYR	9	Unmodified	_AGGPLYLYR_							0	0	0	0	0	0	0	sp|P09546|PUTA_ECOLI	sp|P09546|PUTA_ECOLI	sp|P09546|PUTA_ECOLI	MULTI-MSMS	EXPLO_YZ1_YD1_211124_NKA_c_02	control	505.279	2	505.277	1008.54	3.4084	0.0017222	0.75348	0.00038072	4.1618	0.0021029	505.277	45.749	0.35337	45.749	45.539	45.892	0					23	8	3	0	0	0
AGGRIPLIIGR	11	Unmodified	_AGGRIPLIIGR_							0	0	0	0	0	0	1	sp|P36683|ACNB_ECOLI	sp|P36683|ACNB_ECOLI	sp|P36683|ACNB_ECOLI	MULTI-MSMS	EXPLO_YZ1_YD1_211124_NKA_c_02	control	374.909	3	374.908	1121.7	2.5542	0.00095758	-0.12742	-4.7771e-05	2.4268	0.00090981	374.908	44.699	0.56199	44.699	44.424	44.986	0					42	13	4	0	0	0
AGGVFTDEAIDAYIALR	17	Unmodified	_AGGVFTDEAIDAYIALR_							0	0	0	0	0	0	0	sp|P0A9C5|GLN1B_ECOLI	sp|P0A9C5|GLN1B_ECOLI	sp|P0A9C5|GLN1B_ECOLI	MULTI-MSMS	EXPLO_YZ1_YD1_211124_NKA_c_02	control	891.463	2	891.457	1780.9	6.0003	0.0053491	0.6531	0.00058221	6.6534	0.0059313	891.458	69.966	0.68459	69.966	69.657	70.342	0					36	13	4	0	0	0
AGGVFTDEAIDAYIALRR	18	Unmodified	_AGGVFTDEAIDAYIALRR_							0	0	0	0	0	0	1	sp|P0A9C5|GLN1B_ECOLI	sp|P0A9C5|GLN1B_ECOLI	sp|P0A9C5|GLN1B_ECOLI	MULTI-MSMS	EXPLO_YZ1_YD1_211124_NKA_c_02	control	646.675	3	646.674	1937	2.4756	0.0016009	-0.51459	-0.00033277	1.961	0.0012681	646.674	64.094	0.62331	64.094	63.697	64.32	0					31	12	3	0	0	0
AGGVFTDEAIDAYIALRR	18	Unmodified	_AGGVFTDEAIDAYIALRR_							0	0	0	0	0	0	1	sp|P0A9C5|GLN1B_ECOLI	sp|P0A9C5|GLN1B_ECOLI	sp|P0A9C5|GLN1B_ECOLI	MULTI-MSMS	EXPLO_YZ1_YD1_211124_NKA_s_03	sample	646.675	3	646.674	1937	2.7128	0.0017543	-1.3131	-0.00084913	1.3998	0.00090519	647.008	64.355	0.44429	64.134	63.816	64.26	-0.22112					15	8	2	0	0	0
AGGVIGILGELDR	13	Unmodified	_AGGVIGILGELDR_							0	0	0	0	0	0	0	sp|P05791|ILVD_ECOLI	sp|P05791|ILVD_ECOLI	sp|P05791|ILVD_ECOLI	MULTI-MSMS	EXPLO_YZ1_YD1_211124_NKA_c_02	control	635.366	2	635.362	1268.71	6.6964	0.0042546	1.3945	0.00088599	8.0908	0.0051406	635.363	69.954	0.48787	69.954	69.805	70.293	0					30	9	4	0	0	0
AGGYLTDGTELHDTNFAR	18	Unmodified	_AGGYLTDGTELHDTNFAR_							0	0	0	0	0	0	0	sp|P07003|POXB_ECOLI	sp|P07003|POXB_ECOLI	sp|P07003|POXB_ECOLI	MULTI-MSMS	EXPLO_YZ1_YD1_211124_NKA_c_02	control	646.64	3	646.638	1936.89	1.4774	0.00095531	-0.08842	-5.7176e-05	1.3889	0.00089814	646.973	40.249	0.2718	40.249	40.063	40.335	0					17	7	4	0	0	0
AGHAEELDLR	10	Unmodified	_AGHAEELDLR_							0	0	0	0	0	0	0	sp|P15288|PEPD_ECOLI	sp|P15288|PEPD_ECOLI	sp|P15288|PEPD_ECOLI	MULTI-MSMS	EXPLO_YZ1_YD1_211124_NKA_c_02	control	555.782	2	555.781	1109.55	2.511	0.0013956	-0.72333	-0.00040201	1.7877	0.00099357	555.781	40.969	0.26509	40.969	40.794	41.059	0					9	6	2	0	0	0
AGIALNDNFVK	11	Unmodified	_AGIALNDNFVK_							0	0	0	0	0	0	0	sp|P0A9B2|G3P1_ECOLI	sp|P0A9B2|G3P1_ECOLI	sp|P0A9B2|G3P1_ECOLI	MULTI-MSMS	EXPLO_YZ1_YD1_211124_NKA_c_02	control	581.319	2	581.317	1160.62	2.472	0.001437	-0.74387	-0.00043242	1.7281	0.0010046	581.316	46.732	1.6318	46.732	46.311	47.943	0					108	40	6	0	0	0
AGIALNDNFVK	11	Unmodified	_AGIALNDNFVK_							0	0	0	0	0	0	0	sp|P0A9B2|G3P1_ECOLI	sp|P0A9B2|G3P1_ECOLI	sp|P0A9B2|G3P1_ECOLI	MULTI-MSMS	EXPLO_YZ1_YD1_211124_NKA_s_03	sample	581.318	2	581.317	1160.62	2.6924	0.0015651	-0.41328	-0.00024025	2.2791	0.0013249	581.317	47.085	1.0551	46.7	46.219	47.274	-0.38436					68	22	5	0	0	0
AGIASLWGPAHGGANEAALK	20	Unmodified	_AGIASLWGPAHGGANEAALK_							0	0	0	0	0	0	0	sp|P0ABH7|CISY_ECOLI	sp|P0ABH7|CISY_ECOLI	sp|P0ABH7|CISY_ECOLI	MULTI-MSMS	EXPLO_YZ1_YD1_211124_NKA_c_02	control	631.002	3	630.999	1889.97	2.1325	0.0013456	0.76977	0.00048572	2.9022	0.0018313	630.999	50.375	0.37211	50.375	50.103	50.475	0					14	8	3	0	0	0
AGIEHGLLYNQEQR	14	Unmodified	_AGIEHGLLYNQEQR_							0	0	0	0	0	0	0	sp|P60906|SYH_ECOLI	sp|P60906|SYH_ECOLI	sp|P60906|SYH_ECOLI	MULTI-MSMS	EXPLO_YZ1_YD1_211124_NKA_c_02	control	543.281	3	543.278	1626.81	2.45	0.001331	0.33319	0.00018101	2.7832	0.001512	543.278	33.316	0.48678	33.316	33.093	33.579	0					38	13	4	0	0	0
AGIEHGLLYNQEQR	14	Unmodified	_AGIEHGLLYNQEQR_							0	0	0	0	0	0	0	sp|P60906|SYH_ECOLI	sp|P60906|SYH_ECOLI	sp|P60906|SYH_ECOLI	MULTI-MSMS	EXPLO_YZ1_YD1_211124_NKA_c_02	control	814.412	2	814.413	1626.81	1.516	0.0012347	-0.54848	-0.00044669	0.96757	0.000788	814.914	33.315	0.28653	33.315	33.129	33.416	0					17	7	3	0	0	0
AGIELTLFHGR	11	Unmodified	_AGIELTLFHGR_							0	0	0	0	0	0	0	sp|P00864|CAPP_ECOLI	sp|P00864|CAPP_ECOLI	sp|P00864|CAPP_ECOLI	MULTI-MSMS	EXPLO_YZ1_YD1_211124_NKA_c_02	control	405.229	3	405.228	1212.66	3.0264	0.0012264	0.13023	5.2774e-05	3.1567	0.0012792	405.228	53.509	0.44853	53.509	53.276	53.724	0					20	10	3	0	0	0
AGIGINAGR	9	Unmodified	_AGIGINAGR_							0	0	0	0	0	0	0	sp|P00452|RIR1_ECOLI	sp|P00452|RIR1_ECOLI	sp|P00452|RIR1_ECOLI	MULTI-MSMS	EXPLO_YZ1_YD1_211124_NKA_c_02	control	415.248	2	414.738	827.461	1.2111	0.00050227	0.11429	4.74e-05	1.3253	0.00054967	414.738	27.514	0.34787	27.514	27.377	27.725	0					21	11	3	0	0	0
AGIIRPVLDPAR	12	Unmodified	_AGIIRPVLDPAR_							0	0	0	0	0	0	1	sp|P17846|CYSI_ECOLI	sp|P17846|CYSI_ECOLI	sp|P17846|CYSI_ECOLI	MULTI-MSMS	EXPLO_YZ1_YD1_211124_NKA_c_02	control	426.595	3	426.594	1276.76	2.4128	0.0010293	-0.49932	-0.00021301	1.9135	0.00081629	426.594	40.893	0.46445	40.893	40.66	41.125	0					27	12	3	0	0	0
AGIIRPVLDPAR	12	Unmodified	_AGIIRPVLDPAR_							0	0	0	0	0	0	1	sp|P17846|CYSI_ECOLI	sp|P17846|CYSI_ECOLI	sp|P17846|CYSI_ECOLI	MULTI-MATCH-MSMS	EXPLO_YZ1_YD1_211124_NKA_s_03	sample		3	426.594	1276.76	2.4804	0.0010581	-0.059734	-2.5482e-05	2.4207	0.0010326	426.595	41.372	0.45002	40.935	40.735	41.185	-0.43628	0.021468	0.00029678	NaN	45.28	24	9	3	NaN	NaN	NaN
AGIIRPVLDPARDLWD	16	Unmodified	_AGIIRPVLDPARDLWD_							0	0	0	0	0	0	2	sp|P17846|CYSI_ECOLI	sp|P17846|CYSI_ECOLI	sp|P17846|CYSI_ECOLI	MULTI-MSMS	EXPLO_YZ1_YD1_211124_NKA_c_02	control	603.336	3	603	1805.98	2.5127	0.0015152	-0.47976	-0.00028929	2.033	0.0012259	603	62.651	0.51958	62.651	62.386	62.906	0					29	10	4	0	0	0
AGIIRPVLDPARDLWD	16	Unmodified	_AGIIRPVLDPARDLWD_							0	0	0	0	0	0	2	sp|P17846|CYSI_ECOLI	sp|P17846|CYSI_ECOLI	sp|P17846|CYSI_ECOLI	MULTI-MATCH-MSMS	EXPLO_YZ1_YD1_211124_NKA_s_03	sample		3	603	1805.98	3.9167	0.0023618	-1.2299	-0.00074163	2.6868	0.0016201	603.334	62.837	0.48697	62.608	62.188	62.675	-0.22872	-0.021593	-0.00063797	NaN	63.682	17	9	3	NaN	NaN	NaN
AGIKGEEYDAAWNSFVVK	18	Unmodified	_AGIKGEEYDAAWNSFVVK_							0	0	0	0	0	0	1	sp|P0AEG4|DSBA_ECOLI	sp|P0AEG4|DSBA_ECOLI	sp|P0AEG4|DSBA_ECOLI	MULTI-MSMS	EXPLO_YZ1_YD1_211124_NKA_s_03	sample	662.137	3	661.999	1982.97	2.1695	0.0014362	0.52629	0.0003484	2.6958	0.0017846	661.997	54.279	0.3301	53.982	53.736	54.066	-0.29712					16	6	3	0	0	0
AGILAQVPAGR	11	Unmodified	_AGILAQVPAGR_							0	0	0	0	0	0	0	sp|P0AEK2|FABG_ECOLI	sp|P0AEK2|FABG_ECOLI	sp|P0AEK2|FABG_ECOLI	MULTI-MSMS	EXPLO_YZ1_YD1_211124_NKA_c_02	control	527.32	2	526.814	1051.61	2.0921	0.0011022	1.2262	0.00064596	3.3183	0.0017481	526.815	39.548	0.5625	39.548	39.249	39.811	0					53	19	4	0	0	0
AGILAQVPAGR	11	Unmodified	_AGILAQVPAGR_							0	0	0	0	0	0	0	sp|P0AEK2|FABG_ECOLI	sp|P0AEK2|FABG_ECOLI	sp|P0AEK2|FABG_ECOLI	MULTI-MSMS	EXPLO_YZ1_YD1_211124_NKA_s_03	sample	526.817	2	526.814	1051.61	2.3009	0.0012122	1.8029	0.0009498	4.1039	0.002162	526.815	39.976	0.73778	39.522	39.151	39.889	-0.45376					41	16	4	0	0	0
AGINIPDHK	9	Unmodified	_AGINIPDHK_							0	0	0	0	0	0	0	sp|P0A7S9|RS13_ECOLI	sp|P0A7S9|RS13_ECOLI	sp|P0A7S9|RS13_ECOLI	MULTI-MSMS	EXPLO_YZ1_YD1_211124_NKA_c_02	control	483.264	2	482.764	963.514	1.3698	0.00066127	-0.050044	-2.4159e-05	1.3197	0.00063711	482.764	34.62	0.49811	34.62	34.413	34.911	0					42	17	4	0	0	0
AGINIPDHK	9	Unmodified	_AGINIPDHK_							0	0	0	0	0	0	0	sp|P0A7S9|RS13_ECOLI	sp|P0A7S9|RS13_ECOLI	sp|P0A7S9|RS13_ECOLI	MULTI-MSMS	EXPLO_YZ1_YD1_211124_NKA_s_03	sample	482.766	2	482.764	963.514	2.9924	0.0014446	0.39685	0.00019159	3.3893	0.0016362	482.764	35.321	0.82409	34.826	34.477	35.301	-0.4944					36	18	3	0	0	0
AGIPWAIVTSGSMPVAR	17	Unmodified	_AGIPWAIVTSGSMPVAR_							0	0	0	0	0	0	0	sp|P77625|HXPA_ECOLI	sp|P77625|HXPA_ECOLI	sp|P77625|HXPA_ECOLI	MSMS	EXPLO_YZ1_YD1_211124_NKA_c_02	control	857.422	2	856.961	1711.91	NaN	NaN	NaN	NaN	NaN	NaN	NaN	67.99	1	67.99	67.49	68.49	0								0	0	0
AGIVEFAQALSAR	13	Unmodified	_AGIVEFAQALSAR_							0	0	0	0	0	0	0	sp|P15639|PUR9_ECOLI	sp|P15639|PUR9_ECOLI	sp|P15639|PUR9_ECOLI	MULTI-MSMS	EXPLO_YZ1_YD1_211124_NKA_c_02	control	666.868	2	666.867	1331.72	2.7549	0.0018372	0.559	0.00037278	3.3139	0.0022099	666.867	62.977	0.27883	62.977	62.765	63.044	0					8	5	2	0	0	0
AGIVGADGQTHQGAFDLSYLR	21	Unmodified	_AGIVGADGQTHQGAFDLSYLR_							0	0	0	0	0	0	0	sp|P77488|DXS_ECOLI	sp|P77488|DXS_ECOLI	sp|P77488|DXS_ECOLI	MULTI-MSMS	EXPLO_YZ1_YD1_211124_NKA_c_02	control	726.368	3	726.031	2175.07	3.0351	0.0022036	-0.67032	-0.00048667	2.3648	0.0017169	726.364	53.71	0.4633	53.71	53.529	53.992	0					32	10	5	0	0	0
AGKEGTPVFLVGGKPEVLAQTEAK	24	Unmodified	_AGKEGTPVFLVGGKPEVLAQTEAK_							0	0	0	0	0	0	2	sp|P27836|WECG_ECOLI	sp|P27836|WECG_ECOLI	sp|P27836|WECG_ECOLI	MULTI-MSMS	EXPLO_YZ1_YD1_211124_NKA_c_02	control	607.591	4	607.338	2425.32	2.4043	0.0014602	0.91652	0.00055663	3.3208	0.0020169	607.589	46.261	0.3578	46.261	46.113	46.471	0					19	8	4	0	0	0
AGKPLLIIAEDVEGEALAT	19	Unmodified	_AGKPLLIIAEDVEGEALAT_							0	0	0	0	0	0	1	sp|P0A6F5|CH60_ECOLI	sp|P0A6F5|CH60_ECOLI	sp|P0A6F5|CH60_ECOLI	MULTI-MSMS	EXPLO_YZ1_YD1_211124_NKA_c_02	control	955.53	2	955.528	1909.04	1.4171	0.0013541	1.9455	0.0018589	3.3626	0.003213	956.031	73.673	0.55579	73.673	73.521	74.076	0					34	10	4	0	0	0
AGKPLLIIAEDVEGEALAT	19	Unmodified	_AGKPLLIIAEDVEGEALAT_							0	0	0	0	0	0	1	sp|P0A6F5|CH60_ECOLI	sp|P0A6F5|CH60_ECOLI	sp|P0A6F5|CH60_ECOLI	MULTI-MATCH-MSMS	EXPLO_YZ1_YD1_211124_NKA_s_03	sample		2	955.528	1909.04	0.11278	0.00010776	1.8209	0.00174	1.9337	0.0018477	956.032	73.918	0.29799	73.707	73.572	73.87	-0.21033	0.017012	-0.00015968	NaN	78.486	10	5	2	NaN	NaN	NaN
AGLADPNRPIGSF	13	Unmodified	_AGLADPNRPIGSF_							0	0	0	0	0	0	1	sp|P63284|CLPB_ECOLI;tr|A0A7H2C767|A0A7H2C767_ECOLI	sp|P63284|CLPB_ECOLI	sp|P63284|CLPB_ECOLI	MSMS	EXPLO_YZ1_YD1_211124_NKA_c_02	control	657.845	2	657.844	1313.67	NaN	NaN	NaN	NaN	NaN	NaN	NaN	46.414	1	46.414	45.914	46.914	0								0	0	0
AGLADPNRPIGSF	13	Unmodified	_AGLADPNRPIGSF_							0	0	0	0	0	0	1	sp|P63284|CLPB_ECOLI;tr|A0A7H2C767|A0A7H2C767_ECOLI	sp|P63284|CLPB_ECOLI	sp|P63284|CLPB_ECOLI	MSMS	EXPLO_YZ1_YD1_211124_NKA_c_02	control	658.015	2	657.844	1313.67	NaN	NaN	NaN	NaN	NaN	NaN	NaN	46.461	1	46.461	45.961	46.961	0								0	0	0
AGLADPNRPIGSFLFLGPTGVGK	23	Unmodified	_AGLADPNRPIGSFLFLGPTGVGK_							0	0	0	0	0	0	1	sp|P63284|CLPB_ECOLI;tr|A0A7H2C767|A0A7H2C767_ECOLI	sp|P63284|CLPB_ECOLI	sp|P63284|CLPB_ECOLI	MULTI-MSMS	EXPLO_YZ1_YD1_211124_NKA_c_02	control	762.086	3	762.086	2283.24	1.6532	0.0012599	0.71136	0.00054211	2.3646	0.001802	762.422	69.249	0.45697	69.249	68.948	69.405	0					45	13	5	0	0	0
AGLDPEQPPK	10	Unmodified	_AGLDPEQPPK_							0	0	0	0	0	0	0	sp|P0AG80|UGPB_ECOLI	sp|P0AG80|UGPB_ECOLI	sp|P0AG80|UGPB_ECOLI	MULTI-MSMS	EXPLO_YZ1_YD1_211124_NKA_s_03	sample	526.277	2	526.275	1050.53	1.9993	0.0010522	-0.44803	-0.00023579	1.5512	0.00081637	526.274	25.703	0.62585	25.305	25.068	25.694	-0.39857					26	14	3	0	0	0
AGLDPEQPPKTWQDLADYAAK	21	Unmodified	_AGLDPEQPPKTWQDLADYAAK_							0	0	0	0	0	0	1	sp|P0AG80|UGPB_ECOLI	sp|P0AG80|UGPB_ECOLI	sp|P0AG80|UGPB_ECOLI	MULTI-MSMS	EXPLO_YZ1_YD1_211124_NKA_c_02	control	772.052	3	772.05	2313.13	2.1708	0.001676	0.18893	0.00014586	2.3598	0.0018218	772.385	54.803	0.37986	54.803	54.582	54.962	0					21	8	3	0	0	0
AGLDPEQPPKTWQDLADYAAK	21	Unmodified	_AGLDPEQPPKTWQDLADYAAK_							0	0	0	0	0	0	1	sp|P0AG80|UGPB_ECOLI	sp|P0AG80|UGPB_ECOLI	sp|P0AG80|UGPB_ECOLI	MULTI-MSMS	EXPLO_YZ1_YD1_211124_NKA_s_03	sample	772.391	3	772.05	2313.13	3.2195	0.0024856	1.3179	0.0010175	4.5374	0.0035031	772.386	55.172	0.52184	54.885	54.581	55.103	-0.28622					26	10	4	0	0	0
AGLENQLPHHFKDTLR	16	Unmodified	_AGLENQLPHHFKDTLR_							0	0	0	0	0	0	1	sp|P0A9H7|CFA_ECOLI	sp|P0A9H7|CFA_ECOLI	sp|P0A9H7|CFA_ECOLI	MULTI-MSMS	EXPLO_YZ1_YD1_211124_NKA_c_02	control	469.751	4	469.751	1874.98	2.5467	0.0011963	-0.36319	-0.00017061	2.1835	0.0010257	470.002	33.089	0.37744	33.089	32.905	33.282	0					20	9	4	0	0	0
AGLGIAVVSTSK	12	Unmodified	_AGLGIAVVSTSK_							0	0	0	0	0	0	0	sp|P0A7W7|RS8_ECOLI	sp|P0A7W7|RS8_ECOLI	sp|P0A7W7|RS8_ECOLI	MULTI-MSMS	EXPLO_YZ1_YD1_211124_NKA_c_02	control	551.83	2	551.827	1101.64	2.838	0.0015661	1.1122	0.00061376	3.9502	0.0021798	551.828	43.116	0.33993	43.116	42.943	43.283	0					12	8	2	0	0	0
AGLGMMDGVLENVPSAR	17	Oxidation (M)	_AGLGM(Oxidation (M))MDGVLENVPSAR_			AGLGM(0.938)M(0.062)DGVLENVPSAR			AGLGM(12)M(-12)DGVLENVPSAR	0	0	0	0	0	1	0	sp|P0A8F0|UPP_ECOLI	sp|P0A8F0|UPP_ECOLI	sp|P0A8F0|UPP_ECOLI	MULTI-MSMS	EXPLO_YZ1_YD1_211124_NKA_c_02	control	867.426	2	866.921	1731.83	2.5041	0.0021709	-0.2599	-0.00022532	2.2442	0.0019456	866.922	52.581	0.36909	52.581	52.393	52.762	0					16	8	2	0	0	0
AGLGMMDGVLENVPSAR	17	Unmodified	_AGLGMMDGVLENVPSAR_							0	0	0	0	0	0	0	sp|P0A8F0|UPP_ECOLI	sp|P0A8F0|UPP_ECOLI	sp|P0A8F0|UPP_ECOLI	MULTI-MSMS	EXPLO_YZ1_YD1_211124_NKA_c_02	control	573.29	3	572.952	1715.83	2.8038	0.0016065	0.26259	0.00015045	3.0664	0.0017569	573.287	60.898	0.49973	60.898	60.757	61.257	0					22	10	3	0	0	0
AGLGMMDGVLENVPSAR	17	Unmodified	_AGLGMMDGVLENVPSAR_							0	0	0	0	0	0	0	sp|P0A8F0|UPP_ECOLI	sp|P0A8F0|UPP_ECOLI	sp|P0A8F0|UPP_ECOLI	MULTI-MSMS	EXPLO_YZ1_YD1_211124_NKA_c_02	control	858.926	2	858.924	1715.83	2.2014	0.0018908	-1.311	-0.0011261	0.89038	0.00076477	858.923	60.875	0.54613	60.875	60.711	61.257	0					31	11	3	0	0	0
AGLGYVHNSLSNMQPQVAMWR	21	Oxidation (M)	_AGLGYVHNSLSNMQPQVAM(Oxidation (M))WR_			AGLGYVHNSLSNMQPQVAM(1)WR			AGLGYVHNSLSNM(-47)QPQVAM(47)WR	0	0	0	0	0	1	0	sp|P0A940|BAMA_ECOLI	sp|P0A940|BAMA_ECOLI	sp|P0A940|BAMA_ECOLI	MULTI-MSMS	EXPLO_YZ1_YD1_211124_NKA_c_02	control	792.719	3	792.384	2374.13	1.4621	0.0011585	-1.2814	-0.0010153	0.18072	0.0001432	792.717	50.741	0.15093	50.741	50.644	50.795	0					6	3	2	0	0	0
AGLGYVHNSLSNMQPQVAMWR	21	Unmodified	_AGLGYVHNSLSNMQPQVAMWR_							0	0	0	0	0	0	0	sp|P0A940|BAMA_ECOLI	sp|P0A940|BAMA_ECOLI	sp|P0A940|BAMA_ECOLI	MULTI-MSMS	EXPLO_YZ1_YD1_211124_NKA_c_02	control	787.721	3	787.053	2358.14	1.9448	0.0015307	-0.35988	-0.00028325	1.5849	0.0012474	787.387	56.408	0.3786	56.408	56.14	56.519	0					23	8	4	0	0	0
AGLIGFSK	8	Unmodified	_AGLIGFSK_							0	0	0	0	0	0	0	sp|P0AEK2|FABG_ECOLI	sp|P0AEK2|FABG_ECOLI	sp|P0AEK2|FABG_ECOLI	MULTI-MSMS	EXPLO_YZ1_YD1_211124_NKA_c_02	control	396.735	2	396.734	791.454	3.1906	0.0012658	0.27978	0.000111	3.4704	0.0013768	396.734	43.678	0.95657	43.678	43.425	44.382	0					58	24	4	0	0	0
AGLIGFSK	8	Unmodified	_AGLIGFSK_							0	0	0	0	0	0	0	sp|P0AEK2|FABG_ECOLI	sp|P0AEK2|FABG_ECOLI	sp|P0AEK2|FABG_ECOLI	MULTI-MSMS	EXPLO_YZ1_YD1_211124_NKA_s_03	sample	396.735	2	396.734	791.454	2.8532	0.001132	0.30317	0.00012028	3.1564	0.0012523	396.734	44.19	0.75053	43.78	43.5	44.251	-0.41014					47	16	5	0	0	0
AGLINSGGAAGGETDLSDAVR	21	Unmodified	_AGLINSGGAAGGETDLSDAVR_							0	0	0	0	0	0	0	sp|P0A991|ALF1_ECOLI	sp|P0A991|ALF1_ECOLI	sp|P0A991|ALF1_ECOLI	MULTI-MSMS	EXPLO_YZ1_YD1_211124_NKA_c_02	control	966.48	2	965.977	1929.94	1.817	0.0017552	-0.064018	-6.184e-05	1.753	0.0016933	966.478	43.022	0.38017	43.022	42.825	43.205	0					30	9	4	0	0	0
AGLNEINLPELQAGSSIMPAK	21	Oxidation (M)	_AGLNEINLPELQAGSSIM(Oxidation (M))PAK_			AGLNEINLPELQAGSSIM(1)PAK			AGLNEINLPELQAGSSIM(110)PAK	0	0	0	0	0	1	0	sp|P0AC38|ASPA_ECOLI	sp|P0AC38|ASPA_ECOLI	sp|P0AC38|ASPA_ECOLI	MULTI-MSMS	EXPLO_YZ1_YD1_211124_NKA_c_02	control	1085.57	2	1085.06	2168.11	2.9796	0.0032331	-2.2587	-0.0024509	0.72091	0.00078224	1085.56	58.373	0.23533	58.373	58.2	58.435	0					15	4	4	0	0	0
AGLNEINLPELQAGSSIMPAK	21	Oxidation (M)	_AGLNEINLPELQAGSSIM(Oxidation (M))PAK_			AGLNEINLPELQAGSSIM(1)PAK			AGLNEINLPELQAGSSIM(48)PAK	0	0	0	0	0	1	0	sp|P0AC38|ASPA_ECOLI	sp|P0AC38|ASPA_ECOLI	sp|P0AC38|ASPA_ECOLI	MULTI-MSMS	EXPLO_YZ1_YD1_211124_NKA_c_02	control	724.049	3	723.712	2168.11	3.6586	0.0026478	-2.0936	-0.0015151	1.5651	0.0011327	724.046	59.182	0.82336	59.182	58.747	59.57	0					40	17	4	0	0	0
AGLNEINLPELQAGSSIMPAK	21	Unmodified	_AGLNEINLPELQAGSSIMPAK_							0	0	0	0	0	0	0	sp|P0AC38|ASPA_ECOLI	sp|P0AC38|ASPA_ECOLI	sp|P0AC38|ASPA_ECOLI	MULTI-MSMS	EXPLO_YZ1_YD1_211124_NKA_c_02	control	718.719	3	718.381	2152.12	2.9985	0.0021541	0.74895	0.00053803	3.7474	0.0026921	718.716	63.396	0.46955	63.396	63.133	63.603	0					37	9	6	0	0	0
AGLNEINLPELQAGSSIMPAK	21	Unmodified	_AGLNEINLPELQAGSSIMPAK_							0	0	0	0	0	0	0	sp|P0AC38|ASPA_ECOLI	sp|P0AC38|ASPA_ECOLI	sp|P0AC38|ASPA_ECOLI	MULTI-MSMS	EXPLO_YZ1_YD1_211124_NKA_c_02	control	1077.57	2	1077.07	2152.12	2.7309	0.0029413	0.57038	0.00061434	3.3012	0.0035556	1077.57	63.394	0.32929	63.394	63.179	63.509	0					23	6	4	0	0	0
AGLPAQVMIDFSHANSSK	18	Unmodified	_AGLPAQVMIDFSHANSSK_							0	0	0	0	0	0	0	sp|P0AB91|AROG_ECOLI	sp|P0AB91|AROG_ECOLI	sp|P0AB91|AROG_ECOLI	MULTI-MSMS	EXPLO_YZ1_YD1_211124_NKA_c_02	control	625.316	3	624.981	1871.92	2.1477	0.0013422	0.6516	0.00040724	2.7993	0.0017495	625.315	56.122	0.39534	56.122	55.858	56.253	0					25	9	3	0	0	0
AGLPAQVMIDFSHANSSK	18	Unmodified	_AGLPAQVMIDFSHANSSK_							0	0	0	0	0	0	0	sp|P0AB91|AROG_ECOLI	sp|P0AB91|AROG_ECOLI	sp|P0AB91|AROG_ECOLI	MULTI-MSMS	EXPLO_YZ1_YD1_211124_NKA_s_03	sample	624.982	3	624.981	1871.92	1.1369	0.00071054	0.035187	2.1991e-05	1.1721	0.00073253	624.981	56.394	0.27409	56.117	55.95	56.224	-0.2763					14	5	3	0	0	0
AGLSVDGVFNLTNIDR	16	Unmodified	_AGLSVDGVFNLTNIDR_							0	0	0	0	0	0	0	sp|P00968|CARB_ECOLI	sp|P00968|CARB_ECOLI	sp|P00968|CARB_ECOLI	MULTI-MSMS	EXPLO_YZ1_YD1_211124_NKA_c_02	control	845.942	2	845.942	1689.87	1.4996	0.0012686	-1.4314	-0.0012109	0.068189	5.7684e-05	845.942	68.557	0.43431	68.557	68.313	68.747	0					16	8	2	0	0	0
AGLTLGVDPLGGSGIEYWKR	20	Unmodified	_AGLTLGVDPLGGSGIEYWKR_							0	0	0	0	0	0	1	sp|P36938|PGM_ECOLI	sp|P36938|PGM_ECOLI	sp|P36938|PGM_ECOLI	MULTI-MSMS	EXPLO_YZ1_YD1_211124_NKA_c_02	control	697.379	3	697.041	2088.1	2.9981	0.0020898	-0.44306	-0.00030883	2.555	0.0017809	697.375	64.067	0.4369	64.067	63.788	64.225	0					23	8	4	0	0	0
AGLVDILGASGAENVQGEVQQK	22	Unmodified	_AGLVDILGASGAENVQGEVQQK_							0	0	0	0	0	0	0	sp|P0A993|F16PA_ECOLI	sp|P0A993|F16PA_ECOLI	sp|P0A993|F16PA_ECOLI	MULTI-MSMS	EXPLO_YZ1_YD1_211124_NKA_c_02	control	728.719	3	728.382	2182.12	2.3449	0.001708	-0.1541	-0.00011225	2.1908	0.0015958	728.716	58.458	0.4001	58.458	58.153	58.553	0					22	8	4	0	0	0
AGLVELVEINHVHR	14	Unmodified	_AGLVELVEINHVHR_							0	0	0	0	0	0	0	sp|P0A951|ATDA_ECOLI	sp|P0A951|ATDA_ECOLI	sp|P0A951|ATDA_ECOLI	MULTI-MSMS	EXPLO_YZ1_YD1_211124_NKA_c_02	control	397.228	4	397.226	1584.87	3.3075	0.0013138	1.0436	0.00041456	4.3511	0.0017284	397.226	48.31	0.28412	48.31	48.169	48.453	0					11	6	2	0	0	0
AGMAVGLAGLFIEAHPDPEHAK	22	Unmodified	_AGMAVGLAGLFIEAHPDPEHAK_							0	0	0	0	0	0	0	sp|P0A715|KDSA_ECOLI	sp|P0A715|KDSA_ECOLI	sp|P0A715|KDSA_ECOLI	MULTI-MSMS	EXPLO_YZ1_YD1_211124_NKA_c_02	control	559.04	4	558.537	2230.12	2.7271	0.0015232	-0.68693	-0.00038368	2.0402	0.0011395	558.788	64.668	0.51387	64.668	64.465	64.978	0					41	10	5	0	0	0
AGMAVGLAGLFIEAHPDPEHAK	22	Unmodified	_AGMAVGLAGLFIEAHPDPEHAK_							0	0	0	0	0	0	0	sp|P0A715|KDSA_ECOLI	sp|P0A715|KDSA_ECOLI	sp|P0A715|KDSA_ECOLI	MULTI-MATCH	EXPLO_YZ1_YD1_211124_NKA_s_03	sample		4	558.537	2230.12	4.4567	0.0024893	1.7051	0.00095237	6.1619	0.0034416	558.789	65.092	0.15265	64.873	64.769	64.922	-0.21814	0.10271	0.0048229	NaN	90.316	6	2	3	NaN	NaN	NaN
AGMDSHGFGMASVR	14	Oxidation (M)	_AGM(Oxidation (M))DSHGFGMASVR_			AGM(0.999)DSHGFGM(0.001)ASVR			AGM(32)DSHGFGM(-32)ASVR	0	0	0	0	0	1	0	sp|P0AB77|KBL_ECOLI	sp|P0AB77|KBL_ECOLI	sp|P0AB77|KBL_ECOLI	MULTI-MSMS	EXPLO_YZ1_YD1_211124_NKA_c_02	control	480.212	3	480.212	1437.61	2.0874	0.0010024	-0.13698	-6.578e-05	1.9504	0.00093661	480.211	29.552	0.37703	29.552	29.392	29.769	0					21	10	3	0	0	0
AGMVAGVIVNR	11	Oxidation (M)	_AGM(Oxidation (M))VAGVIVNR_			AGM(1)VAGVIVNR			AGM(100)VAGVIVNR	0	0	0	0	0	1	0	sp|P12758|UDP_ECOLI	sp|P12758|UDP_ECOLI	sp|P12758|UDP_ECOLI	MULTI-MSMS	EXPLO_YZ1_YD1_211124_NKA_c_02	control	551.805	2	551.806	1101.6	1.5344	0.00084667	0.23009	0.00012697	1.7645	0.00097364	551.805	31.939	1.3851	31.939	31.52	32.905	0					102	44	3	0	0	0
AGMVAGVIVNR	11	Oxidation (M)	_AGM(Oxidation (M))VAGVIVNR_			AGM(1)VAGVIVNR			AGM(110)VAGVIVNR	0	0	0	0	0	1	0	sp|P12758|UDP_ECOLI	sp|P12758|UDP_ECOLI	sp|P12758|UDP_ECOLI	MULTI-SECPEP	EXPLO_YZ1_YD1_211124_NKA_c_02	control	552.015	2	551.806	1101.6	2.256	0.0012449	0.26132	0.0001442	2.5174	0.0013891	551.805	30.788	0.51035	30.788	30.528	31.039	0					40	14	4	0	0	0
AGNEHNHAAQQPQVLDI	17	Unmodified	_AGNEHNHAAQQPQVLDI_							0	0	0	0	0	0	0	sp|P0AA10|RL13_ECOLI	sp|P0AA10|RL13_ECOLI	sp|P0AA10|RL13_ECOLI	MULTI-MSMS	EXPLO_YZ1_YD1_211124_NKA_s_03	sample	614.637	3	614.634	1840.88	1.7483	0.0010745	0.055084	3.3857e-05	1.8034	0.0011084	614.635	41.15	0.40009	40.706	40.507	40.908	-0.4445					16	8	2	0	0	0
AGNGETILTSELYTSK	16	Unmodified	_AGNGETILTSELYTSK_							0	0	0	0	0	0	0	sp|P76402|YEGP_ECOLI	sp|P76402|YEGP_ECOLI	sp|P76402|YEGP_ECOLI	MULTI-MSMS	EXPLO_YZ1_YD1_211124_NKA_s_03	sample	842.428	2	842.425	1682.84	1.5807	0.0013316	-0.23724	-0.00019985	1.3435	0.0011318	842.426	49.121	0.41862	48.756	48.546	48.964	-0.36486					42	8	6	0	0	0
AGNKGAEAALTAL	13	Unmodified	_AGNKGAEAALTAL_							0	0	0	0	0	0	1	sp|P61714|RISB_ECOLI	sp|P61714|RISB_ECOLI	sp|P61714|RISB_ECOLI	MULTI-MSMS	EXPLO_YZ1_YD1_211124_NKA_c_02	control	594.326	2	593.825	1185.64	2.7326	0.0016227	-1.5872	-0.00094253	1.1454	0.00068014	593.825	44.754	0.34855	44.754	44.557	44.906	0					14	8	2	0	0	0
AGNKGAEAALTALEMINVLK	20	Unmodified	_AGNKGAEAALTALEMINVLK_							0	0	0	0	0	0	1	sp|P61714|RISB_ECOLI	sp|P61714|RISB_ECOLI	sp|P61714|RISB_ECOLI	MULTI-MSMS	EXPLO_YZ1_YD1_211124_NKA_c_02	control	672.376	3	672.038	2013.09	4.1969	0.0028205	-1.7031	-0.0011446	2.4938	0.0016759	672.372	76.508	0.35505	76.508	76.179	76.534	0					23	6	5	0	0	0
AGNKGAEAALTALEMINVLK	20	Unmodified	_AGNKGAEAALTALEMINVLK_							0	0	0	0	0	0	1	sp|P61714|RISB_ECOLI	sp|P61714|RISB_ECOLI	sp|P61714|RISB_ECOLI	MULTI-MSMS	EXPLO_YZ1_YD1_211124_NKA_s_03	sample	672.041	3	672.038	2013.09	4.4505	0.0029909	2.414	0.0016223	6.8645	0.0046132	672.039	76.866	0.2913	76.666	76.535	76.826	-0.19931					15	5	4	0	0	0
AGNTIGQLFR	10	Unmodified	_AGNTIGQLFR_							0	0	0	0	0	0	0	sp|P12008|AROC_ECOLI	sp|P12008|AROC_ECOLI	sp|P12008|AROC_ECOLI	MULTI-MSMS	EXPLO_YZ1_YD1_211124_NKA_c_02	control	538.797	2	538.796	1075.58	3.0418	0.0016389	-2.8601	-0.001541	0.1817	9.79e-05	538.795	50.284	0.5715	50.284	49.947	50.519	0					33	13	3	0	0	0
AGNVAADGVIK	11	Unmodified	_AGNVAADGVIK_							0	0	0	0	0	0	0	sp|P0A6P1|EFTS_ECOLI	sp|P0A6P1|EFTS_ECOLI	sp|P0A6P1|EFTS_ECOLI	MULTI-MSMS	EXPLO_YZ1_YD1_211124_NKA_c_02	control	507.784	2	507.783	1013.55	1.7693	0.00089844	0.53059	0.00026943	2.2999	0.0011679	507.783	27.081	0.75671	27.081	26.968	27.725	0					62	25	5	0	0	0
AGNVAADGVIK	11	Unmodified	_AGNVAADGVIK_							0	0	0	0	0	0	0	sp|P0A6P1|EFTS_ECOLI	sp|P0A6P1|EFTS_ECOLI	sp|P0A6P1|EFTS_ECOLI	MULTI-MSMS	EXPLO_YZ1_YD1_211124_NKA_s_03	sample	507.784	2	507.783	1013.55	2.2741	0.0011547	-0.39994	-0.00020308	1.8741	0.00095165	507.783	27.625	1.4418	27.18	26.955	28.396	-0.44484					70	31	4	0	0	0
AGPGSLGPVNMPIPVVIDR	19	Oxidation (M)	_AGPGSLGPVNM(Oxidation (M))PIPVVIDR_			AGPGSLGPVNM(1)PIPVVIDR			AGPGSLGPVNM(95)PIPVVIDR	0	0	0	0	0	1	0	sp|P16659|SYP_ECOLI	sp|P16659|SYP_ECOLI	sp|P16659|SYP_ECOLI	MULTI-MSMS	EXPLO_YZ1_YD1_211124_NKA_c_02	control	953.024	2	953.017	1904.02	1.8459	0.0017592	2.3289	0.0022195	4.1748	0.0039786	953.02	56.408	0.22602	56.408	56.293	56.519	0					8	4	2	0	0	0
AGPGSLGPVNMPIPVVIDR	19	Unmodified	_AGPGSLGPVNMPIPVVIDR_							0	0	0	0	0	0	0	sp|P16659|SYP_ECOLI	sp|P16659|SYP_ECOLI	sp|P16659|SYP_ECOLI	MULTI-MSMS	EXPLO_YZ1_YD1_211124_NKA_c_02	control	630.351	3	630.349	1888.02	2.2167	0.0013973	-0.099923	-6.2986e-05	2.1168	0.0013343	630.349	68.531	0.43431	68.531	68.313	68.747	0					22	8	3	0	0	0
AGPGSLGPVNMPIPVVIDR	19	Unmodified	_AGPGSLGPVNMPIPVVIDR_							0	0	0	0	0	0	0	sp|P16659|SYP_ECOLI	sp|P16659|SYP_ECOLI	sp|P16659|SYP_ECOLI	MULTI-MSMS	EXPLO_YZ1_YD1_211124_NKA_c_02	control	945.021	2	945.019	1888.02	1.7064	0.0016126	0.42068	0.00039755	2.1271	0.0020101	945.522	68.531	0.33524	68.531	68.412	68.747	0					18	6	4	0	0	0
AGPGSLGPVNMPIPVVIDR	19	Unmodified	_AGPGSLGPVNMPIPVVIDR_							0	0	0	0	0	0	0	sp|P16659|SYP_ECOLI	sp|P16659|SYP_ECOLI	sp|P16659|SYP_ECOLI	MULTI-MATCH	EXPLO_YZ1_YD1_211124_NKA_s_03	sample		2	945.019	1888.02	3.6464	0.003446	-1.7151	-0.0016208	1.9313	0.0018251	945.018	68.375	0.25688	68.162	67.93	68.187	-0.2122	-0.18451	-0.0031268	NaN	180.11	9	4	3	NaN	NaN	NaN
AGPLAGYPVVDMGIR	15	Oxidation (M)	_AGPLAGYPVVDM(Oxidation (M))GIR_			AGPLAGYPVVDM(1)GIR			AGPLAGYPVVDM(59)GIR	0	0	0	0	0	1	0	sp|P0A6M8|EFG_ECOLI	sp|P0A6M8|EFG_ECOLI	sp|P0A6M8|EFG_ECOLI	MULTI-MSMS	EXPLO_YZ1_YD1_211124_NKA_c_02	control	766.902	2	766.401	1530.79	1.5579	0.0011939	0.27851	0.00021345	1.8364	0.0014074	766.4	50.372	0.58254	50.372	50.103	50.685	0					41	13	4	0	0	0
AGPTWTPTAK	10	Unmodified	_AGPTWTPTAK_							0	0	0	0	0	0	0	sp|P0AAX8|YBIS_ECOLI	sp|P0AAX8|YBIS_ECOLI	sp|P0AAX8|YBIS_ECOLI	MULTI-MSMS	EXPLO_YZ1_YD1_211124_NKA_s_03	sample	515.276	2	515.272	1028.53	3.0714	0.0015826	-0.40518	-0.00020878	2.6662	0.0013738	515.272	31.315	0.43415	30.817	30.589	31.023	-0.49771					22	9	3	0	0	0
AGPVEAAEEKTEFDVILK	18	Unmodified	_AGPVEAAEEKTEFDVILK_							0	0	0	0	0	0	1	sp|P0A7K2|RL7_ECOLI	sp|P0A7K2|RL7_ECOLI	sp|P0A7K2|RL7_ECOLI	MULTI-MSMS	EXPLO_YZ1_YD1_211124_NKA_c_02	control	649.677	3	649.342	1945	1.8558	0.0012051	-1.9837	-0.0012881	-0.12791	-8.3056e-05	649.675	53.271	0.75745	53.271	52.885	53.642	0					47	17	4	0	0	0
AGPVEAAEEKTEFDVILK	18	Unmodified	_AGPVEAAEEKTEFDVILK_							0	0	0	0	0	0	1	sp|P0A7K2|RL7_ECOLI	sp|P0A7K2|RL7_ECOLI	sp|P0A7K2|RL7_ECOLI	MULTI-MSMS	EXPLO_YZ1_YD1_211124_NKA_s_03	sample	649.678	3	649.342	1945	3.1112	0.0020203	-0.66693	-0.00043307	2.4443	0.0015872	649.676	53.459	0.88793	53.15	52.837	53.725	-0.30836					48	18	4	0	0	0
AGPVEAAEEKTEFDVILK	18	Unmodified	_AGPVEAAEEKTEFDVILK_							0	0	0	0	0	0	1	sp|P0A7K2|RL7_ECOLI	sp|P0A7K2|RL7_ECOLI	sp|P0A7K2|RL7_ECOLI	MULTI-MSMS	EXPLO_YZ1_YD1_211124_NKA_s_03	sample	973.512	2	973.509	1945	2.5642	0.0024962	-0.35895	-0.00034944	2.2052	0.0021468	974.011	53.479	0.27673	53.171	52.981	53.258	-0.30836					12	5	3	0	0	0
AGQNAMDATVLEITK	15	Unmodified	_AGQNAMDATVLEITK_							0	0	0	0	0	0	0	sp|P45577|PROQ_ECOLI	sp|P45577|PROQ_ECOLI	sp|P45577|PROQ_ECOLI	MULTI-MSMS	EXPLO_YZ1_YD1_211124_NKA_c_02	control	781.401	2	781.398	1560.78	2.72	0.0021254	-0.98295	-0.00076808	1.737	0.0013573	781.398	52.332	0.54131	52.332	52.042	52.583	0					36	12	4	0	0	0
AGQNAMDATVLEITK	15	Unmodified	_AGQNAMDATVLEITK_							0	0	0	0	0	0	0	sp|P45577|PROQ_ECOLI	sp|P45577|PROQ_ECOLI	sp|P45577|PROQ_ECOLI	MULTI-MSMS	EXPLO_YZ1_YD1_211124_NKA_s_03	sample	781.402	2	781.398	1560.78	3.5616	0.002783	-0.083914	-6.557e-05	3.4777	0.0027174	781.398	52.61	0.4262	52.29	52.071	52.498	-0.31992					28	8	5	0	0	0
AGQNAMDATVLEITK	15	Oxidation (M)	_AGQNAM(Oxidation (M))DATVLEITK_			AGQNAM(1)DATVLEITK			AGQNAM(43)DATVLEITK	0	0	0	0	0	1	0	sp|P45577|PROQ_ECOLI	sp|P45577|PROQ_ECOLI	sp|P45577|PROQ_ECOLI	MULTI-MSMS	EXPLO_YZ1_YD1_211124_NKA_s_03	sample	789.901	2	789.396	1576.78	2.0888	0.0016489	1.7678	0.0013955	3.8566	0.0030444	789.899	44.663	0.49305	44.253	43.979	44.472	-0.41014					18	10	2	0	0	0
AGQNAMDATVLEITKDGVR	19	Unmodified	_AGQNAMDATVLEITKDGVR_							0	0	0	0	0	0	1	sp|P45577|PROQ_ECOLI	sp|P45577|PROQ_ECOLI	sp|P45577|PROQ_ECOLI	MULTI-MSMS	EXPLO_YZ1_YD1_211124_NKA_c_02	control	664.01	3	663.674	1988	3.2426	0.002152	-0.23979	-0.00015914	3.0028	0.0019929	663.674	53.703	0.37167	53.703	53.529	53.9	0					24	8	4	0	0	0
AGQQQPLPVPPLLESR	16	Unmodified	_AGQQQPLPVPPLLESR_							0	0	0	0	0	0	0	sp|P26648|FTSP_ECOLI	sp|P26648|FTSP_ECOLI	sp|P26648|FTSP_ECOLI	MULTI-MSMS	EXPLO_YZ1_YD1_211124_NKA_c_02	control	865.986	2	865.483	1728.95	2.6477	0.0022916	-1.0929	-0.00094593	1.5548	0.0013457	865.482	61.106	0.27916	61.106	60.978	61.257	0					6	5	2	0	0	0
AGQSVQFDVHQGPK	14	Unmodified	_AGQSVQFDVHQGPK_							0	0	0	0	0	0	0	sp|P0A968|CSPD_ECOLI	sp|P0A968|CSPD_ECOLI	sp|P0A968|CSPD_ECOLI	MULTI-MSMS	EXPLO_YZ1_YD1_211124_NKA_c_02	control	499.921	3	499.92	1496.74	2.7614	0.0013805	0.16847	8.4221e-05	2.9299	0.0014647	499.92	26.602	0.83832	26.602	26.315	27.154	0					62	24	4	0	0	0
AGQSVQFDVHQGPK	14	Unmodified	_AGQSVQFDVHQGPK_							0	0	0	0	0	0	0	sp|P0A968|CSPD_ECOLI	sp|P0A968|CSPD_ECOLI	sp|P0A968|CSPD_ECOLI	MULTI-MSMS	EXPLO_YZ1_YD1_211124_NKA_c_02	control	749.376	2	749.376	1496.74	1.8632	0.0013962	-0.19192	-0.00014382	1.6712	0.0012524	749.376	26.616	0.2727	26.616	26.415	26.688	0					21	7	4	0	0	0
AGQSVQFDVHQGPK	14	Unmodified	_AGQSVQFDVHQGPK_							0	0	0	0	0	0	0	sp|P0A968|CSPD_ECOLI	sp|P0A968|CSPD_ECOLI	sp|P0A968|CSPD_ECOLI	MULTI-MSMS	EXPLO_YZ1_YD1_211124_NKA_s_03	sample	749.378	2	749.376	1496.74	2.4352	0.0018249	-0.58128	-0.0004356	1.8539	0.0013893	749.376	27.171	0.56891	26.726	26.386	26.955	-0.44483					25	12	3	0	0	0
AGQSVQFDVHQGPK	14	Unmodified	_AGQSVQFDVHQGPK_							0	0	0	0	0	0	0	sp|P0A968|CSPD_ECOLI	sp|P0A968|CSPD_ECOLI	sp|P0A968|CSPD_ECOLI	MULTI-MSMS	EXPLO_YZ1_YD1_211124_NKA_s_03	sample	499.921	3	499.92	1496.74	2.9176	0.0014585	0.12242	6.1199e-05	3.04	0.0015197	499.92	27.157	1.2815	26.712	26.263	27.544	-0.44483					83	29	5	0	0	0
AGQTFTFTTDK	11	Unmodified	_AGQTFTFTTDK_							0	0	0	0	0	0	0	sp|P0AD61|KPYK1_ECOLI	sp|P0AD61|KPYK1_ECOLI	sp|P0AD61|KPYK1_ECOLI	MSMS	EXPLO_YZ1_YD1_211124_NKA_c_02	control	608.795	2	608.796	1215.58	NaN	NaN	NaN	NaN	NaN	NaN	NaN	37.934	1	37.934	37.434	38.434	0								0	0	0
AGQWQQVQLESWK	13	Unmodified	_AGQWQQVQLESWK_							0	0	0	0	0	0	0	sp|P0A7X6|RIMM_ECOLI	sp|P0A7X6|RIMM_ECOLI	sp|P0A7X6|RIMM_ECOLI	MULTI-MSMS	EXPLO_YZ1_YD1_211124_NKA_c_02	control	794.903	2	794.399	1586.78	1.4553	0.0011561	0.6351	0.00050452	2.0904	0.0016606	794.4	50.741	0.30651	50.741	50.562	50.868	0					17	7	3	0	0	0
AGRDVVAR	8	Unmodified	_AGRDVVAR_							0	0	0	0	0	0	1	sp|P0AC41|SDHA_ECOLI	sp|P0AC41|SDHA_ECOLI	sp|P0AC41|SDHA_ECOLI	MULTI-MSMS	EXPLO_YZ1_YD1_211124_NKA_c_02	control	422.243	2	422.243	842.472	1.5384	0.00064959	-1.5997	-0.00067547	-0.061287	-2.5878e-05	422.243	24.083	0.21398	24.083	23.944	24.158	0					11	6	2	0	0	0
AGSGALTLGQPNSPGVPADFAK	22	Unmodified	_AGSGALTLGQPNSPGVPADFAK_							0	0	0	0	0	0	0	sp|P23893|GSA_ECOLI	sp|P23893|GSA_ECOLI	sp|P23893|GSA_ECOLI	MULTI-MSMS	EXPLO_YZ1_YD1_211124_NKA_c_02	control	686.023	3	685.688	2054.04	1.7503	0.0012002	-0.036259	-2.4863e-05	1.7141	0.0011753	686.023	49.331	0.38255	49.331	49.207	49.59	0					36	9	5	0	0	0
AGSGALTLGQPNSPGVPADFAK	22	Unmodified	_AGSGALTLGQPNSPGVPADFAK_							0	0	0	0	0	0	0	sp|P23893|GSA_ECOLI	sp|P23893|GSA_ECOLI	sp|P23893|GSA_ECOLI	MULTI-MSMS	EXPLO_YZ1_YD1_211124_NKA_c_02	control	1028.03	2	1028.03	2054.04	1.1092	0.0011403	0.24693	0.00025385	1.3561	0.0013941	1028.03	49.328	0.4257	49.328	49.207	49.633	0					26	10	4	0	0	0
AGSLTSPLRDR	11	Unmodified	_AGSLTSPLRDR_							0	0	0	0	0	0	1	sp|P0A812|RUVB_ECOLI	sp|P0A812|RUVB_ECOLI	sp|P0A812|RUVB_ECOLI	MULTI-MSMS	EXPLO_YZ1_YD1_211124_NKA_c_02	control	391.551	3	391.551	1171.63	1.239	0.00048512	0.14313	5.6041e-05	1.3821	0.00054116	391.551	26.849	0.4101	26.849	26.654	27.064	0					14	11	2	0	0	0
AGTGGDEAALFAGDLFR	17	Unmodified	_AGTGGDEAALFAGDLFR_							0	0	0	0	0	0	0	sp|P0A7I0|RF1_ECOLI	sp|P0A7I0|RF1_ECOLI	sp|P0A7I0|RF1_ECOLI	MULTI-MSMS	EXPLO_YZ1_YD1_211124_NKA_c_02	control	834.405	2	834.405	1666.8	2.6243	0.0021897	-1.2399	-0.0010346	1.3844	0.0011551	834.404	68.005	0.67674	68.005	67.878	68.555	0					23	13	3	0	0	0
AGTGHFYTTTK	11	Unmodified	_AGTGHFYTTTK_							0	0	0	0	0	0	0	sp|P0A7N9|RL33_ECOLI	sp|P0A7N9|RL33_ECOLI	sp|P0A7N9|RL33_ECOLI	MULTI-MSMS	EXPLO_YZ1_YD1_211124_NKA_s_03	sample	592.291	2	592.291	1182.57	0.46272	0.00027406	0.13455	7.9695e-05	0.59727	0.00035376	592.291	21.842	0.22551	21.556	21.452	21.678	-0.28622					8	5	2	0	0	0
AGTGHFYTTTK	11	Unmodified	_AGTGHFYTTTK_							0	0	0	0	0	0	0	sp|P0A7N9|RL33_ECOLI	sp|P0A7N9|RL33_ECOLI	sp|P0A7N9|RL33_ECOLI	MSMS	EXPLO_YZ1_YD1_211124_NKA_s_03	sample	592.291	2	592.291	1182.57	NaN	NaN	NaN	NaN	NaN	NaN	NaN	27.45	1	27.005	26.505	27.505	-0.44484								0	0	0
AGTHDSHGAPLGDAEIALTR	20	Unmodified	_AGTHDSHGAPLGDAEIALTR_							0	0	0	0	0	0	0	sp|P27302|TKT1_ECOLI	sp|P27302|TKT1_ECOLI	sp|P27302|TKT1_ECOLI	MULTI-MSMS	EXPLO_YZ1_YD1_211124_NKA_c_02	control	498.001	4	498	1987.97	1.374	0.00068424	0.017944	8.9362e-06	1.3919	0.00069318	498.251	38.758	0.40942	38.758	38.535	38.945	0					47	16	5	0	0	0
AGTPEKLDLNPIGTGPFQLQQYQK	24	Unmodified	_AGTPEKLDLNPIGTGPFQLQQYQK_							0	0	0	0	0	0	1	sp|P23847|DPPA_ECOLI	sp|P23847|DPPA_ECOLI	sp|P23847|DPPA_ECOLI	MULTI-MSMS	EXPLO_YZ1_YD1_211124_NKA_s_03	sample	882.136	3	881.797	2642.37	3.0125	0.0026564	-0.03191	-2.8138e-05	2.9806	0.0026282	882.132	58.826	0.29242	58.575	58.405	58.697	-0.25086					10	5	2	0	0	0
AGTPQITILGR	11	Unmodified	_AGTPQITILGR_							0	0	0	0	0	0	0	sp|P0A7Y8|RNPA_ECOLI	sp|P0A7Y8|RNPA_ECOLI	sp|P0A7Y8|RNPA_ECOLI	MULTI-MSMS	EXPLO_YZ1_YD1_211124_NKA_c_02	control	564.339	2	563.833	1125.65	2.5181	0.0014198	2.3246	0.0013107	4.8427	0.0027305	563.833	47.821	0.36882	47.821	47.615	47.984	0					14	8	2	0	0	0
AGTPQITILGR	11	Unmodified	_AGTPQITILGR_							0	0	0	0	0	0	0	sp|P0A7Y8|RNPA_ECOLI	sp|P0A7Y8|RNPA_ECOLI	sp|P0A7Y8|RNPA_ECOLI	MULTI-MATCH-MSMS	EXPLO_YZ1_YD1_211124_NKA_s_03	sample		2	563.833	1125.65	2.755	0.0015534	0.5706	0.00032172	3.3256	0.0018751	563.833	48.282	0.3249	47.907	47.648	47.973	-0.37478	0.043167	-0.00058701	NaN	68.371	12	6	2	NaN	NaN	NaN
AGVDVLGISTDKPEK	15	Unmodified	_AGVDVLGISTDKPEK_							0	0	0	0	0	0	1	sp|P0AE52|BCP_ECOLI	sp|P0AE52|BCP_ECOLI	sp|P0AE52|BCP_ECOLI	MULTI-MSMS	EXPLO_YZ1_YD1_211124_NKA_c_02	control	510.28	3	510.279	1527.81	2.8026	0.0014301	0.7186	0.00036668	3.5212	0.0017968	510.279	41.731	0.47778	41.731	41.486	41.964	0					40	12	5	0	0	0
AGVDVLGISTDKPEK	15	Unmodified	_AGVDVLGISTDKPEK_							0	0	0	0	0	0	1	sp|P0AE52|BCP_ECOLI	sp|P0AE52|BCP_ECOLI	sp|P0AE52|BCP_ECOLI	MULTI-MSMS	EXPLO_YZ1_YD1_211124_NKA_s_03	sample	510.279	3	510.279	1527.81	2.0044	0.0010228	0.91572	0.00046727	2.9201	0.0014901	510.279	42.169	0.4822	41.734	41.454	41.937	-0.43558					30	10	4	0	0	0
AGVDVLGISTDKPEK	15	Unmodified	_AGVDVLGISTDKPEK_							0	0	0	0	0	0	1	sp|P0AE52|BCP_ECOLI	sp|P0AE52|BCP_ECOLI	sp|P0AE52|BCP_ECOLI	MULTI-MSMS	EXPLO_YZ1_YD1_211124_NKA_s_03	sample	764.916	2	764.914	1527.81	0.81939	0.00062677	0.96252	0.00073625	1.7819	0.001363	764.914	42.169	0.26428	41.734	41.538	41.802	-0.43558					13	5	3	0	0	0
AGVDVLGISTDKPEK	15	Unmodified	_AGVDVLGISTDKPEK_							0	0	0	0	0	0	1	sp|P0AE52|BCP_ECOLI	sp|P0AE52|BCP_ECOLI	sp|P0AE52|BCP_ECOLI	MULTI-MATCH	EXPLO_YZ1_YD1_211124_NKA_c_02	control		2	764.914	1527.81	1.9276	0.0014745	-0.18585	-0.00014216	1.7418	0.0013323	764.913	41.718	0.7363	41.718	41.267	42.003	0	-0.007917	-0.00091903	NaN	140.39	31	19	3	NaN	NaN	NaN
AGVDVLGISTDKPEKLSR	18	Unmodified	_AGVDVLGISTDKPEKLSR_							0	0	0	0	0	0	2	sp|P0AE52|BCP_ECOLI	sp|P0AE52|BCP_ECOLI	sp|P0AE52|BCP_ECOLI	MULTI-MSMS	EXPLO_YZ1_YD1_211124_NKA_c_02	control	472.016	4	472.015	1884.03	2.5051	0.0011825	-0.94226	-0.00044476	1.5628	0.00073769	472.264	41.348	0.32745	41.348	41.159	41.486	0					27	8	5	0	0	0
AGVDVLGISTDKPEKLSR	18	Unmodified	_AGVDVLGISTDKPEKLSR_							0	0	0	0	0	0	2	sp|P0AE52|BCP_ECOLI	sp|P0AE52|BCP_ECOLI	sp|P0AE52|BCP_ECOLI	MULTI-MSMS	EXPLO_YZ1_YD1_211124_NKA_c_02	control	629.352	3	629.018	1884.03	2.2725	0.0014295	-0.39325	-0.00024736	1.8793	0.0011821	629.018	41.357	0.25264	41.357	41.196	41.449	0					15	6	3	0	0	0
AGVEVDDRGFIR	12	Unmodified	_AGVEVDDRGFIR_							0	0	0	0	0	0	1	sp|P0A9P0|DLDH_ECOLI	sp|P0A9P0|DLDH_ECOLI	sp|P0A9P0|DLDH_ECOLI	MULTI-MSMS	EXPLO_YZ1_YD1_211124_NKA_c_02	control	445.235	3	445.233	1332.68	3.5542	0.0015824	0.55481	0.00024702	4.109	0.0018295	445.234	36.667	1.22	36.667	36.19	37.41	0					55	31	2	0	0	0
AGVEVDDRGFIR	12	Unmodified	_AGVEVDDRGFIR_							0	0	0	0	0	0	1	sp|P0A9P0|DLDH_ECOLI	sp|P0A9P0|DLDH_ECOLI	sp|P0A9P0|DLDH_ECOLI	MULTI-MSMS	EXPLO_YZ1_YD1_211124_NKA_c_02	control	667.349	2	667.347	1332.68	2.8361	0.0018927	0.90567	0.00060439	3.7418	0.0024971	667.347	36.668	0.45692	36.668	36.467	36.924	0					21	11	2	0	0	0
AGVEVDDRGFIR	12	Unmodified	_AGVEVDDRGFIR_							0	0	0	0	0	0	1	sp|P0A9P0|DLDH_ECOLI	sp|P0A9P0|DLDH_ECOLI	sp|P0A9P0|DLDH_ECOLI	MULTI-MSMS	EXPLO_YZ1_YD1_211124_NKA_s_03	sample	445.235	3	445.233	1332.68	3.0186	0.001344	0.52517	0.00023383	3.5438	0.0015778	445.234	37.211	0.9798	36.731	36.43	37.409	-0.48019					33	21	3	0	0	0
AGVEVDDRGFIR	12	Unmodified	_AGVEVDDRGFIR_							0	0	0	0	0	0	1	sp|P0A9P0|DLDH_ECOLI	sp|P0A9P0|DLDH_ECOLI	sp|P0A9P0|DLDH_ECOLI	MULTI-MATCH	EXPLO_YZ1_YD1_211124_NKA_s_03	sample		2	667.347	1332.68	2.5721	0.0017165	2.6211	0.0017492	5.1932	0.0034657	667.848	37.225	0.22266	36.745	36.607	36.829	-0.48019	0.038602	0.0022028	NaN	145.25	6	4	2	NaN	NaN	NaN
AGVEVDDRGFIRVDK	15	Unmodified	_AGVEVDDRGFIRVDK_							0	0	0	0	0	0	2	sp|P0A9P0|DLDH_ECOLI	sp|P0A9P0|DLDH_ECOLI	sp|P0A9P0|DLDH_ECOLI	MULTI-MSMS	EXPLO_YZ1_YD1_211124_NKA_c_02	control	419.977	4	419.725	1674.87	2.122	0.00089066	-0.0011336	-4.758e-07	2.1209	0.00089018	419.724	37.424	0.56411	37.424	37.148	37.712	0					54	15	5	0	0	0
AGVEVDDRGFIRVDK	15	Unmodified	_AGVEVDDRGFIRVDK_							0	0	0	0	0	0	2	sp|P0A9P0|DLDH_ECOLI	sp|P0A9P0|DLDH_ECOLI	sp|P0A9P0|DLDH_ECOLI	MULTI-MATCH	EXPLO_YZ1_YD1_211124_NKA_s_03	sample		4	419.725	1674.87	1.9482	0.00081772	-1.1947	-0.00050143	0.75357	0.00031629	419.975	37.953	0.53391	37.481	37.146	37.68	-0.4716	0.028648	-0.0018372	NaN	31.389	15	11	3	NaN	NaN	NaN
AGVHNVLAK	9	Unmodified	_AGVHNVLAK_							0	0	0	0	0	0	0	sp|P0A7W1|RS5_ECOLI	sp|P0A7W1|RS5_ECOLI	sp|P0A7W1|RS5_ECOLI	MULTI-MSMS	EXPLO_YZ1_YD1_211124_NKA_c_02	control	454.77	2	454.769	907.524	2.7923	0.0012698	0.068955	3.1359e-05	2.8612	0.0013012	454.769	44.857	0.34512	44.857	44.6	44.945	0					14	8	2	0	0	0
AGVHNVLAK	9	Unmodified	_AGVHNVLAK_							0	0	0	0	0	0	0	sp|P0A7W1|RS5_ECOLI	sp|P0A7W1|RS5_ECOLI	sp|P0A7W1|RS5_ECOLI	MULTI-MSMS	EXPLO_YZ1_YD1_211124_NKA_s_03	sample	454.769	2	454.769	907.524	2.4313	0.0011057	-3.2667	-0.0014856	-0.83537	-0.0003799	454.769	45.139	0.36687	44.738	44.653	45.02	-0.40187					13	7	2	0	0	0
AGVLAEVR	8	Unmodified	_AGVLAEVR_							0	0	0	0	0	0	0	sp|P68679|RS21_ECOLI	sp|P68679|RS21_ECOLI	sp|P68679|RS21_ECOLI	MULTI-MSMS	EXPLO_YZ1_YD1_211124_NKA_c_02	control	407.744	2	407.743	813.471	2.2906	0.00093398	0.19974	8.1442e-05	2.4903	0.0010154	407.743	33.075	0.93155	33.075	32.786	33.717	0					95	25	5	0	0	0
AGVLAEVR	8	Unmodified	_AGVLAEVR_							0	0	0	0	0	0	0	sp|P68679|RS21_ECOLI	sp|P68679|RS21_ECOLI	sp|P68679|RS21_ECOLI	MULTI-MSMS	EXPLO_YZ1_YD1_211124_NKA_s_03	sample	407.744	2	407.743	813.471	2.3007	0.00093808	-0.64754	-0.00026403	1.6531	0.00067405	407.742	33.728	1.4408	33.225	32.388	33.829	-0.50299					102	33	5	0	0	0
AGVLESSFVAEVK	13	Unmodified	_AGVLESSFVAEVK_							0	0	0	0	0	0	0	sp|P05793|ILVC_ECOLI	sp|P05793|ILVC_ECOLI	sp|P05793|ILVC_ECOLI	MULTI-MSMS	EXPLO_YZ1_YD1_211124_NKA_c_02	control	668.366	2	668.361	1334.71	2.7165	0.0018156	1.2027	0.00080385	3.9192	0.0026194	668.363	52.408	0.49856	52.408	52.042	52.54	0					25	11	3	0	0	0
AGVNGLFTDFPDK	13	Unmodified	_AGVNGLFTDFPDK_							0	0	0	0	0	0	0	sp|P09394|GLPQ_ECOLI	sp|P09394|GLPQ_ECOLI	sp|P09394|GLPQ_ECOLI	MULTI-MSMS	EXPLO_YZ1_YD1_211124_NKA_c_02	control	690.843	2	690.843	1379.67	1.7103	0.0011816	-3.2133	-0.0022199	-1.503	-0.0010383	690.842	58.66	0.57897	58.66	58.391	58.97	0					22	12	2	0	0	0
AGVNPDLVYQAIR	13	Unmodified	_AGVNPDLVYQAIR_							0	0	0	0	0	0	0	sp|P0ABQ2|GARR_ECOLI	sp|P0ABQ2|GARR_ECOLI	sp|P0ABQ2|GARR_ECOLI	MULTI-MSMS	EXPLO_YZ1_YD1_211124_NKA_c_02	control	708.387	2	708.386	1414.76	2.5611	0.0018142	-0.39817	-0.00028206	2.1629	0.0015322	708.385	54.206	0.55572	54.206	53.854	54.41	0					35	12	4	0	0	0
AGVNPDLVYQAIR	13	Unmodified	_AGVNPDLVYQAIR_							0	0	0	0	0	0	0	sp|P0ABQ2|GARR_ECOLI	sp|P0ABQ2|GARR_ECOLI	sp|P0ABQ2|GARR_ECOLI	MULTI-MSMS	EXPLO_YZ1_YD1_211124_NKA_s_03	sample	708.386	2	708.386	1414.76	1.9092	0.0013525	-0.25145	-0.00017813	1.6578	0.0011743	708.386	54.384	0.32802	54.087	53.975	54.303	-0.29712					19	6	4	0	0	0
AGVSYVDYHIQFHQR	15	Unmodified	_AGVSYVDYHIQFHQR_							0	0	0	0	0	0	0	sp|P21165|PEPQ_ECOLI	sp|P21165|PEPQ_ECOLI	sp|P21165|PEPQ_ECOLI	MULTI-MSMS	EXPLO_YZ1_YD1_211124_NKA_c_02	control	455.977	4	455.727	1818.88	1.0948	0.00049892	0.71007	0.0003236	1.8049	0.00082252	455.729	39.065	0.17545	39.065	38.922	39.098	0					21	12	3	0	0	0
AGVSYVDYHIQFHQR	15	Unmodified	_AGVSYVDYHIQFHQR_							0	0	0	0	0	0	0	sp|P21165|PEPQ_ECOLI	sp|P21165|PEPQ_ECOLI	sp|P21165|PEPQ_ECOLI	MULTI-MSMS	EXPLO_YZ1_YD1_211124_NKA_c_02	control	607.636	3	607.301	1818.88	0.89353	0.00054264	-0.20726	-0.00012587	0.68626	0.00041677	607.636	39.054	0.10351	39.054	38.994	39.098	0					9	5	2	0	0	0
AGVYDKNKLFGVTTLDIIR	19	Unmodified	_AGVYDKNKLFGVTTLDIIR_							0	0	0	0	0	0	2	sp|P61889|MDH_ECOLI	sp|P61889|MDH_ECOLI	sp|P61889|MDH_ECOLI	MULTI-MSMS	EXPLO_YZ1_YD1_211124_NKA_c_02	control	708.735	3	708.4	2122.18	2.8271	0.0020027	-1.8868	-0.0013366	0.94037	0.00066616	708.399	59.771	0.38927	59.771	59.57	59.96	0					20	8	4	0	0	0
AGWFELSK	8	Unmodified	_AGWFELSK_							0	0	0	0	0	0	0	sp|P76402|YEGP_ECOLI	sp|P76402|YEGP_ECOLI	sp|P76402|YEGP_ECOLI	MULTI-MSMS	EXPLO_YZ1_YD1_211124_NKA_c_02	control	469.244	2	469.243	936.471	4.1854	0.001964	-0.052009	-2.4405e-05	4.1334	0.0019396	469.243	54.296	0.56141	54.296	54.104	54.666	0					32	12	4	0	0	0
AGWFELSK	8	Unmodified	_AGWFELSK_							0	0	0	0	0	0	0	sp|P76402|YEGP_ECOLI	sp|P76402|YEGP_ECOLI	sp|P76402|YEGP_ECOLI	MULTI-MSMS	EXPLO_YZ1_YD1_211124_NKA_s_03	sample	469.244	2	469.243	936.471	2.9762	0.0013966	0.24164	0.00011339	3.2178	0.0015099	469.243	54.665	0.64474	54.368	54.066	54.711	-0.29712					44	13	5	0	0	0
AGWPDKNLVMLFQPHR	16	Unmodified	_AGWPDKNLVMLFQPHR_							0	0	0	0	0	0	1	sp|P17952|MURC_ECOLI	sp|P17952|MURC_ECOLI	sp|P17952|MURC_ECOLI	MULTI-MSMS	EXPLO_YZ1_YD1_211124_NKA_c_02	control	478.254	4	478.003	1907.98	2.4584	0.0011751	-0.10084	-4.82e-05	2.3576	0.0011269	478.253	62.116	0.63105	62.116	61.755	62.386	0					36	13	4	0	0	0
AGYNLVASATEGQMR	15	Oxidation (M)	_AGYNLVASATEGQM(Oxidation (M))R_			AGYNLVASATEGQM(1)R			AGYNLVASATEGQM(79)R	0	0	0	0	0	1	0	sp|P0AEB2|DACA_ECOLI	sp|P0AEB2|DACA_ECOLI	sp|P0AEB2|DACA_ECOLI	MULTI-MSMS	EXPLO_YZ1_YD1_211124_NKA_c_02	control	792.378	2	792.378	1582.74	1.4652	0.001161	-2.7393	-0.0021706	-1.2741	-0.0010096	792.376	37.366	0.29713	37.366	37.148	37.445	0					15	7	3	0	0	0
AGYNLVASATEGQMR	15	Unmodified	_AGYNLVASATEGQMR_							0	0	0	0	0	0	0	sp|P0AEB2|DACA_ECOLI	sp|P0AEB2|DACA_ECOLI	sp|P0AEB2|DACA_ECOLI	MULTI-MSMS	EXPLO_YZ1_YD1_211124_NKA_c_02	control	784.384	2	784.38	1566.75	3.2981	0.0025869	0.68901	0.00054044	3.9871	0.0031274	784.383	43.839	0.61696	43.839	43.425	44.042	0					29	15	4	0	0	0
AGYTAVISHR	10	Unmodified	_AGYTAVISHR_							0	0	0	0	0	0	0	sp|P0A6P9|ENO_ECOLI	sp|P0A6P9|ENO_ECOLI	sp|P0A6P9|ENO_ECOLI	MSMS	EXPLO_YZ1_YD1_211124_NKA_c_02	control	537.79	2	537.788	1073.56	NaN	NaN	NaN	NaN	NaN	NaN	NaN	28.76	1	28.76	28.26	29.26	0								0	0	0
AHDVIVIAAPMYNFNISTQLK	21	Oxidation (M)	_AHDVIVIAAPM(Oxidation (M))YNFNISTQLK_			AHDVIVIAAPM(1)YNFNISTQLK			AHDVIVIAAPM(54)YNFNISTQLK	0	0	0	0	0	1	0	sp|P41407|AZOR_ECOLI	sp|P41407|AZOR_ECOLI	sp|P41407|AZOR_ECOLI	MULTI-MSMS	EXPLO_YZ1_YD1_211124_NKA_s_03	sample	787.75	3	787.747	2360.22	2.8497	0.0022448	0.92509	0.00072873	3.7748	0.0029736	788.083	61.054	0.3898	60.815	60.606	60.996	-0.2383					17	7	4	0	0	0
AHDVIVIAAPMYNFNISTQLK	21	Unmodified	_AHDVIVIAAPMYNFNISTQLK_							0	0	0	0	0	0	0	sp|P41407|AZOR_ECOLI	sp|P41407|AZOR_ECOLI	sp|P41407|AZOR_ECOLI	MULTI-MSMS	EXPLO_YZ1_YD1_211124_NKA_s_03	sample	782.751	3	782.416	2344.22	2.5458	0.0019919	-0.80994	-0.00063371	1.7359	0.0013582	782.75	67.261	0.45641	67.047	66.899	67.355	-0.21385					12	8	2	0	0	0
AHEFLHEMNR	10	Unmodified	_AHEFLHEMNR_							0	0	0	0	0	0	0	sp|P28904|TREC_ECOLI	sp|P28904|TREC_ECOLI	sp|P28904|TREC_ECOLI	MULTI-MSMS	EXPLO_YZ1_YD1_211124_NKA_c_02	control	428.536	3	428.537	1282.59	0.50322	0.00021565	-1.2818	-0.00054932	-0.77863	-0.00033367	428.535	24.602	0.17197	24.602	24.491	24.663	0					12	7	3	0	0	0
AHEFLHEMNRDVFTPR	16	Unmodified	_AHEFLHEMNRDVFTPR_							0	0	0	0	0	0	1	sp|P28904|TREC_ECOLI	sp|P28904|TREC_ECOLI	sp|P28904|TREC_ECOLI	MULTI-MSMS	EXPLO_YZ1_YD1_211124_NKA_c_02	control	500.749	4	500.496	1997.95	1.4831	0.00074231	0.599	0.0002998	2.0821	0.0010421	500.748	38.721	0.44155	38.721	38.417	38.858	0					16	12	2	0	0	0
AHEIAGEEFNLSSTK	15	Unmodified	_AHEIAGEEFNLSSTK_							0	0	0	0	0	0	0	sp|P00582|DPO1_ECOLI	sp|P00582|DPO1_ECOLI	sp|P00582|DPO1_ECOLI	MULTI-MSMS	EXPLO_YZ1_YD1_211124_NKA_c_02	control	544.935	3	544.934	1631.78	1.8781	0.0010234	-0.054683	-2.9799e-05	1.8234	0.00099365	544.934	35.652	0.36838	35.652	35.416	35.785	0					16	10	2	0	0	0
AHFGFNMPILYNAR	14	Unmodified	_AHFGFNMPILYNAR_							0	0	0	0	0	0	0	sp|P37666|GHRB_ECOLI	sp|P37666|GHRB_ECOLI	sp|P37666|GHRB_ECOLI	MULTI-MSMS	EXPLO_YZ1_YD1_211124_NKA_c_02	control	551.28	3	550.945	1649.81	2.6542	0.0014623	-1.8294	-0.0010079	0.82471	0.00045437	551.278	62.651	0.47015	62.651	62.249	62.72	0					17	9	2	0	0	0
AHGNLEYKHPYLEDR	15	Unmodified	_AHGNLEYKHPYLEDR_							0	0	0	0	0	0	1	sp|P0ABA6|ATPG_ECOLI	sp|P0ABA6|ATPG_ECOLI	sp|P0ABA6|ATPG_ECOLI	MULTI-MSMS	EXPLO_YZ1_YD1_211124_NKA_c_02	control	461.227	4	461.229	1840.89	0.95751	0.00044163	-1.618	-0.00074625	-0.66046	-0.00030462	461.479	23.023	0.42789	23.023	22.891	23.319	0					23	11	4	0	0	0
AHHGMVIVPIGYAAQELFDVSQVR	24	Unmodified	_AHHGMVIVPIGYAAQELFDVSQVR_							0	0	0	0	0	0	0	sp|P0A8G6|NQOR_ECOLI	sp|P0A8G6|NQOR_ECOLI	sp|P0A8G6|NQOR_ECOLI	MULTI-MSMS	EXPLO_YZ1_YD1_211124_NKA_c_02	control	660.348	4	660.096	2636.35	3.9585	0.002613	2.1163	0.001397	6.0749	0.00401	660.35	75.404	0.79996	75.404	74.971	75.771	0					46	16	5	0	0	0
AHHVGEWASLR	11	Unmodified	_AHHVGEWASLR_							0	0	0	0	0	0	0	sp|P0AB14|YCCJ_ECOLI	sp|P0AB14|YCCJ_ECOLI	sp|P0AB14|YCCJ_ECOLI	MULTI-MSMS	EXPLO_YZ1_YD1_211124_NKA_c_02	control	421.552	3	421.551	1261.63	2.1025	0.00088633	0.13357	5.6307e-05	2.2361	0.00094263	421.551	28.491	0.49716	28.491	28.197	28.694	0					52	14	5	0	0	0
AHHVGEWASLR	11	Unmodified	_AHHVGEWASLR_							0	0	0	0	0	0	0	sp|P0AB14|YCCJ_ECOLI	sp|P0AB14|YCCJ_ECOLI	sp|P0AB14|YCCJ_ECOLI	MULTI-MSMS	EXPLO_YZ1_YD1_211124_NKA_s_03	sample	421.551	3	421.551	1261.63	2.1633	0.00091195	-0.47464	-0.00020009	1.6887	0.00071186	421.551	29.512	0.71856	29.034	28.751	29.47	-0.47821					30	16	2	0	0	0
AHIEKQAGELQEK	13	Acetyl (N-term)	_(Acetyl (N-term))AHIEKQAGELQEK_							1	0	0	0	0	0	1	sp|P0A7W1|RS5_ECOLI	sp|P0A7W1|RS5_ECOLI	sp|P0A7W1|RS5_ECOLI	MULTI-MSMS	EXPLO_YZ1_YD1_211124_NKA_c_02	control	508.266	3	508.267	1521.78	1.3951	0.00070911	-0.26656	-0.00013548	1.1286	0.00057362	508.267	23.685	0.33671	23.685	23.576	23.912	0					26	9	4	0	0	0
AHIEKQAGELQEK	13	Acetyl (N-term)	_(Acetyl (N-term))AHIEKQAGELQEK_							1	0	0	0	0	0	1	sp|P0A7W1|RS5_ECOLI	sp|P0A7W1|RS5_ECOLI	sp|P0A7W1|RS5_ECOLI	MULTI-MSMS	EXPLO_YZ1_YD1_211124_NKA_c_02	control	761.896	2	761.897	1521.78	0.56238	0.00042847	0.13061	9.9508e-05	0.69298	0.00052798	761.896	23.68	0.23308	23.68	23.576	23.809	0					12	6	3	0	0	0
AHLAPFVPGHSVVQIEGMLTR	21	Unmodified	_AHLAPFVPGHSVVQIEGMLTR_							0	0	0	0	0	0	0	sp|P33195|GCSP_ECOLI	sp|P33195|GCSP_ECOLI	sp|P33195|GCSP_ECOLI	MULTI-MSMS	EXPLO_YZ1_YD1_211124_NKA_c_02	control	565.558	4	565.557	2258.2	3.309	0.0018714	-0.55368	-0.00031314	2.7553	0.0015583	565.808	61.082	0.63519	61.082	60.757	61.392	0					50	13	5	0	0	0
AHLAPFVPGHSVVQIEGMLTR	21	Unmodified	_AHLAPFVPGHSVVQIEGMLTR_							0	0	0	0	0	0	0	sp|P33195|GCSP_ECOLI	sp|P33195|GCSP_ECOLI	sp|P33195|GCSP_ECOLI	MULTI-MSMS	EXPLO_YZ1_YD1_211124_NKA_c_02	control	754.41	3	753.74	2258.2	2.5807	0.0019452	-1.0949	-0.0008253	1.4858	0.0011199	754.074	61.019	0.59085	61.019	60.757	61.348	0					31	12	3	0	0	0
AHLDATVVLSR	11	Unmodified	_AHLDATVVLSR_							0	0	0	0	0	0	0	sp|P0ABB4|ATPB_ECOLI	sp|P0ABB4|ATPB_ECOLI	sp|P0ABB4|ATPB_ECOLI	MULTI-MSMS	EXPLO_YZ1_YD1_211124_NKA_c_02	control	591.34	2	591.335	1180.66	2.6914	0.0015915	0.025112	1.4849e-05	2.7165	0.0016064	591.336	36.283	0.80515	36.283	36.119	36.924	0					45	20	3	0	0	0
AHNDDMVIGAIQAIK	15	Unmodified	_AHNDDMVIGAIQAIK_							0	0	0	0	0	0	0	sp|P39325|YTFQ_ECOLI	sp|P39325|YTFQ_ECOLI	sp|P39325|YTFQ_ECOLI	MSMS	EXPLO_YZ1_YD1_211124_NKA_s_03	sample	532.614	3	532.612	1594.81	NaN	NaN	NaN	NaN	NaN	NaN	NaN	53.045	1	52.725	52.225	53.225	-0.31992								0	0	0
AHPDVFNIL	9	Unmodified	_AHPDVFNIL_							0	0	0	0	0	0	0	sp|P63284|CLPB_ECOLI;tr|A0A7H2C767|A0A7H2C767_ECOLI;sp|P0ABH9|CLPA_ECOLI	sp|P63284|CLPB_ECOLI;sp|P0ABH9|CLPA_ECOLI	sp|P63284|CLPB_ECOLI	MULTI-MSMS	EXPLO_YZ1_YD1_211124_NKA_c_02	control	513.277	2	513.274	1024.53	4.1757	0.0021433	0.52028	0.00026704	4.696	0.0024103	513.275	65.752	0.53098	65.752	65.457	65.988	0					24	10	3	0	0	0
AHPDVFNILLQVLDDGRLTDGQGR	24	Unmodified	_AHPDVFNILLQVLDDGRLTDGQGR_							0	0	0	0	0	0	1	sp|P63284|CLPB_ECOLI;tr|A0A7H2C767|A0A7H2C767_ECOLI	sp|P63284|CLPB_ECOLI	sp|P63284|CLPB_ECOLI	MULTI-MSMS	EXPLO_YZ1_YD1_211124_NKA_c_02	control	663.35	4	663.099	2648.37	1.4962	0.00099215	-0.64944	-0.00043064	0.84679	0.0005615	663.349	79.86	0.13609	79.86	79.794	79.93	0					10	2	5	0	0	0
AHPDVQAVFAQNDEMALGALR	21	Oxidation (M)	_AHPDVQAVFAQNDEM(Oxidation (M))ALGALR_			AHPDVQAVFAQNDEM(1)ALGALR			AHPDVQAVFAQNDEM(53)ALGALR	0	0	0	0	0	1	0	sp|P02925|RBSB_ECOLI	sp|P02925|RBSB_ECOLI	sp|P02925|RBSB_ECOLI	MULTI-MSMS	EXPLO_YZ1_YD1_211124_NKA_s_03	sample	757.375	3	757.039	2268.1	3.601	0.0027261	-0.81211	-0.0006148	2.7889	0.0021113	757.372	52.676	0.28173	52.356	52.171	52.453	-0.31992					16	5	4	0	0	0
AHPPFASWR	9	Unmodified	_AHPPFASWR_							0	0	0	0	0	0	0	sp|P00722|BGAL_ECOLI	sp|P00722|BGAL_ECOLI	sp|P00722|BGAL_ECOLI	MULTI-MSMS	EXPLO_YZ1_YD1_211124_NKA_c_02	control	534.775	2	534.772	1067.53	4.2916	0.0022951	0.21448	0.0001147	4.5061	0.0024097	534.773	43.941	0.51139	43.941	43.609	44.121	0					23	12	3	0	0	0
AHPSLTLHQDPVYVTR	16	Unmodified	_AHPSLTLHQDPVYVTR_							0	0	0	0	0	0	0	sp|P76015|DHAK_ECOLI	sp|P76015|DHAK_ECOLI	sp|P76015|DHAK_ECOLI	MULTI-MSMS	EXPLO_YZ1_YD1_211124_NKA_c_02	control	459.498	4	459.246	1832.95	2.1238	0.00097537	-1.8027	-0.00082787	0.32117	0.0001475	459.245	33.486	0.6904	33.486	33.167	33.858	0					48	19	4	0	0	0
AHQQQFDGWVNEALAAQK	18	Unmodified	_AHQQQFDGWVNEALAAQK_							0	0	0	0	0	0	0	sp|P0AFM2|PROX_ECOLI	sp|P0AFM2|PROX_ECOLI	sp|P0AFM2|PROX_ECOLI	MULTI-MSMS	EXPLO_YZ1_YD1_211124_NKA_c_02	control	681.335	3	681.001	2039.98	2.9583	0.0020146	-0.24451	-0.00016651	2.7138	0.0018481	681.335	51.299	0.28947	51.299	51.164	51.453	0					21	6	4	0	0	0
AHQQQFDGWVNEALAAQK	18	Unmodified	_AHQQQFDGWVNEALAAQK_							0	0	0	0	0	0	0	sp|P0AFM2|PROX_ECOLI	sp|P0AFM2|PROX_ECOLI	sp|P0AFM2|PROX_ECOLI	MULTI-MSMS	EXPLO_YZ1_YD1_211124_NKA_s_03	sample	681.003	3	681.001	2039.98	3.1627	0.0021538	0.71666	0.00048804	3.8793	0.0026418	681.001	51.762	0.4617	51.43	51.174	51.636	-0.33149					28	9	4	0	0	0
AHRPIIDELQER	12	Unmodified	_AHRPIIDELQER_							0	0	0	0	0	0	1	sp|P21170|SPEA_ECOLI	sp|P21170|SPEA_ECOLI	sp|P21170|SPEA_ECOLI	MULTI-MSMS	EXPLO_YZ1_YD1_211124_NKA_c_02	control	492.938	3	492.935	1475.78	1.6412	0.000809	0.55345	0.00027282	2.1946	0.0010818	493.27	32.181	0.67112	32.181	31.81	32.481	0					48	19	3	0	0	0
AHVGDFIFTSK	11	Unmodified	_AHVGDFIFTSK_							0	0	0	0	0	0	0	sp|P0A988|DPO3B_ECOLI	sp|P0A988|DPO3B_ECOLI	sp|P0A988|DPO3B_ECOLI	MULTI-MSMS	EXPLO_YZ1_YD1_211124_NKA_c_02	control	407.881	3	407.88	1220.62	2.8389	0.0011579	0.63543	0.00025918	3.4743	0.0014171	407.88	45.652	0.49926	45.652	45.47	45.969	0					28	12	3	0	0	0
AHVKGESTEALLPNMVATSLAK	22	Unmodified	_AHVKGESTEALLPNMVATSLAK_							0	0	0	0	0	0	1	sp|P00961|SYGB_ECOLI	sp|P00961|SYGB_ECOLI	sp|P00961|SYGB_ECOLI	MULTI-MSMS	EXPLO_YZ1_YD1_211124_NKA_c_02	control	567.811	4	567.557	2266.2	3.1428	0.0017837	0.48887	0.00027746	3.6316	0.0020612	567.808	52.413	0.31163	52.413	52.272	52.583	0					21	7	3	0	0	0
AHVKGESTEALLPNMVATSLAK	22	Unmodified	_AHVKGESTEALLPNMVATSLAK_							0	0	0	0	0	0	1	sp|P00961|SYGB_ECOLI	sp|P00961|SYGB_ECOLI	sp|P00961|SYGB_ECOLI	MULTI-MSMS	EXPLO_YZ1_YD1_211124_NKA_c_02	control	756.408	3	756.407	2266.2	2.4722	0.00187	-0.77041	-0.00058274	1.7018	0.0012872	756.406	52.413	0.15456	52.413	52.312	52.467	0					9	3	3	0	0	0
AHWVGQGATISDR	13	Unmodified	_AHWVGQGATISDR_							0	0	0	0	0	0	0	sp|P0A7T3|RS16_ECOLI	sp|P0A7T3|RS16_ECOLI	sp|P0A7T3|RS16_ECOLI	MULTI-MSMS	EXPLO_YZ1_YD1_211124_NKA_s_03	sample	466.904	3	466.569	1396.68	2.224	0.0010377	0.14689	6.8533e-05	2.3709	0.0011062	466.569	28.221	0.89544	27.757	27.526	28.421	-0.46334					51	21	4	0	0	0
AHWVGQGATISDR	13	Unmodified	_AHWVGQGATISDR_							0	0	0	0	0	0	0	sp|P0A7T3|RS16_ECOLI	sp|P0A7T3|RS16_ECOLI	sp|P0A7T3|RS16_ECOLI	MULTI-MSMS	EXPLO_YZ1_YD1_211124_NKA_s_03	sample	699.353	2	699.35	1396.68	1.5215	0.001064	0.66522	0.00046522	2.1867	0.0015293	699.35	28.153	0.38973	27.69	27.526	27.915	-0.46334					16	9	2	0	0	0
AHYVLMNVEAPQEVIDELETTFR	23	Oxidation (M)	_AHYVLM(Oxidation (M))NVEAPQEVIDELETTFR_			AHYVLM(1)NVEAPQEVIDELETTFR			AHYVLM(150)NVEAPQEVIDELETTFR	0	0	0	0	0	1	0	sp|P02358|RS6_ECOLI	sp|P02358|RS6_ECOLI	sp|P02358|RS6_ECOLI	MULTI-MSMS	EXPLO_YZ1_YD1_211124_NKA_c_02	control	907.782	3	907.446	2719.32	1.6527	0.0014997	-0.40571	-0.00036816	1.2469	0.0011315	907.78	79.063	0.29166	79.063	78.894	79.186	0					16	5	5	0	0	0
AHYVLMNVEAPQEVIDELETTFR	23	Oxidation (M)	_AHYVLM(Oxidation (M))NVEAPQEVIDELETTFR_							0	0	0	0	0	1	0	sp|P02358|RS6_ECOLI	sp|P02358|RS6_ECOLI	sp|P02358|RS6_ECOLI	MULTI-MATCH	EXPLO_YZ1_YD1_211124_NKA_s_03	sample		3	907.446	2719.32	6.4126	0.0058191	-1.9183	-0.0017408	4.4943	0.0040783	907.779	79.177	0.15425	78.991	78.862	79.016	-0.18609	-0.035878	-0.0026799	NaN	146.13	6	2	3	NaN	NaN	NaN
AHYVLMNVEAPQEVIDELETTFR	23	Unmodified	_AHYVLMNVEAPQEVIDELETTFR_							0	0	0	0	0	0	0	sp|P02358|RS6_ECOLI	sp|P02358|RS6_ECOLI	sp|P02358|RS6_ECOLI	MULTI-MSMS	EXPLO_YZ1_YD1_211124_NKA_c_02	control	1352.67	2	1352.67	2703.32	1.0036	0.0013576	1.0535	0.001425	2.0571	0.0027826	1353.17	79.669	0.30145	79.669	79.444	79.746	0					10	5	3	0	0	0
AHYVLMNVEAPQEVIDELETTFR	23	Unmodified	_AHYVLMNVEAPQEVIDELETTFR_							0	0	0	0	0	0	0	sp|P02358|RS6_ECOLI	sp|P02358|RS6_ECOLI	sp|P02358|RS6_ECOLI	MULTI-MSMS	EXPLO_YZ1_YD1_211124_NKA_s_03	sample	902.452	3	902.114	2703.32	5.4231	0.0048923	-0.71186	-0.00064218	4.7113	0.0042501	902.448	79.87	0.30339	79.693	79.512	79.816	-0.17783					12	6	5	0	0	0
AHYVLMNVEAPQEVIDELETTFR	23	Unmodified	_AHYVLMNVEAPQEVIDELETTFR_							0	0	0	0	0	0	0	sp|P02358|RS6_ECOLI	sp|P02358|RS6_ECOLI	sp|P02358|RS6_ECOLI	MULTI-MATCH	EXPLO_YZ1_YD1_211124_NKA_c_02	control		3	902.114	2703.32	1.1875	0.0010712	0.81445	0.00073473	2.0019	0.0018059	902.45	79.669	0.40364	79.669	79.342	79.746	0	-0.011645	0.0029051	NaN	146.89	24	7	7	NaN	NaN	NaN
AIAAIPEMHELNIGHAIIGR	20	Unmodified	_AIAAIPEMHELNIGHAIIGR_							0	0	0	0	0	0	0	sp|P0A794|PDXJ_ECOLI	sp|P0A794|PDXJ_ECOLI	sp|P0A794|PDXJ_ECOLI	MULTI-MSMS	EXPLO_YZ1_YD1_211124_NKA_c_02	control	532.296	4	532.294	2125.15	3.3561	0.0017864	0.19337	0.00010293	3.5494	0.0018893	532.545	57.208	0.53868	57.208	56.869	57.408	0					16	11	2	0	0	0
AIAAVGAENIATNQIELSPYLQNR	24	Unmodified	_AIAAVGAENIATNQIELSPYLQNR_							0	0	0	0	0	0	0	sp|P30863|DKGB_ECOLI	sp|P30863|DKGB_ECOLI	sp|P30863|DKGB_ECOLI	MULTI-MSMS	EXPLO_YZ1_YD1_211124_NKA_s_03	sample	853.123	3	852.785	2555.33	2.9287	0.0024976	-0.14715	-0.00012549	2.7816	0.0023721	853.119	59.645	0.43703	59.401	59.087	59.524	-0.24425					25	6	5	0	0	0
AIAAVGAENIATNQIELSPYLQNR	24	Unmodified	_AIAAVGAENIATNQIELSPYLQNR_							0	0	0	0	0	0	0	sp|P30863|DKGB_ECOLI	sp|P30863|DKGB_ECOLI	sp|P30863|DKGB_ECOLI	MULTI-MATCH	EXPLO_YZ1_YD1_211124_NKA_c_02	control		3	852.785	2555.33	1.987	0.0016945	2.0303	0.0017314	4.0173	0.0034259	852.788	59.508	0.41998	59.508	59.241	59.661	0	0.053361	0.0046912	NaN	108.08	17	8	3	NaN	NaN	NaN
AIADGPLKGLAAR	13	Unmodified	_AIADGPLKGLAAR_							0	0	0	0	0	0	1	sp|P0A862|TPX_ECOLI	sp|P0A862|TPX_ECOLI	sp|P0A862|TPX_ECOLI	MULTI-MSMS	EXPLO_YZ1_YD1_211124_NKA_c_02	control	626.874	2	626.872	1251.73	2.2549	0.0014135	-1.1687	-0.0007326	1.0862	0.00068093	626.872	46.347	0.31723	46.347	46.153	46.471	0					11	7	2	0	0	0
AIAEATEAGLLGK	13	Unmodified	_AIAEATEAGLLGK_							0	0	0	0	0	0	0	sp|P31979|NUOF_ECOLI	sp|P31979|NUOF_ECOLI	sp|P31979|NUOF_ECOLI	MULTI-MSMS	EXPLO_YZ1_YD1_211124_NKA_c_02	control	622.349	2	622.348	1242.68	1.5356	0.00095568	-0.23473	-0.00014608	1.3009	0.0008096	622.348	42.36	1.0555	42.36	42.115	43.17	0					89	27	5	0	0	0
AIAEHTDLPQILYNVPSR	18	Unmodified	_AIAEHTDLPQILYNVPSR_							0	0	0	0	0	0	0	sp|P0A6L2|DAPA_ECOLI	sp|P0A6L2|DAPA_ECOLI	sp|P0A6L2|DAPA_ECOLI	MULTI-MSMS	EXPLO_YZ1_YD1_211124_NKA_c_02	control	680.37	3	679.697	2036.07	2.6279	0.0017862	-0.4165	-0.0002831	2.2114	0.0015031	679.696	54.746	0.55342	54.746	54.454	55.007	0					37	12	4	0	0	0
AIAEHTDLPQILYNVPSR	18	Unmodified	_AIAEHTDLPQILYNVPSR_							0	0	0	0	0	0	0	sp|P0A6L2|DAPA_ECOLI	sp|P0A6L2|DAPA_ECOLI	sp|P0A6L2|DAPA_ECOLI	MULTI-MATCH	EXPLO_YZ1_YD1_211124_NKA_s_03	sample		3	679.697	2036.07	3.7343	0.0025382	-0.73553	-0.00049994	2.9988	0.0020383	680.031	55.033	0.33164	54.747	54.581	54.913	-0.28622	0.00072732	-0.00048529	NaN	66.977	11	6	2	NaN	NaN	NaN
AIAEQLKYTGNKDAAAAVGK	20	Unmodified	_AIAEQLKYTGNKDAAAAVGK_							0	0	0	0	0	0	2	sp|P0C018|RL18_ECOLI	sp|P0C018|RL18_ECOLI	sp|P0C018|RL18_ECOLI	MULTI-MSMS	EXPLO_YZ1_YD1_211124_NKA_c_02	control	505.779	4	505.527	2018.08	2.2971	0.0011613	-1.0727	-0.0005423	1.2244	0.00061897	505.778	28.364	0.53534	28.364	28.132	28.667	0					47	15	4	0	0	0
AIAEQLKYTGNKDAAAAVGK	20	Unmodified	_AIAEQLKYTGNKDAAAAVGK_							0	0	0	0	0	0	2	sp|P0C018|RL18_ECOLI	sp|P0C018|RL18_ECOLI	sp|P0C018|RL18_ECOLI	MULTI-MSMS	EXPLO_YZ1_YD1_211124_NKA_c_02	control	673.7	3	673.7	2018.08	1.653	0.0011136	-0.46701	-0.00031462	1.186	0.00079901	674.035	28.323	0.34473	28.323	28.197	28.542	0					33	9	4	0	0	0
AIAESIGIHVEK	12	Unmodified	_AIAESIGIHVEK_							0	0	0	0	0	0	0	sp|P0A8N3|SYK1_ECOLI	sp|P0A8N3|SYK1_ECOLI	sp|P0A8N3|SYK1_ECOLI	MULTI-MSMS	EXPLO_YZ1_YD1_211124_NKA_c_02	control	633.855	2	633.856	1265.7	2.6877	0.0017036	-1.4443	-0.00091547	1.2434	0.00078813	633.855	36.447	0.65496	36.447	36.153	36.808	0					34	16	3	0	0	0
AIAETLAAR	9	Unmodified	_AIAETLAAR_							0	0	0	0	0	0	0	sp|P0AEK2|FABG_ECOLI	sp|P0AEK2|FABG_ECOLI	sp|P0AEK2|FABG_ECOLI	MULTI-MSMS	EXPLO_YZ1_YD1_211124_NKA_c_02	control	458.267	2	458.267	914.519	1.5549	0.00071256	-0.091918	-4.2123e-05	1.463	0.00067043	458.267	29.869	1.413	29.869	29.392	30.805	0					77	40	4	0	0	0
AIAETLAAR	9	Unmodified	_AIAETLAAR_							0	0	0	0	0	0	0	sp|P0AEK2|FABG_ECOLI	sp|P0AEK2|FABG_ECOLI	sp|P0AEK2|FABG_ECOLI	MULTI-MSMS	EXPLO_YZ1_YD1_211124_NKA_s_03	sample	458.268	2	458.267	914.519	2.4624	0.0011284	-0.015122	-6.9298e-06	2.4473	0.0011215	458.266	30.377	1.2361	29.887	29.615	30.851	-0.48978					60	28	4	0	0	0
AIAFAVGK	8	Unmodified	_AIAFAVGK_							0	0	0	0	0	0	0	sp|P26616|MAO1_ECOLI	sp|P26616|MAO1_ECOLI	sp|P26616|MAO1_ECOLI	MULTI-MSMS	EXPLO_YZ1_YD1_211124_NKA_c_02	control	388.738	2	388.737	775.459	2.3861	0.00092756	0.12013	4.6697e-05	2.5062	0.00097426	388.737	39.76	0.52269	39.76	39.575	40.097	0					22	14	2	0	0	0
AIAGDSVSGLGTGGMSTK	18	Unmodified	_AIAGDSVSGLGTGGMSTK_							0	0	0	0	0	0	0	sp|P0A7B5|PROB_ECOLI	sp|P0A7B5|PROB_ECOLI	sp|P0A7B5|PROB_ECOLI	MULTI-MSMS	EXPLO_YZ1_YD1_211124_NKA_c_02	control	804.9	2	804.899	1607.78	1.4408	0.0011597	1.6603	0.0013364	3.101	0.002496	804.899	35.753	0.33635	35.753	35.583	35.919	0					14	9	2	0	0	0
AIAQVGTISAN	11	Unmodified	_AIAQVGTISAN_							0	0	0	0	0	0	0	sp|P0A6F5|CH60_ECOLI	sp|P0A6F5|CH60_ECOLI	sp|P0A6F5|CH60_ECOLI	MULTI-MSMS	EXPLO_YZ1_YD1_211124_NKA_c_02	control	523.288	2	522.788	1043.56	2.9478	0.0015411	-1.1841	-0.00061901	1.7638	0.00092209	522.788	36.449	0.73145	36.449	36.229	36.96	0					35	18	3	0	0	0
AIAQVGTISANSDETVGK	18	Unmodified	_AIAQVGTISANSDETVGK_							0	0	0	0	0	0	0	sp|P0A6F5|CH60_ECOLI	sp|P0A6F5|CH60_ECOLI	sp|P0A6F5|CH60_ECOLI	MULTI-MSMS	EXPLO_YZ1_YD1_211124_NKA_c_02	control	880.955	2	880.955	1759.9	0.56678	0.0004993	-0.12429	-0.00010949	0.44249	0.00038981	880.955	34.396	1.3684	34.396	34.146	35.514	0					101	47	6	0	0	0
AIAQVGTISANSDETVGK	18	Unmodified	_AIAQVGTISANSDETVGK_							0	0	0	0	0	0	0	sp|P0A6F5|CH60_ECOLI	sp|P0A6F5|CH60_ECOLI	sp|P0A6F5|CH60_ECOLI	MULTI-MSMS	EXPLO_YZ1_YD1_211124_NKA_c_02	control	587.975	3	587.639	1759.9	1.494	0.00087793	0.021823	1.2824e-05	1.5158	0.00089076	587.639	34.396	0.50359	34.396	34.177	34.681	0					48	14	5	0	0	0
AIAQVGTISANSDETVGK	18	Unmodified	_AIAQVGTISANSDETVGK_							0	0	0	0	0	0	0	sp|P0A6F5|CH60_ECOLI	sp|P0A6F5|CH60_ECOLI	sp|P0A6F5|CH60_ECOLI	MULTI-MSMS	EXPLO_YZ1_YD1_211124_NKA_s_03	sample	880.955	2	880.955	1759.9	1.1729	0.0010332	-0.35379	-0.00031168	0.81906	0.00072155	880.955	34.862	0.66312	34.362	34.162	34.825	-0.49969					66	20	5	0	0	0
AIAQVGTISANSDETVGK	18	Unmodified	_AIAQVGTISANSDETVGK_							0	0	0	0	0	0	0	sp|P0A6F5|CH60_ECOLI	sp|P0A6F5|CH60_ECOLI	sp|P0A6F5|CH60_ECOLI	MULTI-MSMS	EXPLO_YZ1_YD1_211124_NKA_s_03	sample	587.639	3	587.639	1759.9	2.2872	0.001344	-0.43071	-0.0002531	1.8565	0.0010909	587.638	34.862	0.40612	34.362	34.199	34.605	-0.49969					35	12	4	0	0	0
AIASAGLPALVSNSFSK	17	Unmodified	_AIASAGLPALVSNSFSK_							0	0	0	0	0	0	0	sp|P04693|TYRB_ECOLI	sp|P04693|TYRB_ECOLI	sp|P04693|TYRB_ECOLI	MULTI-MSMS	EXPLO_YZ1_YD1_211124_NKA_c_02	control	816.959	2	816.951	1631.89	1.7839	0.0014573	3.1846	0.0026016	4.9685	0.004059	816.954	61.665	0.44941	61.665	61.436	61.886	0					17	9	2	0	0	0
AIASDCADGMTK	12	Cys -> Dha	_AIASDC(Cys -> Dha)ADGMTK_		AIASDC(1)ADGMTK			AIASDC(110)ADGMTK		0	0	0	1	0	0	0	sp|P0A9P0|DLDH_ECOLI	sp|P0A9P0|DLDH_ECOLI	sp|P0A9P0|DLDH_ECOLI	MULTI-MSMS	EXPLO_YZ1_YD1_211124_NKA_c_02	control	574.766	2	574.766	1147.52	0.70988	0.00040802	-0.39696	-0.00022816	0.31293	0.00017986	574.766	24.939	0.36678	24.939	24.766	25.133	0					26	12	4	0	0	0
AIASDCADGMTK	12	Carbamidomethyl (C)	_AIASDC(Carbamidomethyl (C))ADGMTK_	AIASDC(1)ADGMTK			AIASDC(82)ADGMTK			0	0	1	0	0	0	0	sp|P0A9P0|DLDH_ECOLI	sp|P0A9P0|DLDH_ECOLI	sp|P0A9P0|DLDH_ECOLI	MULTI-MSMS	EXPLO_YZ1_YD1_211124_NKA_s_03	sample	620.272	2	620.271	1238.53	1.8086	0.0011218	-0.19608	-0.00012162	1.6126	0.0010002	620.271	23.093	0.29803	22.778	22.586	22.884	-0.3153					12	6	2	0	0	0
AIASDCADGMTK	12	Carbamidomethyl (C)	_AIASDC(Carbamidomethyl (C))ADGMTK_							0	0	1	0	0	0	0	sp|P0A9P0|DLDH_ECOLI	sp|P0A9P0|DLDH_ECOLI	sp|P0A9P0|DLDH_ECOLI	MULTI-MATCH	EXPLO_YZ1_YD1_211124_NKA_c_02	control		2	620.271	1238.53	0.75651	0.00046924	-1.9367	-0.0012013	-1.1802	-0.00073206	620.269	22.842	1.1598	22.842	22.542	23.702	0	0.032101	-0.0015394	NaN	81.865	41	32	2	NaN	NaN	NaN
AIDDHTLEVT	10	Unmodified	_AIDDHTLEVT_							0	0	0	0	0	0	0	sp|P23843|OPPA_ECOLI	sp|P23843|OPPA_ECOLI	sp|P23843|OPPA_ECOLI	MULTI-MSMS	EXPLO_YZ1_YD1_211124_NKA_s_03	sample	557.278	2	557.275	1112.53	1.9791	0.0011029	-1.5069	-0.00083978	0.4722	0.00026314	557.273	36.147	0.30146	35.659	35.511	35.813	-0.48779					15	7	3	0	0	0
AIDDHTLEVTLSEPVPY	17	Unmodified	_AIDDHTLEVTLSEPVPY_							0	0	0	0	0	0	0	sp|P23843|OPPA_ECOLI	sp|P23843|OPPA_ECOLI	sp|P23843|OPPA_ECOLI	MULTI-MSMS	EXPLO_YZ1_YD1_211124_NKA_c_02	control	949.976	2	949.973	1897.93	1.626	0.0015447	-0.43925	-0.00041728	1.1868	0.0011274	950.474	62.205	0.27056	62.205	62.025	62.295	0					9	5	2	0	0	0
AIDDHTLEVTLSEPVPY	17	Unmodified	_AIDDHTLEVTLSEPVPY_							0	0	0	0	0	0	0	sp|P23843|OPPA_ECOLI	sp|P23843|OPPA_ECOLI	sp|P23843|OPPA_ECOLI	MULTI-MSMS	EXPLO_YZ1_YD1_211124_NKA_s_03	sample	950.473	2	949.973	1897.93	2.0135	0.0019128	0.0017594	1.6714e-06	2.0153	0.0019145	950.474	62.392	0.31805	62.164	62.016	62.334	-0.22872					12	6	3	0	0	0
AIDDHTLEVTLSEPVPYFYK	20	Unmodified	_AIDDHTLEVTLSEPVPYFYK_							0	0	0	0	0	0	0	sp|P23843|OPPA_ECOLI	sp|P23843|OPPA_ECOLI	sp|P23843|OPPA_ECOLI	MULTI-MSMS	EXPLO_YZ1_YD1_211124_NKA_c_02	control	780.069	3	779.726	2336.16	3.6937	0.0028801	2.2235	0.0017337	5.9173	0.0046138	780.063	65.237	0.67587	65.237	64.877	65.553	0					47	13	6	0	0	0
AIDDHTLEVTLSEPVPYFYK	20	Unmodified	_AIDDHTLEVTLSEPVPYFYK_							0	0	0	0	0	0	0	sp|P23843|OPPA_ECOLI	sp|P23843|OPPA_ECOLI	sp|P23843|OPPA_ECOLI	MULTI-MSMS	EXPLO_YZ1_YD1_211124_NKA_s_03	sample	780.064	3	779.726	2336.16	3.8001	0.002963	1.5025	0.0011715	5.3026	0.0041346	780.062	65.246	0.50053	65.028	64.821	65.321	-0.21814					50	9	6	0	0	0
AIDDHTLEVTLSEPVPYFYK	20	Unmodified	_AIDDHTLEVTLSEPVPYFYK_							0	0	0	0	0	0	0	sp|P23843|OPPA_ECOLI	sp|P23843|OPPA_ECOLI	sp|P23843|OPPA_ECOLI	MULTI-MSMS	EXPLO_YZ1_YD1_211124_NKA_s_03	sample	1169.6	2	1169.09	2336.16	3.8622	0.0045152	1.7269	0.0020189	5.589	0.0065341	1169.59	65.241	0.29762	65.023	64.872	65.169	-0.21815					17	5	4	0	0	0
AIDDLVKGFEELDTSK	16	Unmodified	_AIDDLVKGFEELDTSK_							0	0	0	0	0	0	1	sp|P0A715|KDSA_ECOLI	sp|P0A715|KDSA_ECOLI	sp|P0A715|KDSA_ECOLI	MULTI-MSMS	EXPLO_YZ1_YD1_211124_NKA_c_02	control	594.308	3	593.972	1778.89	4.389	0.0026069	0.89099	0.00052922	5.28	0.0031362	593.973	65.25	0.57935	65.25	64.877	65.457	0					47	11	5	0	0	0
AIDDLVKGFEELDTSK	16	Unmodified	_AIDDLVKGFEELDTSK_							0	0	0	0	0	0	1	sp|P0A715|KDSA_ECOLI	sp|P0A715|KDSA_ECOLI	sp|P0A715|KDSA_ECOLI	MULTI-MSMS	EXPLO_YZ1_YD1_211124_NKA_c_02	control	890.965	2	890.454	1778.89	3.4	0.0030275	0.25244	0.00022479	3.6524	0.0032523	890.455	65.25	0.58211	65.25	64.782	65.364	0					34	11	5	0	0	0
AIDDLVKGFEELDTSK	16	Unmodified	_AIDDLVKGFEELDTSK_							0	0	0	0	0	0	1	sp|P0A715|KDSA_ECOLI	sp|P0A715|KDSA_ECOLI	sp|P0A715|KDSA_ECOLI	MULTI-MATCH	EXPLO_YZ1_YD1_211124_NKA_s_03	sample		3	593.972	1778.89	4.8257	0.0028663	2.1277	0.0012638	6.9534	0.0041301	593.973	65.413	0.29906	65.195	64.922	65.221	-0.21815	-0.027613	0.0020106	NaN	77.746	9	5	2	NaN	NaN	NaN
AIDFSDGYYK	10	Unmodified	_AIDFSDGYYK_							0	0	0	0	0	0	0	sp|P0AEQ3|GLNH_ECOLI	sp|P0AEQ3|GLNH_ECOLI	sp|P0AEQ3|GLNH_ECOLI	MULTI-MSMS	EXPLO_YZ1_YD1_211124_NKA_c_02	control	589.771	2	589.772	1177.53	2.1038	0.0012407	0.33685	0.00019866	2.4406	0.0014394	589.772	42.054	0.37551	42.054	41.845	42.22	0					26	9	3	0	0	0
AIDFSDGYYK	10	Unmodified	_AIDFSDGYYK_							0	0	0	0	0	0	0	sp|P0AEQ3|GLNH_ECOLI	sp|P0AEQ3|GLNH_ECOLI	sp|P0AEQ3|GLNH_ECOLI	MULTI-MSMS	EXPLO_YZ1_YD1_211124_NKA_s_03	sample	589.618	2	589.772	1177.53	2.1853	0.0012888	0.11734	6.9205e-05	2.3026	0.001358	589.772	42.445	0.58775	42.018	41.765	42.352	-0.42699					45	12	5	0	0	0
AIDGTLSVMVGGDK	14	Oxidation (M)	_AIDGTLSVM(Oxidation (M))VGGDK_			AIDGTLSVM(1)VGGDK			AIDGTLSVM(50)VGGDK	0	0	0	0	0	1	0	sp|P0ABQ2|GARR_ECOLI	sp|P0ABQ2|GARR_ECOLI	sp|P0ABQ2|GARR_ECOLI	MULTI-MSMS	EXPLO_YZ1_YD1_211124_NKA_c_02	control	689.844	2	689.848	1377.68	1.178	0.00081267	-0.96752	-0.00066744	0.21053	0.00014523	690.349	38.721	0.44956	38.721	38.351	38.8	0					16	12	2	0	0	0
AIDGTLSVMVGGDK	14	Unmodified	_AIDGTLSVMVGGDK_							0	0	0	0	0	0	0	sp|P0ABQ2|GARR_ECOLI	sp|P0ABQ2|GARR_ECOLI	sp|P0ABQ2|GARR_ECOLI	MULTI-MSMS	EXPLO_YZ1_YD1_211124_NKA_c_02	control	681.851	2	681.85	1361.69	1.5852	0.0010809	-2.1785	-0.0014854	-0.59326	-0.00040451	682.349	49.482	0.62844	49.482	49.171	49.8	0					28	15	2	0	0	0
AIDGTLSVMVGGDK	14	Unmodified	_AIDGTLSVMVGGDK_							0	0	0	0	0	0	0	sp|P0ABQ2|GARR_ECOLI	sp|P0ABQ2|GARR_ECOLI	sp|P0ABQ2|GARR_ECOLI	MULTI-MSMS	EXPLO_YZ1_YD1_211124_NKA_s_03	sample	682.352	2	681.85	1361.69	2.0537	0.0014003	0.78783	0.00053719	2.8416	0.0019375	682.353	49.749	0.22001	49.394	49.301	49.521	-0.35429					7	4	2	0	0	0
[truncated: 21,085 more rows]
[truncated: 19 more columns]
