# Supplementary material for: Reductive site-selective atypical C,Z-type/N2-C2 cleavage allows C-terminal protein amidation
Source: Sci Adv. 2022 Apr 8;8(14):eabl8675. doi: 10.1126/sciadv.abl8675 (PMC8993120; doi:10.1126/sciadv.abl8675)
Supplement: Supplementary file 2 — Dataset S1 to S3 [file sciadv.abl8675_dataset_s1_to_s3.zip › sciadv.abl8675_dataset_s3.xlsx]

## Sheet: pivot_table
Sum of Intensity	Column Labels
	Control										Control Total	DHA											DHA Total	DHA_desalt_DiB											DHA_desalt_DiB Total	DHA_DiB									DHA_DiB Total	(blank)	(blank) Total	Grand Total
Row Labels	2 Carbamidomethyl (C)	2 Carbamidomethyl (C),Cys -> Dha	2 Carbamidomethyl (C),Oxidation (M)	3 Carbamidomethyl (C)	Acetyl (Protein N-term),2 Carbamidomethyl (C)	Carbamidomethyl (C)	Carbamidomethyl (C),2 Oxidation (M)	Carbamidomethyl (C),Cys -> Dha	Carbamidomethyl (C),Oxidation (M)	Cys -> Dha		2 Carbamidomethyl (C)	2 Carbamidomethyl (C),Cys -> Dha	2 Carbamidomethyl (C),Oxidation (M)	2 Cys -> Dha	3 Carbamidomethyl (C)	Carbamidomethyl (C)	Carbamidomethyl (C),2 Oxidation (M)	Carbamidomethyl (C),Cys -> Dha	Carbamidomethyl (C),Oxidation (M)	Cys -> Dha	Oxidation (M),Cys -> Dha		2 Carbamidomethyl (C)	2 Carbamidomethyl (C),Oxidation (M)	2 Oxidation (M),Cys -> Dha	3 Carbamidomethyl (C)	Acetyl (Protein N-term),Carbamidomethyl (C),Cys -> Dha	Carbamidomethyl (C)	Carbamidomethyl (C),2 Oxidation (M)	Carbamidomethyl (C),Cys -> Dha	Carbamidomethyl (C),Oxidation (M)	Cys -> Dha	Oxidation (M),2 Cys -> Dha		2 Carbamidomethyl (C)	2 Carbamidomethyl (C),Oxidation (M)	3 Carbamidomethyl (C)	Carbamidomethyl (C)	Carbamidomethyl (C),2 Oxidation (M)	Carbamidomethyl (C),Cys -> Dha	Carbamidomethyl (C),Oxidation (M)	Cys -> Dha	Oxidation (M),Cys -> Dha		(blank)
AAAEVGAPFIEIHTGCYADAK																																							19883000						19883000			19883000
AADAHGIPFTLSTVSVCPIEEVAPAIK						9859600					9859600																																					9859600
AADSCHVSQPTLSGQIR																	18357000						18357000						20476000						20476000													38833000
AADVHLCVK
AAENNPELAAFIDECR						41709000					41709000						23254000						23254000						80015000						80015000													144978000
AAGYELGKDITLAMDCAASEFYK									22327700		22327700										8599900		8599900																									30927600
AAGYELGKDITLAMDCAASEFYKDGK																													20130000						20130000													20130000
AALIDCLAPDR																	20440000						20440000						37110000						37110000													57550000
AALIDCLAPDRR						200559000					200559000						44402600						44402600						69496600						69496600				5892400						5892400			320350600
AALQISQSGQTCALLSK						26229000					26229000																		10891000						10891000													37120000
AAPCIIFIDEIDAVGR						9732200					9732200						9579500						9579500						7358200						7358200													26669900
AAQCLLGENDFTSFR						9615300					9615300																																					9615300
AAQSDPNCFFIDDENSR						10820000					10820000						7701800						7701800						13125000						13125000				1913100						1913100			33559900
AAQYVASHPGEVCPAK						2754130000					2754130000						2410130000				55231000		2465361000						8576853700						8576853700				2239037400				67450900		2306488300			16102833000
AASEAVKDAALSCDQFFVNHR						7685300					7685300																																					7685300
AAVLCFAAESVATDCQR	669022300										669022300	29258000											29258000	52704000											52704000													750984300
ACADEWTAR
ACAEAGVFLISPFVGR						206150000					206150000																		290833000						290833000				52962400						52962400			549945400
ACALITDGR																													46109000						46109000													46109000
ACAQLVKPGGDVFFSTLNR						12137000					12137000																																					12137000
ACEEAAEGQVVSPVNFNSPGQVVIAGHK						249710000					249710000						280880000				21839000		302719000						156660000						156660000				78380000						78380000			787469000
ACEEAGISAEAIDPQQAR						3639800					3639800																																					3639800
ACEEVGFVSR						13798000					13798000						18885000						18885000						26062000						26062000													58745000
ACFKPVEELL						14326000					14326000						12983000						12983000						32604000						32604000				1406000						1406000			61319000
ACGAVDYFCQHGHGLISK	13660000										13660000	2626600											2626600																									16286600
ACGEFSLIAR						5609400					5609400																																					5609400
ACIGIITNPVNTTVAIAAEVLKK						3597700					3597700						173190000						173190000						40260000						40260000													217047700
ACQNYGPLYK						5964500					5964500																												4519600						4519600			10484100
ACQTAGMDFDSTQAHSALYDTER						6398100					6398100						2469900						2469900																									8868000
ACVIPEGMVIGENAEEDARR																	59967000						59967000																15784000						15784000			75751000
ACYALRPEGINWPENDDGLPSFR						14051000					14051000																		10428000						10428000													24479000
ADAINAPLSANSFLPQPHPGNCGK						12134000					12134000						23861000						23861000						23568000						23568000				20811000						20811000			80374000
ADCLGIIGVAR						41127000					41127000						44790000						44790000						112460000						112460000				33192000						33192000			231569000
ADDKLIAAAEACIAELNLNAVR																													34008900						34008900													34008900
ADGLGTADHSALACYYEK						85733000					85733000																		86279000						86279000				23636000						23636000			195648000
ADGSQEVVPCR						67877000					67877000						113860000				10566000		124426000						142910000						142910000				34632000						34632000			369845000
AEAVCSQDAMDDIILASDVVMVAR									5789500		5789500																					6325500			6325500													12115000
AEAVITGVCETDFSGYPDCRDEFVK	27526000										27526000																																					27526000
AEAVTCAVMQAK						5748000					5748000						5497300						5497300																									11245300
AEEAGVDLVEISPNAEPPVCR						205568000					205568000						58058000						58058000						65201000						65201000				18293000						18293000			347120000
AEGILLQCQR						3892600					3892600																		5338000						5338000				2745000						2745000			11975600
AELDGKPVIVCSTGIGGPSTSIAVEELAQLGIR																	931000000						931000000						366369000						366369000				1014764000						1014764000			2312133000
AEQAGDNLSCIMVTYPSTHGVYEETIR						15071000			16871000		31942000						113470000			23062000	33655000		170187000						270050000			20157000			290207000				24068000			6139500			30207500			522543500
AETECQNTEYQQLLDIK						262762000					262762000						113959000				4054300		118013300						47827000						47827000				63434000						63434000			492036300
AETYFVALDDTGHVINSGYQTCAEYDTDPQAAK						4755400					4755400																		10374000						10374000													15129400
AFDFACLPNEGVGLAR						135823000					135823000						49039700						49039700						152894000						152894000													337756700
AFICSIK
AGAPLLACEVVPSQEETLAQTAHWITER						7902600					7902600																		32655000						32655000													40557600
AGCPVSQVLK						102050000					102050000						124200000						124200000																222820000						222820000			449070000
AGEAAFQVCR
AGEHIGICSVCSAHPLVIEAALAFDR	164291700										164291700	19735000											19735000	26943000											26943000													210969700
AGHLTYLGDAEIGDNVNIGAGTITCNYDGANK						2989200					2989200																																					2989200
AGQHCAQPLLAELGVTGTLR
AGVPCVPGSDGPLGDDMDKNR						26933000			7302600		34235600						7899900						7899900						11280000						11280000													53415500
AGWCADYNEPTSFLNTMLSNSSMNTAHYK						13866000					13866000																																					13866000
AHALNKNPQCGQASLIR																	15811000						15811000						13256000						13256000													29067000
AIAALDCNDR						17571000					17571000						12426000						12426000																									29997000
AIAEQCDVIITMLPNSPHVK						83514000			19187900		102701900						80357000						80357000						55328000						55328000													238386900
AIALAAGTCQQLAR
AIASDCADGMTK						563330000			7573100		570903100						541260000				44799000		586059000						560670000			6903700			567573700				52072000						52072000			1776607800
AIEENGGWVVGYENCTGAK						4861300					4861300						8216600						8216600																									13077900
AIENQAYVAGCNR
AIMVCDEPSTMELK																	15613000			4046600			19659600						18462000			4907000			23369000													43028600
AIVCAGTWVK
AKAEQAGDNLSCIMVTYPSTHGVYEETIR						33822700			7723900		41546600						86880000			11389000			98269000						97199000			16341000			113540000				17171000						17171000			270526600
ALAAITVNYTPCGHCR	6414900										6414900																																					6414900
ALAEAGCSAVK						36612000					36612000						37505000						37505000						73611000						73611000				35834000						35834000			183562000
ALCDEHGIMLIADEVQSGAGR						110980000			5095900		116075900						51447000						51447000						75982000						75982000				49110000						49110000			292614900
ALCEAVAAR						47347000					47347000						3002300						3002300																									50349300
ALDIIVTCQGGDYTNEIYPK						23575000					23575000						26670000						26670000						44623000						44623000				3917400						3917400			98785400
ALEGFALFAFNQGEVCTCPSR	8063900										8063900																																					8063900
ALENALLEFPGCAMVISHDR									14380000		14380000						47915000			24967000			72882000						106250000						106250000													193512000
ALICDLAK
ALPLPVSVPSHCALMKPAADK																	26210700						26210700						84192000						84192000				33184800						33184800			143587500
ALQECMQHNFSVFR						49719000					49719000						4055100						4055100						18542000						18542000													72316100
ALQGEQGVVECAYVEGDGQYAR						693803200					693803200						453136900				149368000		602504900						1311702200						1311702200				217803700				4857400		222661100			2830671400
ALQPIYDLLENCDVPISK																													79599000						79599000				16403900						16403900			96002900
ALSVPCSDSK						881150000					881150000						1132800000						1132800000						2022700000						2022700000				543820000						543820000			4580470000
ALSYNNIADTDAALECVK						6789900					6789900																		26698000						26698000				3357500						3357500			36845400
ALTICTVSDHIR						51248000					51248000						18698000						18698000						166692000						166692000				88268500						88268500			324906500
ALVEAGVKPCGLGAR						179917000				1002800	180919800						178143000				4177600		182320600						12108000						12108000				125491000				3407400		128898400			504246800
ALVEDEAFTAWLCK						4333400					4333400																																					4333400
ALYPCPLHGISEDDAIASIHR						104940000					104940000						86250000				79877000		166127000																43303100				3689400		46992500			318059500
AMASGVSACLATPFK						62562000			31118600		93680600						15824000			4044100			19868100						32876000			7921300			40797300				12078000			2582800			14660800			169006800
AMDVYCHR						30041000					30041000																																					30041000
AMLHFCENPGK						2298900			12588000		14886900						8207100						8207100						19776000			12919000			32695000				3331900						3331900			59120900
AMSDLQTPEWVGADCAR						3246800					3246800																		8958100						8958100													12204900
AMTDVTGFGLLGHLSEMCQGAGVQAR						6927400					6927400																																					6927400
AMTPGCTVQACGLR	16835000										16835000	12307000											12307000	25997000											25997000	3852800									3852800			58991800
ANAVLLHSCEVTSGTPGCYR	30494000										30494000																																					30494000
ANLPGYLGNCHSSGTVILDQLGEEHMK						433460000			82842000		516302000						599221000						599221000									242290000			242290000				75676000						75676000			1433489000
APECFYIEQK						22386000					22386000						35744000						35744000																15061000						15061000			73191000
APECIEFANK						22682000					22682000						31867000						31867000						59143000						59143000													113692000
AQAGDFMSLCK						2805400					2805400																																					2805400
AQCAINIESPNDKLNSNLNLVAR
AQCLAHDLPDPLEPLEIDGTLLPR						25505000					25505000																																					25505000
AQEILGCPVQVISGEEEAR						4062200					4062200																		4897500						4897500													8959700
AQMCSPEEMPHDVVTMNSR																													3829200						3829200													3829200
AQQTPLYEQHTLCGAR						89630900					89630900						206589700						206589700						3050200						3050200				79024000						79024000			378294800
ARPYSGYENFDFEIPVGGGVSDCYTR						57679000					57679000						14110000						14110000						14074000						14074000													85863000
ASEAGIPVICYNTCINQK	42987000										42987000	94417000											94417000													70453000									70453000			207857000
ATAAAPDKPLYQGFINGHEPCGQIVAMGQGCR	16004000										16004000	21357000											21357000	64691000											64691000													102052000
ATCVFAEPQFRPAVVESVAR																																							10949000						10949000			10949000
ATDALCNYDGPQGK						13129000					13129000						3307900						3307900						3721500						3721500													20158400
ATDIAHNCGLQQVNR						11626000					11626000						5100800						5100800																									16726800
ATEQCVAETGDVYDALADK						14293000					14293000						10174000						10174000						11478000						11478000													35945000
ATLCILDPR						4894000					4894000																		4416000						4416000													9310000
ATQFGDGCFTTAR						4813700					4813700																																					4813700
ATSSSSFLQCSSIIR						37191000					37191000						42049000						42049000						70737000						70737000				18646000						18646000			168623000
AVACLGPVVHTLLSDFK						11279000					11279000																												6688000						6688000			17967000
AVAEACGSQAVIVR						61315000					61315000						40839000						40839000						60263000						60263000				3255000						3255000			165672000
AVCNELTNYLDPTGSQK						4890200					4890200																																					4890200
AVEAAGGEVCMTR						7855200					7855200						18663000						18663000						26768000						26768000				10947000						10947000			64233200
AVEALDHCVEEVAK						47382700					47382700						28810700						28810700						72047000						72047000				12835500						12835500			161075900
AVGEELCPALGLTIPVGK																	31137000						31137000						8602400						8602400													39739400
AVLEAEVQMCGELR																					10524000		10524000																				3897700		3897700			14421700
AVMCVDDPVIR						6555500					6555500																		4036300						4036300													10591800
AVMDDHTCAVVVEPIQGEGGVTAATPEFLQGLR						32861000					32861000																		23548000						23548000													56409000
AVQLNSLSGFCLTK						62736000					62736000						3252300						3252300						24769000						24769000													90757300
AVTDKPSLLMCK						91405700			45257000		136662700						51600400			1383700			52984100						167083000						167083000				72611500						72611500			429341300
AVTQTAQACDLVIFGAK																	27089000						27089000						29466000						29466000				8071700						8071700			64626700
AVVELHTADGTLIEAEACDVGFR						55995000					55995000						92651600						92651600						222681000						222681000				36424900						36424900			407752500
AVYFPHQASNYDPDYDYECATQDGAK						8943100					8943100																																					8943100
AWAEQLYLSMCHEVQK						13451000					13451000																																					13451000
AWELINDIPGVSCVKPR
AWFCGHEFYVDER						14726000					14726000																																					14726000
AWQCGTVQLDFSLPSR						13711000					13711000																		22722000						22722000													36433000
AWVPVTQVPNCWLLVDGVNKPK						134420000					134420000																		372500000						372500000													506920000
CADLGLETVIVER						149848500					149848500																		86485000						86485000				25065000						25065000			261398500
CAGFNNVDLDAAK						13818000					13818000						7113600						7113600						10655000						10655000													31586600
CAGINHMAFYLELER						92603000			81545400		174148400						14598000						14598000						27237000						27237000													215983400
CAHDLTDWK						15404000					15404000																																					15404000
CAIITGAGAGIGK						18364000					18364000						10513000						10513000						18859000						18859000				8114400						8114400			55850400
CDEFTPDSLK						9550900					9550900																		3757800						3757800													13308700
CDERELLPGFTAEADQLELLSR						5517500					5517500																																					5517500
CDFMLDQVGNVFK
CDGPSALPLAK						89775000					89775000						30607000						30607000																7301400						7301400			127683400
CDILEPGTLQGYDRDPR
CDITSEQELSALADFAISK						9899600					9899600						4920100						4920100						12484500						12484500													27304200
CDLLVIKPDQYQTPVELDDEEDD						31218000					31218000																																					31218000
CEFSNDCEVIAR	6848100										6848100																																					6848100
CELLIPIR						5089000					5089000																																					5089000
CELLIPIRR						9134600					9134600						8524100						8524100						11015000						11015000													28673700
CFEDNGLLYDLLEQNGR						9208200					9208200																		9438800						9438800													18647000
CFEGWQQR
CFENDNIIHVSGK						15154000					15154000																																					15154000
CFGVPLVR						10303000					10303000																																					10303000
CFRDEDLR						45151000					45151000						13293000						13293000						21614000						21614000													80058000
CFTDIRDGIEALYR						6809900					6809900																																					6809900
CGEDLNYAR						60366000					60366000						14826000						14826000						7221600						7221600													82413600
CGGNLGTDGSVAYLFSK						20536000					20536000						8987000						8987000						26175000						26175000													55698000
CGIGEISIPENEPGSSIMPGK						5453300					5453300																																					5453300
CGIVGAIAQR						16447000					16447000																																					16447000
CGIVGLPNVGK						14818000					14818000																		26227000						26227000				16126000						16126000			57171000
CGLDGVVCSAQEAVR	3874300										3874300																																					3874300
CGLTPQYEQLENIQK						5216900					5216900																																					5216900
CGMFSSDR						7677600					7677600						2003400						2003400						3715700						3715700													13396700
CHPFFTGK						26175000					26175000																																					26175000
CHSIMNCVSVCPK				5798400							5798400																																					5798400
CIEHLLQR						8470400					8470400																																					8470400
CINGITANK						89361000					89361000																																					89361000
CIYVAIGQK						34847000					34847000						7264500						7264500						20106000						20106000													62217500
CLAGSEPIPESLK						13258000					13258000																		5099600						5099600													18357600
CLHLQLTEK						12397000					12397000																																					12397000
CLLVSYSDKPLGLF
CLNGLAAGEYLEGHTSMIR						5441300					5441300																																					5441300
CMTIPSDQLYLPGHDYVDR																																							8900000						8900000			8900000
CNLALAMLEYNR						11601100					11601100																																					11601100
CNNEVGNTLTLEQLK						7532400					7532400																																					7532400
CPAIEIPR						32191000					32191000						6990100						6990100						20003000						20003000				15181000						15181000			74365100
CQEAAQQGYANATELADYLVAK																													18807000						18807000													18807000
CQLIDLGEWAAEEK						5193600					5193600																		13525000						13525000													18718600
CQNITAGTNTTLYLK
CQSTNDAYPTGFR						108950000					108950000						64671000						64671000						67737000						67737000													241358000
CSHYPNHPLWYTLCDR	23149500										23149500																																					23149500
CTAPVFEPGGGGINVAR						38590000					38590000						20870000						20870000						11455000						11455000													70915000
CTQAALALAELCYNTLLEEGEK	12054000										12054000																																					12054000
CTQELLFGK						177100000					177100000						94697000						94697000						139460000						139460000				51147000						51147000			462404000
CTVQAGLMNPK						4855600					4855600																																					4855600
CTWVASDFDALIPSLK						7615200					7615200																		17488000						17488000				3917400						3917400			29020600
CVCLDNLSGAR	7902800										7902800	2377000											2377000																									10279800
CVDTSMGLTPLEGLVMGTR						15604000					15604000						2851100						2851100																									18455100
CVEMSPEFADGWR						17621000			3682200		21303200						6265300						6265300						5971200						5971200													33539700
CVEQLANWHK						2284872000					2284872000						377412000						377412000						711470000						711470000				80635100						80635100			3454389100
CVEQLANWHKELEEYK						29526100					29526100																																					29526100
CVGIQNEQLVHHDIIDAIENMK						61138000					61138000						47762000						47762000																									108900000
CVIVPNDQMETPHYHVLR									8733100		8733100																																					8733100
CWHYTQDVGK						17292000					17292000						10959000						10959000						11711000						11711000													39962000
DAALSCDQFFVNHR						390647000					390647000						45816000						45816000																									436463000
DACLLPLLR
DAEGNITTIFCTYDADTLSKDPADGRK						18272000					18272000																		22580000						22580000													40852000
DAFVQGEDIVLSEENEFPTQVGDASGTPHLSVGCVR						60043000					60043000																		48855000						48855000													108898000
DALDAGDCVVAEWR
DALFCWK						5210400					5210400																		2544300						2544300													7754700
DAMVPMGGLLCMK									11488400		11488400						27649000			6147500			33796500						43838000			11931000			55769000													101053900
DAVGCADSFVR
DCDIEPELKPIR						22835000					22835000						34297000						34297000						68124000						68124000				11294000						11294000			136550000
DCFALECEAVK	26805000										26805000																																					26805000
DCFALECEAVKR	119547000										119547000	40988000											40988000	46645000											46645000													207180000
DCILVDLASVK						3428000					3428000																		12607000						12607000													16035000
DCLLIQLSQFDK						13843000					13843000																																					13843000
DCVLVDDMIDTGGTLCK	70962000										70962000	43157000											43157000	89374000											89374000													203493000
DDDILILTADHGCDPTWTGTDHTR						77231000					77231000						8380700						8380700						52095000						52095000													137706700
DDSFFDVYTECR						285970000					285970000						79045000				5793700		84838700						286290000						286290000				9570900						9570900			666669600
DFDDAVYCEK						5596500					5596500						4445100						4445100						6339600						6339600				2989300						2989300			19370500
DFNCEDIISR						164160000					164160000						126890000				15291000		142181000						134740000						134740000													441081000
DFNCEDIISRK						7498700					7498700						18534000						18534000						13062000						13062000													39094700
DFTLCADMFK																													4312100						4312100													4312100
DFVWCQEEPLNQGAWYCSQHHFR	20519000										20519000																																					20519000
DGDLVLIDAGCEYK						57262000					57262000						50940000						50940000						112390000						112390000				17629000						17629000			238221000
DGGAQHFADCITAIR						39642000					39642000						9219700						9219700						15232000						15232000													64093700
DGGLAVLYGNFAENGCIVK																													11814000						11814000													11814000
DGGYLYTTTDIACAK						14690000					14690000																												5365800						5365800			20055800
DGLFCAR						34108000					34108000						9837900						9837900						35654000						35654000													79599900
DGVYHCLICDAPLFHSQTK	98208000										98208000													23253000											23253000													121461000
DHIVGLNCGR						13161000					13161000																												6687800						6687800			19848800
DIAVVVAENVPAADILSECK						5192700					5192700						15110700						15110700						27975000						27975000													48278400
DIAVVVAENVPAADILSECKK						60028000					60028000						53898000						53898000																25438000						25438000			139364000
DICLIPASAHGTNPASAHMAGMQVVVVACDK	8494400										8494400																																					8494400
DICQCEALWTPAK	16983000										16983000	13301000											13301000	21351000											21351000													51635000
DIGLGFDCR						6504700					6504700																																					6504700
DILEVICK						56383000					56383000						41479000						41479000																9392900						9392900			107254900
DIPPNVVAAGVPCR
DIQDWCISR						17083000					17083000						21509000						21509000						63306000						63306000				2501500						2501500			104399500
DITLAMDCAASEFYK						357370000			60357000		417727000						390484300			20449000	13912000		424845300						460156400			46907000			507063400				12956000			1746100			14702100			1364337800
DITLAMDCAASEFYKDGK						66180000					66180000						146868000			15274300	6745900		168888200						110153000			15095700			125248700													360316900
DITLTSTCEHHFVTIDGK						83743000					83743000						27242000						27242000						393590000						393590000				39804000						39804000			544379000
DIVAIGCHGQTVWHEPTGVAPHTLQIGDNNQIVAR						3559200					3559200																		212016000						212016000													215575200
DKCEQSANINAYWEPNTLR						5874300					5874300																																					5874300
DKPEDAVLDVQGIATVTPAIVQACTQDK																	15760000						15760000						18392000						18392000				12513000						12513000			46665000
DKPSLIICR						59442000					59442000						85416000						85416000						70957000						70957000				29699000						29699000			245514000
DKPVIVVDGSGMQCQEPANALTK						10975000					10975000																		6074100						6074100													17049100
DKQDLIFGCEQGVDFVAASFIR																													87145000						87145000				37593000						37593000			124738000
DLALAYSPGVAAPCLEIEKDPLK						117080000					117080000						102410000						102410000																4183200						4183200			223673200
DLALNQAMIPLGSCTMK																	27434000						27434000						44077000						44077000				5736600						5736600			77247600
DLAQCVEISNQYGPEHLIIQTR																																							5742500						5742500			5742500
DLAVSSGSACTSASLEPSYVLR						24340000					24340000						23411000						23411000						24188100						24188100				2748900						2748900			74688000
DLCLPFGEDVYPR																													10361000						10361000				4935400						4935400			15296400
DLGEVSGDSCQASNQDSPPSIPTAR						31140000					31140000						4795100						4795100						6264300						6264300													42199400
DLGNMPPNICNAAYLASQAR																	13971000						13971000						12185000						12185000													26156000
DLLPLVEGCTVSTK						91213900					91213900						18597000						18597000						17616000						17616000													127426900
DLMGCQVVTTEGYDLGK						4513600					4513600																		11741000						11741000													16254600
DLPAITLDGHQVEVCANIGTVR						17252000					17252000						32114000						32114000																									49366000
DLPLVTIDGEDARDFDDAVYCEK						27428000					27428000																																					27428000
DLTVFDATCPLVTK						9830800					9830800						22215000						22215000																									32045800
DMEFVQYHPTGLPGSGILMTEGCR						5452700			2312500		7765200																																					7765200
DMVCSPGGTTIEAVR						16515000			5263300		21778300						26357000						26357000						44085000			7577000			51662000				9027600						9027600			108824900
DPDIYAIGDCASCPRPEGGFVPPR	25735000										25735000																																					25735000
DQAVPPTINLDNPDEGCDLDFVPHEAR						356495000					356495000						124238000						124238000						99494000						99494000													580227000
DSTGICFIGER						6716700					6716700																		13683000						13683000													20399700
DVFIDLVCYR						69726000					69726000						8942600						8942600						29433000						29433000													108101600
DVNVFCAPYDLVK						12346000					12346000																		36046000						36046000													48392000
DVPVEFPQGLGLVTICER						8062000					8062000						5434000						5434000																									13496000
DVTTGDTLCDPDAPIILER						548670000					548670000						504800000				56586000		561386000						880110000						880110000				117067000				4778600		121845600			2112011600
DVVIGMGACTDSK																																11421000			11421000													11421000
DVVLLTGDKPGSEPETQALCQLIHR																													48858000						48858000													48858000
DYECLCGK	14379000										14379000	12448000											12448000	40036000											40036000													66863000
EAAIFLPTGTQANLVALLSHCER																	65493000						65493000						32427000						32427000				43199000						43199000			141119000
EACAAANVLLK						22873000					22873000						22308000						22308000						47055000						47055000													92236000
EACFAVEGPK						7640400					7640400						8756300						8756300																2973200						2973200			19369900
EAEFPTGIMLEQHAIAIPHCEAIHAK						25275000					25275000																																					25275000
EAFEQALGCPVLDEFQLYQEAEER
EAGCAQLFNCPVTAIR	14939000										14939000	6026300											6026300	16199000											16199000													37164300
EAGINNCYLEGEMVQGK						8417600					8417600																																					8417600
EAGVQEADFLANVDKLSEDAFDDQCTGANPR						43069900					43069900						25775000						25775000																									68844900
EALGFPMCNK						10317000					10317000						6390900						6390900						8771900						8771900													25479800
EALHPEIDGCEGILNAMAR						7035500					7035500						8138700						8138700																									15174200
EAVAATGATASVIYVPAPFCK						48437000					48437000						75188000						75188000						103604000						103604000				6145500						6145500			233374500
ECCHGDLLECADDRADLAK				15384000							15384000					23641000							23641000															9911700							9911700			48936700
ECDLAGAIK						87250000					87250000						210600000						210600000						188160000						188160000				162870000						162870000			648880000
ECDLAMLPLHTEQPPQIYDGYQSVSPLPADFLER						75847900					75847900																																					75847900
ECGDQFLR						3217600					3217600																		3184400						3184400													6402000
ECITSMVSR						62907000			23625000		86532000						57511000			6842300			64353300						56470000			12894000			69364000													220249300
ECTLETLEEMLEK									261057900		261057900						59918000			165849200	112010000		337777200						908258000			416233900			1324491900				126518300			183885100	46186000		356589400			2279916400
ECTNIYAPLANR						8051000					8051000																																					8051000
ECVPMADLAGEK																	4080200						4080200						4341500						4341500													8421700
EDHPLASLLPCDNVFAIESR						2421500					2421500																		4721700						4721700													7143200
EEFEEICAR						6644500					6644500						21030000						21030000						19359000						19359000													47033500
EEQHLYDLCELEALSLK						18746000					18746000																																					18746000
EEVMLTCRPGNALYVINPSTLVQYPLNDIAQK						8046600					8046600						2902200						2902200																									10948800
EFAEPACVIVK																	10668000						10668000						19804000						19804000													30472000
EFELGECLR						16006000					16006000																																					16006000
EFGELKEETCR						1808800					1808800																		14123000						14123000				8743100						8743100			24674900
EFICIDTGGIDGTEDGVETR						6080500					6080500																																					6080500
EGIFCGVSSGGAVAGALR																																							7229500						7229500			7229500
EGIHTCLDTNGFVR						28435000					28435000						18642000						18642000																									47077000
EGVCGSDGLNMNGK						18337000			8353300		26690300						24687000			7616300			32303300						20761000			16632000			37393000													96386600
EGYFCLDSR						26570000					26570000						14077000						14077000																3127000						3127000			43774000
EIAYFFGEGEVCPR						52422000					52422000						43651000						43651000						65223000						65223000													161296000
EICPELTLR
EIDATCTFSNQAFDSLIPSLK						126650000					126650000						47903000						47903000						91040000						91040000				71625000						71625000			337218000
EIPDEVHVDPYLCTYYYEINNQKPPFNDVR						218270000					218270000						225590000						225590000						607650000						607650000				32735000						32735000			1084245000
EISSCSNVWDFQAR						45478000					45478000						48472000						48472000						44564000						44564000				892120						892120			139406120
EIWFLCR						24503000					24503000																		2228900						2228900													26731900
EKGAQNGCIIAGDNPDAALALEK																	14779000						14779000						12139000						12139000				4440900						4440900			31358900
EKLDNLVFVINCNLQR						147874500					147874500						53071000						53071000						12645000						12645000													213590500
EKNPDLIIGVGGCVASQEGEHIR						3264400					3264400						7807500						7807500																									11071900
ELAGVAGCAVAIAPPEMYIDMAK						155931000			103075000		259006000						133060000	14106000			13382000		160548000						29913000	36326000		65679000			131918000				30307800						30307800			581779800
ELAGVAGCAVAIAPPEMYIDMAKR																	138220000						138220000						69451000						69451000													207671000
ELAGWMCDVLDSINDEAVIER									25543500		25543500																					34365900			34365900													59909400
ELASGLSCPVGFK						36636000					36636000																																					36636000
ELATCTPEYYR						28073000					28073000						29072000						29072000						49911000						49911000													107056000
ELCDQHQALLVFDEVQCGMGR	13767000										13767000													18507000											18507000													32274000
ELDREFGELKEETCR						31890000					31890000																		56577000						56577000													88467000
ELEPLSLVNCSSEFCHITPACR
ELGGTCVNVGCVPK	9015000										9015000	66123000							3266800				69389800	59830000											59830000	49688000									49688000			187922800
ELGIPAVVGCGDATER						67498000					67498000						20370000						20370000						42744000						42744000													130612000
ELGYLGSLAICNVPGSSLVR						176925000					176925000																		124462000						124462000													301387000
ELLHYCLER
ELLSIGIQPDILICR						47989000					47989000																																					47989000
ELNICTGCGPGAMEAPMK																								3347500											3347500													3347500
ELSDDLCSLR						10024000					10024000																																					10024000
ELVEVLCEGVRPDR																					121206000		121206000																									121206000
EMGSAVPEEPVLFIKPETALCDLR																																25438000			25438000							28263000			28263000			53701000
ENCIFLDNPHQAR
ENEATCFGR						53165000					53165000						9560400						9560400						17104000						17104000													79829400
ENNALGAVCAR																	8195300						8195300						10963000						10963000													19158300
ENNCDSVISLGGGSPHDCAK	3601700										3601700																																					3601700
ENNFALPAVNCVGTDSINAVLETAAK						221153800					221153800						174260000				318584000		492844000						1373200000						1373200000				1681950000				94741000		1776691000			3863888800
ENNIDIVECVK						7958800					7958800						6302400						6302400						9461800						9461800													23723000
ENRPGYPAIAISDVSHISCVGNDFGFNDIFSR						157366000					157366000																		28904000						28904000				48894000						48894000			235164000
EPHSVIGSSCIGASVIGGICNNSGGSLVQR	6860400										6860400													6763000											6763000													13623400
EPILCAPNDPDDARPLSAVQGEK						14565000					14565000						16875000						16875000						34202000						34202000				7664000						7664000			73306000
EQCDLLVCGHHHSFINR	15365000										15365000													23396000											23396000	2069200									2069200			40830200
EQCSAELLR
EQDAPITADQLLAPCDGER						178108000					178108000						99217000				8544700		107761700						76097000						76097000				14552000						14552000			376518700
EQGACPWFNETTYAK						13517000					13517000						8701400						8701400						10486000						10486000													32704400
EQGLTPVLCIGETEAENEAGK						77443000					77443000						81339000				2660000		83999000						193202000						193202000				92412000						92412000			447056000
EQGLTPVLCIGETEAENEAGKTEEVCAR	966454000										966454000	655005000			14663000		142033000		184603000				996304000	1596160000											1596160000	183960000			68627000		5360700				257947700			3816865700
EQGNESPLNIIACENMVR						5110400					5110400						14650000			5504700			20154700						34698000			21608200			56306200				26743000						26743000			108314300
EQVGDEHIGVIPEDCYYK						8233700					8233700						3393100						3393100																									11626800
EQYGFQLLHLTCCR	8442700										8442700																																					8442700
EREELAVINDQFGAPTGAELLADCTAHAIR						46087000					46087000																																					46087000
ERPDAVLPTMGGQTALNCALELER						29348000			25204000		54552000																		218630000						218630000				27300000			7087100			34387100			307569100
ESCGWCTPCR				23230000							23230000					5642400							5642400				7844100								7844100			1174700							1174700			37891200
ESGLILAGTHGDENSSVVTLSCALR																	5036500						5036500																									5036500
ESGLLGLTEVTSDCR						121840000					121840000						78086000				13179000		91265000						124140000						124140000													337245000
ESLLDEAQGADCLMVKPAGAYLDIVR						68428000					68428000						66726000			18046000			84772000						218450000			64907000			283357000													436557000
ETGACNVQVIGK																													93625000						93625000				40098000						40098000			133723000
ETGKPIYNAIVWQCR						180415000					180415000						25905000						25905000						62031000						62031000													268351000
ETLAVCER						14950000					14950000																																					14950000
ETPCDPRPQAEIR						12293000					12293000						3965900						3965900						3375600						3375600													19634500
EVCDLLLLAQGK																													17139000						17139000													17139000
EVCHVPLIASGGAGTMEHFLEAFR																	55338000						55338000						19063000						19063000													74401000
EVDIYQGDTPFCHFAYIEK						18722000					18722000						19092000						19092000						24663000						24663000				11898000						11898000			74375000
EVFQDLNHHGVYHSGEVVGLGNLVCEK						44219000					44219000																																					44219000
EVNGKPCNVVELQGTVGASVAIDR						12408100					12408100						100944600						100944600						150281000						150281000				29625100						29625100			293258800
EVRPDAIICTGR						56963400					56963400						7728200						7728200						10440000						10440000				4010900						4010900			79142500
EVVDFCHR						29872000					29872000						18398000						18398000						26435000						26435000													74705000
EVVEEAYAADPEMIASAACDIQAVR						12614000					12614000																																					12614000
EWAANRPELQALCTQYGELAQAGTQR						27101000					27101000						9291000						9291000																									36392000
EWEGLQDTVFASPPCR						15630500					15630500																																					15630500
EYCDLLR						14645000					14645000						14738000						14738000																									29383000
EYCIKPMNCPGHVQIFNQGLK	18676000										18676000	15680000											15680000	35399000											35399000													69755000
EYDTFCGAIDKLEAELK						20820000					20820000						29989000						29989000						42818000						42818000													93627000
EYEATLEECCAK	11061000										11061000	8890100											8890100	7461500											7461500	11210000									11210000			38622600
EYEATLEECCAKDDPHACYSTVFDK				34773100							34773100					7049200							7049200				50394600								50394600			21697000							21697000			113913900
EYHLLNPVIVDCTSSQAVADQYADFLR						12714000					12714000																																					12714000
FADVACAGPLLAAELDALGK																	108360000						108360000						71140000						71140000				10497000						10497000			189997000
FADWPCDLK						6506500					6506500																																					6506500
FAGDDLPSNPVACALAIADK						42933000					42933000						11173000						11173000																									54106000
FCDELRDQNEDIDREDFAQR						16616000					16616000																																					16616000
FCGAEGLNNVITLSTFR						527657000					527657000						93686000				16517000		110203000						1199940000						1199940000				228887000						228887000			2066687000
FCIITDEAR
FCLPNSR						109210000					109210000																		34972000						34972000				33262000						33262000			177444000
FCLVAEGQAQLYPR						14370000					14370000						13456000						13456000						12511000						12511000				9435000						9435000			49772000
FCNSEFGDLK						27976000					27976000						18042000						18042000						37453000						37453000													83471000
FCPTGGISPANYR						75521000					75521000						29157000						29157000						76915000						76915000				61274000						61274000			242867000
FCQALMTELYR						4473100					4473100																																					4473100
FCQLLGGR
FCVHLIPETLER						38766000					38766000						11336000						11336000						23686000						23686000				2014800						2014800			75802800
FCVPNKEVMPER																	11858000						11858000						13648000						13648000				3655300						3655300			29161300
FDFNDICAAISDKLER																	4964500						4964500																									4964500
FDFPDRDDENWLCHSLYLPESESMTR						103419000					103419000																																					103419000
FDGNACVLLNNNSEQPIGTR						193932000					193932000						42373000						42373000						34407500						34407500													270712500
FDPSSGCLPK						6964100					6964100						2482800						2482800																									9446900
FDSCFLTAK						4822500					4822500																												5849900						5849900			10672400
FEGCYHGHADCLLVK	59966000										59966000	6740900											6740900	6831200											6831200													73538100
FEPCGLTQLYGLK						7913600					7913600																																					7913600
FGAIAGCMVTEGVVK						10423000					10423000																																					10423000
FGCATRPIPNLPEAR																													39754000						39754000				22260000						22260000			62014000
FGDVGADTLGHIAEACAK						414780000					414780000						99865000				11233000		111098000						344808000						344808000				17891000						17891000			888577000
FGFVLPMDECLAR						4381500					4381500						6252300						6252300																									10633800
FGQGQVSLPGGCTIGAR						7624900					7624900																		3889600						3889600													11514500
FGTNPFCVVFPR						15968000					15968000						2240100						2240100																									18208100
FICDRPLEVRPVEFHNPLK						13113000					13113000																																					13113000
FICGTQDSHKELEQK						917450000					917450000						1777470000						1777470000						489940000						489940000				39458000						39458000			3224318000
FICIADASK																	81684000						81684000						195280000						195280000				124850000						124850000			401814000
FIEIPVVYGGAGGPDLAVVAAHCGLSEK						12644000					12644000						15292000						15292000						30562000						30562000													58498000
FIGELPEECVEEVR						6622400					6622400																																					6622400
FLHCLPAFHDDQTTLGK						14144000					14144000																																					14144000
FLVCNEDIDHIIGYVDSK																	5824400						5824400						13315000						13315000													19139400
FLWIGCSDSR						16616000					16616000																		9526200						9526200				12626000						12626000			38768200
FNDSGIVGCLTVTPYYNRPSQEGLYQHFK						40367000					40367000																																					40367000
FPEHCGIGIKPCSEEGTK	64407300										64407300	36703100											36703100	89729000											89729000													190839400
FPEHCGIGIKPCSEEGTKR	55776000										55776000	48151000											48151000	86119000											86119000	9704500									9704500			199750500
FPHCFSAEGEAR						12049000					12049000																																					12049000
FPHCFSAEGEARPLK						14242000					14242000						2614600						2614600																									16856600
FPVSQSIDELMEACR						15384000					15384000																																					15384000
FSQVIDEDVYPILSLQSCLDKR						21671000					21671000																																					21671000
FSSCGGGGGSFGAGGGFGSR						57841500					57841500						18325000						18325000						44512000						44512000				20798000						20798000			141476500
FSVVPPGTGICHQVNLEYLGK						123200000					123200000						499420000				15286000		514706000						135030000						135030000								13904000		13904000			786840000
FTDMHQWICDLEDFDDDPQASNEK																													25716000						25716000													25716000
FTIDCSGVR						13149000					13149000																																					13149000
FTLLPTCCLGNCDK				15271000							15271000																																					15271000
FTSPVTCK
FTTHPNPNVGCVIVK						18072000					18072000						25918000						25918000						25342000						25342000													69332000
FTTIHIQELACVSR						48003700					48003700						27941000						27941000						61108200						61108200													137052900
FVIGGPMGDCGLTGR									12514500		12514500																																					12514500
FVIVCDDDVNAR						9911300					9911300						14085000						14085000						14679000						14679000				3543600						3543600			42218900
FVQPGTQVYDLGCSLGAATLSVR
FVVECDGEK						9721800					9721800						324480000						324480000						6219100						6219100													340420900
FYNGDCAMTTASSGSLANIR						2034300					2034300						9672800						9672800						22796000						22796000				7443900						7443900			41947000
GAAAQAVQCANIR						9677600					9677600						11688000						11688000						10326000						10326000				2678400						2678400			34370000
GAKPVHWCVDCR	12494000										12494000	8776400											8776400	11718000											11718000													32988400
GALDCSGVK						223510000					223510000						11759000						11759000						10662000						10662000													245931000
GANFDKYAGQDIVSNASCTTNCLAPLAK	357970000										357970000	99099000							9905700		78766000		187770700	86554000							6617000				93171000	7278300							5426100		12704400			651616100
GAQNGCIIAGDNPDAALALEK																	31314000						31314000						55577000						55577000				2707200						2707200			89598200
GATVTTAESCTGGWVAK																	16106000						16106000																									16106000
GAVVDNTALLTCLNEGQK						30525000					30525000						12811000						12811000						26696000						26696000				8503500						8503500			78535500
GCAIDIGTVIDNDNCTSK	16481000										16481000													6988600											6988600	2489000									2489000			25958600
GCDGPWGPHAK						19683000					19683000																																					19683000
GCETNGFNYFDK																													11554000						11554000				2557000						2557000			14111000
GCGITVDQAER						67871000					67871000						34014000						34014000						53663000						53663000													155548000
GCYTGQEMVAR						25604000					25604000						34940000						34940000						21827000						21827000				23607000						23607000			105978000
GDAAAPTCILLK						8527800					8527800																		5010900						5010900													13538700
GDEWICDR						19457000					19457000						18778000						18778000						19400000						19400000				6012500						6012500			63647500
GDFVGFDIDLGNEMCK						1752900					1752900																		4267600						4267600													6020500
GDIVLCGFEYGR						37554000					37554000																		25851000						25851000													63405000
GDLGLVIACLPYA						28673000					28673000																																					28673000
GDSLDACAELGR						12621000					12621000						20300000						20300000						28628000						28628000				10403000						10403000			71952000
GDSLDACAELGRK
GDWLDCAK						33563000					33563000						11945000						11945000						27328000						27328000													72836000
GDYLAYSEEEHPVALQLGGSDPAALAQCAK						2731200					2731200																		17821000						17821000													20552200
GEADAMICGTVGDYHEHFSVVK						9126000					9126000						19356000						19356000						26135000						26135000													54617000
GEAHDQEFTIHCQVSGLSEPVVGTGSSR						17755000					17755000																																					17755000
GECEMFIIHAR																													3751400						3751400													3751400
GEGIACEAVALLIK																													3856900						3856900													3856900
GEGQPGDIETLEQLCR						12986000					12986000																												8350600						8350600			21336600
GELHCVGATTLDEYR						246140000					246140000						147280000						147280000						146840000						146840000				13112000						13112000			553372000
GETCPNELV						13249000					13249000						12566000						12566000						8088800						8088800													33903800
GFDSGDPAQCNTFGK						4883700					4883700						3256400						3256400						4741600						4741600				2488900						2488900			15370600
GFGFICPEGGGEDIFAHYSTIQMDGYR						12049000			14989000		27038000																					18423000			18423000				2194300						2194300			47655300
GFTQDDAHIFCTEEQIR						4553600					4553600																																					4553600
GFTQDDAHIFCTEEQIRDEVNGCIR	234991000										234991000	32708300											32708300	63213700											63213700													330913000
GFVICTPDPK						61458000					61458000						56474000						56474000						95861000						95861000				39752000						39752000			253545000
GFYPACGALCAGIEK	5245700										5245700																																					5245700
GFYSQCAK
GGALDYQEWCAAHPGER						9469300					9469300						16470000						16470000						17458000						17458000				4826500						4826500			48223800
GGAQGDLLCR						13109000					13109000																																					13109000
GGAWMDDCVGQMR																	8584200						8584200						9690500						9690500				3031800						3031800			21306500
GGDFCYSDGEFAAILEDVR						4129400					4129400																																					4129400
GGEAFHTGCIPFYK						13402000					13402000																																					13402000
GGGLCLGGK						57071000					57071000						8927400						8927400																10938000						10938000			76936400
GGLGLAEDTSDAAISCQQVGPIELSDR						59111000					59111000																		48472000						48472000				42609000						42609000			150192000
GGLPGCVEVCPAGAVIFGTR
GGVIVYPTDSGYALGCK						12817000					12817000																																					12817000
GGVPVCWPWFGPAAQQGLPAHGFAR						44732000					44732000																		199186000						199186000				36415000						36415000			280333000
GHEVNFICADDAHGTPIMLK						18210000			16373700		34583700						43891000			5142800			49033800						121148000						121148000				3785300						3785300			208550800
GIAETAQCGAILGIGGGK						40212000					40212000						20571000						20571000																16801000						16801000			77584000
GIASMHCSANVGEK						92944300					92944300																		151654000						151654000				16345000						16345000			260943300
GIATCVLLGNPAEINR						102612000					102612000						72553000						72553000						139684000						139684000													314849000
GICDVLVANGK																													55694000						55694000				14666000						14666000			70360000
GICLSAGSPVSHSALIAR						11537000					11537000																																					11537000
GIDEFYAQCEK
GIHNLSQAPQEGCVLTIGNFDGVHR						12650000					12650000																		12884000						12884000													25534000
GILETITCR						18742000					18742000						6180800						6180800						16079000						16079000													41001800
GINFIACPTCSR	23569000										23569000																																					23569000
GIPIATTTAVALAEHHDLDLPYCFNR						16370000					16370000																																					16370000
GIRPGAYCEPK						269094000					269094000						131916000						131916000						520212000						520212000													921222000
GITCIDLSR
GKYPLEAVSIMATICER						7736000					7736000						16661000						16661000						26002000						26002000				7466600						7466600			57865600
GLAYAPYADLVWCETSTPDLELAR						490542000					490542000						46120100						46120100						234879000						234879000													771541100
GLCGGLNINLFK						15066000					15066000																																					15066000
GLFAVGECSSVGLHGANR						12954000					12954000																																					12954000
GLHIPAVTHVFNYDLPDDCEDYVHR						35033000					35033000																																					35033000
GLLAFSPEKPGTTEAQCNYYYAK						5588500					5588500						6525200						6525200						9089700						9089700				4759100						4759100			25962500
GLLIWGPDSGSQACGDIGPGR						11906000					11906000																		11591000						11591000				1384000						1384000			24881000
GLMTVGEMSSTSLEHCQR						10730000					10730000						20094000						20094000						24891000						24891000				12244000						12244000			67959000
GLSGYDSPYVPGWDCHGLPIELK						91597000					91597000																		469320000						469320000													560917000
GMCSLIPNLEGISDNIR
GMGESNPVTGNTCDNVK						201503000			123680500		325183500						76899000			12870100	5429300		95198400						74396500			41663800			116060300				5684700						5684700			542126900
GNCTPNAEFNIAADPEAAACVFR	60885000										60885000	20633000											20633000																									81518000
GNDFFQQIQLTQCTR						7293000					7293000																																					7293000
GNPCVEAVLEK																													13044000						13044000													13044000
GNVINLSLGFSHPVDHQLPAGITAECPTQTEIVLK						101670000					101670000																		12403000						12403000													114073000
GPSICDVLTGGAHGVPR
GPSISIATACTSGVHNIGHAAR						21512000					21512000						6580900						6580900						78381000						78381000													106473900
GPTLEDACNVLGVKPTDDATTIKR						6245300					6245300																		8232500						8232500													14477800
GRQDVVDCEVK																													276160000						276160000				63217000						63217000			339377000
GSCGIGGGIGGGSSR						13306000					13306000																																					13306000
GSDYIGDQDAIEYMCK						47467000			5823000		53290000						14344000						14344000						35978000			4243100			40221100													107855100
GSGGLGGACGGAGFGSR
GSHEYCDVMGR						428799000					428799000						20132000				6698700		26830700						276397000						276397000				28467000						28467000			760493700
GSLAYAEDPCGAEQGFSGR						5128600					5128600						3271800						3271800						5766600						5766600													14167000
GSSGGGCFGGSSGGYGGLGGFGGGSFR						97479000					97479000						61993000						61993000						75730000						75730000				26247900						26247900			261449900
GSVNPECTLAQLGAAK						890475000					890475000						99982000				9853800		109835800						366711000						366711000				27628000						27628000			1394649800
GTCQTYILGQR						14396000					14396000																																					14396000
GTVVDIPALCDALASK						25830000					25830000						5189300						5189300						21582000						21582000													52601300
GVCDLADK						5572300					5572300																																					5572300
GVCDLADKYDALVMVDDSHAVGFVGENGR						156841000					156841000						265644000			137313000			402957000						559960000						559960000				10921000						10921000			1130679000
GVCSDVVIR						59179000					59179000						77667000						77667000						204570000						204570000				61668000						61668000			403084000
GVFAAGDCTTVPYK						33432000					33432000						41843000						41843000						49201000						49201000				9724300						9724300			134200300
GVFTFDPGFTSTASCESK						348051000					348051000						413340000				47396000		460736000						413428000				24134000		437562000				6475100						6475100			1252824100
GVLGYTEDDVVSTDFNGEVCTSVFDAK						48565300					48565300						186627000						186627000						309550000						309550000				61849400						61849400			606591700
GVLPTCQDTGTAIIVGK						273513000					273513000						86063000						86063000						344850000						344850000				5866300						5866300			710292300
GVLPTCQDTGTAIIVGKK																													8927300						8927300													8927300
GVQCDLAMIGSK						20982000			3683900		24665900																																					24665900
GVSACATCDGFFYR	15235000										15235000	8510200											8510200	15725000											15725000	6513400									6513400			45983600
GVTYCPHCDGPLFK	26383000										26383000													26113000											26113000													52496000
GYCADAASGQLDLNNPLIK						6619300					6619300						11569000						11569000						29955000						29955000													48143300
HAECSVLVVR						12567000					12567000						15052000						15052000						15957000						15957000													43576000
HAEDPTPLVCHGSWPGVITR						19559000					19559000						15894000						15894000						18729000						18729000													54182000
HAHYFDTLCVEVADK
HAIVAITEHMCDVDELAHFIEK						72912200					72912200						49972100						49972100						27461000						27461000													150345300
HANPCGVAIGNSILDAYDR																	5783600						5783600						10682000						10682000				6491500						6491500			22957100
HATNSELLCEAFLHAFTGQPLPDDADLRK						5614500					5614500																																					5614500
HCAVGIEPNR						17890000					17890000																		105410000						105410000													123300000
HCPRPIVMPLSNPTSR						2083400					2083400																																					2083400
HDGSAATCDDFVQAMEDASNVDLSHFR						31658300					31658300						122765000						122765000						80668000						80668000				31664200						31664200			266755500
HGASCPVGMGVSCSADR	71022000										71022000	21295000											21295000	18879000											18879000													111196000
HGCALGSIVGKDESVEVPSVGGRPPR						5811000					5811000																																					5811000
HGNTSAASVPCALDEAVR						31155000					31155000																																					31155000
HLEAGCDLLK						10400000					10400000						27684000						27684000						18246000						18246000				5209400						5209400			61539400
HNVAPIFICPPNADDDLLR						48006000					48006000						18181000						18181000						52409000						52409000													118596000
HPHVELCDLLK						21863000					21863000						10513000						10513000																									32376000
HVANMENANSTEFVPDCK						22836000			4518300		27354300						5842100						5842100						9325700						9325700													42522100
HVDTVCISSYDHDNQR						67124000					67124000						148265000						148265000						34204000						34204000				28388800						28388800			277981800
HVITVFTDITCGYCHK												5258300											5258300	12385000											12385000													17643300
HVLLADETVCIGPAPSVK						22678000					22678000																																					22678000
HYAHVDCPGHADYVK						46754386600					46754386600						38961000				247260000		286221000						13528639220						13528639220													60569246820
IAAGCGMQVQDVNR						2378200					2378200																																					2378200
IAAVAEDGEPCVTYIGADGAGHYVK						228040000					228040000						424730000				51502000		476232000																142320000				10871000		153191000			857463000
IACLEEIAWR						4882000					4882000																																					4882000
IADIYANCGITK						148670000					148670000																		138240000						138240000				12518000						12518000			299428000
IADIYANCGITKK						14465000					14465000						22334000						22334000						43882000						43882000													80681000
IAEACGITGIR																																							14610000						14610000			14610000
IAEGAALMTETTVECR									3653900		3653900																																					3653900
IAIAACEQCGR	7815700										7815700																																					7815700
IALFCNVPEK																													36362000						36362000													36362000
IASSGLCGSDLPR						1143821900				4529200	1148351100						511763700				37493000		549256700						461095300				2810400		463905700				50105000						50105000			2211618500
IAVINCEAFEVCVQR												4466600											4466600	9223500											9223500													13690100
ICEHYVTVTQK						23050000					23050000						109357000						109357000						196524000						196524000				10224000						10224000			339155000
ICGVCTTTHALSSVR	25928000										25928000																																					25928000
ICLEPQACLLAATVGTAEQK	5542200										5542200	8080900											8080900																									13623100
ICNDYIVNEQHAVSACLGYHGYPK	20389000										20389000	24618000											24618000	9863200											9863200	15076000									15076000			69946200
ICSIPHPSYHEEQLAEYIVGWAK						345630000					345630000						564530000						564530000						228700000						228700000				191330000						191330000			1330190000
IDCEIENGVVSK						62735000					62735000						48622000						48622000						37230000						37230000													148587000
IDEVFIGSCMTNIGHFR						70372000			24563000		94935000						213990000			21936000	12582000		248508000						172230000			60487000			232717000				27792000						27792000			603952000
IDILVNNAGVCR						14563000					14563000																																					14563000
IDNVLVCPNSNCISHAEPVSSSFAVR	5270100										5270100	41057000											41057000	28543000											28543000	18479000									18479000			93349100
IDPVGACVGMR						14902000			2435200		17337200						29782000						29782000						34312000						34312000													81431200
IDVQGVSCHGSAPER																	21664000						21664000						35103000						35103000													56767000
IEFTLYDCLDR						49556000					49556000						17982000						17982000						36724000						36724000													104262000
IEIAYCGVCHSDLHQVR	100638000										100638000	109370000											109370000	100407000											100407000	4619700									4619700			315034700
IEIPGCSLCMGNQAR	66546100		29288000								95834100	55107800		7709000									62816800	144832900	18016000										162848900	15496000	2405500								17901500			339401300
IEIVVPDDIVDTCVDTIIR						7722500					7722500						46394000						46394000						70044000						70044000													124160500
IELPSIPDGCVQNAHMFYIK						5886200					5886200																																					5886200
IEQAAEGLECR						4834900					4834900						5014200						5014200																									9849100
IESMVANRPDWCISR						22932000					22932000						25339000						25339000						59436000						59436000													107707000
IEYLGGCVNEMPYVLAVEK						20630000					20630000																																					20630000
IFEAAELSHQTNTLPEVCGR						12736000					12736000						20313000						20313000																									33049000
IFGDWLCETAAK
IFGPVKDYECLCGK	62862900										62862900	40289400											40289400	45869000											45869000													149021300
IFLEGECVVTNSR						3046500					3046500						4919300						4919300						4308100						4308100													12273900
IFNADGSEVAQCGNGAR						3640900					3640900						7046600						7046600						7360100						7360100													18047600
IFNTNHAFCLETEK						7374700					7374700																																					7374700
IGAAASNTNADWYCR						11779000					11779000						1762400						1762400						3575200						3575200													17116600
IGCAPITWPIGCGK	10158000										10158000																																					10158000
IGCIAGPEEMPLCHYR
IGDLCWAAGDQQAR						147750000					147750000						59842000						59842000						237580000						237580000				6879400						6879400			452051400
IGDVVFDVVKPCSR						6786900					6786900																																					6786900
IGFIGCGNMGK						11141000					11141000																												3676200						3676200			14817200
IGFLCDIR						68602000					68602000						4146800						4146800						43157000						43157000													115905800
IGLNCQLAQVAER						135153300					135153300						166375300				12672000		179047300						212170000						212170000				142517700				2876300		145394000			671764600
IGTGCVIK																	17401000						17401000						31407000						31407000				14195000						14195000			63003000
IHCSILAEDAIK						34576000					34576000						39154100						39154100						55360300						55360300				2331800						2331800			131422200
IHGLADCMQGEMISLPGNR						185043300	5747100		62118000		252908400						67652000	2406000		47972500	11190000		129220500						373196000	8622100		18678000			400496100				12024000						12024000			794649000
IHGVNYSISSACATSAHCIGNAVEQIQLGK	149099000										149099000	81598000											81598000	230280000											230280000	13866000									13866000			474843000
IHLDASMSCAGDPIPLAPETVAER						540608000			850672400		1391280400						5696400			37695100	6762800		50154300						172230800			48000200			220231000													1661665700
IHSFESCGTVDGPGIR						48687000					48687000						15536000						15536000																									64223000
IIDFALSNCINSGIR																													14154000						14154000													14154000
IIFDGVNSAFHLWCNGR						12905000					12905000																		62753000						62753000													75658000
IIGIDLGTTNSCVAIMDGTTPR						100041000			20975700		121016700						163413000			17363600	33535000		214311600						184476000						184476000				130835000			10868600	13716000		155419600			675223900
IILCTGDMGFGACK	19849000		6683400								26532400	28077000											28077000	34586000	7060200										41646200													96255600
IILGGDHLGPNCWQQENADAAMEK						992743700			782445100		1775188800						275200000			80432000			355632000						327178900			94588000			421766900				3350000						3350000			2555937700
IINEISPAANTALEGLYQSGDALCTQCEAEGFR	166016000										166016000	79809000											79809000													22223000									22223000			268048000
IINNGVPESSFTLSIVPNDQVDQPDSQVVGHCANDTHK																	111180000						111180000																									111180000
IIPCLDVR						7828200					7828200						6736300						6736300						10164000						10164000													24728500
IIPLCPFAK						4797500					4797500																		2331500						2331500													7129000
IIVACGGAVATSTMAAEEIK						38316000					38316000						29326700						29326700						15358400						15358400				2019200						2019200			85020300
ILCCGNGTSAANAQHFAASMINR																								9589000											9589000													9589000
ILEHVCPQIPADKPR						2951400					2951400																																					2951400
ILEQCLNNMPEGPFK						17746000					17746000						4733900						4733900																									22479900
ILIEGPVLCK																	13530000						13530000						27174000						27174000				1998700						1998700			42702700
ILITGCPIGGAAEK						42324000					42324000						28397000						28397000																									70721000
ILLDAPCSATGVIR						32628000					32628000																		4924100						4924100													37552100
ILLIGCGK						29206000					29206000						3560200						3560200						15344000						15344000				1873500						1873500			49983700
ILLQCDNLCK						13425000					13425000						180570000						180570000						284620000						284620000				194990000						194990000			673605000
ILLSSMPGCAVTEVEIDGVLHEYSTK									73328900		73328900						165780000			57712000			223492000						733640000			120618000			854258000													1151078900
ILNTSSVIPVDGLCVR						90272000					90272000						69538000				15300000		84838000						65087000						65087000								1122100		1122100			241319100
IMCAFKMMATCSNVVR																																		35836000	35836000													35836000
INECVNAADLQLLAR																													7241300						7241300													7241300
INPEANHEHVCLLGCGVTTGIGAVHNTAK	21629000										21629000																																					21629000
INQGVGITCLNYHGR
INVICEKPLASNLAEVDAAIACAR	20351000										20351000	46590000											46590000	89242000											89242000													156183000
IPISGIAGDQQAALFGQLCVK						45794000					45794000																		21279000						21279000													67073000
IPLLQNGTFDFECGSTTNNVER						253395000					253395000						466314000				12314000		478628000						1548850000						1548850000				154949000				11076400		166025400			2446898400
IRFPEHCGIGIKPCSEEGTK	168971500										168971500	100718000											100718000	196108500											196108500	31819000									31819000			497617000
ISIGGGSCAISGGYGSR						2934000					2934000						2163600						2163600						5172000						5172000													10269600
ISVMGHGMGIPSCSIYTK																																							10360000						10360000			10360000
ITCVYDPENGENIAR						8467000					8467000						2505000						2505000																									10972000
ITEAGLAYAHPFPLSCVQSDPDAEPYWR																													53232000						53232000													53232000
ITHIPTGIVTQCQNDR						39284000					39284000																		26841000						26841000													66125000
ITHLPTGIVVECQDER						36739000					36739000						30797000						30797000						30450000						30450000				8189600						8189600			106175600
ITNICYK						33010000					33010000																		9458500						9458500													42468500
IVAEAACAEGETIHNMPGGATPDQVYAALLVADQYGQR																	5407700						5407700						50850000						50850000													56257700
IVCTIGPK						180800000					180800000						386180000						386180000						529750000						529750000				368610000						368610000			1465340000
IVDEQPGAECQLIGTATGK						29998000					29998000						7169200						7169200						28340800						28340800													65508000
IVECWASDVPDGK						9477900					9477900						10067000						10067000						17610000						17610000				6002200						6002200			43157100
IVGSQPLTYGQSITDPCLGWEDTER						14030000					14030000																																					14030000
IVILPHQDLCPDGAVLEANSGETILDAALR						69630000					69630000						149813000						149813000						219980000						219980000				46962000						46962000			486385000
IVISPGPCTPDEAGISLDVIR
IVLQLDGEEIVDCVPDIGYHHR						106313000					106313000																		29033000						29033000													135346000
IVNYKDSPACK																	320960000						320960000																304100000						304100000			625060000
IVVDCANGATYHIAPNVLR						20713000					20713000						15757000						15757000						23735000						23735000													60205000
IYCESFLGEEHR						4738400					4738400																		5317900						5317900				1966100						1966100			12022400
IYCESFLGEEHRK						64090000					64090000						84807000						84807000						59744000						59744000				35676000						35676000			244317000
IYIQNVDHCNTHSPFDPAIAPVR						44036000					44036000						17731000						17731000						33273000						33273000													95040000
IYQLKPNPAVLICR																																							19652000						19652000			19652000
KAAPCIIFIDEIDAVGR						10733000					10733000																																					10733000
KAAQSDPNCFFIDDENSR						8924700					8924700																		9732800						9732800													18657500
KALQPIYDLLENCDVPISK																													15753000						15753000													15753000
KATLDTLALYLACGIDPEK						29788000					29788000						2589200						2589200																									32377200
KCDVVLPLVAIATPIEYTR						74259000					74259000																		11349000						11349000													85608000
KDAMVPMGGLLCMK						6722100					6722100						2428000						2428000						27939000						27939000													37089100
KDLALNQAMIPLGSCTMK																	22167000						22167000																									22167000
KEIDEYFAHVWQTMQACIDR						3370900					3370900																																					3370900
KEYCDLLR						6277800					6277800																		6169600						6169600													12447400
KGCYTGQEMVAR																													56145000						56145000				26120000						26120000			82265000
KGGVIVYPTDSGYALGCK						16871000					16871000																																					16871000
KIIVACGGAVATSTMAAEEIK						16068000					16068000																																					16068000
KLDAVVEDCVNAVGVDLNTASVPLLTR						14147000					14147000																																					14147000
KLDMVPVECVVR						17608000					17608000						2594600						2594600																									20202600
KLDVVTQVCPFPLIEAK						15983000					15983000						33396000						33396000																18174000						18174000			67553000
KLQYVNEALKDEHWICGQR						24687000					24687000																																					24687000
KPDAALVDFLCENADVITK						43344000					43344000						42191000						42191000						31060000						31060000													116595000
KPDNWEIVGKPQSQEAYGCMLR						78343000					78343000						148423000			33838000			182261000						239614000			9769400			249383400				121803000			21440000			143243000			653230400
KPGLTLGIGCETAQFPLPQVGK						9899800					9899800																		71437000						71437000				45067000						45067000			126403800
KPLWCGDTGPEVVQR						56116000					56116000																		87503900						87503900													143619900
KTAICGTDVHIYNWDEWSQK						17076000					17076000																																					17076000
KTYMSDCLK						9041000					9041000																																					9041000
KVACGAAESVPLIR						2691500					2691500																																					2691500
KVLNIFPSIDTGVCAASVR						45586000					45586000						63578000						63578000						30039000						30039000				29856000						29856000			169059000
KVSGNSPVIFDVTHALQCR						15418000					15418000																																					15418000
KWDMQFAPSICQQCSIGCNISPGER				5439100							5439100																22049000								22049000													27488100
KYAALCDVFVMDAFGTAHR						8994400					8994400						4152700						4152700						21503000						21503000				14428800						14428800			49078900
KYDMDLVVCGHHQDFWSK						34418000			10467000		44885000						23870000						23870000						123393000			23954000			147347000													216102000
LAAGWLIDQCQLK
LADCQERDPALSELYLVEGDSAGGSAK						59141000					59141000						12716000						12716000																									71857000
LADCTAQDLNR						4712100					4712100																																					4712100
LADYIICSPAPETPLLGR						10670000					10670000						6431700						6431700						9997000						9997000													27098700
LAEVTGFPCVPAEDLIEATSDCGAYVMVHGALKR	15552000										15552000	4463400											4463400	42252000											42252000													62267400
LAHYYCEINVLHPFR						11314000					11314000						7934400						7934400						11838000						11838000				4311600						4311600			35398000
LALCDIASGEISQAK						78076000					78076000						11134000						11134000						14506000						14506000													103716000
LAPALAAGNCVVLKPSEITPLTALK						89425000					89425000						92149000						92149000						169750000						169750000				50445000						50445000			401769000
LAPSLTLGCGSWGGNSISENVGPK						131712000					131712000						32407500						32407500						83369000						83369000													247488500
LASHQPQPSLLHGDLWSGNCALGPDGPYIFDPACYWGDR	20011000										20011000																																					20011000
LCDRDIEAWLDEGR						23261000					23261000						23125000						23125000						88791000						88791000				8509800						8509800			143686800
LCQMAINELR						6564100					6564100																		27484000						27484000				12268000						12268000			46316100
LCRPSEVVLEILPDAQK						13855000					13855000																																					13855000
LCVEQCK	9482200										9482200																																					9482200
LDCDAEQMIAAQFGLR						26342000					26342000																																					26342000
LDEGCTERDDVNFLK						24047000					24047000																																					24047000
LDEHQPVFMPVGAFCPPLEK																	11721000						11721000						106070000						106070000				3917200						3917200			121708200
LDFGGCR						3397800					3397800																																					3397800
LDGLAEHGIIHLINSGSAALDGSCK																	5696200						5696200						41975000						41975000				32338000						32338000			80009200
LDNCDLAAIK						13266000					13266000																		31753000						31753000				27804000						27804000			72823000
LDNGVGVCGK																	5845600						5845600						13432000						13432000				4503100						4503100			23780700
LDNLVFVINCNLQR						17173500					17173500																		9910400						9910400													27083900
LEARPTADLCIDCK	19948000										19948000	15136000											15136000	6582500											6582500	2535200									2535200			44201700
LECLDSR																	8225500						8225500																3924200						3924200			12149700
LEEIQECHLVSGDFDYLLK						73655000					73655000						34757000						34757000																									108412000
LEEVTAELHQMCLK						4757900					4757900						13352000						13352000						16464000						16464000				1580900						1580900			36154800
LENVCYDIR						7232300					7232300						2970200						2970200																									10202500
LFESSGCAGK						6512400					6512400																																					6512400
LFLCCADNLISGNAFK	16041000										16041000													13328000											13328000													29369000
LFNECADFR						4453500					4453500																		5334200						5334200				1064600						1064600			10852300
LFNLVQPDIACFGEK						35206000					35206000										9637900		9637900						55784000						55784000				36898000						36898000			137525900
LFTDMCEGLPEKR						21452000					21452000																		35617000						35617000				10272000						10272000			67341000
LFTFHADICTLPDTEK						185699000					185699000						190910000						190910000						160690000						160690000				238909000						238909000			776208000
LFVAVCR						59096000					59096000																												57759000						57759000			116855000
LFVVDAFCGANPDTR						363692000					363692000										7281900		7281900						683116100						683116100				87392000						87392000			1141482000
LGAQQCQLVDDSLVR						36175000					36175000																																					36175000
LGCEVTEGKDEWQAVAPSWR																	29118000						29118000						54557000						54557000													83675000
LGCINVHGSLLPR						5001000					5001000																		9960200						9960200				33912000						33912000			48873200
LGDLCILDGK						15643400					15643400						3743300						3743300																									19386700
LGEPVFDVQECQIR						61128300					61128300						108267900						108267900						393130000						393130000													562526200
LGGGLCSWAMRPR																													12928000						12928000													12928000
LGRKPLWCGDTGPEVVQR						8692100					8692100																																					8692100
LGVDPLTCVALEDSVNGMIASK																													10103000						10103000													10103000
LHVHDENNECGIGDVVEIR						153800000					153800000						14913000						14913000						19589000						19589000													188302000
LIAAAEACIAELNLNAVR						8969000					8969000						8699500						8699500						12903000						12903000													30571500
LIADVVCFPGCHINHLTPR	23341000										23341000																																					23341000
LIAHVGCVSTAESQQLAASAK																	13270000						13270000						25275000						25275000				88319000						88319000			126864000
LICYGENR						29768000					29768000						7761700						7761700						20851000						20851000				2524000						2524000			60904700
LIDVHCDEIDDEQSR						2540300					2540300																		11935000						11935000				10618000						10618000			25093300
LIDVTTCIGCK	5138300										5138300																																					5138300
LIEECMILANISAAR						6917200					6917200																		14163000						14163000													21080200
LIGDDEHGWDDDGVFNFEGGCYAK						354025000					354025000						39572000						39572000						474247800						474247800				35168800						35168800			903013600
LIQADCLAWLR
LKDLPAITLDGHQVEVCANIGTVR						10384000					10384000						178687000						178687000																									189071000
LKDSVPCAVIEGDQQTVNDAAR						5680300					5680300																		6414100						6414100													12094400
LKYGCLCEYK								8118700			8118700								4030200				4030200								7500300				7500300													19649200
LLADFCKRQGK
LLAECEER																													32518000						32518000													32518000
LLAYNCSPSFNWQK						174980000					174980000																		15214000						15214000													190194000
LLDIVCGAPNCR	22187000										22187000	13386000											13386000	31019000											31019000	6659400									6659400			73251400
LLEGEECR																	32185000						32185000																4405300						4405300			36590300
LLEIIACPVCNGK	21267000										21267000																																					21267000
LLGLEIGADDYICKPYSPR						5917400					5917400																																					5917400
LLIDICGGEAGPVIDITNEATLPK						11732000					11732000																		13417000						13417000													25149000
LLLSEACPLILDYHVALDNAR						202316900					202316900						2165400						2165400						98724000						98724000													303206300
LLMEETGIPVVVAEDPLTCVAR						3383000					3383000																																					3383000
LLPHIPADQFPAQALACELYK						3567141600				4254100	3571395700						1485037000						1485037000						153438000						153438000													5209870700
LLSDTECLVK						40409000					40409000						5025400						5025400						6824000						6824000													52258400
LLSLCGPFDDNIK						52709000					52709000																																					52709000
LLSPSTADEIWNECNELLAQDNFSAR						25134000					25134000						5030000						5030000						26662000						26662000													56826000
LLTTCNIPVPSDVR						394940000					394940000						646154000				64383000		710537000						593190000						593190000				586142000				19121000		605263000			2303930000
LLVAGCGPVFQLCR	16787000										16787000	37754000											37754000	32004000											32004000													86545000
LLVANTHDHILCFSSR						3285100					3285100																		7705400						7705400													10990500
LLVDACYSPVER						167260000					167260000						81466000						81466000						200480000						200480000				4479400						4479400			453685400
LLVNCIDTVK						6858900					6858900																		21669000						21669000				7927700						7927700			36455600
LLVVIGPCSIHDPVAAK						36263000					36263000						16450000						16450000						42087000						42087000													94800000
LLYECNPMAFLAEQAGGK						25441000					25441000																																					25441000
LMDLGCYR						38849000			9858300		48707300						2174400						2174400						12434000						12434000													63315700
LMDLTTLNDDDTDEKVIALCHQAK						34525000			10540000		45065000						19038000						19038000						109260000						109260000				15052000						15052000			188415000
LMQQYFQCACSVADILR	22713200										22713200													2915500											2915500													25628700
LNELGYDCHDETNNPAFR						12673000					12673000																		2968900						2968900													15641900
LNGDNGEYTCDALIIATGASAR						2507200					2507200						63713000						63713000						109864000						109864000				65803000						65803000			241887200
LNVVDCGDLVYAFGDAR						4170700					4170700						7046400						7046400						63811000						63811000													75028100
LPDAVAVSMEDHINPNCHGR						18931600					18931600						20088000						20088000						16444000						16444000													55463600
LPFICELAK						33851000					33851000																		5434700						5434700													39285700
LPGSAYIPCYEICT	6104400										6104400																																					6104400
LPLGDEYQEQLESNFADMANIGGRPGGAITAGCFLSR						8913500					8913500																																					8913500
LPSCGFSAQAVQALAACGER	183102000										183102000	10902000											10902000	15300000											15300000													209304000
LPSTCFAEENGSIVNSGR						4399700					4399700																																					4399700
LPYGVQADEQDCQDAIAFIQPDR						34717000					34717000																		22793000						22793000													57510000
LQDCYAALGIVHTHYR						8663500					8663500																																					8663500
LQGFSPASVCIVGTHTLR						6029200					6029200																																					6029200
LQISFECAAPEVDETPR						38937800					38937800						4498000						4498000						6606500						6606500													50042300
LQQECNAVVWDPAK						6253100					6253100																		6346000						6346000													12599100
LQTDYLDLYQVHWPQRPTNCFGK																													69107000						69107000													69107000
LQYVNEALKDEHWICGQR						80603000					80603000						36208000						36208000						159615000						159615000				11073000						11073000			287499000
LRDVVIGMGACTDSK																	5749400						5749400						66017000			22874000			88891000				29670200			7934400			37604600			132245000
LRGSVNPECTLAQLGAAK						29286000					29286000						5396600						5396600																									34682600
LSALCSEGAHDQVYETVR						5204700					5204700																																					5204700
LSCFETINMPMVYSR																	81598000						81598000																50418000						50418000			132016000
LSCPITAEDTSGTLYDK						12087000					12087000						19491000						19491000						22189000						22189000				13840000						13840000			67607000
LSCQLYQR						18283000					18283000																																					18283000
LSEDAFDDQCTGANPR						35228000					35228000						11789000						11789000						16999000						16999000													64016000
LSHVGQQVTLCGWVNR						19168000					19168000						13343000						13343000						16145000						16145000				2610100						2610100			51266100
LSNNTACVFTGK
LSPSLGESSHHVCPR						52172000					52172000																		20239000						20239000													72411000
LSQAGAQLMTWFGVACELHR						5683800					5683800																		13140000						13140000													18823800
LTAACFDR						59304000					59304000						32195000						32195000						72850000						72850000				23951000						23951000			188300000
LTAACFDRWDLPLSDMYTPYVFPSENGLR																																21048000			21048000													21048000
LTEINVTSPTCIR						72394000					72394000						111070000				5996800		117066800						79813000						79813000				32652000				2040700		34692700			303966500
LTEMGFPCIGLPGTIDNDIK						15503000			7438300		22941300						21237000						21237000						122151000			30310000			152461000				3887900						3887900			200527200
LTGGLQLPNDETGDCQLFTQNLAR						9046700					9046700																																					9046700
LTGRPICVTAAADILR						15288000					15288000						3659600						3659600																									18947600
LTGYDAVCMQPNSGAQGEYAGLLAIR						35142000			8735000		43877000									14703000			14703000									20090000			20090000							3310200			3310200			81980200
LTLAGCEER																	5969800						5969800						11113000						11113000													17082800
LTLCDVSAPAVEASR						7688800					7688800						10481000						10481000						29442000						29442000													47611800
LTMELCTDIIR																													63751000						63751000													63751000
LTNHSLYLYGHCAEGDCR	12710000										12710000																									1901700									1901700			14611700
LTPGCLFVALK						5256800					5256800																																					5256800
LTPNFSTWRPCDQVEAAVGWK						30442000					30442000																												34309000						34309000			64751000
LTTGCSVIVTGK						116920000					116920000						38173000						38173000						64219000						64219000													219312000
LTVDELHPPIPGYECPPNHQLVEVVEK						142820000					142820000																																					142820000
LTVPGLCWLCR						6992500					6992500						6484000						6484000						11773000						11773000				1915600						1915600			27165100
LVAEHFDWCHTIDR						7699300					7699300						3451700						3451700																									11151000
LVAMGGIGHTSCLYTDQDNQPAR						37930000			10368000		48298000						23658000						23658000						55925000			4770900			60695900													132651900
LVCVGSEEK						11755000					11755000						102840000						102840000						188920000						188920000				68753000						68753000			372268000
LVDVAQDLVVTEDDCGTHEGIMMTPVIEGGDVKEPLRDR																	10794000						10794000																									10794000
LVLCDVLTYVER																													72554000						72554000				2478700						2478700			75032700
LVLKPLGTTPDEITAICR						30817000					30817000																		36509000						36509000				16498000						16498000			83824000
LVLVLNCGSSSLK						22031000					22031000						79464000						79464000						25326000						25326000													126821000
LWICPSWR						2994200					2994200																																					2994200
LWVNPDCGLK						24647000					24647000						18760000						18760000																									43407000
LYDTYGFPVDLTADVCR																	21436000						21436000						43686000						43686000													65122000
LYEGETLGVVGESGCGK						3963200					3963200																																					3963200
LYELCEIAR						126370000					126370000						108690000						108690000						442660000						442660000				11221000						11221000			688941000
LYELCEIAREELTNGGYNIGR						4531200					4531200																																					4531200
LYEVICNSK																													13066000						13066000				6093600						6093600			19159600
LYIYDHCPYCLK	65289000										65289000													10412000											10412000	3797100									3797100			79498100
MAPALAAGNCVVLKPAR						65878000			7817200		73695200						20908000			3363200			24271200						73422000			14318000			87740000													185706400
MCDTIHPQIHDSDR																													13816000						13816000													13816000
MCGLVMLLPHGYEGQGPEHSSAR						22007000			30266000		52273000						10095000			3398400			13493400																									65766400
MCSSPETGLSLETAAK						8398000					8398000						18096000						18096000						15119000						15119000				9954300						9954300			51567300
MDCSSECAMAGLLALR	10088000										10088000																																					10088000
MDFPQQLEACVK
MFGLEECQPLTPDR						7646600					7646600						2051200						2051200						12596000						12596000													22293800
MGICKDDLAPSLGR						7107400					7107400																																					7107400
MIDDDGYRPNVGIVICNR						4665600					4665600																																					4665600
MIGPNCPGVITPGECK	96760000		74024700								170784700	106460000		27670700									134130700	132320000	46895900										179215900	11175000	1212900								12387900			496519200
MLAHCEAVTPIR						35233000			12044000		47277000						26646000						26646000						56925500						56925500				14213000						14213000			145061500
MLAHCEAVTPIRR						136843000			67409000		204252000						105087000			8704300			113791300						150057000						150057000				78135000						78135000			546235300
MLDLICPK						4677500					4677500						9627400						9627400						16505000						16505000				4665900						4665900			35475800
MLDQVCQLAR						36158000			17473200		53631200						44333000						44333000						56871000			5782000			62653000				28314000						28314000			188931200
MLNKPVEELNIITCHLGNGGSVSAIR									145890000		145890000									57511000			57511000																									203401000
MLNVWHACPR						9224100					9224100																		35334000			11095000			46429000				10328000						10328000			65981100
MNPDGIFLSNGPGDPAPCDYAITAIQK						13075000					13075000						34467000						34467000						50101000						50101000													97643000
MPCTEDYLSLILNR									41181000		41181000									5541800			5541800																			19673500			19673500			66396300
MPSCINIISGPSSTADIELIK
MPTMAAMCYK						7484100					7484100																		7288500						7288500													14772600
MQHSYPCCWR	16104000										16104000													14763000											14763000													30867000
MSCQISCRSRR
MSGECAPNVSVSVSTSHTTISGGGSR						44000000			30132000		74132000						20115000			27550000			47665000						37738000			32578000			70316000				17697000			7457800			25154800			217267800
MTAHTPCFR									33076100		33076100						2827200						2827200						23629000			11369700			34998700													70902000
MTANLQPGEYDMTCGLLTNPK																	7893600						7893600						14940000						14940000													22833600
MTISELLQYCMAKPGAEQSVHNDWK						19918000					19918000																		74136000						74136000													94054000
MTPTIELICGHR						52263300			15863000		68126300						69604000			10902000			80506000						97602000			22437000			120039000				44474000			5006400			49480400			318151700
MTPVPDCGEK																	38361000						38361000						48776000						48776000				21250000						21250000			108387000
MVAFSNYFFDTTQGHSQINGCTVR						33283000			9303900		42586900						63069000			18103000			81172000						150870000			25091000			175961000													299719900
MVPCDFIAPAITHNPLSDHHQK						91663000			16089000		107752000						267050000			17454000	43362000		327866000						417830000			78174000			496004000				152322200			10306000			162628200			1094250200
NAELACEVTLQPLR																	5921800						5921800						8522200						8522200													14444000
NAELACEVTLQPLRR						10086000					10086000						11917000						11917000						9245600						9245600													31248600
NALSLQAPCPDIIR																																							5352700						5352700			5352700
NCGKPLHSAFNDEIPAIVDVFR						31440400					31440400																		85483000						85483000				59852900						59852900			176776300
NCSLAVLNSGSLTDNSK						5684700					5684700						12928000						12928000						9352800						9352800													27965500
NDGLIDNLPQGCCVEVACLVDANGIQPTK		15986500		3601991300		15303000					3633280800	47813000	89163000			1409824000			59714000				1606514000	78038100			1213320000		3481300						1294839400	9991100		102155000							112146100			6646780300
NECDVLIVGR
NECQVMPYPNPADIAR																	14059000						14059000						26061000						26061000				13072000						13072000			53192000
NEFCIQVTGTVR						4767100					4767100																																					4767100
NEQYDATLCNPPFHDSAAAAR						6064600					6064600																																					6064600
NFFDHVDIPAENINLLNGNAPDIDAECR						49744000					49744000						40395000						40395000						76771000						76771000				11898000						11898000			178808000
NFLDYCR						249690000					249690000						56208000						56208000						293850000						293850000				102320000						102320000			702068000
NGDSLTLRPEGTAGCVR																	26692000						26692000																3362600						3362600			30054600
NGEVAPPKEDPVPLPELPCEK						5442500					5442500						13635000						13635000						13371000						13371000													32448500
NGIEIEHACEK						7428400					7428400						24022000						24022000						24905000						24905000				3126800						3126800			59482200
NGITGPCYVGK
NGLACITPISALNQPGKK						39865000					39865000																		59175000						59175000													99040000
NGMECGIGVK																	8965500						8965500						11399000						11399000													20364500
NGNFDAGLDFCQQSLR						13572000					13572000						26730000						26730000						36352000						36352000													76654000
NHCEILQGNAR						17935400					17935400																		8370600						8370600													26306000
NHLNGNGVEIIDISPMGCR						26822000					26822000						47174000			10027000			57201000						80492000			12930000			93422000				23399000			1675600			25074600			202519600
NICMVYAHNDDMVIGAIQAIK						9263200	19414800		208869900		237547900						324474000			199532900		20813000	544819900						530345000			534875000			1065220000				364062000	13893000		128573400		3732300	510260700			2357848500
NIGEILELAGCDR						413827200					413827200						128376300						128376300						243361000						243361000				902160						902160			786466660
NIIPGFENCDATILSTPK						9175000					9175000						12769000						12769000						36128000						36128000				10256000						10256000			68328000
NITCAEGGLIVTDNENLAR						27188000					27188000						41074000						41074000						19824000						19824000													88086000
NLAQCGIR						21827000					21827000						40769000						40769000						21494000						21494000													84090000
NLCPLIK						20982000					20982000						5503200						5503200						12923000						12923000													39408200
NLDDGSVEVVACGEEGQVEK						5151400					5151400						8246900						8246900						7422900						7422900				4182200						4182200			25003400
NLDLIMGCER						14513000					14513000																		3458000						3458000													17971000
NLFCSCVPISEYQ	14309000										14309000													31186000											31186000													45495000
NLPTAQGYCDSK						4687600					4687600																																					4687600
NLSNFASLGSECTVDR						17451000					17451000																		7511900						7511900				2441500						2441500			27404400
NLTCVFVDNGLLR						20879000					20879000						46265000						46265000						193910000						193910000													261054000
NLVEHCGIALDEVLR						14475000					14475000																		54979000						54979000													69454000
NNVLSGLFCGLR						6115900					6115900																																					6115900
NPDKHLEAGCDLLK						32301000					32301000						3340900						3340900						4820000						4820000													40461900
NPEVQALLNDAPALGDYLDEESREHFAGLCK						7594000					7594000						1660300						1660300						8733500						8733500													17987800
NPFGFIGGIDAHCFNEEYLR						2012500					2012500																																					2012500
NPQCGQASLIR						76028000					76028000																		33197000						33197000													109225000
NQILTMGCYGIGVTR						6759900					6759900						15961000						15961000						44243000						44243000													66963900
NQTLDECLDVIIESAHSR						10517000					10517000																		8864100						8864100													19381100
NSVIDEVVVCDTIPLSDEIK						62159000					62159000						137834000						137834000						547300000						547300000													747293000
NTFNDYLDACDALLK																	3242900						3242900						13363000						13363000													16605900
NTLLHEQWCDLLEENSVDAVK						295430000					295430000						207940000				14800000		222740000						374066000						374066000				4487500						4487500			896723500
NTYGTGCFMLMNTGEK
NVDGEIDCSGK						18293000					18293000																																					18293000
NVGSFDNNDENVGSGMVGAPACGDVMK						10792000					10792000						18106000						18106000						18352000						18352000				6481700						6481700			53731700
NVHLSGGVGIGGVLEPLQANPTIIEDNCFIGAR																													91894000						91894000													91894000
NVLCTSNPYESQLHAEAYEWAK						12040000					12040000																		48114000						48114000													60154000
NVTCYVSR																													42126000						42126000				10488000						10488000			52614000
NWEEDDGEEYCTAAADLADAQAVCDK	4880900										4880900																																					4880900
NYCLICWK	16008000										16008000																																					16008000
NYLQNQEGFVHICR						4606600					4606600																		8342200						8342200													12948800
PCDQVESAVAWK																	4443500						4443500						5394100						5394100				1676500						1676500			11514100
PGGAITAGCFLSR
PLFSSHMIDLSEESLQENIEICSK						34260000					34260000																																					34260000
PLWCGDTGPEVVQR																	3260000						3260000																									3260000
PTADLCIDCK	54006000										54006000	12782000											12782000																									66788000
QAEGDFFVCTPEEGSK						10122000					10122000																																					10122000
QAGLGGEIICYVA						98553000					98553000																																					98553000
QAITSAGTGCMAALDAER						4218500					4218500						16438000						16438000						15022000						15022000				8246600						8246600			43925100
QAMIAAGAPADCEPQVR						2264200					2264200						4709600						4709600																									6973800
QCEPMTITVNAGK						4855700					4855700						13743000						13743000						18743000						18743000				5794500						5794500			43136200
QCNPALAALLDK						48435000					48435000						15823000						15823000						60860000						60860000													125118000
QDLMLAGVICGNR						3290600					3290600																												4901900						4901900			8192500
QDNTIEMASLESCIR						4233900					4233900						5795000						5795000						11057000						11057000													21085900
QDVVDCEVK						4394500					4394500																		14504000						14504000													18898500
QEIECQNQEYSLLLSIK																	4030100						4030100																6690700						6690700			10720800
QELDLYICLRPVR						29046000					29046000						36462000						36462000						45405000						45405000				5542100						5542100			116455100
QFCMNGLVFADR						6525700					6525700						5700500						5700500						10551000						10551000				9007600						9007600			31784800
QFVFGGECETPVR																													4351100						4351100													4351100
QGCCGQPAINSGYIK	2144000										2144000																																					2144000
QGCTIVQPLDMEVGAGTSHPMTCLR
QGDLICLDGK						98687000					98687000						118860000						118860000						130910000						130910000				15945000						15945000			364402000
QGEPLGLGHSILCAR						5410400					5410400																																					5410400
QGIPLDAGSWQAICDAAR						11580000					11580000																																					11580000
QGYPIGCK						108580000					108580000																																					108580000
QIVLNCGEEPSVVANTVK						931868000					931868000						1071710000				54632000		1126342000						873780000						873780000				197759000				5431200		203190200			3135180200
QLERENAELECK										427190000	427190000										78063000		78063000										60243000		60243000													565496000
QLEVCEDICQQIR
QLPCPAELLR						237580000					237580000						63691000				25264000		88955000						349447000				8937800		358384800				25362000				3074300		28436300			713356100
QLPDGHNFTLMCR						3022800					3022800																																					3022800
QLVAEGIAAIQCGAFHNTTGGLTYFNTTPLGR						11235000					11235000																																					11235000
QQCSLVDGK																	21524000						21524000						8933200						8933200				11910000						11910000			42367200
QSELEAMCR																													3678600						3678600													3678600
QTDIPCTVK						12571000					12571000						18351000						18351000						23777000						23777000				2828100						2828100			57527100
QTISLGGCEIYTGQLNGTEVALLK						13605000					13605000						29081000						29081000						8492200						8492200				1001800						1001800			52180000
QTYCGPIGAEYMHITSTEEKR						27341000					27341000																																					27341000
QVCNLADPVGQVIDGGVLDSGLR						8426000					8426000						12080000						12080000						24914300						24914300				4765400						4765400			50185700
QVGLCHSVQGTAEELAR						3288912500				24005000	3312917500						653188000				81398200		734586200						846420000				25081000		871501000				87645800				16489000		104134800			5023139500
QVTTPEQYPLSVNGVVTACNQK						6683100					6683100						8677900						8677900						9340000						9340000													24701000
QVVCVKG										2913900	2913900																						6217300		6217300								8892000		8892000			18023200
QYQNAEDTRGRLVMSCMTPASDGTFISIDDEEAK
RAVEGTPFECLK						50389000					50389000						4625800						4625800						4439600						4439600													59454400
RCPFCDVAHGRPVAPDANEPVK																								6984400											6984400													6984400
RCVEQLANWHK						225790000					225790000																																					225790000
REPVTEEEKLFVAVCR						2603900					2603900						6888700						6888700						7640800						7640800													17133400
REQLGLPSSDTEISDTCPAYDEEAR						3936200					3936200						3975000						3975000						10073000						10073000													17984200
RINTQCTFVENPLDALIPSLK						5753100					5753100						23100000						23100000						33609000						33609000				6234300						6234300			68696400
RKEQGNESPLNIIACENMVR						4708600					4708600						8815600						8815600						7230700						7230700				7154700						7154700			27909600
RLDVSPLGCGALAGTAYEIDR
RLFVVDAFCGANPDTR																													34531000						34531000													34531000
RPSLSPDDAGCQALLIER						12211000					12211000																		6151100						6151100													18362100
RTCCQRYR																															282280000				282280000													282280000
RTEQILALTGCDR						4604400					4604400						44429000						44429000						45653000						45653000				12467000						12467000			107153400
RVPYMLVCGDKEVESGK																													4921300						4921300													4921300
SACIVVGVFEPR						27792000					27792000						23812000						23812000						40706000						40706000													92310000
SACTYVGASR						24181000					24181000																																					24181000
SAECTTAYNNALK						10391000					10391000																																					10391000
SAIPMGCVLTLPATGSESNAGAVISR						30822000					30822000						61508000						61508000						76908000						76908000				9555300						9555300			178793300
SALPDCQFVEADIR
SAQDSAENCPSGMQFPDTAIAHANVR						44097000			11131000		55228000						24150000						24150000						25102000			3834000			28936000				17243000						17243000			125557000
SCAAAGTECLISGWGNTK	13369000										13369000	8340300											8340300	8817100											8817100	6370600									6370600			36897000
SCAFLIADGVMPSNENR									7004900		7004900						34196000			2877700			37073700						43607000						43607000				6642100			2580600			9222700			96908300
SCEELEIVWNNIK						8793900					8793900						15374000						15374000																									24167900
SCGLPAGAVQAIDNPDR						8956600					8956600						16970000						16970000						33186000						33186000				6770000						6770000			65882600
SCLLNGSVEVAPR						3996600					3996600						4712400						4712400						3802600						3802600													12511600
SCMGLTGCGTIDELR	15347000										15347000	18873000											18873000	22917000	4507100										27424100	4800900									4800900			66445000
SCQISCK
SCQTALYHIAEALVR						35385000					35385000						70410000						70410000						69047700						69047700				1349200						1349200			176191900
SDVPQGAAILGAISGAHHVHQMAEHYGVPVILHTDHCAK																	565880000						565880000																									565880000
SETITVNCPTCGK	20964000										20964000	19611000											19611000	21180000											21180000	8343100									8343100			70098100
SETVDCLIWAIGR																	20205000						20205000																									20205000
SEWAGTVYPCVPGHEIVGR
SFAGQPYHGEWPAGTCIR						19188000					19188000																																					19188000
SFAQWKPECIGVDSGCTK																								16312000											16312000													16312000
SGAQAVCFAPDK						7308300					7308300																																					7308300
SGAQAVCFAPDKQQVDVINHLTGEAMTETR						7124100					7124100																		12208000						12208000				11936000						11936000			31268100
SGCLAVIEEVMLDEPQYWK									60971600		60971600																																					60971600
SGCPYCVR
SGCTNYLPTLITTSDELMK
SGDDQLVEIIEVPNHPWFVACQFHPEFTSTPR						44237000					44237000																																					44237000
SGETGIEEGCLSIPEQR						12868000					12868000						3378200						3378200						20006000						20006000				1503500						1503500			37755700
SGGGGGGGGCGGGGGVSSLR						8058700					8058700						12508000						12508000						3689600						3689600				2744900						2744900			27001200
SGIGPVTAADITHDGDVEIVKPQHVICHLTDENASISMR						102590000					102590000						252022000						252022000						436618000			1954690000			2391308000													2745920000
SGPCVEGGPDNVAQQFYDYR						22175300					22175300																																					22175300
SGVATDASCFPLVPFANR
SICLNFGIAQDYK						6023900					6023900																																					6023900
SIGVCNFQIHHLQR																													5492600						5492600													5492600
SILILGAGPIVIGQACEFDYSGAQACK	20622000										20622000													8588800											8588800													29210800
SITDACIGWEDTDALLR						25230000					25230000						10310000						10310000						65280000						65280000													100820000
SLAICTLLDKPSR						89378000					89378000																																					89378000
SLAICTLLDKPSRR						10289100					10289100																																					10289100
SLDCLQR						58312000					58312000						32136000						32136000						50443000						50443000				29416000						29416000			170307000
SLECVEYPELGMEAIWK						2521400			23169000		25690400									5166300			5166300						24508000			41612000			66120000													96976700
SLHTLFGDELCK						23824000					23824000						16164000						16164000						26082000						26082000													66070000
SLICNFR						12742000					12742000																																					12742000
SMDLEQECEQLR																	6220600						6220600						14065000						14065000													20285600
SMDLEQECEQLREELNETNSETK						45351000			34164000		79515000						57898000			11187000			69085000						104902000			20524000			125426000													274026000
SMDLEQECEQLREELNETNSETKR						41539400			36883000		78422400						92033000						92033000						471054000			65664000			536718000													707173400
SMISPVVCSNIDDFSGLIIK
SNDLTVNCLTGK						26208000					26208000						6995600						6995600						15610000						15610000													48813600
SNIQCGSVLLPEMK						7221000					7221000						7015200						7015200						8751100						8751100													22987300
SNQNTCINQMPCVSLGEPVER	51386300										51386300	68665900											68665900	156426000											156426000													276478200
SNVPALEACPQK						121880000					121880000						5204700						5204700																									127084700
SNVPALEACPQKR						495125000					495125000						54880000						54880000						27259000						27259000				2061700						2061700			579325700
SPICGNSIGQDR
SPICGNSIGQDRR																																							61704000						61704000			61704000
SPSGVALECK																	21244000						21244000						37637000						37637000													58881000
SPVLLALDYNPTGDKEAPVYACLVGK						55320000					55320000						16379000						16379000																									71699000
SQGLDDYICK						35670000					35670000																		34387000						34387000													70057000
SQGLDDYICKR																	13498000						13498000						27268000						27268000													40766000
SQPLNADQELVSDVVACQLVIK						8832300					8832300																		16542000						16542000													25374300
SQTIDLTLDGLSCGHCVK	121790600				15833000						137623600	150177000											150177000	118020000											118020000	27183000									27183000			433003600
SQTIDLTLDGLSCGHCVKR												21665000											21665000																									21665000
SQVQSGILPEHCR						18830000					18830000																		27726000						27726000													46556000
SQYDFVGAWCHDEDGGLLHVANHHIAPGK						50932000					50932000																		36419000						36419000													87351000
SSEGGVFNNAAQVWNHTFYWNCLAPNAGGEPTGK																													153370000						153370000													153370000
SSGICGSDVHYIYHQHR						46717000					46717000						12198000						12198000																									58915000
STCTGVEMFR						1099000000			470680800		1569680800						197970000			37795300			235765300						567440000			98093400			665533400													2470979500
STCTGVEMFRK						88238400			26757000		114995400						88481400						88481400						178248000						178248000				3955700						3955700			385680500
STPYCTDIGK						96177000					96177000						24753000						24753000																									120930000
STSSFSCLSR						14175000					14175000						3914100						3914100						6199300						6199300				2201700						2201700			26490100
STVGHDLNLDVCSK						253990000					253990000						47457000						47457000																19174200						19174200			320621200
SVANAIIAACDEVLNNGK						838587000					838587000						1229821000						1229821000						1435208000						1435208000				80841000						80841000			3584457000
SVCISINEVVCHGIPDDAK	78426000										78426000	17388000											17388000													6353500									6353500			102167500
SVCPVAELPPEIEQR						8049500					8049500						8004200						8004200						9954200						9954200				4239300						4239300			30247200
SVDPSRPVQYEGGGADTTATDIICPMYAR						82874000			51187000		134061000						141120000			81349000	36371000		258840000						679830000			88009000			767839000				146130000			39373300			185503300			1346243300
SVFCQPLGDR						4276700					4276700																																					4276700
SVIVCNGYK						5160500					5160500																		5800800						5800800													10961300
SVLCIGGSWLVPADALEAGDYDR						58389000					58389000						23583000						23583000						52243000						52243000				136065000						136065000			270280000
SVTFCAR						38980000					38980000																																					38980000
SVVDDWYCAPLEGPR						5116000					5116000																		6788700						6788700													11904700
SVVSCDTDFGVCAHCYGR				46590000							46590000					35652000							35652000				40109000								40109000													122351000
SYVDCQDKVDELYELQEEWTAK						33470000					33470000																																					33470000
TACEVAEISYK						81656000					81656000																		23507000						23507000													105163000
TACEVAEISYKK						29000000					29000000						24213600						24213600																									53213600
TACLPNFHLLR						28425000					28425000						5132400						5132400						31861000						31861000				8081800						8081800			73500200
TADAELCETGTPEQPGK						6834900					6834900																																					6834900
TAEICEHLK						70118000					70118000						35463000						35463000						40180000						40180000													145761000
TAEICEHLKR																					10521000		10521000																									10521000
TAICGTDVHIYNWDEWSQK						89929000					89929000						16342000						16342000						28619000						28619000													134890000
TCAFIDAEHALDPIYAR						192719000					192719000						26001000						26001000						37070000						37070000													255790000
TCIHGDQVLAQPLGADR						16532000					16532000						11821000						11821000						28019000						28019000				8060700						8060700			64432700
TDADAADLITSDCDPYDSEFITGER						300693000					300693000						9296100						9296100						84665000						84665000													394654100
TDQSHQCVIIGIAGASASGK						12607000					12607000																																					12607000
TDVVNAVLEKECEAIVLTDSSK						11741000					11741000																																					11741000
TECAVDAIR						74346000					74346000						180690000				26189000		206879000						166330000				4462800		170792800				86107000				10968000		97075000			549092800
TEFDKDNGFTVLDACQVNDR						15836000					15836000						7661100						7661100						23979000						23979000				24415000						24415000			71891100
TEQFCPNAK						3390500					3390500																																					3390500
TEQILALTGCDR						20382000					20382000						22399000						22399000						29192000						29192000				9044700						9044700			81017700
TEYCGQLR						36710000					36710000						32960000						32960000						48343000						48343000													118013000
TEYELACMR						11978000					11978000																		20866000			4339800			25205800				20710000						20710000			57893800
TFAHVDPVKEPIPVIPTCHYMMGGIPTK						36060000					36060000																		12465000						12465000													48525000
TFCAHAPGAVEPLQSAIK						68337000					68337000						25684000						25684000						31147000						31147000													125168000
TFCIPHGGGGPGMGPIGVK																																41176000			41176000													41176000
TFDNGVICASEQSVVVVDSVYDAVR						26030000					26030000						15713000						15713000						17579000						17579000													59322000
TFGEAACQQELEAFLAHR						23547000					23547000						69902000						69902000						78203000						78203000													171652000
TFGYYNAGQDCTAACR	25258800										25258800	3205000											3205000	5941300											5941300													34405100
TFVCVETAYASETQK						25302400					25302400						21800000						21800000						48807000						48807000				11616400						11616400			107525800
TGAGMMDCK																	3929200						3929200																6055900						6055900			9985100
TGCDLLPETVGR						46911000					46911000						104510000						104510000						195390000						195390000				83319000						83319000			430130000
TGELSIHCTELR						77913400					77913400						116093000				6954600		123047600						138750000						138750000				29346700						29346700			369057700
TGVCQLDNANVTDAILSR						10242000					10242000																												4164300						4164300			14406300
TGVVFCQYPEGVR						19741000					19741000						5534000						5534000						10190000						10190000													35465000
TIFCTFLQR						29834000					29834000						3790500						3790500																									33624500
TIGDCIFAR						17206800					17206800						5077900						5077900																									22284700
TIHSFDPCMACAVHVVDADGNEVVSVK	21378000										21378000																																					21378000
TILYCLNPR						8085100					8085100																												3229900						3229900			11315000
TINTLNDTGSMEAVCFLTELHVK						18607000					18607000																		33167000						33167000													51774000
TITPIAQFQIPCLIK
TKTGELSIHCTELR																	3364600						3364600																									3364600
TLADCEPMLASFYHATLLK						12258000					12258000																																					12258000
TLCEILR						81656000					81656000						25246000						25246000						15106400						15106400													122008400
TLCLHEGIIPALESSHALAHALK						32006000					32006000						19863000						19863000						14238000						14238000													66107000
TLCVVQEGFPTYGGLEGGAMER						359240000			191495800		550735800						200002000			24755000	5232800		229989800						379900000			169960500			549860500				20798000						20798000			1351384100
TLDDVIEGADIFLGCSGPK																	36244000						36244000						65776000						65776000				37692000						37692000			139712000
TLDLGCGNGR						4059800					4059800																																					4059800
TLGTAACPPYHIAFVIGGTSAETNLK						7100700					7100700																		18623000						18623000													25723700
TLLCDPPR						14860000					14860000						15382000						15382000						26231000						26231000				5480500						5480500			61953500
TLTAVDCCLMVIDAAK	11307000										11307000																																					11307000
TLTIPCK						46591000					46591000						25919000						25919000						65014000						65014000				41369000						41369000			178893000
TLTNGCICCSR				6470200							6470200																																					6470200
TLVYCSEGSPEGFNPQLFTSGTTYDASSVPLYNR																													25308000						25308000				3377000						3377000			28685000
TMACGIAGLSVAADSLSAIK						14999000			8563800		23562800																					4843600			4843600													28406400
TMPEYCGVISK						3004600					3004600																																					3004600
TNLCVAVR																													10028000						10028000													10028000
TPNIQIIHAGLECGLFK						794394000					794394000						150920000				22747000		173667000						168550000						168550000				103857300						103857300			1240468300
TPNPDILCNK																													26623000						26623000													26623000
TPTIELICGHR						1867100					1867100						37546000						37546000						20875000						20875000				3088300						3088300			63376400
TPVGNTAAICIYPR						31651000					31651000						20583000						20583000						50185300						50185300				9857300						9857300			112276600
TQEQQVVAACDK						573750000					573750000						734370000				22472000		756842000						748800000				29184000		777984000													2108576000
TQRPSTCNTVETLLVNK						29560000					29560000						25151000						25151000																									54711000
TQTGELSIHCTELR						349780000					349780000						347460000				3298600		350758600						48782000						48782000				117313000						117313000			866633600
TSAVNWCPNDQTVLANEQVIDGCCWR				50803000							50803000					9703500							9703500				29179000								29179000													89685500
TSQLITPLFEYSGACSGCGETPYIK												8774900											8774900	3786700											3786700													12561600
TSWLSACRR																	8284100						8284100						13065000						13065000													21349100
TTQAFSQDCR						24299000					24299000																		50484000						50484000													74783000
TTVPQIFIDAQHIGGCDDLYALDAR						18089000					18089000										8838100		8838100						276800000						276800000				154820000				5512500		160332500			464059600
TTVSHQQALLECLK																													16058000						16058000				8732900						8732900			24790900
TVATAQFFITGAFPGCDIPVHHQEK						50775000					50775000						157011000						157011000						123750000						123750000				51668800						51668800			383204800
TVFEWVTNSLGSQGTVCAGGR						21874000					21874000						5240100						5240100						46316000						46316000													73430100
TVHCCELQDILQNQYSALITNIGK	40141000										40141000	21500000											21500000	48485000											48485000													110126000
TVIDFGCGSGILAIAALK						1404300					1404300																																					1404300
TVVVEGCEEK																	4526600						4526600						8353700						8353700				2225200						2225200			15105500
TWGCQMNEYDSSK						2414800					2414800						1463000						1463000						2649000						2649000													6526800
TYGCGSAIASSSLVTEWVK						22264000					22264000																		13672000						13672000													35936000
TYGLPTIVTNCSNNYGPYHFPEK						16275000					16275000						21172000						21172000																4616000						4616000			42063000
TYMSDCLK
VAAALGATLLLEHCKPDVIINTGSAGGLAPTLK						9213200					9213200																		12304000						12304000													21517200
VAALLCHDTFTHPQPTAPEVQKPTLH						35824000					35824000						42412000						42412000						72917000						72917000													151153000
VAALVGEVLPDGMVNIIGVGSCPSR						6397300					6397300																																					6397300
VACDVTNPLVGDNGASR																	4725600						4725600						6647200						6647200													11372800
VACETYVK						85409000					85409000						14628000						14628000						20110000						20110000													120147000
VAEVIDIPFCVAGGIK						7875400					7875400						33445000						33445000																									41320400
VAEYGVDCLR						27425000					27425000						13481000						13481000																4924600						4924600			45830600
VAHECILDIR						5496900					5496900																		11383000						11383000													16879900
VAHECILDIRPLK						4326300					4326300						63858000						63858000						51392000						51392000				11206000						11206000			130782300
VAHECILDIRPLKEETGISELDIAK						383844000					383844000						546190000						546190000						228763000						228763000				116483000						116483000			1275280000
VAIDAINAAGAPHCFLSVTK						136530000					136530000						34125000						34125000						121710000						121710000													292365000
VAIIGAGPAGLACADVLTR						4469300					4469300																																					4469300
VALAGAQDYYGVVPDLTCLGK						42905000					42905000						59407000						59407000						37807000						37807000													140119000
VALLSHSNFGSSDCPSSSK						24898000					24898000						60811000				7652300		68463300						91721000						91721000				20551000						20551000			205633300
VANLPFVGSDVLASAACMDKDVTKR																	31049000						31049000						27001000						27001000													58050000
VASLRETYGDMADCCEK														6046300									6046300																									6046300
VATITLNPAYDLVGFCPEIER																													6828000						6828000													6828000
VAWCTGGGQSFIDSAAR						34858000					34858000																		51474000						51474000				2623300						2623300			88955300
VCASVSYQQMHGFSAEQLR						7891100					7891100						9091300						9091300						20450000						20450000													37432400
VCDELVACFDNPDLTFSAR	9964700										9964700																																					9964700
VCEFWADR						30272000					30272000						23675000						23675000						110910000						110910000				33302000						33302000			198159000
VCLELGGK						27633000					27633000						42157000						42157000						74112000						74112000				39177000						39177000			183079000
VCNYVNWIQQTIAAN						390980000				4367700	395347700						3631300				20153000		23784300						338993000						338993000				349466000						349466000			1107591000
VCTLALALEDVGPQAVQDK						19858000					19858000						9183000						9183000																6272900						6272900			35313900
VCVSPGIGFGDYGDTHVR						25209000					25209000						40916000						40916000						29677000						29677000				3865800						3865800			99667800
VCVVNADDALTMPIR																	29501000						29501000						42868000			5186100			48054100				9987500						9987500			87542600
VDLDGNPCGELDEQHVEHAR						111180000					111180000						21338000						21338000																									132518000
VEHIQILACGTSYNSGMVSR						19154000			4973100		24127100						22079000						22079000						26370000						26370000													72576100
VEIGACTTIDR						9036800					9036800																		10565000						10565000													19601800
VELLIGQTLEVDCNLHR						5027000					5027000						6068200						6068200						13875000						13875000													24970200
VEMHFLPDIYVPCDQCK																								15760000											15760000													15760000
VFIAEDLGCHMDDVNVK																																							11985000						11985000			11985000
VFVINPGTPNAECGVSYCPPDAVEATDTALK	95415000										95415000	39115000											39115000	25037000											25037000	4399900									4399900			163966900
VGACTLVAADSETVDR						239832000					239832000						504458000						504458000						633330000						633330000				136189000						136189000			1513809000
VGGLSVMCEDAEAAGR						6536500					6536500						5546500						5546500																									12083000
VGIGPGSICTTR						32783000					32783000																												15959000						15959000			48742000
VGIGPGSVCTTR						10501000					10501000																																					10501000
VGLSPTPCLER						69516000					69516000																																					69516000
VGSCGAVLPHVK						19007000					19007000						2302700						2302700						238998000						238998000				165246000						165246000			425553700
VHSECLTGDALFSLR						6302100					6302100																																					6302100
VIASCFFEASTR						7843500					7843500						4312500						4312500						15797000						15797000				4259300						4259300			32212300
VICQGFTGSQGTFHSEQAIAYGTK						305350000					305350000						345270000				11895000		357165000						356650000						356650000				45332000						45332000			1064497000
VIDLMCPFAK						73419000			14507000		87926000						65054000			6338200	12322000		83714200						172020000			15136000			187156000				16235000				751710		16986710			375782910
VIGCLLEK
VIGTIGCAEAR						56546000					56546000						55586000						55586000						243620000						243620000				79145000						79145000			434897000
VIPTENTTGSAVDVQHELAGLVDQGATFCAMEVSSHGLVQHR																																							3970000						3970000			3970000
VIVTGCLGAK						4552600					4552600																																					4552600
VKEVVDFCHR																													87660000						87660000													87660000
VLAYYKPEGELCTR						3724300					3724300																																					3724300
VLCAAQPLSIQVHPNK						16450000					16450000																		43815000						43815000													60265000
VLCAAQPLSIQVHPNKHNSEIGFAK																	18104000						18104000						10065000						10065000													28169000
VLCLQDEIADHTLK						52909000					52909000						29621000						29621000						33425000						33425000													115955000
VLCTASIEEGVPR						10639000					10639000						7172900						7172900						10373000						10373000													28184900
VLDGAVMVYCAVGGVQPQSETVWR						67445100					67445100						43770000			10378000			54148000						523195000			13683000			536878000				16551000						16551000			675022100
VLDICAR						101930000					101930000						53396000						53396000						153870000						153870000				10971000						10971000			320167000
VLDVGCGGGILAESMAR																													8061700						8061700													8061700
VLEAGGISILQPDLSHAGGITECYK																	12409000						12409000						10876000						10876000				7588600						7588600			30873600
VLGCQAVTCVAR	9641400										9641400	6814100											6814100	13106000											13106000													29561500
VLGCYPSENVVPVDPT						13467000					13467000						5425200						5425200						9893300						9893300													28785500
VLGKPQTDPTLEWFLSHCHIHK						151860000					151860000																																					151860000
VLIACEDEK																	4294200						4294200						9722100						9722100													14016300
VLNIFPSIDTGVCAASVR						204530000					204530000						511600000				45205400		556805400						1070050000						1070050000				378620000				50391800		429011800			2260397200
VLNIFPSIDTGVCAASVRK																	33885000						33885000																25416000						25416000			59301000
VLNLCDK						51064000					51064000						13911000						13911000						43694000						43694000													108669000
VLNNEIILVTCGSAFK						59892000					59892000						461370000						461370000						732150000						732150000				135543000				3973700		139516700			1392928700
VLSCGNGGSHCDAMHFAEELTGR	135627000		3008100								138635100	167176000		15659000									182835000	296565000	42627000										339192000	62095000	5293700								67388700			728050800
VLSMGDFSTELCGGTHASR						121720000			13474000		135194000						132630000						132630000						112070000			15418000			127488000				28587000						28587000			423899000
VLVCVPVGATQVER						26373000					26373000						4961200						4961200						8407000						8407000													39741200
VLVVDGEPVPYCLAR						57268000					57268000						83857000						83857000						112740000						112740000				48574000						48574000			302439000
VLVVGDMAELGAESEACHVQVGEAAK						16774000					16774000						21167000						21167000																9858900						9858900			47799900
VNAALESCR						20746000					20746000																																					20746000
VNAICPGYVR
VNCINPGGTR						30175000					30175000																																					30175000
VNEIETYMDGVHLICTTAK						5228708000			363298800	33596000	5625602800						191625900			28428000	13996000		234049900						273060000			38725000			311785000				9253100						9253100			6180690800
VNGELVDACDLIENDAQLSIITAK						3653500					3653500						32061100						32061100						5905600						5905600													41620200
VNPADDIEVINTELALADLDTCER						53784000					53784000																		3427000						3427000													57211000
VNPVVPEVVNQVCFK						321610000					321610000						198200000						198200000						844320000						844320000				22943000						22943000			1387073000
VPDGLDSAAASSITCAGVTTYK						7339300					7339300																																					7339300
VPLDDCTIK						8752700					8752700																																					8752700
VPLENVEYVADLGCGPGNSTALLQQR						13770000					13770000						23876000						23876000						73965000						73965000													111611000
VQDQNQIPELNVYQCGTYQMHSLQEAQDIAR						69555000			15255000		84810000						18475000			4584100			23059100						143351000						143351000				11756000						11756000			262976100
VQPGDMVLLSPACASLDQFK						47527000					47527000						9688700						9688700																									57215700
VRQLERENAELECK										85447000	85447000										5683500		5683500																									91130500
VSGNSPVIFDVTHALQCR						106330000					106330000						40424000						40424000						94718000						94718000				42487000						42487000			283959000
VSILDENIAHDDKPGLYFHEEYVDMCR						36831000					36831000						24850000						24850000						46987000						46987000													108668000
VSLAGACGVGGYGSR						6361300					6361300																		4453900						4453900													10815200
VTDCGGVLHCFTEDRETAGK	10365000										10365000																																					10365000
VTLCESAEEVLAFYHK																													6820700						6820700													6820700
VTLELSGCPIDADGFCPMDKFDSVLNEAVK	39190000		5904200								45094200																																					45094200
VTPLTAQETLPLVQCFGR						26401000					26401000																																					26401000
VTPNMSTWRPCDQVESAVAWK						97459000			23039000		120498000						183600000				34199000		217799000						211230000			100227700			311457700				112130000			20257000	9008700		141395700			791150400
VVAEYCDEQGGFIIR						9875100					9875100						6193600						6193600						6041500						6041500													22110200
VVCVGSNYAK						26996000					26996000																												49053000						49053000			76049000
VVDQQNAGDPAYRPMAGNFANSCAFK						7039500					7039500						10465000						10465000						14302000						14302000				4453300						4453300			36259800
VVEDGKQSELEAMCR						6488400					6488400						2269300						2269300																									8757700
VVFLPDYCVSAAEK						56712000					56712000						98685000						98685000						50650000						50650000				16511000				5607600		22118600			228165600
VVFSCPVLEPTGPLHTQFGYHIIK						51518000					51518000																																					51518000
VVGLVDECWR
VVIVGCGAQGLNQGLNMR						7596000					7596000																																					7596000
VVMEKPLGTSLATSQEINDQVGEYFEECQVYR						110630000			9722400		120352400									8711500			8711500						38512000			9038900			47550900													176614800
VVSEITESNGSSSMASVCGASLALMDAGVPIK																	47174000						47174000						67384000						67384000				19992000						19992000			134550000
VVVGQEPACVK						10538000					10538000																																					10538000
VVVSLGPQGALGVDSENCIQVVPPPVK						6719100					6719100						16367000						16367000																									23086100
VVVVELEEEGIKGTGECTPYPR						5309400					5309400						8702600						8702600																5797900						5797900			19809900
VVYVCSPNNPTGQLINPQDFR						19141000					19141000																		10625000						10625000													29766000
VWTNCYHAYPAHAAFGGYK						10220000					10220000																																					10220000
VYEYNADSASCHTEAGLILER						8708400					8708400						9445900						9445900						15806000						15806000				3047600						3047600			37007900
VYGENACQALFQSRPEAIVR						76350000					76350000																		23140000						23140000													99490000
VYLQCFDADELKR						53817000					53817000						117350000				10934000		128284000						167640000						167640000				30764100						30764100			380505100
WAVGCAK						30207000					30207000																		5073900						5073900													35280900
WCYKPFEDLIQPAR						69060000					69060000						18769000						18769000						84873000						84873000				28130000						28130000			200832000
WEEIACR						7564700					7564700																																					7564700
WELEDYCFR						4743700					4743700																																					4743700
WGHSAIVNTSGNGDCHIILR																													18594000						18594000													18594000
WGIDHTFECIGNVNVMR						7052000					7052000																		20772000						20772000													27824000
WHCLEENEAMQDVDDFELR						11296000					11296000																		18928000						18928000				8613100						8613100			38837100
WLLYSEHHCGQAIINADDEVGRR						5777500					5777500						7381100						7381100						20501000						20501000													33659600
WLSQACEAK						6796600					6796600																																					6796600
WTGMCGELAGDER						53447000			14232200		67679200						18853000			5529800			24382800						50061000			9492600			59553600													151615600
WVECADAK						11530000					11530000						15901000						15901000						13004000						13004000													40435000
WVEQGIGCSK						11960000					11960000						13681000						13681000						12855000						12855000				4666800						4666800			43162800
WYEDGTLNLAANCLDR						2987800					2987800																																					2987800
YAALCDVFVMDAFGTAHR						106870400			61549400		168419800						244182000			22454300			266636300						702558100			131437900			833996000				2994700			21418300			24413000			1293465100
YACGVIK																	52015000						52015000						83638000						83638000				94857000						94857000			230510000
YAEIASGDLGYVPDALGCVLK						92429000					92429000						103716000						103716000						40760000						40760000													236905000
YAGQDIVSNASCTTNCLAPLAK	1088860000							23898400			1112758400	393457000							22029400		260116000		675602400	2209930000									39688000		2249618000	27420700							56273000		83693700			4121672500
YAPGDLVGVGCIVDSCK	30557000										30557000	66392000											66392000	23441000											23441000	4709600									4709600			125099600
YCDSVVCHINGYQGIQAALEK	28471000										28471000	45817000											45817000	80423000											80423000	25188000									25188000			179899000
YCLDDIFK						11301000					11301000																																					11301000
YCMAQNYLPAIK						16833000					16833000						9742500						9742500						25167000						25167000				9665200						9665200			61407700
YCSVALMLEK						4568000					4568000																		16073000						16073000				2513500						2513500			23154500
YCVNSASLR						18607000					18607000																		22237000						22237000				8930300						8930300			49774300
YDCIVVDEAHR						21012000					21012000																		7671300						7671300													28683300
YDMDLVVCGHHQDFWSK						31214700					31214700						43038000						43038000						101409000						101409000				5337400						5337400			180999100
YDSGCGWPSFYEPVSEESIR						69911000					69911000						39785000						39785000						60293000						60293000				10721000						10721000			180710000
YEEITASCSCGNVMK	53206100		40720700								93926800	60416600		7698700									68115300	6836600											6836600	9876900									9876900			178755600
YFAETTALRPDCAIIGEPTSLQPVR						112180000					112180000						14933000						14933000						11913000						11913000													139026000
YGLPAPVGYACTTPR						122099000					122099000						121690000				5256100		126946100						21933000						21933000				22392200						22392200			293370300
YHDADVTAFGYEYGQLPGCPAGFK						55568000					55568000						44199000						44199000						65181000						65181000				6701200						6701200			171649200
YHYQLVWCQK						13454000					13454000																																					13454000
YICDNQDTISSK						7368100					7368100						6723000						6723000						6006600						6006600				6596600						6596600			26694300
YICGEETALINSLEGR						65559000					65559000						36519200						36519200						157685000						157685000				12876000						12876000			272639200
YIIDELDQICQR						208950000					208950000						60522000						60522000																									269472000
YISESGICSR						6932800					6932800																																					6932800
YISESGICSRR																																							43513000						43513000			43513000
YLAIGCSCVSPNDQR	5744100										5744100													5586000											5586000													11330100
YLHCNLCETEWHVVR	10309000										10309000	3815100											3815100																									14124100
YLLCNADEMEPGTYK						6712300					6712300						3789400						3789400						11252000						11252000													21753700
YLLCNADEMEPGTYKDR						15615000			3840300		19455300						11897000						11897000						18815000						18815000													50167300
YLSDETQYFCPAGLEASQEANLQALVLK						13821000					13821000																																					13821000
YMQGQVTADVSQMAEDQHLLAAHCDAK						80716000			77375800		158091800																		141050000						141050000				34530400						34530400			333672200
YNADPDRLFESSGCAGK						13866000					13866000																		14644000						14644000													28510000
YNGTVNHYFLCDR						7543900					7543900																																					7543900
YNTLGGVCLNVGCIPSK	348263000										348263000	160837000							13969000				174806000	487680000											487680000	24907000									24907000			1035656000
YPDHLIIGSDQVCVLDGEITGKPLTEENAR						44388000					44388000																		124970000						124970000													169358000
YPNVDGVVGLNHLYGCGVAINAPAAVVPIR						9709700					9709700																																					9709700
YPSQWCGEQQFDR						4173800					4173800																																					4173800
YPSYNTIVGSGENGCILHYTENECEMR	30367000										30367000																																					30367000
YPTQSPMPLTVACASPELASGK						7423600					7423600																																					7423600
YQALSECVK						15215000					15215000						9021300						9021300						19072000						19072000				2432200						2432200			45740500
YQNVGGGCTHWGTIPSK						47653000					47653000																																					47653000
YQVDQNCLQK						7151800					7151800																																					7151800
YRENRPGYPAIAISDVSHISCVGNDFGFNDIFSR						34276000					34276000						32384000						32384000																									66660000
YSLDADDAACAIER						1873800					1873800																		6224100						6224100													8097900
YSLYCAVIVK						54448000					54448000																												9172600						9172600			63620600
YSSNIALMCGSGCAGAHK	6747600										6747600	6756300											6756300																									13503900
YTLTCTYNDLASVR						55102000					55102000						11099000						11099000						11923000						11923000													78124000
YTPDVVENICGTPK						6271100					6271100																																					6271100
YVSLLTNWCGEHSSQEAR
YYGGCEYVDIVEQLAIDR						283756000					283756000						43047000				21787100		64834100						313804700						313804700				6212300						6212300			668607100
YYQAADDILQTCR						6613800					6613800																																					6613800
(blank)
Grand Total	7371122800	15986500	159629100	3805750100	15833000	116102206100	25161900	32017100	5116168700	587305700	133231181000	3488845500	89163000	64783700	14663000	1491512100	44908224900	16512000	297518100	1393241600	2719018000	20813000	54504294900	7472799600	119106200		1362895700		89371500120	44948100	296397300	5187712800	200758300	35836000	104091954120	716504600	8912100	134938400	19032845280	13893000	5360700	529578700	485535510	3732300	20931300590			312758730610

## Sheet: analysis
	signal intensity for each of the following mods
	Control										Control Total	DHA											DHA Total	DHA_desalt_DiB											DHA_desalt_DiB Total	DHA_DiB									DHA_DiB Total	(blank)	(blank) Total	Grand Total
Peptides	2 Carbamidomethyl (C)	2 Carbamidomethyl (C),Cys -> Dha	2 Carbamidomethyl (C),Oxidation (M)	3 Carbamidomethyl (C)	Acetyl (Protein N-term),2 Carbamidomethyl (C)	Carbamidomethyl (C)	Carbamidomethyl (C),2 Oxidation (M)	Carbamidomethyl (C),Cys -> Dha	Carbamidomethyl (C),Oxidation (M)	Cys -> Dha		2 Carbamidomethyl (C)	2 Carbamidomethyl (C),Cys -> Dha	2 Carbamidomethyl (C),Oxidation (M)	2 Cys -> Dha	3 Carbamidomethyl (C)	Carbamidomethyl (C)	Carbamidomethyl (C),2 Oxidation (M)	Carbamidomethyl (C),Cys -> Dha	Carbamidomethyl (C),Oxidation (M)	Cys -> Dha	Oxidation (M),Cys -> Dha		2 Carbamidomethyl (C)	2 Carbamidomethyl (C),Oxidation (M)	2 Oxidation (M),Cys -> Dha	3 Carbamidomethyl (C)	Acetyl (Protein N-term),Carbamidomethyl (C),Cys -> Dha	Carbamidomethyl (C)	Carbamidomethyl (C),2 Oxidation (M)	Carbamidomethyl (C),Cys -> Dha	Carbamidomethyl (C),Oxidation (M)	Cys -> Dha	Oxidation (M),2 Cys -> Dha		2 Carbamidomethyl (C)	2 Carbamidomethyl (C),Oxidation (M)	3 Carbamidomethyl (C)	Carbamidomethyl (C)	Carbamidomethyl (C),2 Oxidation (M)	Carbamidomethyl (C),Cys -> Dha	Carbamidomethyl (C),Oxidation (M)	Cys -> Dha	Oxidation (M),Cys -> Dha		(blank)
AAAEVGAPFIEIHTGCYADAK																																							19883000						19883000			19883000
AADAHGIPFTLSTVSVCPIEEVAPAIK						9859600					9859600																																					9859600
AADSCHVSQPTLSGQIR																	18357000						18357000						20476000						20476000													38833000
AADVHLCVK
AAENNPELAAFIDECR						41709000					41709000						23254000						23254000						80015000						80015000													144978000
AAGYELGKDITLAMDCAASEFYK									22327700		22327700										8599900		8599900																									30927600
AAGYELGKDITLAMDCAASEFYKDGK																													20130000						20130000													20130000
AALIDCLAPDR																	20440000						20440000						37110000						37110000													57550000
AALIDCLAPDRR						200559000					200559000						44402600						44402600						69496600						69496600				5892400						5892400			320350600
AALQISQSGQTCALLSK						26229000					26229000																		10891000						10891000													37120000
AAPCIIFIDEIDAVGR						9732200					9732200						9579500						9579500						7358200						7358200													26669900
AAQCLLGENDFTSFR						9615300					9615300																																					9615300
AAQSDPNCFFIDDENSR						10820000					10820000						7701800						7701800						13125000						13125000				1913100						1913100			33559900
AAQYVASHPGEVCPAK						2754130000					2754130000						2410130000				55231000		2465361000						8576853700						8576853700				2239037400				67450900		2306488300			16102833000
AASEAVKDAALSCDQFFVNHR						7685300					7685300																																					7685300
AAVLCFAAESVATDCQR	669022300										669022300	29258000											29258000	52704000											52704000													750984300
ACADEWTAR
ACAEAGVFLISPFVGR						206150000					206150000																		290833000						290833000				52962400						52962400			549945400
ACALITDGR																													46109000						46109000													46109000
ACAQLVKPGGDVFFSTLNR						12137000					12137000																																					12137000
ACEEAAEGQVVSPVNFNSPGQVVIAGHK						249710000					249710000						280880000				21839000		302719000						156660000						156660000				78380000						78380000			787469000
ACEEAGISAEAIDPQQAR						3639800					3639800																																					3639800
ACEEVGFVSR						13798000					13798000						18885000						18885000						26062000						26062000													58745000
ACFKPVEELL						14326000					14326000						12983000						12983000						32604000						32604000				1406000						1406000			61319000
ACGAVDYFCQHGHGLISK	13660000										13660000	2626600											2626600																									16286600
ACGEFSLIAR						5609400					5609400																																					5609400
ACIGIITNPVNTTVAIAAEVLKK						3597700					3597700						173190000						173190000						40260000						40260000													217047700
ACQNYGPLYK						5964500					5964500																												4519600						4519600			10484100
ACQTAGMDFDSTQAHSALYDTER						6398100					6398100						2469900						2469900																									8868000
ACVIPEGMVIGENAEEDARR																	59967000						59967000																15784000						15784000			75751000
ACYALRPEGINWPENDDGLPSFR						14051000					14051000																		10428000						10428000													24479000
ADAINAPLSANSFLPQPHPGNCGK						12134000					12134000						23861000						23861000						23568000						23568000				20811000						20811000			80374000
ADCLGIIGVAR						41127000					41127000						44790000						44790000						112460000						112460000				33192000						33192000			231569000
ADDKLIAAAEACIAELNLNAVR																													34008900						34008900													34008900
ADGLGTADHSALACYYEK						85733000					85733000																		86279000						86279000				23636000						23636000			195648000
ADGSQEVVPCR						67877000					67877000						113860000				10566000		124426000						142910000						142910000				34632000						34632000			369845000
AEAVCSQDAMDDIILASDVVMVAR									5789500		5789500																					6325500			6325500													12115000
AEAVITGVCETDFSGYPDCRDEFVK	27526000										27526000																																					27526000
AEAVTCAVMQAK						5748000					5748000						5497300						5497300																									11245300
AEEAGVDLVEISPNAEPPVCR						205568000					205568000						58058000						58058000						65201000						65201000				18293000						18293000			347120000
AEGILLQCQR						3892600					3892600																		5338000						5338000				2745000						2745000			11975600
AELDGKPVIVCSTGIGGPSTSIAVEELAQLGIR																	931000000						931000000						366369000						366369000				1014764000						1014764000			2312133000
AEQAGDNLSCIMVTYPSTHGVYEETIR						15071000			16871000		31942000						113470000			23062000	33655000		170187000						270050000			20157000			290207000				24068000			6139500			30207500			522543500
AETECQNTEYQQLLDIK						262762000					262762000						113959000				4054300		118013300						47827000						47827000				63434000						63434000			492036300
AETYFVALDDTGHVINSGYQTCAEYDTDPQAAK						4755400					4755400																		10374000						10374000													15129400
AFDFACLPNEGVGLAR						135823000					135823000						49039700						49039700						152894000						152894000													337756700
AFICSIK
AGAPLLACEVVPSQEETLAQTAHWITER						7902600					7902600																		32655000						32655000													40557600
AGCPVSQVLK						102050000					102050000						124200000						124200000																222820000						222820000			449070000
AGEAAFQVCR
AGEHIGICSVCSAHPLVIEAALAFDR	164291700										164291700	19735000											19735000	26943000											26943000													210969700
AGHLTYLGDAEIGDNVNIGAGTITCNYDGANK						2989200					2989200																																					2989200
AGQHCAQPLLAELGVTGTLR
AGVPCVPGSDGPLGDDMDKNR						26933000			7302600		34235600						7899900						7899900						11280000						11280000													53415500
AGWCADYNEPTSFLNTMLSNSSMNTAHYK						13866000					13866000																																					13866000
AHALNKNPQCGQASLIR																	15811000						15811000						13256000						13256000													29067000
AIAALDCNDR						17571000					17571000						12426000						12426000																									29997000
AIAEQCDVIITMLPNSPHVK						83514000			19187900		102701900						80357000						80357000						55328000						55328000													238386900
AIALAAGTCQQLAR
AIASDCADGMTK						563330000			7573100		570903100						541260000				44799000		586059000						560670000			6903700			567573700				52072000						52072000			1776607800
AIEENGGWVVGYENCTGAK						4861300					4861300						8216600						8216600																									13077900
AIENQAYVAGCNR
AIMVCDEPSTMELK																	15613000			4046600			19659600						18462000			4907000			23369000													43028600
AIVCAGTWVK
AKAEQAGDNLSCIMVTYPSTHGVYEETIR						33822700			7723900		41546600						86880000			11389000			98269000						97199000			16341000			113540000				17171000						17171000			270526600
ALAAITVNYTPCGHCR	6414900										6414900																																					6414900
ALAEAGCSAVK						36612000					36612000						37505000						37505000						73611000						73611000				35834000						35834000			183562000
ALCDEHGIMLIADEVQSGAGR						110980000			5095900		116075900						51447000						51447000						75982000						75982000				49110000						49110000			292614900
ALCEAVAAR						47347000					47347000						3002300						3002300																									50349300
ALDIIVTCQGGDYTNEIYPK						23575000					23575000						26670000						26670000						44623000						44623000				3917400						3917400			98785400
ALEGFALFAFNQGEVCTCPSR	8063900										8063900																																					8063900
ALENALLEFPGCAMVISHDR									14380000		14380000						47915000			24967000			72882000						106250000						106250000													193512000
ALICDLAK
ALPLPVSVPSHCALMKPAADK																	26210700						26210700						84192000						84192000				33184800						33184800			143587500
ALQECMQHNFSVFR						49719000					49719000						4055100						4055100						18542000						18542000													72316100
ALQGEQGVVECAYVEGDGQYAR						693803200					693803200						453136900				149368000		602504900						1311702200						1311702200				217803700				4857400		222661100			2830671400
ALQPIYDLLENCDVPISK																													79599000						79599000				16403900						16403900			96002900
ALSVPCSDSK						881150000					881150000						1132800000						1132800000						2022700000						2022700000				543820000						543820000			4580470000
ALSYNNIADTDAALECVK						6789900					6789900																		26698000						26698000				3357500						3357500			36845400
ALTICTVSDHIR						51248000					51248000						18698000						18698000						166692000						166692000				88268500						88268500			324906500
ALVEAGVKPCGLGAR						179917000				1002800	180919800						178143000				4177600		182320600						12108000						12108000				125491000				3407400		128898400			504246800
ALVEDEAFTAWLCK						4333400					4333400																																					4333400
ALYPCPLHGISEDDAIASIHR						104940000					104940000						86250000				79877000		166127000																43303100				3689400		46992500			318059500
AMASGVSACLATPFK						62562000			31118600		93680600						15824000			4044100			19868100						32876000			7921300			40797300				12078000			2582800			14660800			169006800
AMDVYCHR						30041000					30041000																																					30041000
AMLHFCENPGK						2298900			12588000		14886900						8207100						8207100						19776000			12919000			32695000				3331900						3331900			59120900
AMSDLQTPEWVGADCAR						3246800					3246800																		8958100						8958100													12204900
AMTDVTGFGLLGHLSEMCQGAGVQAR						6927400					6927400																																					6927400
AMTPGCTVQACGLR	16835000										16835000	12307000											12307000	25997000											25997000	3852800									3852800			58991800
ANAVLLHSCEVTSGTPGCYR	30494000										30494000																																					30494000
ANLPGYLGNCHSSGTVILDQLGEEHMK						433460000			82842000		516302000						599221000						599221000									242290000			242290000				75676000						75676000			1433489000
APECFYIEQK						22386000					22386000						35744000						35744000																15061000						15061000			73191000
APECIEFANK						22682000					22682000						31867000						31867000						59143000						59143000													113692000
AQAGDFMSLCK						2805400					2805400																																					2805400
AQCAINIESPNDKLNSNLNLVAR
AQCLAHDLPDPLEPLEIDGTLLPR						25505000					25505000																																					25505000
AQEILGCPVQVISGEEEAR						4062200					4062200																		4897500						4897500													8959700
AQMCSPEEMPHDVVTMNSR																													3829200						3829200													3829200
AQQTPLYEQHTLCGAR						89630900					89630900						206589700						206589700						3050200						3050200				79024000						79024000			378294800
ARPYSGYENFDFEIPVGGGVSDCYTR						57679000					57679000						14110000						14110000						14074000						14074000													85863000
ASEAGIPVICYNTCINQK	42987000										42987000	94417000											94417000													70453000									70453000			207857000
ATAAAPDKPLYQGFINGHEPCGQIVAMGQGCR	16004000										16004000	21357000											21357000	64691000											64691000													102052000
ATCVFAEPQFRPAVVESVAR																																							10949000						10949000			10949000
ATDALCNYDGPQGK						13129000					13129000						3307900						3307900						3721500						3721500													20158400
ATDIAHNCGLQQVNR						11626000					11626000						5100800						5100800																									16726800
ATEQCVAETGDVYDALADK						14293000					14293000						10174000						10174000						11478000						11478000													35945000
ATLCILDPR						4894000					4894000																		4416000						4416000													9310000
ATQFGDGCFTTAR						4813700					4813700																																					4813700
ATSSSSFLQCSSIIR						37191000					37191000						42049000						42049000						70737000						70737000				18646000						18646000			168623000
AVACLGPVVHTLLSDFK						11279000					11279000																												6688000						6688000			17967000
AVAEACGSQAVIVR						61315000					61315000						40839000						40839000						60263000						60263000				3255000						3255000			165672000
AVCNELTNYLDPTGSQK						4890200					4890200																																					4890200
AVEAAGGEVCMTR						7855200					7855200						18663000						18663000						26768000						26768000				10947000						10947000			64233200
AVEALDHCVEEVAK						47382700					47382700						28810700						28810700						72047000						72047000				12835500						12835500			161075900
AVGEELCPALGLTIPVGK																	31137000						31137000						8602400						8602400													39739400
AVLEAEVQMCGELR																					10524000		10524000																				3897700		3897700			14421700
AVMCVDDPVIR						6555500					6555500																		4036300						4036300													10591800
AVMDDHTCAVVVEPIQGEGGVTAATPEFLQGLR						32861000					32861000																		23548000						23548000													56409000
AVQLNSLSGFCLTK						62736000					62736000						3252300						3252300						24769000						24769000													90757300
AVTDKPSLLMCK						91405700			45257000		136662700						51600400			1383700			52984100						167083000						167083000				72611500						72611500			429341300
AVTQTAQACDLVIFGAK																	27089000						27089000						29466000						29466000				8071700						8071700			64626700
AVVELHTADGTLIEAEACDVGFR						55995000					55995000						92651600						92651600						222681000						222681000				36424900						36424900			407752500
AVYFPHQASNYDPDYDYECATQDGAK						8943100					8943100																																					8943100
AWAEQLYLSMCHEVQK						13451000					13451000																																					13451000
AWELINDIPGVSCVKPR
AWFCGHEFYVDER						14726000					14726000																																					14726000
AWQCGTVQLDFSLPSR						13711000					13711000																		22722000						22722000													36433000
AWVPVTQVPNCWLLVDGVNKPK						134420000					134420000																		372500000						372500000													506920000
CADLGLETVIVER						149848500					149848500																		86485000						86485000				25065000						25065000			261398500
CAGFNNVDLDAAK						13818000					13818000						7113600						7113600						10655000						10655000													31586600
CAGINHMAFYLELER						92603000			81545400		174148400						14598000						14598000						27237000						27237000													215983400
CAHDLTDWK						15404000					15404000																																					15404000
CAIITGAGAGIGK						18364000					18364000						10513000						10513000						18859000						18859000				8114400						8114400			55850400
CDEFTPDSLK						9550900					9550900																		3757800						3757800													13308700
CDERELLPGFTAEADQLELLSR						5517500					5517500																																					5517500
CDFMLDQVGNVFK
CDGPSALPLAK						89775000					89775000						30607000						30607000																7301400						7301400			127683400
CDILEPGTLQGYDRDPR
CDITSEQELSALADFAISK						9899600					9899600						4920100						4920100						12484500						12484500													27304200
CDLLVIKPDQYQTPVELDDEEDD						31218000					31218000																																					31218000
CEFSNDCEVIAR	6848100										6848100																																					6848100
CELLIPIR						5089000					5089000																																					5089000
CELLIPIRR						9134600					9134600						8524100						8524100						11015000						11015000													28673700
CFEDNGLLYDLLEQNGR						9208200					9208200																		9438800						9438800													18647000
CFEGWQQR
CFENDNIIHVSGK						15154000					15154000																																					15154000
CFGVPLVR						10303000					10303000																																					10303000
CFRDEDLR						45151000					45151000						13293000						13293000						21614000						21614000													80058000
CFTDIRDGIEALYR						6809900					6809900																																					6809900
CGEDLNYAR						60366000					60366000						14826000						14826000						7221600						7221600													82413600
CGGNLGTDGSVAYLFSK						20536000					20536000						8987000						8987000						26175000						26175000													55698000
CGIGEISIPENEPGSSIMPGK						5453300					5453300																																					5453300
CGIVGAIAQR						16447000					16447000																																					16447000
CGIVGLPNVGK						14818000					14818000																		26227000						26227000				16126000						16126000			57171000
CGLDGVVCSAQEAVR	3874300										3874300																																					3874300
CGLTPQYEQLENIQK						5216900					5216900																																					5216900
CGMFSSDR						7677600					7677600						2003400						2003400						3715700						3715700													13396700
CHPFFTGK						26175000					26175000																																					26175000
CHSIMNCVSVCPK				5798400							5798400																																					5798400
CIEHLLQR						8470400					8470400																																					8470400
CINGITANK						89361000					89361000																																					89361000
CIYVAIGQK						34847000					34847000						7264500						7264500						20106000						20106000													62217500
CLAGSEPIPESLK						13258000					13258000																		5099600						5099600													18357600
CLHLQLTEK						12397000					12397000																																					12397000
CLLVSYSDKPLGLF
CLNGLAAGEYLEGHTSMIR						5441300					5441300																																					5441300
CMTIPSDQLYLPGHDYVDR																																							8900000						8900000			8900000
CNLALAMLEYNR						11601100					11601100																																					11601100
CNNEVGNTLTLEQLK						7532400					7532400																																					7532400
CPAIEIPR						32191000					32191000						6990100						6990100						20003000						20003000				15181000						15181000			74365100
CQEAAQQGYANATELADYLVAK																													18807000						18807000													18807000
CQLIDLGEWAAEEK						5193600					5193600																		13525000						13525000													18718600
CQNITAGTNTTLYLK
CQSTNDAYPTGFR						108950000					108950000						64671000						64671000						67737000						67737000													241358000
CSHYPNHPLWYTLCDR	23149500										23149500																																					23149500
CTAPVFEPGGGGINVAR						38590000					38590000						20870000						20870000						11455000						11455000													70915000
CTQAALALAELCYNTLLEEGEK	12054000										12054000																																					12054000
CTQELLFGK						177100000					177100000						94697000						94697000						139460000						139460000				51147000						51147000			462404000
CTVQAGLMNPK						4855600					4855600																																					4855600
CTWVASDFDALIPSLK						7615200					7615200																		17488000						17488000				3917400						3917400			29020600
CVCLDNLSGAR	7902800										7902800	2377000											2377000																									10279800
CVDTSMGLTPLEGLVMGTR						15604000					15604000						2851100						2851100																									18455100
CVEMSPEFADGWR						17621000			3682200		21303200						6265300						6265300						5971200						5971200													33539700
CVEQLANWHK						2284872000					2284872000						377412000						377412000						711470000						711470000				80635100						80635100			3454389100
CVEQLANWHKELEEYK						29526100					29526100																																					29526100
CVGIQNEQLVHHDIIDAIENMK						61138000					61138000						47762000						47762000																									108900000
CVIVPNDQMETPHYHVLR									8733100		8733100																																					8733100
CWHYTQDVGK						17292000					17292000						10959000						10959000						11711000						11711000													39962000
DAALSCDQFFVNHR						390647000					390647000						45816000						45816000																									436463000
DACLLPLLR
DAEGNITTIFCTYDADTLSKDPADGRK						18272000					18272000																		22580000						22580000													40852000
DAFVQGEDIVLSEENEFPTQVGDASGTPHLSVGCVR						60043000					60043000																		48855000						48855000													108898000
DALDAGDCVVAEWR
DALFCWK						5210400					5210400																		2544300						2544300													7754700
DAMVPMGGLLCMK									11488400		11488400						27649000			6147500			33796500						43838000			11931000			55769000													101053900
DAVGCADSFVR
DCDIEPELKPIR						22835000					22835000						34297000						34297000						68124000						68124000				11294000						11294000			136550000
DCFALECEAVK	26805000										26805000																																					26805000
DCFALECEAVKR	119547000										119547000	40988000											40988000	46645000											46645000													207180000
DCILVDLASVK						3428000					3428000																		12607000						12607000													16035000
DCLLIQLSQFDK						13843000					13843000																																					13843000
DCVLVDDMIDTGGTLCK	70962000										70962000	43157000											43157000	89374000											89374000													203493000
DDDILILTADHGCDPTWTGTDHTR						77231000					77231000						8380700						8380700						52095000						52095000													137706700
DDSFFDVYTECR						285970000					285970000						79045000				5793700		84838700						286290000						286290000				9570900						9570900			666669600
DFDDAVYCEK						5596500					5596500						4445100						4445100						6339600						6339600				2989300						2989300			19370500
DFNCEDIISR						164160000					164160000						126890000				15291000		142181000						134740000						134740000													441081000
DFNCEDIISRK						7498700					7498700						18534000						18534000						13062000						13062000													39094700
DFTLCADMFK																													4312100						4312100													4312100
DFVWCQEEPLNQGAWYCSQHHFR	20519000										20519000																																					20519000
DGDLVLIDAGCEYK						57262000					57262000						50940000						50940000						112390000						112390000				17629000						17629000			238221000
DGGAQHFADCITAIR						39642000					39642000						9219700						9219700						15232000						15232000													64093700
DGGLAVLYGNFAENGCIVK																													11814000						11814000													11814000
DGGYLYTTTDIACAK						14690000					14690000																												5365800						5365800			20055800
DGLFCAR						34108000					34108000						9837900						9837900						35654000						35654000													79599900
DGVYHCLICDAPLFHSQTK	98208000										98208000													23253000											23253000													121461000
DHIVGLNCGR						13161000					13161000																												6687800						6687800			19848800
DIAVVVAENVPAADILSECK						5192700					5192700						15110700						15110700						27975000						27975000													48278400
DIAVVVAENVPAADILSECKK						60028000					60028000						53898000						53898000																25438000						25438000			139364000
DICLIPASAHGTNPASAHMAGMQVVVVACDK	8494400										8494400																																					8494400
DICQCEALWTPAK	16983000										16983000	13301000											13301000	21351000											21351000													51635000
DIGLGFDCR						6504700					6504700																																					6504700
DILEVICK						56383000					56383000						41479000						41479000																9392900						9392900			107254900
DIPPNVVAAGVPCR
DIQDWCISR						17083000					17083000						21509000						21509000						63306000						63306000				2501500						2501500			104399500
DITLAMDCAASEFYK						357370000			60357000		417727000						390484300			20449000	13912000		424845300						460156400			46907000			507063400				12956000			1746100			14702100			1364337800
DITLAMDCAASEFYKDGK						66180000					66180000						146868000			15274300	6745900		168888200						110153000			15095700			125248700													360316900
DITLTSTCEHHFVTIDGK						83743000					83743000						27242000						27242000						393590000						393590000				39804000						39804000			544379000
DIVAIGCHGQTVWHEPTGVAPHTLQIGDNNQIVAR						3559200					3559200																		212016000						212016000													215575200
DKCEQSANINAYWEPNTLR						5874300					5874300																																					5874300
DKPEDAVLDVQGIATVTPAIVQACTQDK																	15760000						15760000						18392000						18392000				12513000						12513000			46665000
DKPSLIICR						59442000					59442000						85416000						85416000						70957000						70957000				29699000						29699000			245514000
DKPVIVVDGSGMQCQEPANALTK						10975000					10975000																		6074100						6074100													17049100
DKQDLIFGCEQGVDFVAASFIR																													87145000						87145000				37593000						37593000			124738000
DLALAYSPGVAAPCLEIEKDPLK						117080000					117080000						102410000						102410000																4183200						4183200			223673200
DLALNQAMIPLGSCTMK																	27434000						27434000						44077000						44077000				5736600						5736600			77247600
DLAQCVEISNQYGPEHLIIQTR																																							5742500						5742500			5742500
DLAVSSGSACTSASLEPSYVLR						24340000					24340000						23411000						23411000						24188100						24188100				2748900						2748900			74688000
DLCLPFGEDVYPR																													10361000						10361000				4935400						4935400			15296400
DLGEVSGDSCQASNQDSPPSIPTAR						31140000					31140000						4795100						4795100						6264300						6264300													42199400
DLGNMPPNICNAAYLASQAR																	13971000						13971000						12185000						12185000													26156000
DLLPLVEGCTVSTK						91213900					91213900						18597000						18597000						17616000						17616000													127426900
DLMGCQVVTTEGYDLGK						4513600					4513600																		11741000						11741000													16254600
DLPAITLDGHQVEVCANIGTVR						17252000					17252000						32114000						32114000																									49366000
DLPLVTIDGEDARDFDDAVYCEK						27428000					27428000																																					27428000
DLTVFDATCPLVTK						9830800					9830800						22215000						22215000																									32045800
DMEFVQYHPTGLPGSGILMTEGCR						5452700			2312500		7765200																																					7765200
DMVCSPGGTTIEAVR						16515000			5263300		21778300						26357000						26357000						44085000			7577000			51662000				9027600						9027600			108824900
DPDIYAIGDCASCPRPEGGFVPPR	25735000										25735000																																					25735000
DQAVPPTINLDNPDEGCDLDFVPHEAR						356495000					356495000						124238000						124238000						99494000						99494000													580227000
DSTGICFIGER						6716700					6716700																		13683000						13683000													20399700
DVFIDLVCYR						69726000					69726000						8942600						8942600						29433000						29433000													108101600
DVNVFCAPYDLVK						12346000					12346000																		36046000						36046000													48392000
DVPVEFPQGLGLVTICER						8062000					8062000						5434000						5434000																									13496000
DVTTGDTLCDPDAPIILER						548670000					548670000						504800000				56586000		561386000						880110000						880110000				117067000				4778600		121845600			2112011600
DVVIGMGACTDSK																																11421000			11421000													11421000
DVVLLTGDKPGSEPETQALCQLIHR																													48858000						48858000													48858000
DYECLCGK	14379000										14379000	12448000											12448000	40036000											40036000													66863000
EAAIFLPTGTQANLVALLSHCER																	65493000						65493000						32427000						32427000				43199000						43199000			141119000
EACAAANVLLK						22873000					22873000						22308000						22308000						47055000						47055000													92236000
EACFAVEGPK						7640400					7640400						8756300						8756300																2973200						2973200			19369900
EAEFPTGIMLEQHAIAIPHCEAIHAK						25275000					25275000																																					25275000
EAFEQALGCPVLDEFQLYQEAEER
EAGCAQLFNCPVTAIR	14939000										14939000	6026300											6026300	16199000											16199000													37164300
EAGINNCYLEGEMVQGK						8417600					8417600																																					8417600
EAGVQEADFLANVDKLSEDAFDDQCTGANPR						43069900					43069900						25775000						25775000																									68844900
EALGFPMCNK						10317000					10317000						6390900						6390900						8771900						8771900													25479800
EALHPEIDGCEGILNAMAR						7035500					7035500						8138700						8138700																									15174200
EAVAATGATASVIYVPAPFCK						48437000					48437000						75188000						75188000						103604000						103604000				6145500						6145500			233374500
ECCHGDLLECADDRADLAK				15384000							15384000					23641000							23641000															9911700							9911700			48936700
ECDLAGAIK						87250000					87250000						210600000						210600000						188160000						188160000				162870000						162870000			648880000
ECDLAMLPLHTEQPPQIYDGYQSVSPLPADFLER						75847900					75847900																																					75847900
ECGDQFLR						3217600					3217600																		3184400						3184400													6402000
ECITSMVSR						62907000			23625000		86532000						57511000			6842300			64353300						56470000			12894000			69364000													220249300
ECTLETLEEMLEK									261057900		261057900						59918000			165849200	112010000		337777200						908258000			416233900			1324491900				126518300			183885100	46186000		356589400			2279916400
ECTNIYAPLANR						8051000					8051000																																					8051000
ECVPMADLAGEK																	4080200						4080200						4341500						4341500													8421700
EDHPLASLLPCDNVFAIESR						2421500					2421500																		4721700						4721700													7143200
EEFEEICAR						6644500					6644500						21030000						21030000						19359000						19359000													47033500
EEQHLYDLCELEALSLK						18746000					18746000																																					18746000
EEVMLTCRPGNALYVINPSTLVQYPLNDIAQK						8046600					8046600						2902200						2902200																									10948800
EFAEPACVIVK																	10668000						10668000						19804000						19804000													30472000
EFELGECLR						16006000					16006000																																					16006000
EFGELKEETCR						1808800					1808800																		14123000						14123000				8743100						8743100			24674900
EFICIDTGGIDGTEDGVETR						6080500					6080500																																					6080500
EGIFCGVSSGGAVAGALR																																							7229500						7229500			7229500
EGIHTCLDTNGFVR						28435000					28435000						18642000						18642000																									47077000
EGVCGSDGLNMNGK						18337000			8353300		26690300						24687000			7616300			32303300						20761000			16632000			37393000													96386600
EGYFCLDSR						26570000					26570000						14077000						14077000																3127000						3127000			43774000
EIAYFFGEGEVCPR						52422000					52422000						43651000						43651000						65223000						65223000													161296000
EICPELTLR
EIDATCTFSNQAFDSLIPSLK						126650000					126650000						47903000						47903000						91040000						91040000				71625000						71625000			337218000
EIPDEVHVDPYLCTYYYEINNQKPPFNDVR						218270000					218270000						225590000						225590000						607650000						607650000				32735000						32735000			1084245000
EISSCSNVWDFQAR						45478000					45478000						48472000						48472000						44564000						44564000				892120						892120			139406120
EIWFLCR						24503000					24503000																		2228900						2228900													26731900
EKGAQNGCIIAGDNPDAALALEK																	14779000						14779000						12139000						12139000				4440900						4440900			31358900
EKLDNLVFVINCNLQR						147874500					147874500						53071000						53071000						12645000						12645000													213590500
EKNPDLIIGVGGCVASQEGEHIR						3264400					3264400						7807500						7807500																									11071900
ELAGVAGCAVAIAPPEMYIDMAK						155931000			103075000		259006000						133060000	14106000			13382000		160548000						29913000	36326000		65679000			131918000				30307800						30307800			581779800
ELAGVAGCAVAIAPPEMYIDMAKR																	138220000						138220000						69451000						69451000													207671000
ELAGWMCDVLDSINDEAVIER									25543500		25543500																					34365900			34365900													59909400
ELASGLSCPVGFK						36636000					36636000																																					36636000
ELATCTPEYYR						28073000					28073000						29072000						29072000						49911000						49911000													107056000
ELCDQHQALLVFDEVQCGMGR	13767000										13767000													18507000											18507000													32274000
ELDREFGELKEETCR						31890000					31890000																		56577000						56577000													88467000
ELEPLSLVNCSSEFCHITPACR
ELGGTCVNVGCVPK	9015000										9015000	66123000							3266800				69389800	59830000											59830000	49688000									49688000			187922800
ELGIPAVVGCGDATER						67498000					67498000						20370000						20370000						42744000						42744000													130612000
ELGYLGSLAICNVPGSSLVR						176925000					176925000																		124462000						124462000													301387000
ELLHYCLER
ELLSIGIQPDILICR						47989000					47989000																																					47989000
ELNICTGCGPGAMEAPMK																								3347500											3347500													3347500
ELSDDLCSLR						10024000					10024000																																					10024000
ELVEVLCEGVRPDR																					121206000		121206000																									121206000
EMGSAVPEEPVLFIKPETALCDLR																																25438000			25438000							28263000			28263000			53701000
ENCIFLDNPHQAR
ENEATCFGR						53165000					53165000						9560400						9560400						17104000						17104000													79829400
ENNALGAVCAR																	8195300						8195300						10963000						10963000													19158300
ENNCDSVISLGGGSPHDCAK	3601700										3601700																																					3601700
ENNFALPAVNCVGTDSINAVLETAAK						221153800					221153800						174260000				318584000		492844000						1373200000						1373200000				1681950000				94741000		1776691000			3863888800
ENNIDIVECVK						7958800					7958800						6302400						6302400						9461800						9461800													23723000
ENRPGYPAIAISDVSHISCVGNDFGFNDIFSR						157366000					157366000																		28904000						28904000				48894000						48894000			235164000
EPHSVIGSSCIGASVIGGICNNSGGSLVQR	6860400										6860400													6763000											6763000													13623400
EPILCAPNDPDDARPLSAVQGEK						14565000					14565000						16875000						16875000						34202000						34202000				7664000						7664000			73306000
EQCDLLVCGHHHSFINR	15365000										15365000													23396000											23396000	2069200									2069200			40830200
EQCSAELLR
EQDAPITADQLLAPCDGER						178108000					178108000						99217000				8544700		107761700						76097000						76097000				14552000						14552000			376518700
EQGACPWFNETTYAK						13517000					13517000						8701400						8701400						10486000						10486000													32704400
EQGLTPVLCIGETEAENEAGK						77443000					77443000						81339000				2660000		83999000						193202000						193202000				92412000						92412000			447056000
EQGLTPVLCIGETEAENEAGKTEEVCAR	966454000										966454000	655005000			14663000		142033000		184603000				996304000	1596160000											1596160000	183960000			68627000		5360700				257947700			3816865700
EQGNESPLNIIACENMVR						5110400					5110400						14650000			5504700			20154700						34698000			21608200			56306200				26743000						26743000			108314300
EQVGDEHIGVIPEDCYYK						8233700					8233700						3393100						3393100																									11626800
EQYGFQLLHLTCCR	8442700										8442700																																					8442700
EREELAVINDQFGAPTGAELLADCTAHAIR						46087000					46087000																																					46087000
ERPDAVLPTMGGQTALNCALELER						29348000			25204000		54552000																		218630000						218630000				27300000			7087100			34387100			307569100
ESCGWCTPCR				23230000							23230000					5642400							5642400				7844100								7844100			1174700							1174700			37891200
ESGLILAGTHGDENSSVVTLSCALR																	5036500						5036500																									5036500
ESGLLGLTEVTSDCR						121840000					121840000						78086000				13179000		91265000						124140000						124140000													337245000
ESLLDEAQGADCLMVKPAGAYLDIVR						68428000					68428000						66726000			18046000			84772000						218450000			64907000			283357000													436557000
ETGACNVQVIGK																													93625000						93625000				40098000						40098000			133723000
ETGKPIYNAIVWQCR						180415000					180415000						25905000						25905000						62031000						62031000													268351000
ETLAVCER						14950000					14950000																																					14950000
ETPCDPRPQAEIR						12293000					12293000						3965900						3965900						3375600						3375600													19634500
EVCDLLLLAQGK																													17139000						17139000													17139000
EVCHVPLIASGGAGTMEHFLEAFR																	55338000						55338000						19063000						19063000													74401000
EVDIYQGDTPFCHFAYIEK						18722000					18722000						19092000						19092000						24663000						24663000				11898000						11898000			74375000
EVFQDLNHHGVYHSGEVVGLGNLVCEK						44219000					44219000																																					44219000
EVNGKPCNVVELQGTVGASVAIDR						12408100					12408100						100944600						100944600						150281000						150281000				29625100						29625100			293258800
EVRPDAIICTGR						56963400					56963400						7728200						7728200						10440000						10440000				4010900						4010900			79142500
EVVDFCHR						29872000					29872000						18398000						18398000						26435000						26435000													74705000
EVVEEAYAADPEMIASAACDIQAVR						12614000					12614000																																					12614000
EWAANRPELQALCTQYGELAQAGTQR						27101000					27101000						9291000						9291000																									36392000
EWEGLQDTVFASPPCR						15630500					15630500																																					15630500
EYCDLLR						14645000					14645000						14738000						14738000																									29383000
EYCIKPMNCPGHVQIFNQGLK	18676000										18676000	15680000											15680000	35399000											35399000													69755000
EYDTFCGAIDKLEAELK						20820000					20820000						29989000						29989000						42818000						42818000													93627000
EYEATLEECCAK	11061000										11061000	8890100											8890100	7461500											7461500	11210000									11210000			38622600
EYEATLEECCAKDDPHACYSTVFDK				34773100							34773100					7049200							7049200				50394600								50394600			21697000							21697000			113913900
EYHLLNPVIVDCTSSQAVADQYADFLR						12714000					12714000																																					12714000
FADVACAGPLLAAELDALGK																	108360000						108360000						71140000						71140000				10497000						10497000			189997000
FADWPCDLK						6506500					6506500																																					6506500
FAGDDLPSNPVACALAIADK						42933000					42933000						11173000						11173000																									54106000
FCDELRDQNEDIDREDFAQR						16616000					16616000																																					16616000
FCGAEGLNNVITLSTFR						527657000					527657000						93686000				16517000		110203000						1199940000						1199940000				228887000						228887000			2066687000
FCIITDEAR
FCLPNSR						109210000					109210000																		34972000						34972000				33262000						33262000			177444000
FCLVAEGQAQLYPR						14370000					14370000						13456000						13456000						12511000						12511000				9435000						9435000			49772000
FCNSEFGDLK						27976000					27976000						18042000						18042000						37453000						37453000													83471000
FCPTGGISPANYR						75521000					75521000						29157000						29157000						76915000						76915000				61274000						61274000			242867000
FCQALMTELYR						4473100					4473100																																					4473100
FCQLLGGR
FCVHLIPETLER						38766000					38766000						11336000						11336000						23686000						23686000				2014800						2014800			75802800
FCVPNKEVMPER																	11858000						11858000						13648000						13648000				3655300						3655300			29161300
FDFNDICAAISDKLER																	4964500						4964500																									4964500
FDFPDRDDENWLCHSLYLPESESMTR						103419000					103419000																																					103419000
FDGNACVLLNNNSEQPIGTR						193932000					193932000						42373000						42373000						34407500						34407500													270712500
FDPSSGCLPK						6964100					6964100						2482800						2482800																									9446900
FDSCFLTAK						4822500					4822500																												5849900						5849900			10672400
FEGCYHGHADCLLVK	59966000										59966000	6740900											6740900	6831200											6831200													73538100
FEPCGLTQLYGLK						7913600					7913600																																					7913600
FGAIAGCMVTEGVVK						10423000					10423000																																					10423000
FGCATRPIPNLPEAR																													39754000						39754000				22260000						22260000			62014000
FGDVGADTLGHIAEACAK						414780000					414780000						99865000				11233000		111098000						344808000						344808000				17891000						17891000			888577000
FGFVLPMDECLAR						4381500					4381500						6252300						6252300																									10633800
FGQGQVSLPGGCTIGAR						7624900					7624900																		3889600						3889600													11514500
FGTNPFCVVFPR						15968000					15968000						2240100						2240100																									18208100
FICDRPLEVRPVEFHNPLK						13113000					13113000																																					13113000
FICGTQDSHKELEQK						917450000					917450000						1777470000						1777470000						489940000						489940000				39458000						39458000			3224318000
FICIADASK																	81684000						81684000						195280000						195280000				124850000						124850000			401814000
FIEIPVVYGGAGGPDLAVVAAHCGLSEK						12644000					12644000						15292000						15292000						30562000						30562000													58498000
FIGELPEECVEEVR						6622400					6622400																																					6622400
FLHCLPAFHDDQTTLGK						14144000					14144000																																					14144000
FLVCNEDIDHIIGYVDSK																	5824400						5824400						13315000						13315000													19139400
FLWIGCSDSR						16616000					16616000																		9526200						9526200				12626000						12626000			38768200
FNDSGIVGCLTVTPYYNRPSQEGLYQHFK						40367000					40367000																																					40367000
FPEHCGIGIKPCSEEGTK	64407300										64407300	36703100											36703100	89729000											89729000													190839400
FPEHCGIGIKPCSEEGTKR	55776000										55776000	48151000											48151000	86119000											86119000	9704500									9704500			199750500
FPHCFSAEGEAR						12049000					12049000																																					12049000
FPHCFSAEGEARPLK						14242000					14242000						2614600						2614600																									16856600
FPVSQSIDELMEACR						15384000					15384000																																					15384000
FSQVIDEDVYPILSLQSCLDKR						21671000					21671000																																					21671000
FSSCGGGGGSFGAGGGFGSR						57841500					57841500						18325000						18325000						44512000						44512000				20798000						20798000			141476500
FSVVPPGTGICHQVNLEYLGK						123200000					123200000						499420000				15286000		514706000						135030000						135030000								13904000		13904000			786840000
FTDMHQWICDLEDFDDDPQASNEK																													25716000						25716000													25716000
FTIDCSGVR						13149000					13149000																																					13149000
FTLLPTCCLGNCDK				15271000							15271000																																					15271000
FTSPVTCK
FTTHPNPNVGCVIVK						18072000					18072000						25918000						25918000						25342000						25342000													69332000
FTTIHIQELACVSR						48003700					48003700						27941000						27941000						61108200						61108200													137052900
FVIGGPMGDCGLTGR									12514500		12514500																																					12514500
FVIVCDDDVNAR						9911300					9911300						14085000						14085000						14679000						14679000				3543600						3543600			42218900
FVQPGTQVYDLGCSLGAATLSVR
FVVECDGEK						9721800					9721800						324480000						324480000						6219100						6219100													340420900
FYNGDCAMTTASSGSLANIR						2034300					2034300						9672800						9672800						22796000						22796000				7443900						7443900			41947000
GAAAQAVQCANIR						9677600					9677600						11688000						11688000						10326000						10326000				2678400						2678400			34370000
GAKPVHWCVDCR	12494000										12494000	8776400											8776400	11718000											11718000													32988400
GALDCSGVK						223510000					223510000						11759000						11759000						10662000						10662000													245931000
GANFDKYAGQDIVSNASCTTNCLAPLAK	357970000										357970000	99099000							9905700		78766000		187770700	86554000							6617000				93171000	7278300							5426100		12704400			651616100
GAQNGCIIAGDNPDAALALEK																	31314000						31314000						55577000						55577000				2707200						2707200			89598200
GATVTTAESCTGGWVAK																	16106000						16106000																									16106000
GAVVDNTALLTCLNEGQK						30525000					30525000						12811000						12811000						26696000						26696000				8503500						8503500			78535500
GCAIDIGTVIDNDNCTSK	16481000										16481000													6988600											6988600	2489000									2489000			25958600
GCDGPWGPHAK						19683000					19683000																																					19683000
GCETNGFNYFDK																													11554000						11554000				2557000						2557000			14111000
GCGITVDQAER						67871000					67871000						34014000						34014000						53663000						53663000													155548000
GCYTGQEMVAR						25604000					25604000						34940000						34940000						21827000						21827000				23607000						23607000			105978000
GDAAAPTCILLK						8527800					8527800																		5010900						5010900													13538700
GDEWICDR						19457000					19457000						18778000						18778000						19400000						19400000				6012500						6012500			63647500
GDFVGFDIDLGNEMCK						1752900					1752900																		4267600						4267600													6020500
GDIVLCGFEYGR						37554000					37554000																		25851000						25851000													63405000
GDLGLVIACLPYA						28673000					28673000																																					28673000
GDSLDACAELGR						12621000					12621000						20300000						20300000						28628000						28628000				10403000						10403000			71952000
GDSLDACAELGRK
GDWLDCAK						33563000					33563000						11945000						11945000						27328000						27328000													72836000
GDYLAYSEEEHPVALQLGGSDPAALAQCAK						2731200					2731200																		17821000						17821000													20552200
GEADAMICGTVGDYHEHFSVVK						9126000					9126000						19356000						19356000						26135000						26135000													54617000
GEAHDQEFTIHCQVSGLSEPVVGTGSSR						17755000					17755000																																					17755000
GECEMFIIHAR																													3751400						3751400													3751400
GEGIACEAVALLIK																													3856900						3856900													3856900
GEGQPGDIETLEQLCR						12986000					12986000																												8350600						8350600			21336600
GELHCVGATTLDEYR						246140000					246140000						147280000						147280000						146840000						146840000				13112000						13112000			553372000
GETCPNELV						13249000					13249000						12566000						12566000						8088800						8088800													33903800
GFDSGDPAQCNTFGK						4883700					4883700						3256400						3256400						4741600						4741600				2488900						2488900			15370600
GFGFICPEGGGEDIFAHYSTIQMDGYR						12049000			14989000		27038000																					18423000			18423000				2194300						2194300			47655300
GFTQDDAHIFCTEEQIR						4553600					4553600																																					4553600
GFTQDDAHIFCTEEQIRDEVNGCIR	234991000										234991000	32708300											32708300	63213700											63213700													330913000
GFVICTPDPK						61458000					61458000						56474000						56474000						95861000						95861000				39752000						39752000			253545000
GFYPACGALCAGIEK	5245700										5245700																																					5245700
GFYSQCAK
GGALDYQEWCAAHPGER						9469300					9469300						16470000						16470000						17458000						17458000				4826500						4826500			48223800
GGAQGDLLCR						13109000					13109000																																					13109000
GGAWMDDCVGQMR																	8584200						8584200						9690500						9690500				3031800						3031800			21306500
GGDFCYSDGEFAAILEDVR						4129400					4129400																																					4129400
GGEAFHTGCIPFYK						13402000					13402000																																					13402000
GGGLCLGGK						57071000					57071000						8927400						8927400																10938000						10938000			76936400
GGLGLAEDTSDAAISCQQVGPIELSDR						59111000					59111000																		48472000						48472000				42609000						42609000			150192000
GGLPGCVEVCPAGAVIFGTR
GGVIVYPTDSGYALGCK						12817000					12817000																																					12817000
GGVPVCWPWFGPAAQQGLPAHGFAR						44732000					44732000																		199186000						199186000				36415000						36415000			280333000
GHEVNFICADDAHGTPIMLK						18210000			16373700		34583700						43891000			5142800			49033800						121148000						121148000				3785300						3785300			208550800
GIAETAQCGAILGIGGGK						40212000					40212000						20571000						20571000																16801000						16801000			77584000
GIASMHCSANVGEK						92944300					92944300																		151654000						151654000				16345000						16345000			260943300
GIATCVLLGNPAEINR						102612000					102612000						72553000						72553000						139684000						139684000													314849000
GICDVLVANGK																													55694000						55694000				14666000						14666000			70360000
GICLSAGSPVSHSALIAR						11537000					11537000																																					11537000
GIDEFYAQCEK
GIHNLSQAPQEGCVLTIGNFDGVHR						12650000					12650000																		12884000						12884000													25534000
GILETITCR						18742000					18742000						6180800						6180800						16079000						16079000													41001800
GINFIACPTCSR	23569000										23569000																																					23569000
GIPIATTTAVALAEHHDLDLPYCFNR						16370000					16370000																																					16370000
GIRPGAYCEPK						269094000					269094000						131916000						131916000						520212000						520212000													921222000
GITCIDLSR
GKYPLEAVSIMATICER						7736000					7736000						16661000						16661000						26002000						26002000				7466600						7466600			57865600
GLAYAPYADLVWCETSTPDLELAR						490542000					490542000						46120100						46120100						234879000						234879000													771541100
GLCGGLNINLFK						15066000					15066000																																					15066000
GLFAVGECSSVGLHGANR						12954000					12954000																																					12954000
GLHIPAVTHVFNYDLPDDCEDYVHR						35033000					35033000																																					35033000
GLLAFSPEKPGTTEAQCNYYYAK						5588500					5588500						6525200						6525200						9089700						9089700				4759100						4759100			25962500
GLLIWGPDSGSQACGDIGPGR						11906000					11906000																		11591000						11591000				1384000						1384000			24881000
GLMTVGEMSSTSLEHCQR						10730000					10730000						20094000						20094000						24891000						24891000				12244000						12244000			67959000
GLSGYDSPYVPGWDCHGLPIELK						91597000					91597000																		469320000						469320000													560917000
GMCSLIPNLEGISDNIR
GMGESNPVTGNTCDNVK						201503000			123680500		325183500						76899000			12870100	5429300		95198400						74396500			41663800			116060300				5684700						5684700			542126900
GNCTPNAEFNIAADPEAAACVFR	60885000										60885000	20633000											20633000																									81518000
GNDFFQQIQLTQCTR						7293000					7293000																																					7293000
GNPCVEAVLEK																													13044000						13044000													13044000
GNVINLSLGFSHPVDHQLPAGITAECPTQTEIVLK						101670000					101670000																		12403000						12403000													114073000
GPSICDVLTGGAHGVPR
GPSISIATACTSGVHNIGHAAR						21512000					21512000						6580900						6580900						78381000						78381000													106473900
GPTLEDACNVLGVKPTDDATTIKR						6245300					6245300																		8232500						8232500													14477800
GRQDVVDCEVK																													276160000						276160000				63217000						63217000			339377000
GSCGIGGGIGGGSSR						13306000					13306000																																					13306000
GSDYIGDQDAIEYMCK						47467000			5823000		53290000						14344000						14344000						35978000			4243100			40221100													107855100
GSGGLGGACGGAGFGSR
GSHEYCDVMGR						428799000					428799000						20132000				6698700		26830700						276397000						276397000				28467000						28467000			760493700
GSLAYAEDPCGAEQGFSGR						5128600					5128600						3271800						3271800						5766600						5766600													14167000
GSSGGGCFGGSSGGYGGLGGFGGGSFR						97479000					97479000						61993000						61993000						75730000						75730000				26247900						26247900			261449900
GSVNPECTLAQLGAAK						890475000					890475000						99982000				9853800		109835800						366711000						366711000				27628000						27628000			1394649800
GTCQTYILGQR						14396000					14396000																																					14396000
GTVVDIPALCDALASK						25830000					25830000						5189300						5189300						21582000						21582000													52601300
GVCDLADK						5572300					5572300																																					5572300
GVCDLADKYDALVMVDDSHAVGFVGENGR						156841000					156841000						265644000			137313000			402957000						559960000						559960000				10921000						10921000			1130679000
GVCSDVVIR						59179000					59179000						77667000						77667000						204570000						204570000				61668000						61668000			403084000
GVFAAGDCTTVPYK						33432000					33432000						41843000						41843000						49201000						49201000				9724300						9724300			134200300
GVFTFDPGFTSTASCESK						348051000					348051000						413340000				47396000		460736000						413428000				24134000		437562000				6475100						6475100			1252824100
GVLGYTEDDVVSTDFNGEVCTSVFDAK						48565300					48565300						186627000						186627000						309550000						309550000				61849400						61849400			606591700
GVLPTCQDTGTAIIVGK						273513000					273513000						86063000						86063000						344850000						344850000				5866300						5866300			710292300
GVLPTCQDTGTAIIVGKK																													8927300						8927300													8927300
GVQCDLAMIGSK						20982000			3683900		24665900																																					24665900
GVSACATCDGFFYR	15235000										15235000	8510200											8510200	15725000											15725000	6513400									6513400			45983600
GVTYCPHCDGPLFK	26383000										26383000													26113000											26113000													52496000
GYCADAASGQLDLNNPLIK						6619300					6619300						11569000						11569000						29955000						29955000													48143300
HAECSVLVVR						12567000					12567000						15052000						15052000						15957000						15957000													43576000
HAEDPTPLVCHGSWPGVITR						19559000					19559000						15894000						15894000						18729000						18729000													54182000
HAHYFDTLCVEVADK
HAIVAITEHMCDVDELAHFIEK						72912200					72912200						49972100						49972100						27461000						27461000													150345300
HANPCGVAIGNSILDAYDR																	5783600						5783600						10682000						10682000				6491500						6491500			22957100
HATNSELLCEAFLHAFTGQPLPDDADLRK						5614500					5614500																																					5614500
HCAVGIEPNR						17890000					17890000																		105410000						105410000													123300000
HCPRPIVMPLSNPTSR						2083400					2083400																																					2083400
HDGSAATCDDFVQAMEDASNVDLSHFR						31658300					31658300						122765000						122765000						80668000						80668000				31664200						31664200			266755500
HGASCPVGMGVSCSADR	71022000										71022000	21295000											21295000	18879000											18879000													111196000
HGCALGSIVGKDESVEVPSVGGRPPR						5811000					5811000																																					5811000
HGNTSAASVPCALDEAVR						31155000					31155000																																					31155000
HLEAGCDLLK						10400000					10400000						27684000						27684000						18246000						18246000				5209400						5209400			61539400
HNVAPIFICPPNADDDLLR						48006000					48006000						18181000						18181000						52409000						52409000													118596000
HPHVELCDLLK						21863000					21863000						10513000						10513000																									32376000
HVANMENANSTEFVPDCK						22836000			4518300		27354300						5842100						5842100						9325700						9325700													42522100
HVDTVCISSYDHDNQR						67124000					67124000						148265000						148265000						34204000						34204000				28388800						28388800			277981800
HVITVFTDITCGYCHK												5258300											5258300	12385000											12385000													17643300
HVLLADETVCIGPAPSVK						22678000					22678000																																					22678000
HYAHVDCPGHADYVK						46754386600					46754386600						38961000				247260000		286221000						13528639220						13528639220													60569246820
IAAGCGMQVQDVNR						2378200					2378200																																					2378200
IAAVAEDGEPCVTYIGADGAGHYVK						228040000					228040000						424730000				51502000		476232000																142320000				10871000		153191000			857463000
IACLEEIAWR						4882000					4882000																																					4882000
IADIYANCGITK						148670000					148670000																		138240000						138240000				12518000						12518000			299428000
IADIYANCGITKK						14465000					14465000						22334000						22334000						43882000						43882000													80681000
IAEACGITGIR																																							14610000						14610000			14610000
IAEGAALMTETTVECR									3653900		3653900																																					3653900
IAIAACEQCGR	7815700										7815700																																					7815700
IALFCNVPEK																													36362000						36362000													36362000
IASSGLCGSDLPR						1143821900				4529200	1148351100						511763700				37493000		549256700						461095300				2810400		463905700				50105000						50105000			2211618500
IAVINCEAFEVCVQR												4466600											4466600	9223500											9223500													13690100
ICEHYVTVTQK						23050000					23050000						109357000						109357000						196524000						196524000				10224000						10224000			339155000
ICGVCTTTHALSSVR	25928000										25928000																																					25928000
ICLEPQACLLAATVGTAEQK	5542200										5542200	8080900											8080900																									13623100
ICNDYIVNEQHAVSACLGYHGYPK	20389000										20389000	24618000											24618000	9863200											9863200	15076000									15076000			69946200
ICSIPHPSYHEEQLAEYIVGWAK						345630000					345630000						564530000						564530000						228700000						228700000				191330000						191330000			1330190000
IDCEIENGVVSK						62735000					62735000						48622000						48622000						37230000						37230000													148587000
IDEVFIGSCMTNIGHFR						70372000			24563000		94935000						213990000			21936000	12582000		248508000						172230000			60487000			232717000				27792000						27792000			603952000
IDILVNNAGVCR						14563000					14563000																																					14563000
IDNVLVCPNSNCISHAEPVSSSFAVR	5270100										5270100	41057000											41057000	28543000											28543000	18479000									18479000			93349100
IDPVGACVGMR						14902000			2435200		17337200						29782000						29782000						34312000						34312000													81431200
IDVQGVSCHGSAPER																	21664000						21664000						35103000						35103000													56767000
IEFTLYDCLDR						49556000					49556000						17982000						17982000						36724000						36724000													104262000
IEIAYCGVCHSDLHQVR	100638000										100638000	109370000											109370000	100407000											100407000	4619700									4619700			315034700
IEIPGCSLCMGNQAR	66546100		29288000								95834100	55107800		7709000									62816800	144832900	18016000										162848900	15496000	2405500								17901500			339401300
IEIVVPDDIVDTCVDTIIR						7722500					7722500						46394000						46394000						70044000						70044000													124160500
IELPSIPDGCVQNAHMFYIK						5886200					5886200																																					5886200
IEQAAEGLECR						4834900					4834900						5014200						5014200																									9849100
IESMVANRPDWCISR						22932000					22932000						25339000						25339000						59436000						59436000													107707000
IEYLGGCVNEMPYVLAVEK						20630000					20630000																																					20630000
IFEAAELSHQTNTLPEVCGR						12736000					12736000						20313000						20313000																									33049000
IFGDWLCETAAK
IFGPVKDYECLCGK	62862900										62862900	40289400											40289400	45869000											45869000													149021300
IFLEGECVVTNSR						3046500					3046500						4919300						4919300						4308100						4308100													12273900
IFNADGSEVAQCGNGAR						3640900					3640900						7046600						7046600						7360100						7360100													18047600
IFNTNHAFCLETEK						7374700					7374700																																					7374700
IGAAASNTNADWYCR						11779000					11779000						1762400						1762400						3575200						3575200													17116600
IGCAPITWPIGCGK	10158000										10158000																																					10158000
IGCIAGPEEMPLCHYR
IGDLCWAAGDQQAR						147750000					147750000						59842000						59842000						237580000						237580000				6879400						6879400			452051400
IGDVVFDVVKPCSR						6786900					6786900																																					6786900
IGFIGCGNMGK						11141000					11141000																												3676200						3676200			14817200
IGFLCDIR						68602000					68602000						4146800						4146800						43157000						43157000													115905800
IGLNCQLAQVAER						135153300					135153300						166375300				12672000		179047300						212170000						212170000				142517700				2876300		145394000			671764600
IGTGCVIK																	17401000						17401000						31407000						31407000				14195000						14195000			63003000
IHCSILAEDAIK						34576000					34576000						39154100						39154100						55360300						55360300				2331800						2331800			131422200
IHGLADCMQGEMISLPGNR						185043300	5747100		62118000		252908400						67652000	2406000		47972500	11190000		129220500						373196000	8622100		18678000			400496100				12024000						12024000			794649000
IHGVNYSISSACATSAHCIGNAVEQIQLGK	149099000										149099000	81598000											81598000	230280000											230280000	13866000									13866000			474843000
IHLDASMSCAGDPIPLAPETVAER						540608000			850672400		1391280400						5696400			37695100	6762800		50154300						172230800			48000200			220231000													1661665700
IHSFESCGTVDGPGIR						48687000					48687000						15536000						15536000																									64223000
IIDFALSNCINSGIR																													14154000						14154000													14154000
IIFDGVNSAFHLWCNGR						12905000					12905000																		62753000						62753000													75658000
IIGIDLGTTNSCVAIMDGTTPR						100041000			20975700		121016700						163413000			17363600	33535000		214311600						184476000						184476000				130835000			10868600	13716000		155419600			675223900
IILCTGDMGFGACK	19849000		6683400								26532400	28077000											28077000	34586000	7060200										41646200													96255600
IILGGDHLGPNCWQQENADAAMEK						992743700			782445100		1775188800						275200000			80432000			355632000						327178900			94588000			421766900				3350000						3350000			2555937700
IINEISPAANTALEGLYQSGDALCTQCEAEGFR	166016000										166016000	79809000											79809000													22223000									22223000			268048000
IINNGVPESSFTLSIVPNDQVDQPDSQVVGHCANDTHK																	111180000						111180000																									111180000
IIPCLDVR						7828200					7828200						6736300						6736300						10164000						10164000													24728500
IIPLCPFAK						4797500					4797500																		2331500						2331500													7129000
IIVACGGAVATSTMAAEEIK						38316000					38316000						29326700						29326700						15358400						15358400				2019200						2019200			85020300
ILCCGNGTSAANAQHFAASMINR																								9589000											9589000													9589000
ILEHVCPQIPADKPR						2951400					2951400																																					2951400
ILEQCLNNMPEGPFK						17746000					17746000						4733900						4733900																									22479900
ILIEGPVLCK																	13530000						13530000						27174000						27174000				1998700						1998700			42702700
ILITGCPIGGAAEK						42324000					42324000						28397000						28397000																									70721000
ILLDAPCSATGVIR						32628000					32628000																		4924100						4924100													37552100
ILLIGCGK						29206000					29206000						3560200						3560200						15344000						15344000				1873500						1873500			49983700
ILLQCDNLCK						13425000					13425000						180570000						180570000						284620000						284620000				194990000						194990000			673605000
ILLSSMPGCAVTEVEIDGVLHEYSTK									73328900		73328900						165780000			57712000			223492000						733640000			120618000			854258000													1151078900
ILNTSSVIPVDGLCVR						90272000					90272000						69538000				15300000		84838000						65087000						65087000								1122100		1122100			241319100
IMCAFKMMATCSNVVR																																		35836000	35836000													35836000
INECVNAADLQLLAR																													7241300						7241300													7241300
INPEANHEHVCLLGCGVTTGIGAVHNTAK	21629000										21629000																																					21629000
INQGVGITCLNYHGR
INVICEKPLASNLAEVDAAIACAR	20351000										20351000	46590000											46590000	89242000											89242000													156183000
IPISGIAGDQQAALFGQLCVK						45794000					45794000																		21279000						21279000													67073000
IPLLQNGTFDFECGSTTNNVER						253395000					253395000						466314000				12314000		478628000						1548850000						1548850000				154949000				11076400		166025400			2446898400
IRFPEHCGIGIKPCSEEGTK	168971500										168971500	100718000											100718000	196108500											196108500	31819000									31819000			497617000
ISIGGGSCAISGGYGSR						2934000					2934000						2163600						2163600						5172000						5172000													10269600
ISVMGHGMGIPSCSIYTK																																							10360000						10360000			10360000
ITCVYDPENGENIAR						8467000					8467000						2505000						2505000																									10972000
ITEAGLAYAHPFPLSCVQSDPDAEPYWR																													53232000						53232000													53232000
ITHIPTGIVTQCQNDR						39284000					39284000																		26841000						26841000													66125000
ITHLPTGIVVECQDER						36739000					36739000						30797000						30797000						30450000						30450000				8189600						8189600			106175600
ITNICYK						33010000					33010000																		9458500						9458500													42468500
IVAEAACAEGETIHNMPGGATPDQVYAALLVADQYGQR																	5407700						5407700						50850000						50850000													56257700
IVCTIGPK						180800000					180800000						386180000						386180000						529750000						529750000				368610000						368610000			1465340000
IVDEQPGAECQLIGTATGK						29998000					29998000						7169200						7169200						28340800						28340800													65508000
IVECWASDVPDGK						9477900					9477900						10067000						10067000						17610000						17610000				6002200						6002200			43157100
IVGSQPLTYGQSITDPCLGWEDTER						14030000					14030000																																					14030000
IVILPHQDLCPDGAVLEANSGETILDAALR						69630000					69630000						149813000						149813000						219980000						219980000				46962000						46962000			486385000
IVISPGPCTPDEAGISLDVIR
IVLQLDGEEIVDCVPDIGYHHR						106313000					106313000																		29033000						29033000													135346000
IVNYKDSPACK																	320960000						320960000																304100000						304100000			625060000
IVVDCANGATYHIAPNVLR						20713000					20713000						15757000						15757000						23735000						23735000													60205000
IYCESFLGEEHR						4738400					4738400																		5317900						5317900				1966100						1966100			12022400
IYCESFLGEEHRK						64090000					64090000						84807000						84807000						59744000						59744000				35676000						35676000			244317000
IYIQNVDHCNTHSPFDPAIAPVR						44036000					44036000						17731000						17731000						33273000						33273000													95040000
IYQLKPNPAVLICR																																							19652000						19652000			19652000
KAAPCIIFIDEIDAVGR						10733000					10733000																																					10733000
KAAQSDPNCFFIDDENSR						8924700					8924700																		9732800						9732800													18657500
KALQPIYDLLENCDVPISK																													15753000						15753000													15753000
KATLDTLALYLACGIDPEK						29788000					29788000						2589200						2589200																									32377200
KCDVVLPLVAIATPIEYTR						74259000					74259000																		11349000						11349000													85608000
KDAMVPMGGLLCMK						6722100					6722100						2428000						2428000						27939000						27939000													37089100
KDLALNQAMIPLGSCTMK																	22167000						22167000																									22167000
KEIDEYFAHVWQTMQACIDR						3370900					3370900																																					3370900
KEYCDLLR						6277800					6277800																		6169600						6169600													12447400
KGCYTGQEMVAR																													56145000						56145000				26120000						26120000			82265000
KGGVIVYPTDSGYALGCK						16871000					16871000																																					16871000
KIIVACGGAVATSTMAAEEIK						16068000					16068000																																					16068000
KLDAVVEDCVNAVGVDLNTASVPLLTR						14147000					14147000																																					14147000
KLDMVPVECVVR						17608000					17608000						2594600						2594600																									20202600
KLDVVTQVCPFPLIEAK						15983000					15983000						33396000						33396000																18174000						18174000			67553000
KLQYVNEALKDEHWICGQR						24687000					24687000																																					24687000
KPDAALVDFLCENADVITK						43344000					43344000						42191000						42191000						31060000						31060000													116595000
KPDNWEIVGKPQSQEAYGCMLR						78343000					78343000						148423000			33838000			182261000						239614000			9769400			249383400				121803000			21440000			143243000			653230400
KPGLTLGIGCETAQFPLPQVGK						9899800					9899800																		71437000						71437000				45067000						45067000			126403800
KPLWCGDTGPEVVQR						56116000					56116000																		87503900						87503900													143619900
KTAICGTDVHIYNWDEWSQK						17076000					17076000																																					17076000
KTYMSDCLK						9041000					9041000																																					9041000
KVACGAAESVPLIR						2691500					2691500																																					2691500
KVLNIFPSIDTGVCAASVR						45586000					45586000						63578000						63578000						30039000						30039000				29856000						29856000			169059000
KVSGNSPVIFDVTHALQCR						15418000					15418000																																					15418000
KWDMQFAPSICQQCSIGCNISPGER				5439100							5439100																22049000								22049000													27488100
KYAALCDVFVMDAFGTAHR						8994400					8994400						4152700						4152700						21503000						21503000				14428800						14428800			49078900
KYDMDLVVCGHHQDFWSK						34418000			10467000		44885000						23870000						23870000						123393000			23954000			147347000													216102000
LAAGWLIDQCQLK
LADCQERDPALSELYLVEGDSAGGSAK						59141000					59141000						12716000						12716000																									71857000
LADCTAQDLNR						4712100					4712100																																					4712100
LADYIICSPAPETPLLGR						10670000					10670000						6431700						6431700						9997000						9997000													27098700
LAEVTGFPCVPAEDLIEATSDCGAYVMVHGALKR	15552000										15552000	4463400											4463400	42252000											42252000													62267400
LAHYYCEINVLHPFR						11314000					11314000						7934400						7934400						11838000						11838000				4311600						4311600			35398000
LALCDIASGEISQAK						78076000					78076000						11134000						11134000						14506000						14506000													103716000
LAPALAAGNCVVLKPSEITPLTALK						89425000					89425000						92149000						92149000						169750000						169750000				50445000						50445000			401769000
LAPSLTLGCGSWGGNSISENVGPK						131712000					131712000						32407500						32407500						83369000						83369000													247488500
LASHQPQPSLLHGDLWSGNCALGPDGPYIFDPACYWGDR	20011000										20011000																																					20011000
LCDRDIEAWLDEGR						23261000					23261000						23125000						23125000						88791000						88791000				8509800						8509800			143686800
LCQMAINELR						6564100					6564100																		27484000						27484000				12268000						12268000			46316100
LCRPSEVVLEILPDAQK						13855000					13855000																																					13855000
LCVEQCK	9482200										9482200																																					9482200
LDCDAEQMIAAQFGLR						26342000					26342000																																					26342000
LDEGCTERDDVNFLK						24047000					24047000																																					24047000
LDEHQPVFMPVGAFCPPLEK																	11721000						11721000						106070000						106070000				3917200						3917200			121708200
LDFGGCR						3397800					3397800																																					3397800
LDGLAEHGIIHLINSGSAALDGSCK																	5696200						5696200						41975000						41975000				32338000						32338000			80009200
LDNCDLAAIK						13266000					13266000																		31753000						31753000				27804000						27804000			72823000
LDNGVGVCGK																	5845600						5845600						13432000						13432000				4503100						4503100			23780700
LDNLVFVINCNLQR						17173500					17173500																		9910400						9910400													27083900
LEARPTADLCIDCK	19948000										19948000	15136000											15136000	6582500											6582500	2535200									2535200			44201700
LECLDSR																	8225500						8225500																3924200						3924200			12149700
LEEIQECHLVSGDFDYLLK						73655000					73655000						34757000						34757000																									108412000
LEEVTAELHQMCLK						4757900					4757900						13352000						13352000						16464000						16464000				1580900						1580900			36154800
LENVCYDIR						7232300					7232300						2970200						2970200																									10202500
LFESSGCAGK						6512400					6512400																																					6512400
LFLCCADNLISGNAFK	16041000										16041000													13328000											13328000													29369000
LFNECADFR						4453500					4453500																		5334200						5334200				1064600						1064600			10852300
LFNLVQPDIACFGEK						35206000					35206000										9637900		9637900						55784000						55784000				36898000						36898000			137525900
LFTDMCEGLPEKR						21452000					21452000																		35617000						35617000				10272000						10272000			67341000
LFTFHADICTLPDTEK						185699000					185699000						190910000						190910000						160690000						160690000				238909000						238909000			776208000
LFVAVCR						59096000					59096000																												57759000						57759000			116855000
LFVVDAFCGANPDTR						363692000					363692000										7281900		7281900						683116100						683116100				87392000						87392000			1141482000
LGAQQCQLVDDSLVR						36175000					36175000																																					36175000
LGCEVTEGKDEWQAVAPSWR																	29118000						29118000						54557000						54557000													83675000
LGCINVHGSLLPR						5001000					5001000																		9960200						9960200				33912000						33912000			48873200
LGDLCILDGK						15643400					15643400						3743300						3743300																									19386700
LGEPVFDVQECQIR						61128300					61128300						108267900						108267900						393130000						393130000													562526200
LGGGLCSWAMRPR																													12928000						12928000													12928000
LGRKPLWCGDTGPEVVQR						8692100					8692100																																					8692100
LGVDPLTCVALEDSVNGMIASK																													10103000						10103000													10103000
LHVHDENNECGIGDVVEIR						153800000					153800000						14913000						14913000						19589000						19589000													188302000
LIAAAEACIAELNLNAVR						8969000					8969000						8699500						8699500						12903000						12903000													30571500
LIADVVCFPGCHINHLTPR	23341000										23341000																																					23341000
LIAHVGCVSTAESQQLAASAK																	13270000						13270000						25275000						25275000				88319000						88319000			126864000
LICYGENR						29768000					29768000						7761700						7761700						20851000						20851000				2524000						2524000			60904700
LIDVHCDEIDDEQSR						2540300					2540300																		11935000						11935000				10618000						10618000			25093300
LIDVTTCIGCK	5138300										5138300																																					5138300
LIEECMILANISAAR						6917200					6917200																		14163000						14163000													21080200
LIGDDEHGWDDDGVFNFEGGCYAK						354025000					354025000						39572000						39572000						474247800						474247800				35168800						35168800			903013600
LIQADCLAWLR
LKDLPAITLDGHQVEVCANIGTVR						10384000					10384000						178687000						178687000																									189071000
LKDSVPCAVIEGDQQTVNDAAR						5680300					5680300																		6414100						6414100													12094400
LKYGCLCEYK								8118700			8118700								4030200				4030200								7500300				7500300													19649200
LLADFCKRQGK
LLAECEER																													32518000						32518000													32518000
LLAYNCSPSFNWQK						174980000					174980000																		15214000						15214000													190194000
LLDIVCGAPNCR	22187000										22187000	13386000											13386000	31019000											31019000	6659400									6659400			73251400
LLEGEECR																	32185000						32185000																4405300						4405300			36590300
LLEIIACPVCNGK	21267000										21267000																																					21267000
LLGLEIGADDYICKPYSPR						5917400					5917400																																					5917400
LLIDICGGEAGPVIDITNEATLPK						11732000					11732000																		13417000						13417000													25149000
LLLSEACPLILDYHVALDNAR						202316900					202316900						2165400						2165400						98724000						98724000													303206300
LLMEETGIPVVVAEDPLTCVAR						3383000					3383000																																					3383000
LLPHIPADQFPAQALACELYK						3567141600				4254100	3571395700						1485037000						1485037000						153438000						153438000													5209870700
LLSDTECLVK						40409000					40409000						5025400						5025400						6824000						6824000													52258400
LLSLCGPFDDNIK						52709000					52709000																																					52709000
LLSPSTADEIWNECNELLAQDNFSAR						25134000					25134000						5030000						5030000						26662000						26662000													56826000
LLTTCNIPVPSDVR						394940000					394940000						646154000				64383000		710537000						593190000						593190000				586142000				19121000		605263000			2303930000
LLVAGCGPVFQLCR	16787000										16787000	37754000											37754000	32004000											32004000													86545000
LLVANTHDHILCFSSR						3285100					3285100																		7705400						7705400													10990500
LLVDACYSPVER						167260000					167260000						81466000						81466000						200480000						200480000				4479400						4479400			453685400
LLVNCIDTVK						6858900					6858900																		21669000						21669000				7927700						7927700			36455600
LLVVIGPCSIHDPVAAK						36263000					36263000						16450000						16450000						42087000						42087000													94800000
LLYECNPMAFLAEQAGGK						25441000					25441000																																					25441000
LMDLGCYR						38849000			9858300		48707300						2174400						2174400						12434000						12434000													63315700
LMDLTTLNDDDTDEKVIALCHQAK						34525000			10540000		45065000						19038000						19038000						109260000						109260000				15052000						15052000			188415000
LMQQYFQCACSVADILR	22713200										22713200													2915500											2915500													25628700
LNELGYDCHDETNNPAFR						12673000					12673000																		2968900						2968900													15641900
LNGDNGEYTCDALIIATGASAR						2507200					2507200						63713000						63713000						109864000						109864000				65803000						65803000			241887200
LNVVDCGDLVYAFGDAR						4170700					4170700						7046400						7046400						63811000						63811000													75028100
LPDAVAVSMEDHINPNCHGR						18931600					18931600						20088000						20088000						16444000						16444000													55463600
LPFICELAK						33851000					33851000																		5434700						5434700													39285700
LPGSAYIPCYEICT	6104400										6104400																																					6104400
LPLGDEYQEQLESNFADMANIGGRPGGAITAGCFLSR						8913500					8913500																																					8913500
LPSCGFSAQAVQALAACGER	183102000										183102000	10902000											10902000	15300000											15300000													209304000
LPSTCFAEENGSIVNSGR						4399700					4399700																																					4399700
LPYGVQADEQDCQDAIAFIQPDR						34717000					34717000																		22793000						22793000													57510000
LQDCYAALGIVHTHYR						8663500					8663500																																					8663500
LQGFSPASVCIVGTHTLR						6029200					6029200																																					6029200
LQISFECAAPEVDETPR						38937800					38937800						4498000						4498000						6606500						6606500													50042300
LQQECNAVVWDPAK						6253100					6253100																		6346000						6346000													12599100
LQTDYLDLYQVHWPQRPTNCFGK																													69107000						69107000													69107000
LQYVNEALKDEHWICGQR						80603000					80603000						36208000						36208000						159615000						159615000				11073000						11073000			287499000
LRDVVIGMGACTDSK																	5749400						5749400						66017000			22874000			88891000				29670200			7934400			37604600			132245000
LRGSVNPECTLAQLGAAK						29286000					29286000						5396600						5396600																									34682600
LSALCSEGAHDQVYETVR						5204700					5204700																																					5204700
LSCFETINMPMVYSR																	81598000						81598000																50418000						50418000			132016000
LSCPITAEDTSGTLYDK						12087000					12087000						19491000						19491000						22189000						22189000				13840000						13840000			67607000
LSCQLYQR						18283000					18283000																																					18283000
LSEDAFDDQCTGANPR						35228000					35228000						11789000						11789000						16999000						16999000													64016000
LSHVGQQVTLCGWVNR						19168000					19168000						13343000						13343000						16145000						16145000				2610100						2610100			51266100
LSNNTACVFTGK
LSPSLGESSHHVCPR						52172000					52172000																		20239000						20239000													72411000
LSQAGAQLMTWFGVACELHR						5683800					5683800																		13140000						13140000													18823800
LTAACFDR						59304000					59304000						32195000						32195000						72850000						72850000				23951000						23951000			188300000
LTAACFDRWDLPLSDMYTPYVFPSENGLR																																21048000			21048000													21048000
LTEINVTSPTCIR						72394000					72394000						111070000				5996800		117066800						79813000						79813000				32652000				2040700		34692700			303966500
LTEMGFPCIGLPGTIDNDIK						15503000			7438300		22941300						21237000						21237000						122151000			30310000			152461000				3887900						3887900			200527200
LTGGLQLPNDETGDCQLFTQNLAR						9046700					9046700																																					9046700
LTGRPICVTAAADILR						15288000					15288000						3659600						3659600																									18947600
LTGYDAVCMQPNSGAQGEYAGLLAIR						35142000			8735000		43877000									14703000			14703000									20090000			20090000							3310200			3310200			81980200
LTLAGCEER																	5969800						5969800						11113000						11113000													17082800
LTLCDVSAPAVEASR						7688800					7688800						10481000						10481000						29442000						29442000													47611800
LTMELCTDIIR																													63751000						63751000													63751000
LTNHSLYLYGHCAEGDCR	12710000										12710000																									1901700									1901700			14611700
LTPGCLFVALK						5256800					5256800																																					5256800
LTPNFSTWRPCDQVEAAVGWK						30442000					30442000																												34309000						34309000			64751000
LTTGCSVIVTGK						116920000					116920000						38173000						38173000						64219000						64219000													219312000
LTVDELHPPIPGYECPPNHQLVEVVEK						142820000					142820000																																					142820000
LTVPGLCWLCR						6992500					6992500						6484000						6484000						11773000						11773000				1915600						1915600			27165100
LVAEHFDWCHTIDR						7699300					7699300						3451700						3451700																									11151000
LVAMGGIGHTSCLYTDQDNQPAR						37930000			10368000		48298000						23658000						23658000						55925000			4770900			60695900													132651900
LVCVGSEEK						11755000					11755000						102840000						102840000						188920000						188920000				68753000						68753000			372268000
LVDVAQDLVVTEDDCGTHEGIMMTPVIEGGDVKEPLRDR																	10794000						10794000																									10794000
LVLCDVLTYVER																													72554000						72554000				2478700						2478700			75032700
LVLKPLGTTPDEITAICR						30817000					30817000																		36509000						36509000				16498000						16498000			83824000
LVLVLNCGSSSLK						22031000					22031000						79464000						79464000						25326000						25326000													126821000
LWICPSWR						2994200					2994200																																					2994200
LWVNPDCGLK						24647000					24647000						18760000						18760000																									43407000
LYDTYGFPVDLTADVCR																	21436000						21436000						43686000						43686000													65122000
LYEGETLGVVGESGCGK						3963200					3963200																																					3963200
LYELCEIAR						126370000					126370000						108690000						108690000						442660000						442660000				11221000						11221000			688941000
LYELCEIAREELTNGGYNIGR						4531200					4531200																																					4531200
LYEVICNSK																													13066000						13066000				6093600						6093600			19159600
LYIYDHCPYCLK	65289000										65289000													10412000											10412000	3797100									3797100			79498100
MAPALAAGNCVVLKPAR						65878000			7817200		73695200						20908000			3363200			24271200						73422000			14318000			87740000													185706400
MCDTIHPQIHDSDR																													13816000						13816000													13816000
MCGLVMLLPHGYEGQGPEHSSAR						22007000			30266000		52273000						10095000			3398400			13493400																									65766400
MCSSPETGLSLETAAK						8398000					8398000						18096000						18096000						15119000						15119000				9954300						9954300			51567300
MDCSSECAMAGLLALR	10088000										10088000																																					10088000
MDFPQQLEACVK
MFGLEECQPLTPDR						7646600					7646600						2051200						2051200						12596000						12596000													22293800
MGICKDDLAPSLGR						7107400					7107400																																					7107400
MIDDDGYRPNVGIVICNR						4665600					4665600																																					4665600
MIGPNCPGVITPGECK	96760000		74024700								170784700	106460000		27670700									134130700	132320000	46895900										179215900	11175000	1212900								12387900			496519200
MLAHCEAVTPIR						35233000			12044000		47277000						26646000						26646000						56925500						56925500				14213000						14213000			145061500
MLAHCEAVTPIRR						136843000			67409000		204252000						105087000			8704300			113791300						150057000						150057000				78135000						78135000			546235300
MLDLICPK						4677500					4677500						9627400						9627400						16505000						16505000				4665900						4665900			35475800
MLDQVCQLAR						36158000			17473200		53631200						44333000						44333000						56871000			5782000			62653000				28314000						28314000			188931200
MLNKPVEELNIITCHLGNGGSVSAIR									145890000		145890000									57511000			57511000																									203401000
MLNVWHACPR						9224100					9224100																		35334000			11095000			46429000				10328000						10328000			65981100
MNPDGIFLSNGPGDPAPCDYAITAIQK						13075000					13075000						34467000						34467000						50101000						50101000													97643000
MPCTEDYLSLILNR									41181000		41181000									5541800			5541800																			19673500			19673500			66396300
MPSCINIISGPSSTADIELIK
MPTMAAMCYK						7484100					7484100																		7288500						7288500													14772600
MQHSYPCCWR	16104000										16104000													14763000											14763000													30867000
MSCQISCRSRR
MSGECAPNVSVSVSTSHTTISGGGSR						44000000			30132000		74132000						20115000			27550000			47665000						37738000			32578000			70316000				17697000			7457800			25154800			217267800
MTAHTPCFR									33076100		33076100						2827200						2827200						23629000			11369700			34998700													70902000
MTANLQPGEYDMTCGLLTNPK																	7893600						7893600						14940000						14940000													22833600
MTISELLQYCMAKPGAEQSVHNDWK						19918000					19918000																		74136000						74136000													94054000
MTPTIELICGHR						52263300			15863000		68126300						69604000			10902000			80506000						97602000			22437000			120039000				44474000			5006400			49480400			318151700
MTPVPDCGEK																	38361000						38361000						48776000						48776000				21250000						21250000			108387000
MVAFSNYFFDTTQGHSQINGCTVR						33283000			9303900		42586900						63069000			18103000			81172000						150870000			25091000			175961000													299719900
MVPCDFIAPAITHNPLSDHHQK						91663000			16089000		107752000						267050000			17454000	43362000		327866000						417830000			78174000			496004000				152322200			10306000			162628200			1094250200
NAELACEVTLQPLR																	5921800						5921800						8522200						8522200													14444000
NAELACEVTLQPLRR						10086000					10086000						11917000						11917000						9245600						9245600													31248600
NALSLQAPCPDIIR																																							5352700						5352700			5352700
NCGKPLHSAFNDEIPAIVDVFR						31440400					31440400																		85483000						85483000				59852900						59852900			176776300
NCSLAVLNSGSLTDNSK						5684700					5684700						12928000						12928000						9352800						9352800													27965500
NDGLIDNLPQGCCVEVACLVDANGIQPTK		15986500		3601991300		15303000					3633280800	47813000	89163000			1409824000			59714000				1606514000	78038100			1213320000		3481300						1294839400	9991100		102155000							112146100			6646780300
NECDVLIVGR
NECQVMPYPNPADIAR																	14059000						14059000						26061000						26061000				13072000						13072000			53192000
NEFCIQVTGTVR						4767100					4767100																																					4767100
NEQYDATLCNPPFHDSAAAAR						6064600					6064600																																					6064600
NFFDHVDIPAENINLLNGNAPDIDAECR						49744000					49744000						40395000						40395000						76771000						76771000				11898000						11898000			178808000
NFLDYCR						249690000					249690000						56208000						56208000						293850000						293850000				102320000						102320000			702068000
NGDSLTLRPEGTAGCVR																	26692000						26692000																3362600						3362600			30054600
NGEVAPPKEDPVPLPELPCEK						5442500					5442500						13635000						13635000						13371000						13371000													32448500
NGIEIEHACEK						7428400					7428400						24022000						24022000						24905000						24905000				3126800						3126800			59482200
NGITGPCYVGK
NGLACITPISALNQPGKK						39865000					39865000																		59175000						59175000													99040000
NGMECGIGVK																	8965500						8965500						11399000						11399000													20364500
NGNFDAGLDFCQQSLR						13572000					13572000						26730000						26730000						36352000						36352000													76654000
NHCEILQGNAR						17935400					17935400																		8370600						8370600													26306000
NHLNGNGVEIIDISPMGCR						26822000					26822000						47174000			10027000			57201000						80492000			12930000			93422000				23399000			1675600			25074600			202519600
NICMVYAHNDDMVIGAIQAIK						9263200	19414800		208869900		237547900						324474000			199532900		20813000	544819900						530345000			534875000			1065220000				364062000	13893000		128573400		3732300	510260700			2357848500
NIGEILELAGCDR						413827200					413827200						128376300						128376300						243361000						243361000				902160						902160			786466660
NIIPGFENCDATILSTPK						9175000					9175000						12769000						12769000						36128000						36128000				10256000						10256000			68328000
NITCAEGGLIVTDNENLAR						27188000					27188000						41074000						41074000						19824000						19824000													88086000
NLAQCGIR						21827000					21827000						40769000						40769000						21494000						21494000													84090000
NLCPLIK						20982000					20982000						5503200						5503200						12923000						12923000													39408200
NLDDGSVEVVACGEEGQVEK						5151400					5151400						8246900						8246900						7422900						7422900				4182200						4182200			25003400
NLDLIMGCER						14513000					14513000																		3458000						3458000													17971000
NLFCSCVPISEYQ	14309000										14309000													31186000											31186000													45495000
NLPTAQGYCDSK						4687600					4687600																																					4687600
NLSNFASLGSECTVDR						17451000					17451000																		7511900						7511900				2441500						2441500			27404400
NLTCVFVDNGLLR						20879000					20879000						46265000						46265000						193910000						193910000													261054000
NLVEHCGIALDEVLR						14475000					14475000																		54979000						54979000													69454000
NNVLSGLFCGLR						6115900					6115900																																					6115900
NPDKHLEAGCDLLK						32301000					32301000						3340900						3340900						4820000						4820000													40461900
NPEVQALLNDAPALGDYLDEESREHFAGLCK						7594000					7594000						1660300						1660300						8733500						8733500													17987800
NPFGFIGGIDAHCFNEEYLR						2012500					2012500																																					2012500
NPQCGQASLIR						76028000					76028000																		33197000						33197000													109225000
NQILTMGCYGIGVTR						6759900					6759900						15961000						15961000						44243000						44243000													66963900
NQTLDECLDVIIESAHSR						10517000					10517000																		8864100						8864100													19381100
NSVIDEVVVCDTIPLSDEIK						62159000					62159000						137834000						137834000						547300000						547300000													747293000
NTFNDYLDACDALLK																	3242900						3242900						13363000						13363000													16605900
NTLLHEQWCDLLEENSVDAVK						295430000					295430000						207940000				14800000		222740000						374066000						374066000				4487500						4487500			896723500
NTYGTGCFMLMNTGEK
NVDGEIDCSGK						18293000					18293000																																					18293000
NVGSFDNNDENVGSGMVGAPACGDVMK						10792000					10792000						18106000						18106000						18352000						18352000				6481700						6481700			53731700
NVHLSGGVGIGGVLEPLQANPTIIEDNCFIGAR																													91894000						91894000													91894000
NVLCTSNPYESQLHAEAYEWAK						12040000					12040000																		48114000						48114000													60154000
NVTCYVSR																													42126000						42126000				10488000						10488000			52614000
NWEEDDGEEYCTAAADLADAQAVCDK	4880900										4880900																																					4880900
NYCLICWK	16008000										16008000																																					16008000
NYLQNQEGFVHICR						4606600					4606600																		8342200						8342200													12948800
PCDQVESAVAWK																	4443500						4443500						5394100						5394100				1676500						1676500			11514100
PGGAITAGCFLSR
PLFSSHMIDLSEESLQENIEICSK						34260000					34260000																																					34260000
PLWCGDTGPEVVQR																	3260000						3260000																									3260000
PTADLCIDCK	54006000										54006000	12782000											12782000																									66788000
QAEGDFFVCTPEEGSK						10122000					10122000																																					10122000
QAGLGGEIICYVA						98553000					98553000																																					98553000
QAITSAGTGCMAALDAER						4218500					4218500						16438000						16438000						15022000						15022000				8246600						8246600			43925100
QAMIAAGAPADCEPQVR						2264200					2264200						4709600						4709600																									6973800
QCEPMTITVNAGK						4855700					4855700						13743000						13743000						18743000						18743000				5794500						5794500			43136200
QCNPALAALLDK						48435000					48435000						15823000						15823000						60860000						60860000													125118000
QDLMLAGVICGNR						3290600					3290600																												4901900						4901900			8192500
QDNTIEMASLESCIR						4233900					4233900						5795000						5795000						11057000						11057000													21085900
QDVVDCEVK						4394500					4394500																		14504000						14504000													18898500
QEIECQNQEYSLLLSIK																	4030100						4030100																6690700						6690700			10720800
QELDLYICLRPVR						29046000					29046000						36462000						36462000						45405000						45405000				5542100						5542100			116455100
QFCMNGLVFADR						6525700					6525700						5700500						5700500						10551000						10551000				9007600						9007600			31784800
QFVFGGECETPVR																													4351100						4351100													4351100
QGCCGQPAINSGYIK	2144000										2144000																																					2144000
QGCTIVQPLDMEVGAGTSHPMTCLR
QGDLICLDGK						98687000					98687000						118860000						118860000						130910000						130910000				15945000						15945000			364402000
QGEPLGLGHSILCAR						5410400					5410400																																					5410400
QGIPLDAGSWQAICDAAR						11580000					11580000																																					11580000
QGYPIGCK						108580000					108580000																																					108580000
QIVLNCGEEPSVVANTVK						931868000					931868000						1071710000				54632000		1126342000						873780000						873780000				197759000				5431200		203190200			3135180200
QLERENAELECK										427190000	427190000										78063000		78063000										60243000		60243000													565496000
QLEVCEDICQQIR
QLPCPAELLR						237580000					237580000						63691000				25264000		88955000						349447000				8937800		358384800				25362000				3074300		28436300			713356100
QLPDGHNFTLMCR						3022800					3022800																																					3022800
QLVAEGIAAIQCGAFHNTTGGLTYFNTTPLGR						11235000					11235000																																					11235000
QQCSLVDGK																	21524000						21524000						8933200						8933200				11910000						11910000			42367200
QSELEAMCR																													3678600						3678600													3678600
QTDIPCTVK						12571000					12571000						18351000						18351000						23777000						23777000				2828100						2828100			57527100
QTISLGGCEIYTGQLNGTEVALLK						13605000					13605000						29081000						29081000						8492200						8492200				1001800						1001800			52180000
QTYCGPIGAEYMHITSTEEKR						27341000					27341000																																					27341000
QVCNLADPVGQVIDGGVLDSGLR						8426000					8426000						12080000						12080000						24914300						24914300				4765400						4765400			50185700
QVGLCHSVQGTAEELAR						3288912500				24005000	3312917500						653188000				81398200		734586200						846420000				25081000		871501000				87645800				16489000		104134800			5023139500
QVTTPEQYPLSVNGVVTACNQK						6683100					6683100						8677900						8677900						9340000						9340000													24701000
QVVCVKG										2913900	2913900																						6217300		6217300								8892000		8892000			18023200
QYQNAEDTRGRLVMSCMTPASDGTFISIDDEEAK
RAVEGTPFECLK						50389000					50389000						4625800						4625800						4439600						4439600													59454400
RCPFCDVAHGRPVAPDANEPVK																								6984400											6984400													6984400
RCVEQLANWHK						225790000					225790000																																					225790000
REPVTEEEKLFVAVCR						2603900					2603900						6888700						6888700						7640800						7640800													17133400
REQLGLPSSDTEISDTCPAYDEEAR						3936200					3936200						3975000						3975000						10073000						10073000													17984200
RINTQCTFVENPLDALIPSLK						5753100					5753100						23100000						23100000						33609000						33609000				6234300						6234300			68696400
RKEQGNESPLNIIACENMVR						4708600					4708600						8815600						8815600						7230700						7230700				7154700						7154700			27909600
RLDVSPLGCGALAGTAYEIDR
RLFVVDAFCGANPDTR																													34531000						34531000													34531000
RPSLSPDDAGCQALLIER						12211000					12211000																		6151100						6151100													18362100
RTCCQRYR																															282280000				282280000													282280000
RTEQILALTGCDR						4604400					4604400						44429000						44429000						45653000						45653000				12467000						12467000			107153400
RVPYMLVCGDKEVESGK																													4921300						4921300													4921300
SACIVVGVFEPR						27792000					27792000						23812000						23812000						40706000						40706000													92310000
SACTYVGASR						24181000					24181000																																					24181000
SAECTTAYNNALK						10391000					10391000																																					10391000
SAIPMGCVLTLPATGSESNAGAVISR						30822000					30822000						61508000						61508000						76908000						76908000				9555300						9555300			178793300
SALPDCQFVEADIR
SAQDSAENCPSGMQFPDTAIAHANVR						44097000			11131000		55228000						24150000						24150000						25102000			3834000			28936000				17243000						17243000			125557000
SCAAAGTECLISGWGNTK	13369000										13369000	8340300											8340300	8817100											8817100	6370600									6370600			36897000
SCAFLIADGVMPSNENR									7004900		7004900						34196000			2877700			37073700						43607000						43607000				6642100			2580600			9222700			96908300
SCEELEIVWNNIK						8793900					8793900						15374000						15374000																									24167900
SCGLPAGAVQAIDNPDR						8956600					8956600						16970000						16970000						33186000						33186000				6770000						6770000			65882600
SCLLNGSVEVAPR						3996600					3996600						4712400						4712400						3802600						3802600													12511600
SCMGLTGCGTIDELR	15347000										15347000	18873000											18873000	22917000	4507100										27424100	4800900									4800900			66445000
SCQISCK
SCQTALYHIAEALVR						35385000					35385000						70410000						70410000						69047700						69047700				1349200						1349200			176191900
SDVPQGAAILGAISGAHHVHQMAEHYGVPVILHTDHCAK																	565880000						565880000																									565880000
SETITVNCPTCGK	20964000										20964000	19611000											19611000	21180000											21180000	8343100									8343100			70098100
SETVDCLIWAIGR																	20205000						20205000																									20205000
SEWAGTVYPCVPGHEIVGR
SFAGQPYHGEWPAGTCIR						19188000					19188000																																					19188000
SFAQWKPECIGVDSGCTK																								16312000											16312000													16312000
SGAQAVCFAPDK						7308300					7308300																																					7308300
SGAQAVCFAPDKQQVDVINHLTGEAMTETR						7124100					7124100																		12208000						12208000				11936000						11936000			31268100
SGCLAVIEEVMLDEPQYWK									60971600		60971600																																					60971600
SGCPYCVR
SGCTNYLPTLITTSDELMK
SGDDQLVEIIEVPNHPWFVACQFHPEFTSTPR						44237000					44237000																																					44237000
SGETGIEEGCLSIPEQR						12868000					12868000						3378200						3378200						20006000						20006000				1503500						1503500			37755700
SGGGGGGGGCGGGGGVSSLR						8058700					8058700						12508000						12508000						3689600						3689600				2744900						2744900			27001200
SGIGPVTAADITHDGDVEIVKPQHVICHLTDENASISMR						102590000					102590000						252022000						252022000						436618000			1954690000			2391308000													2745920000
SGPCVEGGPDNVAQQFYDYR						22175300					22175300																																					22175300
SGVATDASCFPLVPFANR
SICLNFGIAQDYK						6023900					6023900																																					6023900
SIGVCNFQIHHLQR																													5492600						5492600													5492600
SILILGAGPIVIGQACEFDYSGAQACK	20622000										20622000													8588800											8588800													29210800
SITDACIGWEDTDALLR						25230000					25230000						10310000						10310000						65280000						65280000													100820000
SLAICTLLDKPSR						89378000					89378000																																					89378000
SLAICTLLDKPSRR						10289100					10289100																																					10289100
SLDCLQR						58312000					58312000						32136000						32136000						50443000						50443000				29416000						29416000			170307000
SLECVEYPELGMEAIWK						2521400			23169000		25690400									5166300			5166300						24508000			41612000			66120000													96976700
SLHTLFGDELCK						23824000					23824000						16164000						16164000						26082000						26082000													66070000
SLICNFR						12742000					12742000																																					12742000
SMDLEQECEQLR																	6220600						6220600						14065000						14065000													20285600
SMDLEQECEQLREELNETNSETK						45351000			34164000		79515000						57898000			11187000			69085000						104902000			20524000			125426000													274026000
SMDLEQECEQLREELNETNSETKR						41539400			36883000		78422400						92033000						92033000						471054000			65664000			536718000													707173400
SMISPVVCSNIDDFSGLIIK
SNDLTVNCLTGK						26208000					26208000						6995600						6995600						15610000						15610000													48813600
SNIQCGSVLLPEMK						7221000					7221000						7015200						7015200						8751100						8751100													22987300
SNQNTCINQMPCVSLGEPVER	51386300										51386300	68665900											68665900	156426000											156426000													276478200
SNVPALEACPQK						121880000					121880000						5204700						5204700																									127084700
SNVPALEACPQKR						495125000					495125000						54880000						54880000						27259000						27259000				2061700						2061700			579325700
SPICGNSIGQDR
SPICGNSIGQDRR																																							61704000						61704000			61704000
SPSGVALECK																	21244000						21244000						37637000						37637000													58881000
SPVLLALDYNPTGDKEAPVYACLVGK						55320000					55320000						16379000						16379000																									71699000
SQGLDDYICK						35670000					35670000																		34387000						34387000													70057000
SQGLDDYICKR																	13498000						13498000						27268000						27268000													40766000
SQPLNADQELVSDVVACQLVIK						8832300					8832300																		16542000						16542000													25374300
SQTIDLTLDGLSCGHCVK	121790600				15833000						137623600	150177000											150177000	118020000											118020000	27183000									27183000			433003600
SQTIDLTLDGLSCGHCVKR												21665000											21665000																									21665000
SQVQSGILPEHCR						18830000					18830000																		27726000						27726000													46556000
SQYDFVGAWCHDEDGGLLHVANHHIAPGK						50932000					50932000																		36419000						36419000													87351000
SSEGGVFNNAAQVWNHTFYWNCLAPNAGGEPTGK																													153370000						153370000													153370000
SSGICGSDVHYIYHQHR						46717000					46717000						12198000						12198000																									58915000
STCTGVEMFR						1099000000			470680800		1569680800						197970000			37795300			235765300						567440000			98093400			665533400													2470979500
STCTGVEMFRK						88238400			26757000		114995400						88481400						88481400						178248000						178248000				3955700						3955700			385680500
STPYCTDIGK						96177000					96177000						24753000						24753000																									120930000
STSSFSCLSR						14175000					14175000						3914100						3914100						6199300						6199300				2201700						2201700			26490100
STVGHDLNLDVCSK						253990000					253990000						47457000						47457000																19174200						19174200			320621200
SVANAIIAACDEVLNNGK						838587000					838587000						1229821000						1229821000						1435208000						1435208000				80841000						80841000			3584457000
SVCISINEVVCHGIPDDAK	78426000										78426000	17388000											17388000													6353500									6353500			102167500
SVCPVAELPPEIEQR						8049500					8049500						8004200						8004200						9954200						9954200				4239300						4239300			30247200
SVDPSRPVQYEGGGADTTATDIICPMYAR						82874000			51187000		134061000						141120000			81349000	36371000		258840000						679830000			88009000			767839000				146130000			39373300			185503300			1346243300
SVFCQPLGDR						4276700					4276700																																					4276700
SVIVCNGYK						5160500					5160500																		5800800						5800800													10961300
SVLCIGGSWLVPADALEAGDYDR						58389000					58389000						23583000						23583000						52243000						52243000				136065000						136065000			270280000
SVTFCAR						38980000					38980000																																					38980000
SVVDDWYCAPLEGPR						5116000					5116000																		6788700						6788700													11904700
SVVSCDTDFGVCAHCYGR				46590000							46590000					35652000							35652000				40109000								40109000													122351000
SYVDCQDKVDELYELQEEWTAK						33470000					33470000																																					33470000
TACEVAEISYK						81656000					81656000																		23507000						23507000													105163000
TACEVAEISYKK						29000000					29000000						24213600						24213600																									53213600
TACLPNFHLLR						28425000					28425000						5132400						5132400						31861000						31861000				8081800						8081800			73500200
TADAELCETGTPEQPGK						6834900					6834900																																					6834900
TAEICEHLK						70118000					70118000						35463000						35463000						40180000						40180000													145761000
TAEICEHLKR																					10521000		10521000																									10521000
TAICGTDVHIYNWDEWSQK						89929000					89929000						16342000						16342000						28619000						28619000													134890000
TCAFIDAEHALDPIYAR						192719000					192719000						26001000						26001000						37070000						37070000													255790000
TCIHGDQVLAQPLGADR						16532000					16532000						11821000						11821000						28019000						28019000				8060700						8060700			64432700
TDADAADLITSDCDPYDSEFITGER						300693000					300693000						9296100						9296100						84665000						84665000													394654100
TDQSHQCVIIGIAGASASGK						12607000					12607000																																					12607000
TDVVNAVLEKECEAIVLTDSSK						11741000					11741000																																					11741000
TECAVDAIR						74346000					74346000						180690000				26189000		206879000						166330000				4462800		170792800				86107000				10968000		97075000			549092800
TEFDKDNGFTVLDACQVNDR						15836000					15836000						7661100						7661100						23979000						23979000				24415000						24415000			71891100
TEQFCPNAK						3390500					3390500																																					3390500
TEQILALTGCDR						20382000					20382000						22399000						22399000						29192000						29192000				9044700						9044700			81017700
TEYCGQLR						36710000					36710000						32960000						32960000						48343000						48343000													118013000
TEYELACMR						11978000					11978000																		20866000			4339800			25205800				20710000						20710000			57893800
TFAHVDPVKEPIPVIPTCHYMMGGIPTK						36060000					36060000																		12465000						12465000													48525000
TFCAHAPGAVEPLQSAIK						68337000					68337000						25684000						25684000						31147000						31147000													125168000
TFCIPHGGGGPGMGPIGVK																																41176000			41176000													41176000
TFDNGVICASEQSVVVVDSVYDAVR						26030000					26030000						15713000						15713000						17579000						17579000													59322000
TFGEAACQQELEAFLAHR						23547000					23547000						69902000						69902000						78203000						78203000													171652000
TFGYYNAGQDCTAACR	25258800										25258800	3205000											3205000	5941300											5941300													34405100
TFVCVETAYASETQK						25302400					25302400						21800000						21800000						48807000						48807000				11616400						11616400			107525800
TGAGMMDCK																	3929200						3929200																6055900						6055900			9985100
TGCDLLPETVGR						46911000					46911000						104510000						104510000						195390000						195390000				83319000						83319000			430130000
TGELSIHCTELR						77913400					77913400						116093000				6954600		123047600						138750000						138750000				29346700						29346700			369057700
TGVCQLDNANVTDAILSR						10242000					10242000																												4164300						4164300			14406300
TGVVFCQYPEGVR						19741000					19741000						5534000						5534000						10190000						10190000													35465000
TIFCTFLQR						29834000					29834000						3790500						3790500																									33624500
TIGDCIFAR						17206800					17206800						5077900						5077900																									22284700
TIHSFDPCMACAVHVVDADGNEVVSVK	21378000										21378000																																					21378000
TILYCLNPR						8085100					8085100																												3229900						3229900			11315000
TINTLNDTGSMEAVCFLTELHVK						18607000					18607000																		33167000						33167000													51774000
TITPIAQFQIPCLIK
TKTGELSIHCTELR																	3364600						3364600																									3364600
TLADCEPMLASFYHATLLK						12258000					12258000																																					12258000
TLCEILR						81656000					81656000						25246000						25246000						15106400						15106400													122008400
TLCLHEGIIPALESSHALAHALK						32006000					32006000						19863000						19863000						14238000						14238000													66107000
TLCVVQEGFPTYGGLEGGAMER						359240000			191495800		550735800						200002000			24755000	5232800		229989800						379900000			169960500			549860500				20798000						20798000			1351384100
TLDDVIEGADIFLGCSGPK																	36244000						36244000						65776000						65776000				37692000						37692000			139712000
TLDLGCGNGR						4059800					4059800																																					4059800
TLGTAACPPYHIAFVIGGTSAETNLK						7100700					7100700																		18623000						18623000													25723700
TLLCDPPR						14860000					14860000						15382000						15382000						26231000						26231000				5480500						5480500			61953500
TLTAVDCCLMVIDAAK	11307000										11307000																																					11307000
TLTIPCK						46591000					46591000						25919000						25919000						65014000						65014000				41369000						41369000			178893000
TLTNGCICCSR				6470200							6470200																																					6470200
TLVYCSEGSPEGFNPQLFTSGTTYDASSVPLYNR																													25308000						25308000				3377000						3377000			28685000
TMACGIAGLSVAADSLSAIK						14999000			8563800		23562800																					4843600			4843600													28406400
TMPEYCGVISK						3004600					3004600																																					3004600
TNLCVAVR																													10028000						10028000													10028000
TPNIQIIHAGLECGLFK						794394000					794394000						150920000				22747000		173667000						168550000						168550000				103857300						103857300			1240468300
TPNPDILCNK																													26623000						26623000													26623000
TPTIELICGHR						1867100					1867100						37546000						37546000						20875000						20875000				3088300						3088300			63376400
TPVGNTAAICIYPR						31651000					31651000						20583000						20583000						50185300						50185300				9857300						9857300			112276600
TQEQQVVAACDK						573750000					573750000						734370000				22472000		756842000						748800000				29184000		777984000													2108576000
TQRPSTCNTVETLLVNK						29560000					29560000						25151000						25151000																									54711000
TQTGELSIHCTELR						349780000					349780000						347460000				3298600		350758600						48782000						48782000				117313000						117313000			866633600
TSAVNWCPNDQTVLANEQVIDGCCWR				50803000							50803000					9703500							9703500				29179000								29179000													89685500
TSQLITPLFEYSGACSGCGETPYIK												8774900											8774900	3786700											3786700													12561600
TSWLSACRR																	8284100						8284100						13065000						13065000													21349100
TTQAFSQDCR						24299000					24299000																		50484000						50484000													74783000
TTVPQIFIDAQHIGGCDDLYALDAR						18089000					18089000										8838100		8838100						276800000						276800000				154820000				5512500		160332500			464059600
TTVSHQQALLECLK																													16058000						16058000				8732900						8732900			24790900
TVATAQFFITGAFPGCDIPVHHQEK						50775000					50775000						157011000						157011000						123750000						123750000				51668800						51668800			383204800
TVFEWVTNSLGSQGTVCAGGR						21874000					21874000						5240100						5240100						46316000						46316000													73430100
TVHCCELQDILQNQYSALITNIGK	40141000										40141000	21500000											21500000	48485000											48485000													110126000
TVIDFGCGSGILAIAALK						1404300					1404300																																					1404300
TVVVEGCEEK																	4526600						4526600						8353700						8353700				2225200						2225200			15105500
TWGCQMNEYDSSK						2414800					2414800						1463000						1463000						2649000						2649000													6526800
TYGCGSAIASSSLVTEWVK						22264000					22264000																		13672000						13672000													35936000
TYGLPTIVTNCSNNYGPYHFPEK						16275000					16275000						21172000						21172000																4616000						4616000			42063000
TYMSDCLK
VAAALGATLLLEHCKPDVIINTGSAGGLAPTLK						9213200					9213200																		12304000						12304000													21517200
VAALLCHDTFTHPQPTAPEVQKPTLH						35824000					35824000						42412000						42412000						72917000						72917000													151153000
VAALVGEVLPDGMVNIIGVGSCPSR						6397300					6397300																																					6397300
VACDVTNPLVGDNGASR																	4725600						4725600						6647200						6647200													11372800
VACETYVK						85409000					85409000						14628000						14628000						20110000						20110000													120147000
VAEVIDIPFCVAGGIK						7875400					7875400						33445000						33445000																									41320400
VAEYGVDCLR						27425000					27425000						13481000						13481000																4924600						4924600			45830600
VAHECILDIR						5496900					5496900																		11383000						11383000													16879900
VAHECILDIRPLK						4326300					4326300						63858000						63858000						51392000						51392000				11206000						11206000			130782300
VAHECILDIRPLKEETGISELDIAK						383844000					383844000						546190000						546190000						228763000						228763000				116483000						116483000			1275280000
VAIDAINAAGAPHCFLSVTK						136530000					136530000						34125000						34125000						121710000						121710000													292365000
VAIIGAGPAGLACADVLTR						4469300					4469300																																					4469300
VALAGAQDYYGVVPDLTCLGK						42905000					42905000						59407000						59407000						37807000						37807000													140119000
VALLSHSNFGSSDCPSSSK						24898000					24898000						60811000				7652300		68463300						91721000						91721000				20551000						20551000			205633300
VANLPFVGSDVLASAACMDKDVTKR																	31049000						31049000						27001000						27001000													58050000
VASLRETYGDMADCCEK														6046300									6046300																									6046300
VATITLNPAYDLVGFCPEIER																													6828000						6828000													6828000
VAWCTGGGQSFIDSAAR						34858000					34858000																		51474000						51474000				2623300						2623300			88955300
VCASVSYQQMHGFSAEQLR						7891100					7891100						9091300						9091300						20450000						20450000													37432400
VCDELVACFDNPDLTFSAR	9964700										9964700																																					9964700
VCEFWADR						30272000					30272000						23675000						23675000						110910000						110910000				33302000						33302000			198159000
VCLELGGK						27633000					27633000						42157000						42157000						74112000						74112000				39177000						39177000			183079000
VCNYVNWIQQTIAAN						390980000				4367700	395347700						3631300				20153000		23784300						338993000						338993000				349466000						349466000			1107591000
VCTLALALEDVGPQAVQDK						19858000					19858000						9183000						9183000																6272900						6272900			35313900
VCVSPGIGFGDYGDTHVR						25209000					25209000						40916000						40916000						29677000						29677000				3865800						3865800			99667800
VCVVNADDALTMPIR																	29501000						29501000						42868000			5186100			48054100				9987500						9987500			87542600
VDLDGNPCGELDEQHVEHAR						111180000					111180000						21338000						21338000																									132518000
VEHIQILACGTSYNSGMVSR						19154000			4973100		24127100						22079000						22079000						26370000						26370000													72576100
VEIGACTTIDR						9036800					9036800																		10565000						10565000													19601800
VELLIGQTLEVDCNLHR						5027000					5027000						6068200						6068200						13875000						13875000													24970200
VEMHFLPDIYVPCDQCK																								15760000											15760000													15760000
VFIAEDLGCHMDDVNVK																																							11985000						11985000			11985000
VFVINPGTPNAECGVSYCPPDAVEATDTALK	95415000										95415000	39115000											39115000	25037000											25037000	4399900									4399900			163966900
VGACTLVAADSETVDR						239832000					239832000						504458000						504458000						633330000						633330000				136189000						136189000			1513809000
VGGLSVMCEDAEAAGR						6536500					6536500						5546500						5546500																									12083000
VGIGPGSICTTR						32783000					32783000																												15959000						15959000			48742000
VGIGPGSVCTTR						10501000					10501000																																					10501000
VGLSPTPCLER						69516000					69516000																																					69516000
VGSCGAVLPHVK						19007000					19007000						2302700						2302700						238998000						238998000				165246000						165246000			425553700
VHSECLTGDALFSLR						6302100					6302100																																					6302100
VIASCFFEASTR						7843500					7843500						4312500						4312500						15797000						15797000				4259300						4259300			32212300
VICQGFTGSQGTFHSEQAIAYGTK						305350000					305350000						345270000				11895000		357165000						356650000						356650000				45332000						45332000			1064497000
VIDLMCPFAK						73419000			14507000		87926000						65054000			6338200	12322000		83714200						172020000			15136000			187156000				16235000				751710		16986710			375782910
VIGCLLEK
VIGTIGCAEAR						56546000					56546000						55586000						55586000						243620000						243620000				79145000						79145000			434897000
VIPTENTTGSAVDVQHELAGLVDQGATFCAMEVSSHGLVQHR																																							3970000						3970000			3970000
VIVTGCLGAK						4552600					4552600																																					4552600
VKEVVDFCHR																													87660000						87660000													87660000
VLAYYKPEGELCTR						3724300					3724300																																					3724300
VLCAAQPLSIQVHPNK						16450000					16450000																		43815000						43815000													60265000
VLCAAQPLSIQVHPNKHNSEIGFAK																	18104000						18104000						10065000						10065000													28169000
VLCLQDEIADHTLK						52909000					52909000						29621000						29621000						33425000						33425000													115955000
VLCTASIEEGVPR						10639000					10639000						7172900						7172900						10373000						10373000													28184900
VLDGAVMVYCAVGGVQPQSETVWR						67445100					67445100						43770000			10378000			54148000						523195000			13683000			536878000				16551000						16551000			675022100
VLDICAR						101930000					101930000						53396000						53396000						153870000						153870000				10971000						10971000			320167000
VLDVGCGGGILAESMAR																													8061700						8061700													8061700
VLEAGGISILQPDLSHAGGITECYK																	12409000						12409000						10876000						10876000				7588600						7588600			30873600
VLGCQAVTCVAR	9641400										9641400	6814100											6814100	13106000											13106000													29561500
VLGCYPSENVVPVDPT						13467000					13467000						5425200						5425200						9893300						9893300													28785500
VLGKPQTDPTLEWFLSHCHIHK						151860000					151860000																																					151860000
VLIACEDEK																	4294200						4294200						9722100						9722100													14016300
VLNIFPSIDTGVCAASVR						204530000					204530000						511600000				45205400		556805400						1070050000						1070050000				378620000				50391800		429011800			2260397200
VLNIFPSIDTGVCAASVRK																	33885000						33885000																25416000						25416000			59301000
VLNLCDK						51064000					51064000						13911000						13911000						43694000						43694000													108669000
VLNNEIILVTCGSAFK						59892000					59892000						461370000						461370000						732150000						732150000				135543000				3973700		139516700			1392928700
VLSCGNGGSHCDAMHFAEELTGR	135627000		3008100								138635100	167176000		15659000									182835000	296565000	42627000										339192000	62095000	5293700								67388700			728050800
VLSMGDFSTELCGGTHASR						121720000			13474000		135194000						132630000						132630000						112070000			15418000			127488000				28587000						28587000			423899000
VLVCVPVGATQVER						26373000					26373000						4961200						4961200						8407000						8407000													39741200
VLVVDGEPVPYCLAR						57268000					57268000						83857000						83857000						112740000						112740000				48574000						48574000			302439000
VLVVGDMAELGAESEACHVQVGEAAK						16774000					16774000						21167000						21167000																9858900						9858900			47799900
VNAALESCR						20746000					20746000																																					20746000
VNAICPGYVR
VNCINPGGTR						30175000					30175000																																					30175000
VNEIETYMDGVHLICTTAK						5228708000			363298800	33596000	5625602800						191625900			28428000	13996000		234049900						273060000			38725000			311785000				9253100						9253100			6180690800
VNGELVDACDLIENDAQLSIITAK						3653500					3653500						32061100						32061100						5905600						5905600													41620200
VNPADDIEVINTELALADLDTCER						53784000					53784000																		3427000						3427000													57211000
VNPVVPEVVNQVCFK						321610000					321610000						198200000						198200000						844320000						844320000				22943000						22943000			1387073000
VPDGLDSAAASSITCAGVTTYK						7339300					7339300																																					7339300
VPLDDCTIK						8752700					8752700																																					8752700
VPLENVEYVADLGCGPGNSTALLQQR						13770000					13770000						23876000						23876000						73965000						73965000													111611000
VQDQNQIPELNVYQCGTYQMHSLQEAQDIAR						69555000			15255000		84810000						18475000			4584100			23059100						143351000						143351000				11756000						11756000			262976100
VQPGDMVLLSPACASLDQFK						47527000					47527000						9688700						9688700																									57215700
VRQLERENAELECK										85447000	85447000										5683500		5683500																									91130500
VSGNSPVIFDVTHALQCR						106330000					106330000						40424000						40424000						94718000						94718000				42487000						42487000			283959000
VSILDENIAHDDKPGLYFHEEYVDMCR						36831000					36831000						24850000						24850000						46987000						46987000													108668000
VSLAGACGVGGYGSR						6361300					6361300																		4453900						4453900													10815200
VTDCGGVLHCFTEDRETAGK	10365000										10365000																																					10365000
VTLCESAEEVLAFYHK																													6820700						6820700													6820700
VTLELSGCPIDADGFCPMDKFDSVLNEAVK	39190000		5904200								45094200																																					45094200
VTPLTAQETLPLVQCFGR						26401000					26401000																																					26401000
VTPNMSTWRPCDQVESAVAWK						97459000			23039000		120498000						183600000				34199000		217799000						211230000			100227700			311457700				112130000			20257000	9008700		141395700			791150400
VVAEYCDEQGGFIIR						9875100					9875100						6193600						6193600						6041500						6041500													22110200
VVCVGSNYAK						26996000					26996000																												49053000						49053000			76049000
VVDQQNAGDPAYRPMAGNFANSCAFK						7039500					7039500						10465000						10465000						14302000						14302000				4453300						4453300			36259800
VVEDGKQSELEAMCR						6488400					6488400						2269300						2269300																									8757700
VVFLPDYCVSAAEK						56712000					56712000						98685000						98685000						50650000						50650000				16511000				5607600		22118600			228165600
VVFSCPVLEPTGPLHTQFGYHIIK						51518000					51518000																																					51518000
VVGLVDECWR
VVIVGCGAQGLNQGLNMR						7596000					7596000																																					7596000
VVMEKPLGTSLATSQEINDQVGEYFEECQVYR						110630000			9722400		120352400									8711500			8711500						38512000			9038900			47550900													176614800
VVSEITESNGSSSMASVCGASLALMDAGVPIK																	47174000						47174000						67384000						67384000				19992000						19992000			134550000
VVVGQEPACVK						10538000					10538000																																					10538000
VVVSLGPQGALGVDSENCIQVVPPPVK						6719100					6719100						16367000						16367000																									23086100
VVVVELEEEGIKGTGECTPYPR						5309400					5309400						8702600						8702600																5797900						5797900			19809900
VVYVCSPNNPTGQLINPQDFR						19141000					19141000																		10625000						10625000													29766000
VWTNCYHAYPAHAAFGGYK						10220000					10220000																																					10220000
VYEYNADSASCHTEAGLILER						8708400					8708400						9445900						9445900						15806000						15806000				3047600						3047600			37007900
VYGENACQALFQSRPEAIVR						76350000					76350000																		23140000						23140000													99490000
VYLQCFDADELKR						53817000					53817000						117350000				10934000		128284000						167640000						167640000				30764100						30764100			380505100
WAVGCAK						30207000					30207000																		5073900						5073900													35280900
WCYKPFEDLIQPAR						69060000					69060000						18769000						18769000						84873000						84873000				28130000						28130000			200832000
WEEIACR						7564700					7564700																																					7564700
WELEDYCFR						4743700					4743700																																					4743700
WGHSAIVNTSGNGDCHIILR																													18594000						18594000													18594000
WGIDHTFECIGNVNVMR						7052000					7052000																		20772000						20772000													27824000
WHCLEENEAMQDVDDFELR						11296000					11296000																		18928000						18928000				8613100						8613100			38837100
WLLYSEHHCGQAIINADDEVGRR						5777500					5777500						7381100						7381100						20501000						20501000													33659600
WLSQACEAK						6796600					6796600																																					6796600
WTGMCGELAGDER						53447000			14232200		67679200						18853000			5529800			24382800						50061000			9492600			59553600													151615600
WVECADAK						11530000					11530000						15901000						15901000						13004000						13004000													40435000
WVEQGIGCSK						11960000					11960000						13681000						13681000						12855000						12855000				4666800						4666800			43162800
WYEDGTLNLAANCLDR						2987800					2987800																																					2987800
YAALCDVFVMDAFGTAHR						106870400			61549400		168419800						244182000			22454300			266636300						702558100			131437900			833996000				2994700			21418300			24413000			1293465100
YACGVIK																	52015000						52015000						83638000						83638000				94857000						94857000			230510000
YAEIASGDLGYVPDALGCVLK						92429000					92429000						103716000						103716000						40760000						40760000													236905000
YAGQDIVSNASCTTNCLAPLAK	1088860000							23898400			1112758400	393457000							22029400		260116000		675602400	2209930000									39688000		2249618000	27420700							56273000		83693700			4121672500
YAPGDLVGVGCIVDSCK	30557000										30557000	66392000											66392000	23441000											23441000	4709600									4709600			125099600
YCDSVVCHINGYQGIQAALEK	28471000										28471000	45817000											45817000	80423000											80423000	25188000									25188000			179899000
YCLDDIFK						11301000					11301000																																					11301000
YCMAQNYLPAIK						16833000					16833000						9742500						9742500						25167000						25167000				9665200						9665200			61407700
YCSVALMLEK						4568000					4568000																		16073000						16073000				2513500						2513500			23154500
YCVNSASLR						18607000					18607000																		22237000						22237000				8930300						8930300			49774300
YDCIVVDEAHR						21012000					21012000																		7671300						7671300													28683300
YDMDLVVCGHHQDFWSK						31214700					31214700						43038000						43038000						101409000						101409000				5337400						5337400			180999100
YDSGCGWPSFYEPVSEESIR						69911000					69911000						39785000						39785000						60293000						60293000				10721000						10721000			180710000
YEEITASCSCGNVMK	53206100		40720700								93926800	60416600		7698700									68115300	6836600											6836600	9876900									9876900			178755600
YFAETTALRPDCAIIGEPTSLQPVR						112180000					112180000						14933000						14933000						11913000						11913000													139026000
YGLPAPVGYACTTPR						122099000					122099000						121690000				5256100		126946100						21933000						21933000				22392200						22392200			293370300
YHDADVTAFGYEYGQLPGCPAGFK						55568000					55568000						44199000						44199000						65181000						65181000				6701200						6701200			171649200
YHYQLVWCQK						13454000					13454000																																					13454000
YICDNQDTISSK						7368100					7368100						6723000						6723000						6006600						6006600				6596600						6596600			26694300
YICGEETALINSLEGR						65559000					65559000						36519200						36519200						157685000						157685000				12876000						12876000			272639200
YIIDELDQICQR						208950000					208950000						60522000						60522000																									269472000
YISESGICSR						6932800					6932800																																					6932800
YISESGICSRR																																							43513000						43513000			43513000
YLAIGCSCVSPNDQR	5744100										5744100													5586000											5586000													11330100
YLHCNLCETEWHVVR	10309000										10309000	3815100											3815100																									14124100
YLLCNADEMEPGTYK						6712300					6712300						3789400						3789400						11252000						11252000													21753700
YLLCNADEMEPGTYKDR						15615000			3840300		19455300						11897000						11897000						18815000						18815000													50167300
YLSDETQYFCPAGLEASQEANLQALVLK						13821000					13821000																																					13821000
YMQGQVTADVSQMAEDQHLLAAHCDAK						80716000			77375800		158091800																		141050000						141050000				34530400						34530400			333672200
YNADPDRLFESSGCAGK						13866000					13866000																		14644000						14644000													28510000
YNGTVNHYFLCDR						7543900					7543900																																					7543900
YNTLGGVCLNVGCIPSK	348263000										348263000	160837000							13969000				174806000	487680000											487680000	24907000									24907000			1035656000
YPDHLIIGSDQVCVLDGEITGKPLTEENAR						44388000					44388000																		124970000						124970000													169358000
YPNVDGVVGLNHLYGCGVAINAPAAVVPIR						9709700					9709700																																					9709700
YPSQWCGEQQFDR						4173800					4173800																																					4173800
YPSYNTIVGSGENGCILHYTENECEMR	30367000										30367000																																					30367000
YPTQSPMPLTVACASPELASGK						7423600					7423600																																					7423600
YQALSECVK						15215000					15215000						9021300						9021300						19072000						19072000				2432200						2432200			45740500
YQNVGGGCTHWGTIPSK						47653000					47653000																																					47653000
YQVDQNCLQK						7151800					7151800																																					7151800
YRENRPGYPAIAISDVSHISCVGNDFGFNDIFSR						34276000					34276000						32384000						32384000																									66660000
YSLDADDAACAIER						1873800					1873800																		6224100						6224100													8097900
YSLYCAVIVK						54448000					54448000																												9172600						9172600			63620600
YSSNIALMCGSGCAGAHK	6747600										6747600	6756300											6756300																									13503900
YTLTCTYNDLASVR						55102000					55102000						11099000						11099000						11923000						11923000													78124000
YTPDVVENICGTPK						6271100					6271100																																					6271100
YVSLLTNWCGEHSSQEAR
YYGGCEYVDIVEQLAIDR						283756000					283756000						43047000				21787100		64834100						313804700						313804700				6212300						6212300			668607100
YYQAADDILQTCR						6613800					6613800																																					6613800
(blank)
Grand Total	7371122800	15986500	159629100	3805750100	15833000	116102206100	25161900	32017100	5116168700	587305700	133231181000	3488845500	89163000	64783700	14663000	1491512100	44908224900	16512000	297518100	1393241600	2719018000	20813000	54504294900	7472799600	119106200		1362895700		89371500120	44948100	296397300	5187712800	200758300	35836000	104091954120	716504600	8912100	134938400	19032845280	13893000	5360700	529578700	485535510	3732300	20931300590			312758730610
[truncated: 4 more columns]

## Sheet: DHA_proportion
proportion of signal from DHA modified peptide (%)
Control	DHA	DHA+dB_desalt	DHA_dB	Peptides
0	0	0	0	AALIDCLAPDRR
0	0	0	0	AAQSDPNCFFIDDENSR
0	2.24028	0	2.9244	AAQYVASHPGEVCPAK
0	7.21428	0	0	ACEEAAEGQVVSPVNFNSPGQVVIAGHK
0	0	0	0	ACFKPVEELL
0	0	0	0	ADAINAPLSANSFLPQPHPGNCGK
0	0	0	0	ADCLGIIGVAR
0	8.49179	0	0	ADGSQEVVPCR
0	0	0	0	AEEAGVDLVEISPNAEPPVCR
0	19.7753	0	0	AEQAGDNLSCIMVTYPSTHGVYEETIR
0	3.43546	0	0	AETECQNTEYQQLLDIK
0	7.64411	0	0	AIASDCADGMTK
0	0	0	0	AKAEQAGDNLSCIMVTYPSTHGVYEETIR
0	0	0	0	ALAEAGCSAVK
0	0	0	0	ALCDEHGIMLIADEVQSGAGR
0	0	0	0	ALDIIVTCQGGDYTNEIYPK
0	24.7912	0	2.18152	ALQGEQGVVECAYVEGDGQYAR
0	0	0	0	ALSVPCSDSK
0	0	0	0	ALTICTVSDHIR
0.554279	2.29135	0	2.64348	ALVEAGVKPCGLGAR
0	0	0	0	AMASGVSACLATPFK
0	0	0	0	AMLHFCENPGK
0	0	0	0	AMTPGCTVQACGLR
0	0	0	0	ANLPGYLGNCHSSGTVILDQLGEEHMK
0	0	0	0	AQQTPLYEQHTLCGAR
0	0	0	0	ATSSSSFLQCSSIIR
0	0	0	0	AVAEACGSQAVIVR
0	0	0	0	AVEAAGGEVCMTR
0	0	0	0	AVEALDHCVEEVAK
0	0	0	0	AVTDKPSLLMCK
0	0	0	0	AVVELHTADGTLIEAEACDVGFR
0	0	0	0	CAIITGAGAGIGK
0	0	0	0	CPAIEIPR
0	0	0	0	CTQELLFGK
0	0	0	0	CVEQLANWHK
0	0	0	0	DCDIEPELKPIR
0	6.82908	0	0	DDSFFDVYTECR
0	0	0	0	DFDDAVYCEK
0	0	0	0	DGDLVLIDAGCEYK
0	0	0	0	DIQDWCISR
0	3.2746	0	0	DITLAMDCAASEFYK
0	0	0	0	DITLTSTCEHHFVTIDGK
0	0	0	0	DKPSLIICR
0	0	0	0	DLAVSSGSACTSASLEPSYVLR
0	0	0	0	DMVCSPGGTTIEAVR
0	10.0797	0	3.92185	DVTTGDTLCDPDAPIILER
0	0	0	0	EAVAATGATASVIYVPAPFCK
0	0	0	0	ECDLAGAIK
0	33.1609	0	12.9522	ECTLETLEEMLEK
0	0	0	0	EIDATCTFSNQAFDSLIPSLK
0	0	0	0	EIPDEVHVDPYLCTYYYEINNQKPPFNDVR
0	0	0	0	EISSCSNVWDFQAR
0	8.3352	0	0	ELAGVAGCAVAIAPPEMYIDMAK
0	4.7079	0	0	ELGGTCVNVGCVPK
0	64.642	0	5.33244	ENNFALPAVNCVGTDSINAVLETAAK
0	0	0	0	EPILCAPNDPDDARPLSAVQGEK
0	7.92926	0	0	EQDAPITADQLLAPCDGER
0	3.1667	0	0	EQGLTPVLCIGETEAENEAGK
0	20.0005	0	2.07821	EQGLTPVLCIGETEAENEAGKTEEVCAR
0	0	0	0	EQGNESPLNIIACENMVR
0	0	0	0	ESCGWCTPCR
0	0	0	0	EVDIYQGDTPFCHFAYIEK
0	0	0	0	EVNGKPCNVVELQGTVGASVAIDR
0	0	0	0	EVRPDAIICTGR
0	0	0	0	EYEATLEECCAK
0	0	0	0	EYEATLEECCAKDDPHACYSTVFDK
0	14.9878	0	0	FCGAEGLNNVITLSTFR
0	0	0	0	FCLVAEGQAQLYPR
0	0	0	0	FCPTGGISPANYR
0	0	0	0	FCVHLIPETLER
0	10.1109	0	0	FGDVGADTLGHIAEACAK
0	0	0	0	FICGTQDSHKELEQK
0	0	0	0	FPEHCGIGIKPCSEEGTKR
0	0	0	0	FSSCGGGGGSFGAGGGFGSR
0	2.96985	0	100	FSVVPPGTGICHQVNLEYLGK
0	0	0	0	FVIVCDDDVNAR
0	0	0	0	FYNGDCAMTTASSGSLANIR
0	0	0	0	GAAAQAVQCANIR
0	47.2234	7.102	42.7104	GANFDKYAGQDIVSNASCTTNCLAPLAK
0	0	0	0	GAVVDNTALLTCLNEGQK
0	0	0	0	GCYTGQEMVAR
0	0	0	0	GDEWICDR
0	0	0	0	GDSLDACAELGR
0	0	0	0	GELHCVGATTLDEYR
0	0	0	0	GFDSGDPAQCNTFGK
0	0	0	0	GFVICTPDPK
0	0	0	0	GGALDYQEWCAAHPGER
0	0	0	0	GHEVNFICADDAHGTPIMLK
0	0	0	0	GKYPLEAVSIMATICER
0	0	0	0	GLLAFSPEKPGTTEAQCNYYYAK
0	0	0	0	GLMTVGEMSSTSLEHCQR
0	5.70314	0	0	GMGESNPVTGNTCDNVK
0	24.9665	0	0	GSHEYCDVMGR
0	0	0	0	GSSGGGCFGGSSGGYGGLGGFGGGSFR
0	8.97139	0	0	GSVNPECTLAQLGAAK
0	0	0	0	GVCDLADKYDALVMVDDSHAVGFVGENGR
0	0	0	0	GVCSDVVIR
0	0	0	0	GVFAAGDCTTVPYK
0	10.287	5.51556	0	GVFTFDPGFTSTASCESK
0	0	0	0	GVLGYTEDDVVSTDFNGEVCTSVFDAK
0	0	0	0	GVLPTCQDTGTAIIVGK
0	0	0	0	GVSACATCDGFFYR
0	0	0	0	HDGSAATCDDFVQAMEDASNVDLSHFR
0	0	0	0	HLEAGCDLLK
0	0	0	0	HVDTVCISSYDHDNQR
0.394409	6.82613	0.605813	0	IASSGLCGSDLPR
0	0	0	0	ICEHYVTVTQK
0	0	0	0	ICNDYIVNEQHAVSACLGYHGYPK
0	0	0	0	ICSIPHPSYHEEQLAEYIVGWAK
0	5.06302	0	0	IDEVFIGSCMTNIGHFR
0	0	0	0	IDNVLVCPNSNCISHAEPVSSSFAVR
0	0	0	0	IEIAYCGVCHSDLHQVR
0	0	0	0	IEIPGCSLCMGNQAR
0	0	0	0	IGDLCWAAGDQQAR
0	7.07746	0	1.97828	IGLNCQLAQVAER
0	0	0	0	IHCSILAEDAIK
0	8.65962	0	0	IHGLADCMQGEMISLPGNR
0	0	0	0	IHGVNYSISSACATSAHCIGNAVEQIQLGK
0	15.6478	0	8.82514	IIGIDLGTTNSCVAIMDGTTPR
0	0	0	0	IILGGDHLGPNCWQQENADAAMEK
0	0	0	0	IIVACGGAVATSTMAAEEIK
0	0	0	0	ILLIGCGK
0	0	0	0	ILLQCDNLCK
0	18.0344	0	100	ILNTSSVIPVDGLCVR
0	2.57277	0	6.67151	IPLLQNGTFDFECGSTTNNVER
0	0	0	0	IRFPEHCGIGIKPCSEEGTK
0	0	0	0	ITHLPTGIVVECQDER
0	0	0	0	IVCTIGPK
0	0	0	0	IVECWASDVPDGK
0	0	0	0	IVILPHQDLCPDGAVLEANSGETILDAALR
0	0	0	0	IYCESFLGEEHRK
0	0	0	0	KPDNWEIVGKPQSQEAYGCMLR
0	0	0	0	KVLNIFPSIDTGVCAASVR
0	0	0	0	KYAALCDVFVMDAFGTAHR
0	0	0	0	LAHYYCEINVLHPFR
0	0	0	0	LAPALAAGNCVVLKPSEITPLTALK
0	0	0	0	LCDRDIEAWLDEGR
0	0	0	0	LEARPTADLCIDCK
0	0	0	0	LEEVTAELHQMCLK
0	100	0	0	LFNLVQPDIACFGEK
0	0	0	0	LFTFHADICTLPDTEK
0	100	0	0	LFVVDAFCGANPDTR
0	0	0	0	LICYGENR
0	0	0	0	LIGDDEHGWDDDGVFNFEGGCYAK
0	0	0	0	LLDIVCGAPNCR
0	9.06117	0	3.15912	LLTTCNIPVPSDVR
0	0	0	0	LLVDACYSPVER
0	0	0	0	LMDLTTLNDDDTDEKVIALCHQAK
0	0	0	0	LNGDNGEYTCDALIIATGASAR
0	0	0	0	LQYVNEALKDEHWICGQR
0	0	0	0	LSCPITAEDTSGTLYDK
0	0	0	0	LSHVGQQVTLCGWVNR
0	0	0	0	LTAACFDR
0	5.12255	0	5.88222	LTEINVTSPTCIR
0	0	0	0	LTEMGFPCIGLPGTIDNDIK
0	0	0	0	LTGYDAVCMQPNSGAQGEYAGLLAIR
0	0	0	0	LTVPGLCWLCR
0	0	0	0	LVCVGSEEK
0	0	0	0	LYELCEIAR
0	0	0	0	MCSSPETGLSLETAAK
0	0	0	0	MIGPNCPGVITPGECK
0	0	0	0	MLAHCEAVTPIR
0	0	0	0	MLAHCEAVTPIRR
0	0	0	0	MLDLICPK
0	0	0	0	MLDQVCQLAR
0	0	0	0	MSGECAPNVSVSVSTSHTTISGGGSR
0	0	0	0	MTPTIELICGHR
0	13.2255	0	0	MVPCDFIAPAITHNPLSDHHQK
0.440002	9.26708	0	0	NDGLIDNLPQGCCVEVACLVDANGIQPTK
0	0	0	0	NFFDHVDIPAENINLLNGNAPDIDAECR
0	0	0	0	NFLDYCR
0	0	0	0	NGIEIEHACEK
0	0	0	0	NHLNGNGVEIIDISPMGCR
0	3.82016	0	0.73145	NICMVYAHNDDMVIGAIQAIK
0	0	0	0	NIGEILELAGCDR
0	0	0	0	NIIPGFENCDATILSTPK
0	0	0	0	NLDDGSVEVVACGEEGQVEK
0	6.64452	0	0	NTLLHEQWCDLLEENSVDAVK
0	0	0	0	NVGSFDNNDENVGSGMVGAPACGDVMK
0	0	0	0	QAITSAGTGCMAALDAER
0	0	0	0	QCEPMTITVNAGK
0	0	0	0	QELDLYICLRPVR
0	0	0	0	QFCMNGLVFADR
0	0	0	0	QGDLICLDGK
0	4.85039	0	2.67296	QIVLNCGEEPSVVANTVK
0	28.4009	2.49391	10.8112	QLPCPAELLR
0	0	0	0	QTDIPCTVK
0	0	0	0	QTISLGGCEIYTGQLNGTEVALLK
0	0	0	0	QVCNLADPVGQVIDGGVLDSGLR
0.724588	11.0808	2.87791	15.8343	QVGLCHSVQGTAEELAR
0	0	0	0	RINTQCTFVENPLDALIPSLK
0	0	0	0	RKEQGNESPLNIIACENMVR
0	0	0	0	RTEQILALTGCDR
0	0	0	0	SAIPMGCVLTLPATGSESNAGAVISR
0	0	0	0	SAQDSAENCPSGMQFPDTAIAHANVR
0	0	0	0	SCAAAGTECLISGWGNTK
0	0	0	0	SCAFLIADGVMPSNENR
0	0	0	0	SCGLPAGAVQAIDNPDR
0	0	0	0	SCMGLTGCGTIDELR
0	0	0	0	SCQTALYHIAEALVR
0	0	0	0	SETITVNCPTCGK
0	0	0	0	SGETGIEEGCLSIPEQR
0	0	0	0	SGGGGGGGGCGGGGGVSSLR
0	0	0	0	SLDCLQR
0	0	0	0	SNVPALEACPQKR
0	0	0	0	SQTIDLTLDGLSCGHCVK
0	0	0	0	STCTGVEMFRK
0	0	0	0	STSSFSCLSR
0	0	0	0	SVANAIIAACDEVLNNGK
0	0	0	0	SVCPVAELPPEIEQR
0	14.0515	0	0	SVDPSRPVQYEGGGADTTATDIICPMYAR
0	0	0	0	SVLCIGGSWLVPADALEAGDYDR
0	0	0	0	TACLPNFHLLR
0	0	0	0	TCIHGDQVLAQPLGADR
0	12.6591	2.61299	11.2985	TECAVDAIR
0	0	0	0	TEFDKDNGFTVLDACQVNDR
0	0	0	0	TEQILALTGCDR
0	0	0	0	TFVCVETAYASETQK
0	0	0	0	TGCDLLPETVGR
0	5.65196	0	0	TGELSIHCTELR
0	2.27523	0	0	TLCVVQEGFPTYGGLEGGAMER
0	0	0	0	TLLCDPPR
0	0	0	0	TLTIPCK
0	13.0981	0	0	TPNIQIIHAGLECGLFK
0	0	0	0	TPTIELICGHR
0	0	0	0	TPVGNTAAICIYPR
0	0.940419	0	0	TQTGELSIHCTELR
0	100	0	3.43817	TTVPQIFIDAQHIGGCDDLYALDAR
0	0	0	0	TVATAQFFITGAFPGCDIPVHHQEK
0	0	0	0	VAHECILDIRPLK
0	0	0	0	VAHECILDIRPLKEETGISELDIAK
0	11.1772	0	0	VALLSHSNFGSSDCPSSSK
0	0	0	0	VCEFWADR
0	0	0	0	VCLELGGK
1.10477	84.7324	0	0	VCNYVNWIQQTIAAN
0	0	0	0	VCVSPGIGFGDYGDTHVR
0	0	0	0	VFVINPGTPNAECGVSYCPPDAVEATDTALK
0	0	0	0	VGACTLVAADSETVDR
0	0	0	0	VGSCGAVLPHVK
0	0	0	0	VIASCFFEASTR
0	3.33039	0	0	VICQGFTGSQGTFHSEQAIAYGTK
0	14.7191	0	4.42528	VIDLMCPFAK
0	0	0	0	VIGTIGCAEAR
0	0	0	0	VLDGAVMVYCAVGGVQPQSETVWR
0	0	0	0	VLDICAR
0	8.11871	0	11.746	VLNIFPSIDTGVCAASVR
0	0	0	2.84819	VLNNEIILVTCGSAFK
0	0	0	0	VLSCGNGGSHCDAMHFAEELTGR
0	0	0	0	VLSMGDFSTELCGGTHASR
0	0	0	0	VLVVDGEPVPYCLAR
0.597198	5.97992	0	0	VNEIETYMDGVHLICTTAK
0	0	0	0	VNPVVPEVVNQVCFK
0	0	0	0	VQDQNQIPELNVYQCGTYQMHSLQEAQDIAR
0	0	0	0	VSGNSPVIFDVTHALQCR
0	15.7021	0	6.37127	VTPNMSTWRPCDQVESAVAWK
0	0	0	0	VVDQQNAGDPAYRPMAGNFANSCAFK
0	0	0	25.3524	VVFLPDYCVSAAEK
0	0	0	0	VYEYNADSASCHTEAGLILER
0	8.52328	0	0	VYLQCFDADELKR
0	0	0	0	WCYKPFEDLIQPAR
0	0	0	0	WVEQGIGCSK
0	0	0	0	YAALCDVFVMDAFGTAHR
2.14767	41.762	1.76421	67.2368	YAGQDIVSNASCTTNCLAPLAK
0	0	0	0	YAPGDLVGVGCIVDSCK
0	0	0	0	YCDSVVCHINGYQGIQAALEK
0	0	0	0	YCMAQNYLPAIK
0	0	0	0	YDMDLVVCGHHQDFWSK
0	0	0	0	YDSGCGWPSFYEPVSEESIR
0	0	0	0	YEEITASCSCGNVMK
0	4.14042	0	0	YGLPAPVGYACTTPR
0	0	0	0	YHDADVTAFGYEYGQLPGCPAGFK
0	0	0	0	YICDNQDTISSK
0	0	0	0	YICGEETALINSLEGR
0	7.99114	0	0	YNTLGGVCLNVGCIPSK
0	0	0	0	YQALSECVK
0	33.6044	0	0	YYGGCEYVDIVEQLAIDR
0.476847	5.76317	0.512039	2.3631	Grand Total
